# Supplementary material for: Coronavirus genomes carry the signatures of their habitats
Source: PLoS One. 2020 Dec 22;15(12):e0244025. doi: 10.1371/journal.pone.0244025 (PMC7755226; doi:10.1371/journal.pone.0244025)
Supplement: S1 File — (XLSX) [file pone.0244025.s013.xlsx]

## Sheet: viral habitat
Virus Name	Species	Refernece	lung	naso/oropharynx, tonsil	spleen	intestine	kidney	heart	lymph node	liver	adrenal gland	bone marrow	central nervous system (brain, spinal cord)	stomach	skeletal muscle	Testes	Tyroid, parathyroid gland	Pancreas	eye (lacrimal glands, Harderian glands)	salivary glands
SARS-CoV	human	10.1016/S0140-6736(03)13413-7	+	+	+				+
	human	10.1056/NEJMoa030685	+			+
	human	10.1056/NEJMoa030781	+	+	+		+					+
	human	10.1002/path.1510	+			+
	human	10.1002/path.1440	+		+	+	+	+	+	+	+	+	+
	human	10.1002/hep.20111	+							+
	human	10.1080/00313020310001619118	+		+	+	+	+	+	+	+
	human	10.1136/jcp.2003.013276	+
	human	10.1084/jem.20050828	+		+		+	+	+		+
	human	10.1111/j.1365-2559.2004.01926.x	+
	human	10.1038/modpathol.3800247	+
	human	10.1016/S0046-8177(03)00367-8	+
	human	10.1038/modpathol.3800247	+
	human	10.1002/path.2067	+
	human	10.1136/bmj.326.7403.1358			+				+
	human	10.1096/fj.06-6324com			+				+
	human	10.1111/j.1572-0241.2005.40377.x				+				+
	human	10.1016/s0016-5085(03)01215-0				+									+
	human	10.1111/j.1523-1755.2005.67130.x					+
	human	10.1093/ndt/gfh436					+
	human	10.3201/eid1003.030571								+		+
	human	10.1095/biolreprod.105.044776														+
	human	10.1016/j.humpath.2006.06.011															+
	human	10.1002/path.1560	+			+	+			+	+		+	+			+	+
	human	10.7326/0003-4819-139-9-200311040-00005	+
SARS-CoV-2	human	10.1016/S0140-6736(20)30183-5	+				+	+
	human	10.1126/science.abc1669	+			+
	human	10.1136/gutjnl-2020-321013				+								+
	human	10.1053/j.gastro.2020.02.055	+			+
	human	10.1056/NEJMoa2002032	+			+	+			+
	human	10.1016/S0140-6736(20)30211-7	+			+				+
	human	10.1001/jama.2020.1585	+	+		+		+
	human	10.1016/S1473-3099(20)30086-4	+			+
	human	10.1136/bmj.m606	+			+
	human	10.1016/S2213-2600(20)30079-5	+				+	+		+
	human	10.1016/S2468-1253(20)30057-1								+
Bovine CoV	calf	10.1016/j.cvfa.2010.04.005	+	+		+				+					+
	diary cows	10.1007/s007050050493				+
	calf	10.1007/BF01317007	+	+		+
	cattle	10.1177/104063870802000105	+	+		+
	calf	10.1016/0378-1135(90)90106-6	+	+		+
	calf	10.2460/ajvr.67.8.1412	+	+		+
	adult cow	10.1007/s00705-007-1005-2	+	+		+
	bull calf	10.1186/s12985-016-0555-x		+		+			+
	calf	10.1007/BF01310629				+
	calf	PMID: 8586714	+			+
MERS	human	10.1111/his.13379	+				+			+					+
	human	10.1093/infdis/jiv380		+	+				+
	common marmoset	10.1371/journal.ppat.1004250	+	+	+				+
	rhesus macaques	10.1073/pnas.1310744110	+	+					+
	dromedary Camels	10.3201/eid2012.141280	+	+					+
	human	10.1128/JVI.00009-13	+
	human	10.1016/S1473-3099(13)70204-4	+
	human	10.1016/j.ajpath.2015.10.024	+
	human	10.1016/j.ijid.2014.09.003	+				+	+		+					+
	human	10.7326/M13-2486	+			+	+	+		+
	human	10.1164/rccm.201305-0954LE	+
Canine CCoV	pups	10.1016/0034-5288(91)90023-h	+	+		+				+
	kennel	10.1016/S0042-6822(03)00160-0	+	+
	dogs	10.3201/eid1203.050839	+		+	+	+		+	+
	pups	10.1046/j.1439-0450.2001.00466.x				+
	kennel	10.1016/s0166-0934(03)00081-8				+
	kennel	10.1128/JCM.42.4.1797-1799.2004				+
	dogs	10.1016/j.jviromet.2005.06.005				+
	dogs	10.1016/j.virusres.2006.12.006	+		+	+	+		+	+			+
	dogs	10.1128/JVI.01937-08				+
	puppy	10.15421/021972				+
	dog	10.1007/s00705-011-1141-6	+		+	+	+	+		+			+					+
	dogs	10.1111/j.1748-5827.2011.01178.x	+		+	+	+			+			+
	dogs	10.1016/j.vetmic.2012.11.025	+	+					+
	puppy	10.1016/j.vetmic.2011.03.008	+		+	+	+	+		+			+					+
	dogs	10.1016/j.vetmic.2006.12.001	+		+	+			+
	dogs	PMID: 16018568	+
	dogs	10.1007/s00705-005-0533-x		+
	dogs	10.1128/JCM.02397-05		+		+
Murine CoV (MHV)	mice	10.1128/JVI.01199-08								+			+
	mice	10.1128/JVI.75.5.2452-2457.2001								+
	mice	10.1128/JVI.77.8.4972-4978.2003								+
	mice	10.1007%2Fs12250-014-3530-y	+
	mice	PMID: 3016306											+
	mice	PMID: 20369302											+
	mice	PMID: 1848311/ PMID: 8057431											+
	mice	PMID: 6296277/ PMID: 1310195											+
	mice	PMID: 3701929/ PMID: 1310195											+
	mice	PMID: 2985806											+
	mice	10.1128/jvi.77.19.10260-10269.2003											+
	mice	10.1212/wnl.34.5.597/								+			+
	mice	PMID: 6086966								+			+
	mice	10.1093/infdis/126.2.123											+							+
	mice	10.1002/glia.440020505											+
Porcine HEV	pig	10.1051/vetres:2008017								+
	pig	10.1186/1297-9716-44-102								+
	pig	10.1186/s13567-015-0207-y								+
	pig	10.1086/655898								+
	pig	0.3201/eid1808.111827								+
	pig	10.1016/j.virusres.2014.07.038	+		+	+	+			+
	pig	10.1016/0021-9975(89)90122-9		+									+
	pig	10.1038/emi.2017.62	+		+	+	+	+		+				+
	pig	Underdhal ef al., 1974	+

## Sheet: Homo sapiens FPKM
Retrieved from NCBI gene expression (FPKM)	GEO Dataset PRJEB4337	GEO Dataset PRJEB2445	GEO Dataset PRJNA280600	PRJEB4337	PRJEB2445	PRJNA280600	PRJEB4337	PRJEB2445	PRJNA280600	PRJEB4337	PRJEB2445	PRJNA280600	PRJEB4337	PRJEB2445	PRJNA280600	PRJEB4337	PRJEB2445	PRJNA280600	PRJEB4337	PRJEB2445	PRJNA280600	PRJEB4337	PRJEB2445	PRJNA280600	PRJEB4337	PRJEB2445	PRJNA280600		GTEx Consortium Nature 2017 (median TPM)													GTEx Consortium Nature 2017 (median TPM, tissue average)
Tissue	APOBEC3A (ENSG00000128383)			APOBEC3B (ENSG00000179750)			APOBEC3C (ENSG00000244509)			APOBEC3D (ENSG00000243811)			APOBEC3F (ENSG00000128394)			APOBEC3G (ENSG00000239713)			APOBEC3H (ENSG00000100298)			ZC3HAV1 isoform 3 (ENSG00000105939)			ZC3HAV1L (ENSG00000146858)				Tissue	APOBEC3A (ENSG00000128383.12)	APOBEC3B (ENSG00000179750.15)	APOBEC3C (ENSG00000244509.3)	APOBEC3D (ENSG00000243811.8)	APOBEC3F (ENSG00000128394.16)	APOBEC3G (ENSG00000239713.8)	APOBEC3H (ENSG00000100298.15)	ZC3HAV1L (ENSG00000146858.7)	ZC3HAV1 (ENSG00000105939.12)				Tissue	APOBEC3A (ENSG00000128383.12)	APOBEC3B (ENSG00000179750.15)	APOBEC3C (ENSG00000244509.3)	APOBEC3D (ENSG00000243811.8)	APOBEC3F (ENSG00000128394.16)	APOBEC3G (ENSG00000239713.8)	APOBEC3H (ENSG00000100298.15)
adrenal	0.321 ± 0.093	0.643	-	0.523 ± 0.084	0.824	-	19.167 ± 1.629	11.438	-	0.55 ± 0.133	2.105	-	0.93 ± 0.135	2.091	-	4.345 ± 0.755	8.111	-	0.273 ± 0.123	0.446	-	4.334 ± 0.348	5.132	-	1.868 ± 0.368	0.562	-		Adipose - Subcutaneous	0.936835	0.304251	22.0359	2.7451	1.95986	6.83115	0.698307	4.2938	11.1508				adipose	1.58463	0.488489	21.0797	2.61182	1.98327	6.71107	0.754986
adipose	-	0.404	-	-	0.346	-	-	4.483	-	-	0.588	-	-	0.482	-	-	1.32	-	-	0.052	-	-	2.707	-	-	0.65	-		Adipose - Visceral (Omentum)	2.23243	0.672727	20.1235	2.47854	2.00669	6.59099	0.811665	5.03911	14.7367				adrenal	0.190517	0.760214	57.8492	3.19544	4.29807	10.9882	0.839946
adrenal gland	-	-	0	-	-	0.139	-	-	3	-	-	0.243	-	-	0.971	-	-	1.017	-	-	0.022	-	-	3.988	-	-	0.586		Adrenal Gland	0.190517	0.760214	57.8492	3.19544	4.29807	10.9882	0.839946	3.9009	14.0971				bladder	0.710205	0.805309	41.8801	2.91225	2.79263	8.25075	1.44979
appendix	13.796 ± 8.977	-	-	8.763 ± 3.223	-	-	20.817 ± 2.907	-	-	3.141 ± 0.761	-	-	2.114 ± 0.33	-	-	12.157 ± 0.81	-	-	0.812 ± 0.186	-	-	8.606 ± 1.748	-	-	0.906 ± 0.119	-	-		Artery - Aorta	0.54114	0.344283	30.8798	1.78535	2.17268	6.05277	0.980853	3.47206	14.4821				brain	0.164407	0.0680029	1.96234	0.352466	0.345806	1.70928	0.285519
bone marrow	38.812 ± 19.644	-	-	23.503 ± 5.497	-	-	13.232 ± 2.261	-	-	0.772 ± 0.257	-	-	0.567 ± 0.172	-	-	5.959 ± 2.234	-	-	0.831 ± 0.519	-	-	16.985 ± 2.42	-	-	0.178 ± 0.032	-	-		Artery - Coronary	0.618642	0.402513	23.9254	2.37376	2.2236	6.78388	0.978048	3.62095	14.2826				breast	0.732965	0.514977	21.7822	3.13848	2.56542	7.46737	0.664052
brain	0.087 ± 0.07	0.087	-	0.338 ± 0.238	0.118	-	2.39 ± 1.213	0.711	-	0.091 ± 0.036	0.09	-	0.201 ± 0.087	0.135	-	0.94 ± 0.301	0.594	-	0.058 ± 0.039	0.153	-	2.987 ± 0.467	1.465	-	0.343 ± 0.098	0.193	-		Artery - Tibial	0.21747	0.121411	14.6395	1.18796	1.41188	3.68402	0.655253	2.51489	11.7029				cervix	0.424272	0.35375	40.8285	6.09255	6.06892	14.0564	1.39487
brain, cerebellum	-	-	0	-	-	0	-	-	0.083	-	-	0.006	-	-	0.074	-	-	0.229	-	-	0.043	-	-	0.584	-	-	0.03		Bladder	0.710205	0.805309	41.8801	2.91225	2.79263	8.25075	1.44979	4.97316	11.7821				colon	0.447449	1.66131	31.103	2.97206	2.33155	6.72258	0.540722
brain, fetal	-	-	0	-	-	0.019	-	-	0.038	-	-	0.014	-	-	0.046	-	-	0.074	-	-	0.013	-	-	0.48	-	-	0.45		Brain - Amygdala	0.174779	0.0830192	2.20162	0.314895	0.385513	1.80351	0.142408	0.429426	3.44622				esophagus	0.832468	0.76766	25.6998	1.70623	1.89862	4.84673	0.562138
brain, whole	-	-	0	-	-	0.017	-	-	0.118	-	-	0.036	-	-	0.094	-	-	0.16	-	-	0.047	-	-	0.523	-	-	0.098		Brain - Anterior cingulate cortex (BA24)	0.146336	0.0627002	1.39876	0.225002	0.285364	1.21377	0.118785	0.467795	2.81615				fallopian tube	1.21701	0.630992	40.404	4.74809	6.31459	14.382	1.21908
breast	-	0.178	-	-	0.306	-	-	3.58	-	-	0.515	-	-	0.449	-	-	1.204	-	-	0.136	-	-	3.862	-	-	1.358	-		Brain - Caudate (basal ganglia)	0.16673	0.073663	1.86182	0.351185	0.357904	1.6907	0.163585	0.676962	3.65846				heart	0.451846	0.313289	13.8745	0.795445	0.869524	1.91675	0.196082
colon	1.494 ± 1.352	0.105	-	6.757 ± 4.692	0.308	-	16.224 ± 12.725	5.978	-	1.35 ± 0.31	0.414	-	0.793 ± 0.296	0.354	-	3.991 ± 2.94	1.041	-	1.019 ± 1.619	0	-	6.243 ± 0.806	4.953	-	0.909 ± 0.106	0.752	-		Brain - Cerebellar Hemisphere	0.0989529	0.0189766	0.781919	0.19507	0.161794	0.907786	0.535081	0.0970279	0.921578				kidney	0.305988	0.46	5.12305	1.7548	1.56314	3.76098	0.635867
duodenum	1.141 ± 0.02	-	-	4.495 ± 0.653	-	-	7.927 ± 0.278	-	-	1.317 ± 0.067	-	-	0.824 ± 0.022	-	-	2.536 ± 0.311	-	-	0.181 ± 0.142	-	-	3.624 ± 0.212	-	-	1.018 ± 0.033	-	-		Brain - Cerebellum	0.140891	0.0269438	0.793553	0.300252	0.22769	1.10397	0.650476	0.214775	1.24511				liver	0.815243	0.124513	2.00475	0.744142	1.13069	1.68107	0.257622
endometrium	0.239 ± 0.168	-	-	1.123 ± 0.328	-	-	16.105 ± 3.434	-	-	1.251 ± 0.167	-	-	1.33 ± 0.093	-	-	5.159 ± 0.367	-	-	0.248 ± 0.243	-	-	3.708 ± 0.503	-	-	2.443 ± 0.616	-	-		Brain - Cortex	0.207069	0.0602165	1.10061	0.364733	0.317639	1.1424	0.174338	0.679574	2.71216				lung	16.1656	1.46905	25.832	4.6284	3.17632	12.8433	2.45595
esophagus	2.012 ± 1.068	-	-	1.943 ± 0.264	-	-	14.816 ± 1.965	-	-	0.476 ± 0.079	-	-	0.545 ± 0.059	-	-	2.926 ± 0.406	-	-	0.282 ± 0.031	-	-	3.938 ± 0.563	-	-	1.244 ± 0.207	-	-		Brain - Frontal Cortex (BA9)	0.168686	0.0504926	1.20829	0.242322	0.244998	1.11914	0.128483	0.551207	2.64763				salivary gland	0.636337	1.6805	27.0317	2.79546	2.87091	6.14891	0.665142
fat	0.331 ± 0.215	-	-	0.649 ± 0.268	-	-	5.144 ± 0.053	-	-	0.402 ± 0.113	-	-	0.438 ± 0.242	-	-	2.024 ± 0.642	-	-	0.12 ± 0.057	-	-	3.691 ± 0.564	-	-	1.403 ± 0.069	-	-		Brain - Hippocampus	0.135078	0.0651989	1.91908	0.315866	0.325807	1.71881	0.18315	0.514097	2.40234				skeletal muscle	0.171588	0.0490773	1.58417	0.265526	0.171172	0.554985	0.0609655
gall bladder	3.594 ± 2.492	-	-	2.314 ± 0.971	-	-	14.17 ± 1.438	-	-	1.462 ± 0.367	-	-	1.035 ± 0.158	-	-	6.276 ± 0.787	-	-	0.653 ± 0.079	-	-	5.417 ± 1.669	-	-	1.102 ± 0.183	-	-		Brain - Hypothalamus	0.174057	0.0707432	2.21086	0.372878	0.441729	1.82826	0.230178	0.783341	5.14732				ovary	0.319945	0.641865	51.3402	7.12188	10.1792	23.7893	0.626787
heart	0.146 ± 0.047	0.122	0.127	0.373 ± 0.212	0.386	0.105	10.641 ± 0.903	4.989	1.154	0.292 ± 0.187	0.206	0.083	0.439 ± 0.083	0.232	0.376	1.581 ± 0.566	0.741	0.36	0.106 ± 0.057	0.003	0.002	1.444 ± 0.286	1.63	1.152	0.537 ± 0.126	0.394	0.193		Brain - Nucleus accumbens (basal ganglia)	0.124012	0.0949041	1.71148	0.296458	0.317887	1.43949	0.172656	0.949292	3.32611				pancreas	0.127959	1.02706	3.32755	0.319644	0.795041	1.00967	0.156118
kidney	0.123 ± 0.091	0.228	0.206	0.499 ± 0.332	0.484	0.148	2.737 ± 0.624	1.665	0.206	0.36 ± 0.14	0.313	0.058	0.53 ± 0.16	0.414	0.204	1.863 ± 0.614	1.341	0.428	0.069 ± 0.052	0.034	0	4.683 ± 0.576	4.797	2.908	1.24 ± 0.599	1.234	0.258		Brain - Putamen (basal ganglia)	0.171914	0.0559938	1.48001	0.330719	0.307066	1.52343	0.164913	0.435788	2.78196				prostate	0.450821	0.360258	36.5988	5.25011	4.71142	12.6541	1.09566
liver	0.583 ± 0.381	0.15	0.234	0.685 ± 0.445	0.219	0.14	1.713 ± 0.23	0.955	0.319	0.21 ± 0.038	0.146	0.097	0.353 ± 0.092	0.326	0.188	1.077 ± 0.18	0.544	0.386	0.08 ± 0.077	0	0.008	1.866 ± 0.171	2.972	1.618	0.235 ± 0.048	0.14	0.096		Brain - Spinal cord (cervical c-1)	0.218051	0.139536	5.84334	0.816776	0.677382	4.1585	0.754489	0.418195	5.44604				small intestine	0.595027	1.83246	29.1943	5.878	3.40557	11.8278	1.3071
liver, fetal	-	-	0.104	-	-	0.238	-	-	0.365	-	-	0.091	-	-	0.127	-	-	0.1	-	-	0.003	-	-	0.948	-	-	0.133		Brain - Substantia nigra	0.21074	0.0816494	2.9991	0.455905	0.444699	2.57091	0.293205	0.345612	3.85948				spleen	50.7388	5.17834	55.1116	20.1144	8.25663	41.4415	4.13201
lung	3.331 ± 1.698	7.631	1.542	2.842 ± 1.079	4.19	1.06	13.397 ± 1.327	4.431	1.54	1.263 ± 0.415	1.096	0.704	1.075 ± 0.139	0.812	0.881	6.686 ± 1.007	5.242	2.13	0.612 ± 0.326	0.146	0.133	6.471 ± 0.974	5.568	3.61	1.309 ± 0.388	0.584	0.626		Breast - Mammary Tissue	0.732965	0.514977	21.7822	3.13848	2.56542	7.46737	0.664052	5.17301	11.5239				stomach	0.319719	1.0216	14.5838	2.71179	1.59774	4.0633	0.775079
lymph node	0.786 ± 0.335	0.983	-	4.567 ± 1.906	1.78	-	33.086 ± 10.233	10.178	-	5.225 ± 0.834	4.638	-	2.806 ± 0.687	2.325	-	19.665 ± 4.71	8.239	-	1.171 ± 0.471	0.573	-	9.042 ± 2.808	10.48	-	0.746 ± 0.131	0.797	-		Cells - Cultured fibroblasts	0.0207759	9.75225	91.232	2.69609	3.80454	8.55134	0.32976	13.1564	26.6704				testes	0.266616	0.435754	61.3724	5.44452	7.57243	33.8289	3.10743
ovary	0.063 ± 0.008	0.418	-	0.893 ± 0.251	0.614	-	22.41 ± 0.709	13.353	-	1.128 ± 0.132	1.751	-	2.8 ± 0.186	2.911	-	9.844 ± 1.739	7.513	-	0.093 ± 0.045	0.135	-	4.47 ± 1.326	4.714	-	3.016 ± 0.022	2.744	-		Cells - EBV-transformed lymphocytes	0.175541	40.695	180.582	31.3733	19.2444	134.566	25.627	15.437	31.3856				thyroid	1.58086	1.57701	21.6051	3.4763	3.29971	8.61732	1.09596
pancreas	0.222 ± 0.139	-	-	0.667 ± 0.223	-	-	0.795 ± 0.257	-	-	0.042 ± 0.012	-	-	0.081 ± 0.015	-	-	0.202 ± 0.011	-	-	0 ± 0	-	-	0.717 ± 0.141	-	-	0.133 ± 0.019	-	-		Cervix - Ectocervix	0.458164	0.362234	41.918	5.70517	5.98381	12.9282	1.28828	7.39614	12.6018				uterus	0.459533	0.63577	55.1148	5.78716	6.00032	14.1412	0.931022
placenta	1.438 ± 1.019	-	0.19	1.831 ± 0.421	-	0.239	7.452 ± 0.457	-	0.129	0.766 ± 0.149	-	0.211	0.599 ± 0.129	-	0.1	2.347 ± 0.315	-	0.23	0.412 ± 0.245	-	0	3.378 ± 0.373	-	1.424	3.18 ± 0.474	-	0.425		Cervix - Endocervix	0.39038	0.345266	39.739	6.47993	6.15403	15.1845	1.50146	9.0867	15.4885				vagina	3.47505	1.05831	35.6255	5.05169	3.91985	11.1956	0.988398
prostate	0.148 ± 0.134	0.539	0.045	0.601 ± 0.156	0.907	0.257	15.809 ± 3.811	14.059	2.501	0.795 ± 0.244	1.808	0.383	1.182 ± 0.163	1.394	0.978	3.896 ± 1.172	6.249	1.201	0.209 ± 0.116	0.068	0.057	3.05 ± 0.28	4.234	4.293	1.647 ± 0.343	1.28	0.934		Colon - Sigmoid	0.265867	0.319152	38.0417	2.58137	2.57927	7.44122	0.478657	4.13098	13.1555
salivary gland	0.111 ± 0.057	-	0.051	0.434 ± 0.092	-	0.115	6.248 ± 3.014	-	0.481	0.379 ± 0.267	-	0.177	0.386 ± 0.231	-	0.209	1.86 ± 1.334	-	0.329	0.179 ± 0.18	-	0.033	2.459 ± 0.276	-	1.801	0.389 ± 0.124	-	0.193		Colon - Transverse	0.62903	3.00346	24.1643	3.36275	2.08384	6.00394	0.602787	3.22423	11.9603
skeletal muscle	-	0	0.016	-	0.001	0.018	-	0.82	0.122	-	0.19	0.046	-	0.169	0.039	-	0.334	0.046	-	0	0	-	0.715	0.517	-	0.163	0.086		Esophagus - Gastroesophageal Junction	0.260534	0.194212	25.1463	1.84409	2.11445	5.44076	0.554117	3.73237	11.1437
skin	0.231 ± 0.098	-	-	1.183 ± 0.235	-	-	9.476 ± 0.737	-	-	0.358 ± 0.048	-	-	0.287 ± 0.032	-	-	0.632 ± 0.14	-	-	0.039 ± 0.041	-	-	5.071 ± 1.578	-	-	3.157 ± 0.814	-	-		Esophagus - Mucosa	1.94452	1.92689	26.0271	1.59772	1.63832	4.17115	0.567559	4.90508	12.3537
small intestine	0.721 ± 0.207	-	0.153	2.956 ± 1.054	-	0.714	7.052 ± 1.413	-	1.068	1.145 ± 0.257	-	0.525	0.621 ± 0.051	-	0.457	3.004 ± 0.242	-	0.702	0.229 ± 0.099	-	0.044	4.349 ± 0.349	-	3.261	0.927 ± 0.151	-	0.569		Esophagus - Muscularis	0.292349	0.181878	25.926	1.67688	1.9431	4.92828	0.564738	3.47034	10.9745
spleen	8.268 ± 5.554	-	1.196	4.514 ± 1.974	-	0.909	24.592 ± 3.407	-	2.01	4.576 ± 0.658	-	1.08	2.694 ± 0.234	-	1.035	13.368 ± 1.16	-	2.498	0.621 ± 0.213	-	0.182	7.712 ± 1.423	-	3.792	1.848 ± 0.374	-	0.22		Fallopian Tube	1.21701	0.630992	40.404	4.74809	6.31459	14.382	1.21908	8.08716	14.359
stomach	0.571 ± 0.334	-	0.234	3.126 ± 1.15	-	0.46	10.161 ± 0.606	-	1.269	1.714 ± 0.301	-	0.577	1.084 ± 0.314	-	0.486	4.594 ± 0.775	-	0.912	0.292 ± 0.138	-	0.047	3.846 ± 1.119	-	2.783	0.942 ± 0.223	-	0.397		Heart - Atrial Appendage	0.491781	0.432497	16.7103	1.01998	1.18103	2.58412	0.251311	1.78265	3.54681
testes	-	0.391	-	-	0.595	-	-	11.273	-	-	0.901	-	-	1.302	-	-	4.799	-	-	0.074	-	-	2.775	-	-	1.286	-		Heart - Left Ventricle	0.411911	0.194082	11.0388	0.57091	0.558017	1.24939	0.140853	0.947103	2.19554
testis	0.135 ± 0.145	-	-	0.689 ± 0.224	-	-	26.754 ± 6.142	-	-	1.1 ± 0.404	-	-	1.866 ± 0.477	-	-	12.45 ± 2.977	-	-	0.598 ± 0.24	-	-	3.814 ± 0.949	-	-	1.005 ± 0.258	-	-		Kidney - Cortex	0.378587	0.428602	5.33427	1.41262	1.26556	3.00572	0.356668	1.75286	6.58098
thymus	-	-	0.222	-	-	0.437	-	-	1.023	-	-	0.996	-	-	0.903	-	-	2.618	-	-	0.177	-	-	9.042	-	-	0.585		Kidney - Medulla	0.233389	0.491397	4.91184	2.09698	1.86072	4.51624	0.915066	2.36216	9.0544
thyroid	0.374 ± 0.146	0.279	0.051	1.054 ± 0.315	1.224	0.22	11.745 ± 4.466	5.486	1.251	0.584 ± 0.384	0.559	0.273	0.952 ± 0.381	0.694	0.588	3.777 ± 2.198	2.391	1.019	0.125 ± 0.129	0.131	0.12	5.204 ± 0.651	3.497	3.788	2.968 ± 0.74	1.739	1.038		Liver	0.815243	0.124513	2.00475	0.744142	1.13069	1.68107	0.257622	0.327511	4.81284
trachea	-	-	0.32	-	-	0.273	-	-	0.769	-	-	0.278	-	-	0.324	-	-	0.716	-	-	0.031	-	-	1.623	-	-	0.307		Lung	16.1656	1.46905	25.832	4.6284	3.17632	12.8433	2.45595	4.78617	20.2532
urinary bladder	3.106 ± 0.382	-	-	2.896 ± 0.062	-	-	25.297 ± 0.492	-	-	2.219 ± 0.522	-	-	1.631 ± 0.232	-	-	10.081 ± 2.985	-	-	0.725 ± 0.2	-	-	5.936 ± 1.998	-	-	0.987 ± 0.035	-	-		Minor Salivary Gland	0.636337	1.6805	27.0317	2.79546	2.87091	6.14891	0.665142	4.3866	10.0058
uterus	-	-	0.01	-	-	0.178	-	-	1.321	-	-	0.35	-	-	0.623	-	-	0.884	-	-	0.031	-	-	2.57	-	-	0.774		Muscle - Skeletal	0.171588	0.0490773	1.58417	0.265526	0.171172	0.554985	0.0609655	0.502868	1.39139
white blood cells	-	30.626	-	-	9.665	-	-	32.371	-	-	4.52	-	-	3.648	-	-	31.956	-	-	1.575	-	-	17.462	-	-	0.145	-		Nerve - Tibial	0.289836	0.226426	34.766	4.42497	4.0149	12.9223	1.567	9.04778	13.9029
																													Ovary	0.319945	0.641865	51.3402	7.12188	10.1792	23.7893	0.626787	12.0829	13.4638
																													Pancreas	0.127959	1.02706	3.32755	0.319644	0.795041	1.00967	0.156118	1.54491	3.98796
																													Pituitary	0.389256	0.201993	6.50856	1.56617	2.1551	5.78719	0.664615	4.75037	8.15459
																													Prostate	0.450821	0.360258	36.5988	5.25011	4.71142	12.6541	1.09566	4.55234	11.1384
																													Skin - Not Sun Exposed (Suprapubic)	0.259832	1.11367	16.91	1.27251	1.23903	2.1744	0.266898	7.04131	9.45917
																													Skin - Sun Exposed (Lower leg)	0.179452	0.747923	16.1316	1.34468	1.21908	2.23019	0.319214	6.81953	8.42064
																													Small Intestine - Terminal Ileum	0.595027	1.83246	29.1943	5.878	3.40557	11.8278	1.3071	3.12057	15.465
																													Spleen	50.7388	5.17834	55.1116	20.1144	8.25663	41.4415	4.13201	3.11281	22.6553
																													Stomach	0.319719	1.0216	14.5838	2.71179	1.59774	4.0633	0.775079	2.45668	8.20034
																													Testis	0.266616	0.435754	61.3724	5.44452	7.57243	33.8289	3.10743	2.74576	7.28409
																													Thyroid	1.58086	1.57701	21.6051	3.4763	3.29971	8.61732	1.09596	11.5314	14.4796
																													Uterus	0.459533	0.63577	55.1148	5.78716	6.00032	14.1412	0.931022	9.98365	15.394
																													Vagina	3.47505	1.05831	35.6255	5.05169	3.91985	11.1956	0.988398	7.25032	11.1155
																													Whole Blood	196.094	4.02962	31.045	4.80764	2.12606	25.401	2.30838	0.099388	22.4224
[truncated: 2 more columns]

## Sheet: human expression%illustration
																		GTEx	Tissue	A3A	A3B	A3C	A3D	A3F	A3G	A3H	ZC3HAV1	ZC3HAV1L	SARSCoV-2	SARS-CoV	MERS			Tissue	A3A	A3B	A3C	A3D	A3F	A3G	A3H	SARS-CoV	MERS	Tissue	ZC3HAV1	ZC3HAV1L	SARS-CoV	MERS
																			adrenal	0.00233476	0.0324502	0.0825434	0.0328557	0.0498991	0.0426068	0.0330125	0.05354	0.0353339		0.0689655				lung (0.276)	0.198107	0.0627074	0.036859	0.0475895	0.0368759	0.0497999	0.0965264	0.275862	0.368421	lung (0.276)	0.0769205	0.0433526	0.275862	0.368421
		PRJEB4337 (median FPKM)	PRJEB2445 (FPKM)	PRJNA280600 (FPKM)	GTEx (median TPM, tissue average)	PRJEB4337	PRJEB2445	PRJNA280600	GTEx	PRJEB4337	PRJEB2445	PRJNA280600	GTEx	25 references	11 references	8 references			bladder	0.00870347	0.0343752	0.0597576	0.0299439	0.0324214	0.0319923	0.0569812	0.0447478	0.0450464						kidney (0.121)	0.00374984	0.0196354	0.00730995	0.0180429	0.0181475	0.0145832	0.0249915	0.12069	0.157895	kidney (0.121)	0.0296911	0.0186367	0.12069	0.157895
	Tissue	APOBEC3A (ENSG00000128383)				APOBEC3B (ENSG00000179750)				APOBEC3C (ENSG00000244509)				SARS-CoV	SARSCoV-2	MERS			brain	0.00201479	0.00290275	0.00280001	0.00362408	0.00401468	0.00662775	0.0112218	0.0118059	0.00457291		0.0344828				intestine (0.121)	0.00729198	0.0782198	0.0416565	0.0604379	0.0395375	0.0458623	0.051373	0.12069	0.0526316	intestine (0.121)	0.0587352	0.0282658	0.12069	0.0526316
	adipose		0.404		1.58463		0.346		0.488489		4.483		21.0797						breast	0.00898239	0.0219821	0.0310804	0.03227	0.0297836	0.0289547	0.0260993	0.0437671	0.0468566						spleen (0.053)	0.621797	0.221041	0.0786372	0.206817	0.0958565	0.16069	0.162401	0.12069	0.0526316	spleen (0.053)	0.0860436	0.0281955	0.12069	0.0526316
	adrenal	0.321	0.643		0.190517	0.523	0.824		0.760214	19.167	11.438		57.8492	4					cervix	0.0051994	0.0151001	0.0582571	0.0626439	0.070458	0.0545035	0.0548227	0.0533427	0.0746499						liver (0.103)	0.0099907	0.00531492	0.00286052	0.00765131	0.0131269	0.00651835	0.0101253	0.103448	0.157895	liver (0.103)	0.0182789	0.00296656	0.103448	0.157895
	adrenal gland			0				0.139				3							colon	0.00548342	0.070914	0.04438	0.0305589	0.0270685	0.0260668	0.021252	0.0476942	0.0333114						adrenal gland (0.069)	0.00233476	0.0324502	0.0825434	0.0328557	0.0498991	0.0426068	0.0330125	0.0689655		adrenal gland (0.069)	0.05354	0.0353339	0.0689655
	appendix	13.796				8.763				20.817									esophagus	0.0102018	0.0327681	0.0366703	0.0175435	0.0220423	0.0187932	0.0220937	0.0436408	0.036557						heart (0.052)	0.00553731	0.013373	0.0197972	0.00817881	0.0100949	0.00743222	0.00770662	0.0517241	0.105263	heart (0.052)	0.0109046	0.0123629	0.0517241	0.105263
	bladder				0.710205				0.805309				41.8801						fallopian tube	0.0149143	0.0269343	0.0576514	0.0488201	0.0733101	0.0557662	0.0479136	0.0545347	0.0732527						brain (0.035)	0.00201479	0.00290275	0.00280001	0.00362408	0.00401468	0.00662775	0.0112218	0.0344828		brain (0.035)	0.0118059	0.00457291	0.0344828
	bone marrow	38.812				23.503				13.232				3					heart	0.00553731	0.013373	0.0197972	0.00817881	0.0100949	0.00743222	0.00770662	0.0109046	0.0123629	0.107143	0.0517241	0.105263			thyroid (0.035)	0.0193732	0.0673157	0.0308277	0.0357435	0.0383085	0.0334137	0.0430746	0.0344828		thyroid (0.035)	0.0549927	0.10445	0.0344828
	brain	0.087	0.087		0.164407	0.338	0.118	0.017	0.0680029	2.39	0.711	0.118	1.96234	2					kidney	0.00374984	0.0196354	0.00730995	0.0180429	0.0181475	0.0145832	0.0249915	0.0296911	0.0186367	0.107143	0.12069	0.157895			pancreas (0.017)	0.00156812	0.0438407	0.00474799	0.0032866	0.00923014	0.003915	0.00613592	0.0172414		pancreas (0.017)	0.015146	0.0139936	0.0172414
	breast		0.178		0.732965		0.306		0.514977		3.58		21.7822						liver	0.0099907	0.00531492	0.00286052	0.00765131	0.0131269	0.00651835	0.0101253	0.0182789	0.00296656	0.142857	0.103448	0.157895			skeletal muscle (0.017)	0.00210279	0.0020949	0.00226041	0.00273015	0.00198725	0.00215196	0.00239613	0.0172414	0.105263	skeletal muscle (0.017)	0.00528442	0.00455493	0.0172414	0.105263
	cervix				0.424272				0.35375				40.8285						lung	0.198107	0.0627074	0.036859	0.0475895	0.0368759	0.0497999	0.0965264	0.0769205	0.0433526	0.321429	0.275862	0.368421			stomach (0.017)	0.00391811	0.0436077	0.0208092	0.0278828	0.0185492	0.0157555	0.030463	0.0172414		stomach (0.017)	0.0311444	0.0222524	0.0172414
	colon	1.494	0.105		0.447449	6.757	0.308		1.66131	16.224	5.978		31.103						ovary	0.00392088	0.0273984	0.0732559	0.0732276	0.118177	0.0922431	0.0246346	0.0511348	0.109446						testes (0.017)	0.00326734	0.0186005	0.0875706	0.0559808	0.0879132	0.131172	0.122132	0.0172414		testes (0.017)	0.0276646	0.0248708	0.0172414
	duodenum	1.141				4.495				7.927									pancreas	0.00156812	0.0438407	0.00474799	0.0032866	0.00923014	0.003915	0.00613592	0.015146	0.0139936		0.0172414
	endometrium	0.239				1.123				16.105									prostate	0.00552475	0.0153779	0.0522218	0.0539819	0.0546979	0.0490663	0.0430628	0.042303	0.0412346
	esophagus	2.012			0.832468	1.943			0.76766	14.816			25.6998						salivary gland	0.00779823	0.0717333	0.0385708	0.0287431	0.0333302	0.0238424	0.0261421	0.0380015	0.0397334
	fallopian tube				1.21701				0.630992				40.404						skeletal muscle	0.00210279	0.0020949	0.00226041	0.00273015	0.00198725	0.00215196	0.00239613	0.00528442	0.00455493		0.0172414	0.105263
	gall bladder	3.594				2.314				14.17									intestine	0.00729198	0.0782198	0.0416565	0.0604379	0.0395375	0.0458623	0.051373	0.0587352	0.0282658	0.285714	0.12069	0.0526316
	heart	0.146	0.122	0.127	0.451846	0.373	0.386	0.105	0.313289	10.641	4.989	1.154	13.8745	3	3	2			spleen	0.621797	0.221041	0.0786372	0.206817	0.0958565	0.16069	0.162401	0.0860436	0.0281955		0.12069	0.0526316
	kidney	0.123	0.228	0.206	0.305988	0.499	0.484	0.148	0.46	2.737	1.665	0.206	5.12305	7	3	3			stomach	0.00391811	0.0436077	0.0208092	0.0278828	0.0185492	0.0157555	0.030463	0.0311444	0.0222524	0.0357143	0.0172414
	liver	0.583	0.15	0.234	0.815243	0.685	0.219	0.14	0.124513	1.713	0.955	0.319	2.00475	6	4	3			testes	0.00326734	0.0186005	0.0875706	0.0559808	0.0879132	0.131172	0.122132	0.0276646	0.0248708		0.0172414
	lung	3.331	7.631	1.542	16.1656	2.842	4.19	1.06	1.46905	13.397	4.431	1.54	25.832	16	9	7			thyroid	0.0193732	0.0673157	0.0308277	0.0357435	0.0383085	0.0334137	0.0430746	0.0549927	0.10445		0.0344828
	lymph node	0.786	0.983			4.567	1.78			33.086	10.178			6		1			uterus	0.00563152	0.0271383	0.0786418	0.0595039	0.0696616	0.0548325	0.036592	0.0584655	0.0904309
	ovary	0.063	0.418		0.319945	0.893	0.614		0.641865	22.41	13.353		51.3402						vagina	0.0425863	0.0451747	0.050833	0.0519417	0.0455081	0.043411	0.0388471	0.042216	0.0656726
	pancreas	0.222			0.127959	0.667			1.02706	0.795			3.32755	1					average	0.0416667	0.0416667	0.0416667	0.0416667	0.0416667	0.0416667	0.0416667	0.0416667	0.0416667
	placenta	1.438		0.19		1.831		0.239		7.452		0.129
	prostate	0.148	0.539	0.045	0.450821	0.601	0.907	0.257	0.360258	15.809	14.059	2.501	36.5988
	salivary gland	0.111		0.051	0.636337	0.434		0.115	1.6805	6.248		0.481	27.0317
	skeletal muscle		0	0.016	0.171588		0.001	0.018	0.0490773		0.82	0.122	1.58417	1		2
	skin	0.231				1.183				9.476
	intestine	0.721		0.153	0.595027	2.956		0.714	1.83246	7.052		1.068	29.1943	7	8	1
	spleen	8.268		1.196	50.7388	4.514		0.909	5.17834	24.592		2.01	55.1116	7		1
	stomach	0.571		0.234	0.319719	3.126		0.46	1.0216	10.161		1.269	14.5838	1	1
	testes	0.135	0.391		0.266616	0.689	0.595		0.435754	26.754	11.273		61.3724	1
	thymus			0.222				0.437				1.023
	thyroid	0.374	0.279	0.051	1.58086	1.054	1.224	0.22	1.57701	11.745	5.486	1.251	21.6051	2
	trachea			0.32				0.273				0.769
	urinary bladder	3.106				2.896				25.297
	uterus			0.01	0.459533			0.178	0.63577			1.321	55.1148
	vagina				3.47505				1.05831				35.6255
		PRJEB4337	PRJEB2445	PRJNA280600	GTEx	PRJEB4337	PRJEB2445	PRJNA280600	GTEx	25 references	11 references	8 references
	Tissue	APOBEC3F (ENSG00000128394)				APOBEC3D (ENSG00000243811)				SARS-CoV	SARSCoV-2	MERS
	adipose		0.482		1.98327		0.588		2.61182
	adrenal	0.93	2.091		4.29807	0.55	2.105		3.19544	4
	adrenal gland			0.971				0.243
	appendix	2.114				3.141
	bladder				2.79263				2.91225
	bone marrow	0.567				0.772				3
	brain	0.201	0.135	0.094	0.345806	0.091	0.09	0.036	0.352466	2
	breast		0.449		2.56542		0.515		3.13848
	cervix				6.06892				6.09255
	colon	0.793	0.354		2.33155	1.35	0.414		2.97206
	duodenum	0.824				1.317
	endometrium	1.33				1.251
	esophagus	0.545			1.89862	0.476			1.70623
	fallopian tube				6.31459				4.74809
	gall bladder	1.035				1.462
	heart	0.439	0.232	0.376	0.869524	0.292	0.206	0.083	0.795445	3	3	2
	kidney	0.53	0.414	0.204	1.56314	0.36	0.313	0.058	1.7548	7	3	3
	liver	0.353	0.326	0.188	1.13069	0.21	0.146	0.097	0.744142	6	4	3
	lung	1.075	0.812	0.881	3.17632	1.263	1.096	0.704	4.6284	16	9	7
	lymph node	2.806	2.325			5.225	4.638			6		1
	ovary	2.8	2.911		10.1792	1.128	1.751		7.12188
	pancreas	0.081			0.795041	0.042			0.319644	1
	placenta	0.599		0.1		0.766		0.211
	prostate	1.182	1.394	0.978	4.71142	0.795	1.808	0.383	5.25011
	salivary gland	0.386		0.209	2.87091	0.379		0.177	2.79546
	skeletal muscle		0.169	0.039	0.171172		0.19	0.046	0.265526	1		2
	skin	0.287				0.358
	intestine	0.621		0.457	3.40557	1.145		0.525	5.878	7	8	1
	spleen	2.694		1.035	8.25663	4.576		1.08	20.1144	7		1
	stomach	1.084		0.486	1.59774	1.714		0.577	2.71179	1	1
	testes	1.866	1.302		7.57243	1.1	0.901		5.44452	1
	thymus			0.903				0.996
	thyroid	0.952	0.694	0.588	3.29971	0.584	0.559	0.273	3.4763	2
	trachea			0.324				0.278
	urinary bladder	1.631				2.219
	uterus			0.623	6.00032			0.35	5.78716
	vagina				3.91985				5.05169
		PRJEB4337	PRJEB2445	PRJNA280600	GTEx	PRJEB4337	PRJEB2445	PRJNA280600	GTEx	25 references	11 references	8 references
	Tissue	APOBEC3G (ENSG00000239713)				APOBEC3H (ENSG00000100298)				SARS-CoV	SARSCoV-2	MERS
	adipose		1.32		6.71107		0.052		0.754986
	adrenal	4.345	8.111		10.9882	0.273	0.446		0.839946	4
	adrenal gland			1.017				0.022
	appendix	12.157				0.812
	bladder				8.25075				1.44979
	bone marrow	5.959				0.831				3
	brain	0.94	0.594	0.16	1.70928	0.058	0.153	0.047	0.285519	2
	breast		1.204		7.46737		0.136		0.664052
	cervix				14.0564				1.39487
	colon	3.991	1.041		6.72258	1.019	0		0.540722
	duodenum	2.536				0.181
	endometrium	5.159				0.248
	esophagus	2.926			4.84673	0.282			0.562138
	fallopian tube				14.382				1.21908
	gall bladder	6.276				0.653
	heart	1.581	0.741	0.36	1.91675	0.106	0.003	0.002	0.196082	3	3	2
	kidney	1.863	1.341	0.428	3.76098	0.069	0.034	0	0.635867	7	3	3
	liver	1.077	0.544	0.386	1.68107	0.08	0	0.008	0.257622	6	4	3
	lung	6.686	5.242	2.13	12.8433	0.612	0.146	0.133	2.45595	16	9	7
	lymph node	19.665	8.239			1.171	0.573			6		1
	ovary	9.844	7.513		23.7893	0.093	0.135		0.626787
	pancreas	0.202			1.00967	0			0.156118	1
	placenta	2.347		0.23		0.412		0
	prostate	3.896	6.249	1.201	12.6541	0.209	0.068	0.057	1.09566
	salivary gland	1.86		0.329	6.14891	0.179		0.033	0.665142
	skeletal muscle		0.334	0.046	0.554985		0	0	0.0609655	1		2
	skin	0.632				0.039
	intestine	3.004		0.702	11.8278	0.229		0.044	1.3071	7	8	1
	spleen	13.368		2.498	41.4415	0.621		0.182	4.13201	7		1
	stomach	4.594		0.912	4.0633	0.292		0.047	0.775079	1	1
	testes	12.45	4.799		33.8289	0.598	0.074		3.10743	1
	thymus			2.618				0.177
	thyroid	3.777	2.391	1.019	8.61732	0.125	0.131	0.12	1.09596	2
	trachea			0.716				0.031
	urinary bladder	10.081				0.725
	uterus			0.884	14.1412			0.031	0.931022
	vagina				11.1956				0.988398
		PRJEB4337	PRJEB2445	PRJNA280600	GTEx	PRJEB4337	PRJEB2445	PRJNA280600	GTEx	25 references	11 references	8 references
	Tissue	ZC3HAV1 isoform 3 (ENSG00000105939)				ZC3HAV1L (ENSG00000146858)				SARS-CoV	SARSCoV-2	MERS
	adipose		2.707		12.9438		0.65		4.66646
	adrenal	4.334	5.132		14.0971	1.868	0.562		3.9009	4
	adrenal gland			3.988				0.586
	appendix	8.606				0.906
	bladder				11.7821				4.97316
	bone marrow	16.985				0.178				3
	brain	2.987	1.465	0.523	3.1085	0.343	0.193	0.098	0.504853	2
	breast		3.862		11.5239		1.358		5.17301
	cervix				14.0451				8.24142
	colon	6.243	4.953		12.5579	0.909	0.752		3.6776
	duodenum	3.624				1.018
	endometrium	3.708				2.443
	esophagus	3.938			11.4906	1.244			4.03593
	fallopian tube				14.359				8.08716
	gall bladder	5.417				1.102
	heart	1.444	1.63	1.152	2.87118	0.537	0.394	0.193	1.36488	3	3	2
	kidney	4.683	4.797	2.908	7.81769	1.24	1.234	0.258	2.05751	7	3	3
	liver	1.866	2.972	1.618	4.81284	0.235	0.14	0.096	0.327511	6	4	3
	lung	6.471	5.568	3.61	20.2532	1.309	0.584	0.626	4.78617	16	9	7
	lymph node	9.042	10.48			0.746	0.797			6		1
	ovary	4.47	4.714		13.4638	3.016	2.744		12.0829
	pancreas	0.717			3.98796	0.133			1.54491	1
	placenta	3.378		1.424		3.18		0.425
	prostate	3.05	4.234	4.293	11.1384	1.647	1.28	0.934	4.55234
	salivary gland	2.459		1.801	10.0058	0.389		0.193	4.3866
	skeletal muscle		0.715	0.517	1.39139		0.163	0.086	0.502868	1		2
	skin	5.071				3.157
	intestine	4.349		3.261	15.465	0.927		0.569	3.12057	7	8	1
	spleen	7.712		3.792	22.6553	1.848		0.22	3.11281	7		1
	stomach	3.846		2.783	8.20034	0.942		0.397	2.45668	1	1
	testes	3.814	2.775		7.28409	1.005	1.286		2.74576	1
	thymus			9.042				0.585
	thyroid	5.204	3.497	3.788	14.4796	2.968	1.739	1.038	11.5314	2
	trachea			1.623				0.307
	urinary bladder	5.936				0.987
	uterus			2.57	15.394			0.774	9.98365
	vagina				11.1155				7.25032
[truncated: 26 more columns]

## Sheet:  A1, AID and ADAR expressions
GTEx averaged FPKM expression						ENSG00000111732.10	ENSG00000160710.15	ENSG00000197381.15	ENSG00000185736.15	ENSG00000111701.6
Tissue	P_AID	P_ADAR	P_ADARB1	P_ADARB2	P_APOBEC1	AICDA (AID)	ADAR	ADARB1	ADARB2	APOBEC1				Tissue expressions were obtained from averaged expressions of all tissue parts
adrenal	0	0.0320772	0.0114447	0.00661706	0	0	71.0293	5.41	0.140551	0				adrenal
artery	0.0282534	0.0419383	0.166476	0.00491871	0	0.0652583	92.8649	78.6942	0.104477	0				artery (Aorta, Coronary, Tibial)
bladder	0.00834849	0.0402205	0.125338	0.0204566	0	0.0192829	89.0613	59.2482	0.434513	0				bladder
brain	0	0.0275032	0.0302119	0.376646	0	0	60.901	14.2813	8.00022	0				brain (Amygdala, Anterior cingulate cortex, Caudate, Cerebellar Hemisphere, Cerebellum, Cortex, Frontal Cortex, Hippocampus, Hypothalamus, Nucleus accumbens, Putamen, Spinal cord , Substantia nigra)
breast	0.0367124	0.0376493	0.0246841	0.0114286	0	0.0847964	83.3678	11.6683	0.242751	0				breast
cervix	0.0355052	0.0585418	0.0401244	0.0370984	0	0.0820081	129.63	18.9671	0.787995	0				cervix (Ectocervix, Endocervix)
large intestine	0.0155546	0.0347335	0.0494961	0.0502012	0.0237722	0.0359271	76.9111	23.3971	1.06631	0.3744				colon (Sigmoid, Transverse)
esophagus	0.0279438	0.0333966	0.100865	0.0336786	0	0.0645432	73.9509	47.6795	0.715356	0				esophagus (Gastroesophageal Junction, Mucosa, Muscularis)
fallopian tube	0.0485534	0.0532018	0.0352911	0.0270271	0	0.112146	117.806	16.6823	0.574074	0				fallopian tube
heart	0.011622	0.01184	0.00828217	0.00452018	0	0.0268438	26.2177	3.91503	0.0960118	0				heart (Atrial Appendage, Left Ventricle)
kidney	0.00330686	0.0256561	0.0106188	0.0105	0	0.007638	56.8108	5.01956	0.223027	0				kidney (Cortex, Medulla)
liver	0	0.0177791	0.00548402	0.00220173	0	0	39.3686	2.59233	0.0467663	0				liver
lung	0.0440286	0.0519807	0.0874561	0.0540161	0	0.101695	115.102	41.341	1.14734	0				lung
ovary	0	0.0545318	0.0176047	0.00707821	0	0	120.751	8.32186	0.150346	0				ovary
pancreas	0	0.0129825	0.0049087	0.0253655	0	0	28.7475	2.32037	0.538781	0				pancreas
pituitary	0	0.0517038	0.0135875	0.0276608	0	0	114.489	6.4229	0.587535	0				Pituitary
prostate	0	0.0417862	0.0366782	0.021544	0	0	92.5281	17.338	0.45761	0				prostate
salivary gland	0.0104317	0.0295062	0.0135121	0.0989751	0	0.0240946	65.3362	6.38724	2.1023	0				salivary gland
skeletal muscle	0.00874243	0.00689262	0.011911	0.00128247	0	0.0201928	15.2625	5.63041	0.0272406	0				skeletal muscle
skin	0.0278197	0.0333172	0.0291303	0.0089836	0	0.0642565	73.775	13.7701	0.190818	0				skin (sun exposed, not sun exposed)
small intestine	0.382911	0.0416577	0.018772	0.0243508	0.961662	0.884427	92.2437	8.87362	0.517227	15.1457				small intestine
spleen	0.125406	0.0580927	0.0324479	0.00830726	0	0.289655	128.636	15.3383	0.176452	0				spleen
stomach	0.00451976	0.0246189	0.0150797	0.0158395	0.00441715	0.0104395	54.5142	7.12825	0.336443	0.069568				stomach
testes	0.030329	0.0334617	0.0153373	0.089829	0.0101486	0.0700524	74.0951	7.25005	1.90803	0.159836				testes
thyroid	0.00960608	0.0452337	0.0174024	0.00628252	0	0.0221876	100.162	8.22621	0.133445	0				thyroid
uterus	0.0784298	0.060217	0.0562546	0.0088684	0	0.181153	133.34	26.5919	0.188371	0				uterus
vagina	0.0619761	0.0394799	0.021601	0.0163228	0	0.143149	87.4212	10.2109	0.346708	0				vagina

## Sheet: Mus musculus FPKM
Retrieved from NCBI gene expression (FPKM)	GEODataset PRJNA66167			NaqviScience2019					NaqviScience2019 (average tissue TPM expression)
Tissue	Apobec3 (ENSMUSG00000009585)	ZC3HAV1 (ENSMUSG00000029826)		Tissue	Apobec3 (ENSMUSG00000009585)	ZC3HAV1 (ENSMUSG00000029826)				Apobec3 (ENSMUSG00000009585)		ZC3HAV1 (ENSMUSG00000029826)
CNS E11.5	1.154	0.605		Mouse_Female_Heart_L16_1230	2.69113	2.96589			Tissue	Male	Female	Male	Female
CNS E14	1.75	0.35		Mouse_Female_Lung_L16_1259	26.3248	20.4514			Adipose	9.06603	9.56136	15.8978	17.4822
CNS E18	1.489	0.337		Mouse_Male_Adipose_L16_1263	9.37501	15.1343			Adrenal	7.94555	4.59672	23.3057	20.4773
Large Intestine adult	7.139	7.088		Mouse_Female_Adipose_L16_1264	12.2235	20.6294			Brain	2.05936	2.40948	1.44767	1.40829
adrenal adult	4.618	6.119		Mouse_Female_Lung_L16_1265	23.6633	24.027			Colon	14.5653	11.3477	27.3515	24.602
bladder adult	11.881	6.091		Mouse_Female_Colon_L16_1266	9.62669	19.9682			Heart	3.25298	2.84389	3.13141	3.1263
cerebellum adult	7.308	0.761		Mouse_Male_Spleen_L16_1268	88.9546	47.1894			Liver	1.75151	1.46389	9.94915	10.713
colon adult	6.139	5.587		Mouse_Male_Liver_L16_1269	2.37752	10.1604			Lung	24.1309	25.1051	21.9667	22.6492
cortex adult	4.821	0.479		Mouse_Male_Heart_L16_1272	2.96118	3.14676			Muscle	2.15441	2.04215	2.0343	2.46139
duodenum adult	2.999	2.968		Mouse_Female_Heart_L16_1279	3.05199	2.92682			Pituitary	11.8486	8.79598	12.6422	9.12057
frontal Lobe adult	4.848	0.566		Mouse_Female_Lung_L16_1284	25.3272	23.4693			Skin	7.06017	15.0713	22.195	23.4315
genital fat pad adult	7.071	4.972		Mouse_Male_Spleen_L16_1285	143.271	62.6201			Spleen	114.127	128.587	54.1523	57.5812
heart adult	3.65	1.771		Mouse_Female_Adrenal_L16_1287	4.40744	24.272			Testis	1.19274		0.93132
kidney adult	5.427	2.372		Mouse_Male_Skin_L16_1309	8.28378	23.9217			Thyroid	37.5382	35.9444	13.7224	12.6075
limb E14.5	2.188	0.822		Mouse_Male_Pituitary_L16_1322	10.9263	13.9323
liver E14	4.897	9.256		Mouse_Male_Thyroid_L16_1326	37.2596	14.4994
liver E14.5	4.88	7.99		Mouse_Male_Liver_L16_1329	1.12551	9.73788
liver E18	4.52	6.133		Mouse_Male_Colon_L16_1331	16.1844	30.4799
liver adult	1.141	3.821		Mouse_Male_Muscle_L16_1335	1.90926	1.99547
lung adult	10.945	5.424		Mouse_Male_Skin_L16_1336	6.2425	18.3978
mammary gland adult	13.893	8.221		Mouse_Male_Pituitary_L16_1338	12.8085	11.919
ovary adult	6.049	7.301		Mouse_Female_Thyroid_L16_1339	38.3028	15.2601
placenta adult	8.61	7.664		Mouse_Male_Thyroid_L16_1342	39.4776	13.7791
small intestine adult	4.064	5.113		Mouse_Female_Adrenal_L16_1343	4.25793	18.1577
spleen adult	21.781	10.019		Mouse_Female_Pituitary_L16_1382	9.79803	9.25407
stomach adult	4.625	2.269		Mouse_Female_Muscle_L16_1384	2.1713	2.14874
subcutaneous fat pad adult	6.426	5.098		Mouse_Male_Adrenal_L16_1392	9.40823	23.5309
testis adult	5.106	0.604		Mouse_Male_Spleen_L16_1393	110.155	52.6474
thymus adult	11.723	12.819		Mouse_Male_Lung_L16_1397	28.4966	26.835
whole brain E14.5	1.545	0.198		Mouse_Male_Colon_L16_1399	14.6981	29.3667
				Mouse_Female_Adipose_L16_1400	7.88134	15.8052
				Mouse_Female_Spleen_L16_1378	132.871	54.7122
				Mouse_Male_Lung_L16_1430	21.2531	21.942
				Mouse_Male_Adipose_L16_1440	9.20888	17.241
				Mouse_Female_Pituitary_L16_1441	7.42958	8.76578
				Mouse_Male_Muscle_L16_1442	2.94812	2.7699
				Mouse_Male_Pituitary_L16_1445	11.8109	12.0752
				Mouse_Male_Brain_L16_1448	2.05749	1.39166
				Mouse_Female_Skin_L16_1406	18.3503	27.426
				Mouse_Female_Spleen_L16_1411	119.512	55.8594
				Mouse_Male_Adipose_L16_1413	8.61419	15.3182
				Mouse_Female_Adipose_L16_1414	8.57923	16.0119
				Mouse_Male_Colon_L16_1419	12.8132	22.2077
				Mouse_Female_Thyroid_L16_1420	38.0838	12.4824
				Mouse_Female_Brain_L16_1423	2.27632	1.25841
				Mouse_Female_Adrenal_L16_1424	5.12479	19.0021
				Mouse_Female_Pituitary_L16_1425	9.16033	9.34184
				Mouse_Male_Heart_L16_1428	2.13158	2.78214
				Mouse_Male_Thyroid_L16_1500	35.8775	12.8886
				Mouse_Male_Skin_L16_1508	6.65422	24.2656
				Mouse_Male_Muscle_L16_1511	1.60586	1.33755
				Mouse_Female_Muscle_L16_1515	1.78098	2.28496
				Mouse_Female_Liver_L16_1531	1.78867	10.7746
				Mouse_Male_Testis_L16_1403	1.0256	0.822022
				Mouse_Male_Testis_L16_1451	1.29279	1.03942
				Mouse_Male_Testis_L16_1349	1.70883	1.36606
				Mouse_Male_Lung_L16_1298	22.6428	17.1231
				Mouse_Female_Liver_L16_1308	1.28349	10.9013
				Mouse_Male_Brain_L16_1307	2.08538	1.59622
				Mouse_Female_Colon_L16_1532	13.0349	30.4813
				Mouse_Female_Liver_L16_1592	1.3195	10.4633
				Mouse_Male_Adrenal_L16_1605	7.27628	24.7682
				Mouse_Female_Colon_L16_1396	11.3816	23.3564
				Mouse_Male_Testis_L16_1535	0.980537	0.735756
				Mouse_Male_Testis_L16_1613	1.12441	0.818544
				Mouse_Female_Heart_L16_1600	2.78855	3.48618
				Mouse_Female_Spleen_L16_1595	133.378	62.1722
				Mouse_Female_Skin_L16_1357	14.786	19.4921
				Mouse_Female_Skin_L16_1365	12.0776	23.3764
				Mouse_Female_Muscle_L16_1366	2.17417	2.95046
				Mouse_Female_Thyroid_L16_1367	31.4465	10.08
				Mouse_Male_Adrenal_L16_1371	7.15215	21.6181
				Mouse_Male_Brain_L16_1374	2.03522	1.35513
				Mouse_Female_Brain_L16_1375	2.1129	1.46273
				Mouse_Female_Brain_L16_1376	2.83923	1.50373
				Mouse_Male_Heart_L16_1379	4.66619	3.46532
				Mouse_Male_Testis_L16_1301	1.02428	0.806126

## Sheet: mice expression&illustration
								Tissue	Apobec3 (PRJNA66167)	Apobec3 (PRJNA516470)	ZC3HAV1 (PRJNA66167)	ZC3HAV1 (PRJNA516470 )	Murine CoV (MHV)			Tissue	Apobec3 (PRJNA66167)	Apobec3 (PRJNA516470)	ZC3HAV1 (PRJNA66167)	ZC3HAV1 (PRJNA516470 )	Murine CoV (MHV)
								adipose	0.0522165	0.0420599	0.0549646	0.0959389				brain (0.667)	0.0119544	0.0100905	0.00216147	0.00820843	0.666667
		Apobec3 (ENSMUSG00000009585)		ZC3HAV1 (ENSMUSG00000029826)		15 references		adrenal	0.0357318	0.0283199	0.0667982	0.125839				liver (0.278)	0.0298629	0.00726025	0.0742323	0.059386	0.277778
	Tissue	PRJNA66167 (average FPKM)	PRJNA516470 (average TPM expression)	PRJNA66167 (average FPKM)	PRJNA516470 (average TPM expression)	Murine CoV (MHV)		bladder	0.0919293		0.0664925					lung (0.056)	0.084687	0.111173	0.0592112	0.128232	0.0555556
	adipose	6.7485	9.31369	5.035	16.69			brain	0.0119544	0.0100905	0.00216147	0.00820843	0.666667
	adrenal	4.618	6.27114	6.119	21.8915			duodenum	0.0232048		0.0324002
	bladder	11.881		6.091				heart	0.0282419	0.0137665	0.0193331	0.0179855
	brain	1.545	2.23442	0.198	1.42798	12		intestine	0.0447279	0.0585105	0.0647277	0.149321
	duodenum	2.999		2.968				kidney	0.0419914		0.025894
	heart	3.65	3.04844	1.771	3.12885			liver	0.0298629	0.00726025	0.0742323	0.059386	0.277778
	intestine	5.78067	12.9565	5.92933	25.9767			lung	0.084687	0.111173	0.0592112	0.128232	0.0555556
	kidney	5.427		2.372				mammary gland	0.107497		0.0897447
	liver	3.8595	1.6077	6.8	10.3311	5		ovary	0.0468042		0.0797015
	lung	10.945	24.618	5.424	22.308	1		placenta	0.0666199		0.0836642
	mammary gland	13.893		8.221				skeletal muscle		0.00947567		0.0129213
	ovary	6.049		7.301				spleen	0.168531	0.548037	0.109373	0.321138
	placenta	8.61		7.664				stomach	0.0357859		0.0247696
	skeletal muscle		2.09828		2.24785			testis	0.0395077	0.00538632	0.00659357	0.00535349
	spleen	21.781	121.357	10.019	55.8668			thymus	0.0907067		0.139939
	stomach	4.625		2.269				thyroid		0.165921		0.0756758
	testis	5.106	1.19274	0.604	0.93132			average	0.0588235	0.0909091	0.0588235	0.0909091
	thymus	11.723		12.819
	thyroid		36.7413		13.1649

## Sheet: Sus scrofa FPKM
retrieved from TISSUES 2.0 (FPKM)	(PalascaDatabase2018)
Tissue	APOBEC3H (ENSSSCP00000000095)	ZC3HAV1 (ENSSSCP00000017495)
Abdomen	0.907	1.969
Abdominal aorta	0.28	1.204
Acute lymphoblastic leukemia cell line	1.577	-
Adenocarcinoma cell line	1.306	-
Adrenal gland	0.479	1.635
Alimentary canal	1.45	2.695
Alveolar macrophage	1.427	1.738
Aorta	0.28	1.204
Arm	1.369	-
Artery	0.28	1.204
Atrium	0.658	0.82
Basal node	1.831	-
BHK cell	0.82	-
BHK-21 cell	0.877	-
Bladder	0.992	1.384
Blood	2.777	2.311
Blood cancer cell	1.041	-
Blood plasma	0.586	-
Blood vessel	0.437	1.215
B-lymphocyte	1.356	-
B-lymphoma cell line	0.726	-
Bone	0.575	-
Bone cancer cell	1.171	-
Bone cancer cell line	1.363	-
Bone cell line	1.363	-
Bone marrow	0.349	1.147
Brain	1.069	0.684
Brain stem	0.073	0.684
Brain ventricle	0.725	-
Breast	1.694	-
Breast cancer cell line	0.645	-
Breast cell line	0.615	-
BTO:0000042	2.492	2.384
BTO:0000379	2.006	0.638
BTO:0000449	0.28	1.131
Bud	0.735	-
c8166	1.119	-
Carcinoma cell	1.375	-
Carcinoma cell line	1.329	-
Cardiovascular system	0.642	1.142
CCRF-CEM cell	1.757	-
Cecum	0.961	2.162
Central nervous system	1.134	1.217
Cerebellum	0.073	0.684
Cerebral cortex	0.809	0.951
Cerebral hemisphere	0.802	0.951
Cerebral lobe	0.305	0.951
Cervical adenocarcinoma cell line	1.466	-
Cervical cancer cell line	1.455	-
Cervical cell line	1.455	-
CHO-K1 cell	0.631	-
Colon	0.956	2.176
Colorectum	0.956	2.176
Connective tissue	1.027	1.063
Cornea	0.314	1.315
COS cell	0.979	-
COS-7 cell	0.769	-
Crfk	1.951	-
Cytotoxic T-lymphocyte	1.164	-
Dendritic cell	1.26	-
Diencephalon	0.356	0.586
Digestive gland	1.073	1.771
DT-40 cell	0.727	-
Duodenum	0.512	1.714
Embryonic cell line	1.8	-
Embryonic fibroblast	0.599	-
Embryonic kidney cell line	1.95	-
Embryonic structure	2.123	1.873
Endocrine gland	2.112	1.635
Epidermis	1.301	-
Epididymis	0.568	1.446
Epithelial cell line	1.25	-
Epithelioma cell	1.375	-
Epithelium	0.088	1.917
Esophagus	0.79	1.877
Excretory gland	2.296	1.109
Exocrine gland	0.229	1.164
External male genital organ	0.433	1.536
Eye	0.314	1.315
Female reproductive gland	1.939	1.501
Female reproductive system	1.945	1.467
Fibroblast	0.57	-
Fibroblast cell line	1.32	-
Fibroblastoma cell	1.598	-
Fibrosarcoma cell	1.598	-
Fibrosarcoma cell line	0.583	-
Finger	1.396	-
FLK cell	1.757	-
Forebrain	0.793	0.951
Forelimb	1.172	-
frhk4	0.784	-
Frontal lobe	1.042	0.951
g2	1.627	-
Gall bladder	0.454	1.384
Gastrointestinal tract	0.961	2.162
Genital mucosa	0.744	-
Gland	2.313	2.064
Gonad	0.962	1.687
Gut cavity	0.594	-
Gut mucosa	0.599	-
H9 cell	1.411	-
Hand	1.395	-
Head	1.107	1.156
Heart	0.642	1.142
Heart ventricle	0.642	0.798
HEK-293 cell	1.952	-
HEK-293T cell	2.241	-
HeLa cell	1.467	-
Helper T-lymphocyte	0.644	-
Hematopoietic cell	2.1	-
Hematopoietic cell line	1.561	-
Hematopoietic system	2.774	2.311
Hindbrain	0.073	0.684
HOS cell	2.085	-
Hs-578T cell	1.426	-
HT-1080 cell	0.597	-
HUT-78 cell	1.238	-
Hypophysis	0.505	1.353
Hypothalamus	0.356	0.586
Ileocecum	0.961	2.162
Ileum	0.814	1.87
Immune system	2.795	1.969
Inferior vena cava	0.437	1.215
Integument	1.343	1.915
Internal female genital organ	1.661	1.467
Internal male genital organ	0.568	1.446
Intestine	0.961	2.459
Jejunum	0.586	2.384
Juvenile	0.781	-
Kidney	2.233	1.109
Kidney cell line	2.253	-
Large granular lymphocyte	1.087	-
Large intestine	0.961	2.162
Lateral ventricle	0.992	-
Left atrium	0.658	0.815
Left ventricle	0.642	0.798
Leukemia cell	0.818	-
Leukemia cell line	1.135	-
Leukocyte	2.034	-
Limb	1.084	-
Limbic system	0.356	0.586
Liver	1.032	1.771
Ltk	0.675	-
Lung	0.893	1.617
Lymph node	2.311	1.969
Lymphoblast	0.774	-
Lymphoblastic leukemia cell line	1.569	-
Lymphoblastoid cell line	1.403	-
Lymphocyte	2.112	-
Lymphocytic leukemia cell line	1.559	-
Lymphoid cell	2.11	-
Lymphoid tissue	2.815	1.969
Lymphoma cell	0.968	-
Lymphoma cell line	0.924	-
Macrophage	2.84	2.699
Male reproductive gland	0.962	1.687
Male reproductive system	0.433	2
Mammary gland	1.591	-
Mammary gland cell line	0.777	-
Mammary gland tumor cell line	0.786	-
Marrow cell	1.247	-
MDBK cell	0.887	-
Mesenteric lymph node	0.907	1.969
Mesentery	0.907	1.969
Metencephalon	0.073	0.684
Monocyte	1.068	-
monocyte-derived dendritic cell	1.294	-
Mononuclear cell	1.795	-
Mononuclear phagocyte	1.064	-
Mouth	0.088	1.368
MT-4 cell	1.414	-
Muscle	0.158	0.909
Muscular system	0.158	0.909
Natural killer cell	1.088	-
Neck	0.322	1.246
Nervous system	1.193	1.169
NHDF cell	0.903	-
NIH-3T3 cell	0.584	-
NMuMg cell	0.61	-
Node	1.698	-
Null cell	1.071	-
Optic nerve	0.544	1.35
Organism form	2.075	1.914
Osteosarcoma cell line	1.384	-
Ovary	1.362	1.501
Ovary cell line	0.584	-
OVCA-5 cell	0.931	-
Oviduct	0.331	1.597
Pancreas	0.699	0.901
PBMC cell line	1.95	-
Penis	0.433	1.536
Periderm	1.097	-
Peripheral blood	2.013	-
Peripheral blood lymphocyte	0.83	-
Peripheral blood mononuclear cell	1.903	-
Peritoneum	0.907	1.969
Phagocyte	0.934	-
Phellem	1.112	-
PK-15 cell	1.755	-
Placenta	0.28	1.131
Plasmacytoid dendritic cell	1.375	-
Prefrontal cortex	0.195	0.951
Pronephros	1.942	-
qt6	2.282	-
Rectum	0.365	1.666
Renal cortex	0.363	1.109
Renal medulla	0.408	1.289
Reproductive system	1.906	1.949
Respiratory system	0.893	1.617
Retina	0.325	1.19
Right atrium	0.672	0.82
Right ventricle	1.101	0.814
Rostral migratory stream	1.613	-
Salivary gland	0.229	1.164
Sarcoma cell	1.185	-
Scale	1.351	-
Sense organ	0.314	1.315
SF-21 cell	0.645	-
Skeletal muscle	0.158	0.909
Skeletal muscle cancer cell	1.185	-
Skeletal system	1.304	1.147
Skin	1.381	1.127
Skin fibroblast cell line	1.078	-
Small intestine	0.512	2.203
Smooth muscle	0.26	1.316
Spinal column	1.067	-
Spinal cord	0.679	1.694
Spleen	2.277	1.768
Stomach	0.808	2.017
Stomach smooth muscle	0.26	1.316
SUP-T1 cell	1.54	-
Syncytiotrophoblast	1.061	-
Telencephalon	0.792	0.951
Tendon	0.106	1.063
Testis	0.962	1.687
Thorax	2.274	1.73
Throat	0.322	1.246
Thymus	1.371	1.73
Thyroid gland	0.322	1.246
tissues, cell types and enzyme sources	2.496	2.381
T-lymphoblast	1.424	-
T-lymphoblastic leukemia cell line	1.34	-
T-lymphoblastoid cell line	0.965	-
T-lymphocyte	1.959	-
T-lymphocyte cell line	1.959	-
T-lymphoma cell line	1.276	-
Tongue	0.088	1.368
Tongue epithelium	0.088	1.368
Tou	2.344	-
Trachea	0.344	1.353
Trunk	2.13	1.969
TZM-bl cell	1.722	-
Ureter	0.406	1.442
Urinary bladder	0.339	1.308
Urinary system	2.227	1.109
Urinary tract	2.234	1.109
Urogenital system	2.197	1.867
Uterine cervix	1.677	1.495
Uterus	1.425	1.495
Vagina	0.309	1.467
Vas deferens	0.403	1.377
Vascular system	0.437	1.215
Vein	0.437	1.215
Vena cava	0.437	1.215
Vertebrate muscular system	0.158	0.909
Viscus	2.643	2.145
Whole body	2.492	2.384
Wrc	1.903	-
Hepatopancreas	-	2.308
Cysticercus	-	1.918
Midgut	-	1.623
Brain endothelial cell	-	1.418
Larva	-	1.177
Brain endothelium	-	1.146
Hemolymph	-	1.073
Gut	-	1.017
Semen	-	0.956
Embryonic brain	-	0.838
Brain microvascular endothelial cell	-	0.821
Jugular vein	-	0.798
Medulla oblongata	-	0.768
Tek	-	0.766
Myelencephalon	-	0.762
Cestode	-	0.762
Mural cell	-	0.71
Parietal lobe	-	0.703
Swine testicular cell line	-	0.699
Neural tube	-	0.64
Cyst	-	0.544
Occipital lobe	-	0.372
Olfactory bulb	-	0.302
Olfactory lobe	-	0.302
Abdominal muscle	-	0.195
Longissimus	-	0.195
Longissimus thoracis	-	0.195
Sacrospinalis	-	0.195

## Sheet: pig expression&illustration
						TISSUE 2.0 integrated datasets	Tissue	APOBEC3H	ZC3HAV1	Porcine HEV		Tissue	APOBEC3H	ZC3HAV1	Porcine HEV
							adrenal	0.0180632	0.0335062			liver (0.368)	0.038917	0.0362932	0.368421
		TISSUE 2.0 integrated datasets (average FPKM)		8 references			bladder	0.0374086	0.0283624			lung (0.158)	0.0336752	0.0331373	0.157895
	Tissue	APOBEC3H (ENSSSCP00000000095)	ZC3HAV1 (ENSSSCP00000017495)	Porcine HEV			bone marrow	0.0131609	0.0235055			intestine (0.105)	0.0362395	0.0503924	0.105263
	adrenal	0.479	1.635				brain	0.0403122	0.0140173			kidney (0.105)	0.084207	0.0227268	0.105263
	bladder	0.992	1.384				colon	0.036051	0.0445929			spleen (0.105)	0.0858662	0.0362317	0.105263
	bone marrow	0.349	1.147				duodenum	0.0193076	0.0351251			esophagus (0.053)	0.0297911	0.0384655	0.0526316
	brain	1.069	0.684				esophagus	0.0297911	0.0384655	0.0526316		heart (0.053)	0.02421	0.0234031	0.0526316
	colon	0.956	2.176				eye	0.011841	0.0269484			stomach (0.053)	0.0304699	0.0413345	0.0526316
	duodenum	0.512	1.714				gall bladder	0.0171204	0.0283624
	esophagus	0.79	1.877	1			heart	0.02421	0.0234031	0.0526316
	eye	0.314	1.315				intestine	0.0362395	0.0503924	0.105263
	gall bladder	0.454	1.384				kidney	0.084207	0.0227268	0.105263
	heart	0.642	1.142	1			liver	0.038917	0.0362932	0.368421
	intestine	0.961	2.459	2			lung	0.0336752	0.0331373	0.157895
	kidney	2.233	1.109	2			lymph node	0.0871484	0.0403508
	liver	1.032	1.771	7			ovary	0.0513613	0.0307601
	lung	0.893	1.617	3			pancreas	0.0263595	0.0184642
	lymph node	2.311	1.969				placenta	0.0105589	0.0231777
	ovary	1.362	1.501				placenta	0.0105589	0.0231777
	pancreas	0.699	0.901				rectum	0.0137642	0.0341414
	placenta	0.28	1.131				salivary gland	0.00863564	0.0238539
	placenta	0.28	1.131				skeletal muscle	0.00595822	0.0186282
	rectum	0.365	1.666				spinal cord	0.0256052	0.0347152
	salivary gland	0.229	1.164				spleen	0.0858662	0.0362317	0.105263
	skeletal muscle	0.158	0.909				stomach	0.0304699	0.0413345	0.0526316
	spinal cord	0.679	1.694				testis	0.0362772	0.0345718
	spleen	2.277	1.768	2			throat	0.0121427	0.0255344
	stomach	0.808	2.017	1			thymus	0.0517007	0.035453
	testis	0.962	1.687				thyroid gland	0.0121427	0.0255344
	throat	0.322	1.246				trachea	0.0129723	0.0277271
	thymus	1.371	1.73				urinary bladder	0.0127838	0.0268049
	thyroid gland	0.322	1.246				uterus	0.0537371	0.0306371
	trachea	0.344	1.353				vagina	0.0116525	0.0300633
	urinary bladder	0.339	1.308				average	0.030303	0.030303
	uterus	1.425	1.495
	vagina	0.309	1.467

## Sheet: Canis lupus familiaris  
retrieved from NCBI GEO2R (Array count)	GEODataset GSE20113							NaqviScience2019					NaqviScience2019 (average tissue TPM expression)
Tissue	APOBEC3Z3 (ENSCAFG00000001361)	Dataset	ZC3HAV1L (ENSCAFG00000025152)	Dataset	ZC3HAV1 (ENSCAFG00000004102)	Dataset		Tissue	ENSCAFG00000001361	ENSCAFG00000025152	ENSCAFG00000004102			APOBEC3Z3 (ENSCAFG00000001361)		ZC3HAV1L (ENSCAFG00000025152)		ZC3HAV1 (ENSCAFG00000004102)
Brain_normal_rep1	3.66725	GSM502573	3.39241	GSM502573	3.86578	GSM502573		Dog_Female_Skin_L16_1051	1.45401	12.0907	27.5776		Tissue	Male	Female	Male	Female	Male	Female
Brain_normal_rep2	3.69059	GSM502574	3.37211	GSM502574	3.12364	GSM502574		Dog_Male_Skin_L16_1056	1.12406	9.62562	20.7552		Adipose	0.758408	0.897219	7.02534	5.48551	13.6521	10.1539
Brain_normal_rep3	3.46243	GSM502575	3.3354	GSM502575	3.4131	GSM502575		Dog_Female_Pituitary_L16_1058	1.56805	27.6092	48.4937		Adrenal	0.384262	0.411827	5.54536	6.75229	23.9267	18.9628
Brain_normal_rep4	3.72941	GSM502576	3.27193	GSM502576	3.44739	GSM502576		Dog_Male_Testis_L16_1064	0.055104	0.601578	1.70183		Brain	0.236092	0.173389	5.31583	4.95804	10.1619	11.1871
Heart_normal_rep1	3.60463	GSM502577	3.32932	GSM502577	3.22921	GSM502577		Dog_Male_Adipose_L16_1066	0.694846	7.12703	14.2956		Colon	2.10544	1.23773	5.1838	4.70075	16.5879	12.8528
Heart_normal_rep2	3.97885	GSM502578	3.54898	GSM502578	3.44259	GSM502578		Dog_Female_Colon_L16_1070	1.00907	6.12764	13.797		Heart	0.110441	0.074423	2.85678	2.08359	3.38989	2.56978
Heart_normal_rep3	3.99121	GSM502579	3.38836	GSM502579	3.30586	GSM502579		Dog_Female_Heart_L16_1088	0.072855	2.13142	2.61945		Liver	0.447649	0.469977	2.13451	2.17021	10.0851	10.8891
Heart_normal_rep4	3.86467	GSM502580	3.50034	GSM502580	3.18775	GSM502580		Dog_Female_Adrenal_L16_1121	0.295555	7.11028	13.2029		Lung	3.81875	3.67256	8.25744	5.92913	31.3242	29.1294
Jejunum_normal_rep1	4.26902	GSM502581	3.37843	GSM502581	5.3248	GSM502581		Dog_Male_Testis_L16_1123	0.052547	0.295893	1.67925		Muscle	0.0452237	0.0587257	0.819568	1.35257	1.28983	1.70922
Jejunum_normal_rep2	4.15267	GSM502582	3.36886	GSM502582	5.86441	GSM502582		Dog_Male_Adrenal_L16_1127	0.349486	6.08279	31.1014		Pituitary	1.03918	1.51289	17.8624	26.0457	33.3792	44.7718
Jejunum_normal_rep3	4.14128	GSM502583	3.53988	GSM502583	4.79888	GSM502583		Dog_Female_Muscle_L16_1132	0.056824	1.33196	1.92027		Skin	0.868012	1.27981	9.81394	8.97066	20.0396	23.0129
Jejunum_normal_rep4	4.71242	GSM502584	3.28832	GSM502584	5.47871	GSM502584		Dog_Male_Pituitary_L16_1138	0.935271	15.1479	30.8824		Spleen	6.36838	5.56675	6.47632	4.38301	19.1647	19.6415
Kidney_normal_rep1	3.88637	GSM502585	3.33615	GSM502585	4.05034	GSM502585		Dog_Female_Adipose_L16_1139	0.664893	7.97367	13.8188		Testis	0.0622426		0.387509		1.55395
Kidney_normal_rep2	3.54339	GSM502586	3.29156	GSM502586	4.388	GSM502586		Dog_Male_Brain_L16_1143	0.269357	8.40052	10.9539		Thyroid	0.644367	0.550909	11.429	13.9653	14.4609	14.3272
Kidney_normal_rep3	3.67565	GSM502587	3.41068	GSM502587	4.22769	GSM502587		Dog_Male_Spleen_L16_1145	4.3192	2.47371	14.4614
Kidney_normal_rep4	3.70576	GSM502588	3.38654	GSM502588	4.17023	GSM502588		Dog_Male_Brain_L16_1147	0.129519	3.81473	10.5229
Liver_normal_rep1	3.76755	GSM502589	3.38972	GSM502589	5.57657	GSM502589		Dog_Male_Pituitary_L16_1150	1.07414	22.865	34.7367
Liver_normal_rep2	3.76886	GSM502590	3.52673	GSM502590	6.78867	GSM502590		Dog_Female_Brain_L16_1151	0.194072	6.12528	11.3057
Liver_normal_rep3	3.77747	GSM502591	3.40951	GSM502591	4.50114	GSM502591		Dog_Female_Lung_L16_1152	3.81385	6.18016	37.2895
Liver_normal_rep4	4.21176	GSM502592	3.37471	GSM502592	4.13249	GSM502592		Dog_Male_Heart_L16_1170	0.115319	2.49857	3.12794
Lung_normal_rep1	4.48512	GSM502593	3.2146	GSM502593	5.14149	GSM502593		Dog_Male_Thyroid_L16_1171	0.430229	13.1067	14.4016
Lung_normal_rep2	4.08589	GSM502594	3.44738	GSM502594	5.19459	GSM502594		Dog_Male_Muscle_L16_1177	0.034486	0.769109	1.23517
Lung_normal_rep3	4.77697	GSM502595	3.26764	GSM502595	4.70955	GSM502595		Dog_Female_Brain_L16_1258	0.06976	4.41772	12.4168
Lung_normal_rep4	4.80613	GSM502596	3.40951	GSM502596	5.41002	GSM502596		Dog_Male_Spleen_L16_1271	6.50967	6.56454	21.0527
LymphNode_normal_rep1	6.67107	GSM502597	3.46183	GSM502597	7.26012	GSM502597		Dog_Female_Skin_L16_1274	1.36948	8.30535	24.92
LymphNode_normal_rep2	6.70719	GSM502598	3.57574	GSM502598	6.34188	GSM502598		Dog_Male_Muscle_L16_1289	0.050864	0.808828	0.84657
LymphNode_normal_rep3	6.3758	GSM502599	3.77165	GSM502599	6.332	GSM502599		Dog_Female_Liver_L16_1295	0.524994	3.40451	12.7797
LymphNode_normal_rep4	6.7138	GSM502600	3.4264	GSM502600	5.60555	GSM502600		Dog_Male_Lung_L16_1297	4.55142	5.01436	24.6794
Pancreas_normal_rep1	4.43831	GSM502601	3.73576	GSM502601	4.03426	GSM502601		Dog_Female_Liver_L16_1303	0.337856	1.09958	10.823
Pancreas_normal_rep2	4.35618	GSM502602	3.61763	GSM502602	3.63875	GSM502602		Dog_Male_Liver_L16_1305	0.446411	1.71453	12.1476
Pancreas_normal_rep3	4.1832	GSM502603	3.71998	GSM502603	4.04098	GSM502603		Dog_Female_Muscle_L16_1320	0.105504	1.90247	1.74789
SkeletalMuscle_normal_rep1	3.67181	GSM502604	3.31768	GSM502604	3.1841	GSM502604		Dog_Male_Heart_L16_1324	0.105563	3.21498	3.65183
SkeletalMuscle_normal_rep2	3.86963	GSM502605	3.51254	GSM502605	3.2872	GSM502605		Dog_Female_Pituitary_L16_1327	1.50236	20.2502	39.2817
SkeletalMuscle_normal_rep3	3.78137	GSM502606	3.3798	GSM502606	3.09838	GSM502606		Dog_Male_Muscle_L16_1328	0.050321	0.880767	1.78776
SkeletalMuscle_normal_rep4	3.84757	GSM502607	3.37334	GSM502607	3.04888	GSM502607		Dog_Male_Liver_L16_1330	0.505326	3.6021	10.3157
Spleen_normal_rep1	6.22419	GSM502608	3.41295	GSM502608	6.14023	GSM502608		Dog_Female_Skin_L16_1337	1.01595	6.51595	16.5412
Spleen_normal_rep2	6.08496	GSM502609	3.46066	GSM502609	5.43767	GSM502609		Dog_Female_Colon_L16_1381	1.60915	4.56557	11.6938
Spleen_normal_rep3	4.98163	GSM502610	3.58357	GSM502610	3.64228	GSM502610		Dog_Female_Adrenal_L16_1383	0.538258	6.14377	18.0275
Spleen_normal_rep4	5.97109	GSM502611	3.43199	GSM502611	5.57067	GSM502611		Dog_Female_Thyroid_L16_1398	0.536563	11.9335	14.2805
								Dog_Male_Liver_L16_1429	0.391209	1.0869	7.79185
								Dog_Female_Spleen_L16_1435	6.17921	6.29706	21.4423
								Dog_Male_Adipose_L16_1444	1.10109	8.20992	18.155
								Dog_Female_Spleen_L16_1446	6.26696	2.62258	17.847
								Dog_Male_Lung_L16_1447	3.77454	12.9524	39.9515
								Dog_Male_Colon_L16_1409	2.27141	7.52435	17.0505
								Dog_Male_Thyroid_L16_1493	0.858504	9.7514	14.5203
								Dog_Male_Lung_L16_1494	3.13027	6.80562	29.3416
								Dog_Male_Skin_L16_1499	0.925333	9.61576	16.9117
								Dog_Female_Heart_L16_1510	0.101401	1.81217	2.6386
								Dog_Female_Colon_L16_1513	1.09496	3.40904	13.0676
								Dog_Female_Pituitary_L16_1514	1.46826	30.2777	46.5399
								Dog_Female_Adrenal_L16_1528	0.401669	7.00281	25.6579
								Dog_Male_Colon_L16_1529	1.93946	2.84326	16.1253
								Dog_Male_Skin_L16_1530	0.554644	10.2004	22.4519
								Dog_Male_Testis_L16_1348	0.062128	0.261253	1.55209
								Dog_Male_Testis_L16_1402	0.047626	0.275292	1.38984
								Dog_Male_Testis_L16_1450	0.055241	0.284544	1.74971
								Dog_Female_Thyroid_L16_1509	0.678673	12.1399	14.1918
								Dog_Female_Muscle_L16_1390	0.013849	0.823281	1.4595
								Dog_Male_Pituitary_L16_1310	1.10813	15.5742	34.5184
								Dog_Male_Testis_L16_1534	0.078517	0.608667	1.42326
								Dog_Female_Heart_L16_1593	0.049013	2.30718	2.45129
								Dog_Male_Adipose_L16_1606	0.47929	5.73907	8.50556
								Dog_Female_Liver_L16_1608	0.54708	2.00656	9.06469
								Dog_Female_Brain_L16_1503	0.256334	4.33113	9.83882
								Dog_Female_Spleen_L16_1610	4.25408	4.2294	19.6351
								Dog_Male_Testis_L16_1612	0.064378	0.497562	1.58404
								Dog_Female_Thyroid_L16_1598	0.43749	17.8226	14.5093
								Dog_Female_Adipose_L16_1358	1.33365	3.33139	7.93617
								Dog_Female_Adipose_L16_1360	0.693114	5.15148	8.70673
								Dog_Male_Brain_L16_1362	0.309401	3.73225	9.00891
								Dog_Female_Lung_L16_1368	3.53126	5.6781	20.9693
								Dog_Male_Spleen_L16_1377	8.27626	10.3907	21.9801
								Dog_Male_Adrenal_L16_1380	0.419038	5.00793	16.7519
								Dog_Male_Testis_L16_1300	0.0824	0.275284	1.35157

## Sheet: dog expression&illustration
										PRJNA124245	Tissue	APOBEC3Z3	ZC3HAV1L	ZC3HAV1	Canine CoV
											intestine (0.260)	0.106122	0.109419	0.127232	0.26
		APOBEC3Z3 (ENSCAFG00000001361)		ZC3HAV1L (ENSCAFG00000025152)		ZC3HAV1 (ENSCAFG00000004102)		18 references			lung (0.180)	0.111519	0.107514	0.121239	0.18
	Tissue	PRJNA516470 (average tissue TPM expression)	PRJNA124245 (average microarray counts)	PRJNA516470	PRJNA124245	PRJNA516470	PRJNA124245	Canine CCoV			spleen (0.120)	0.142896	0.111948	0.123226	0.12
	adipose	0.862516		6.25542		11.903					kidney (0.100)	0.090984	0.108206	0.099787	0.1
	adrenal	0.404936		6.14882		21.4447					liver (0.100)	0.095373	0.110428	0.124458	0.1
	brain	0.189065	3.63742	5.13694	3.34296	10.6745	3.46248	4			brain (0.080)	0.0893777	0.107778	0.0820872	0.08
	intestine	1.45465	4.31885	4.94228	3.39387	14.7204	5.3667	13			lymph node (0.080)	0.16259	0.11474	0.151371	0.08
	heart	0.0834275	3.85984	2.47018	3.44175	2.97983	3.29135	2			heart (0.040)	0.094843	0.110963	0.0780302	0.04
	kidney		3.70279		3.35623		4.20906	5			pancreas (0.040)	0.106295	0.119003	0.0925704	0.04
	liver	0.464395	3.88141	2.15236	3.42517	10.4871	5.24972	5			average	0.111111	0.111111	0.111111
	lung	3.7091	4.53853	7.09329	3.33478	30.2268	5.11391	9
	lymph node		6.61697		3.55891		6.38489	4
	muscle	0.0553502		1.08607		1.49953
	pancreas		4.3259		3.69112		3.90466	2
	pituitary	1.39446		21.9541		39.0755
	skeletal muscle		3.7926		3.39584		3.15464
	skin	1.17686		9.3923		21.5263
	spleen	5.76715	5.81547	5.42967	3.47229	19.4031	5.19771	6
	testis	0.0622426		0.387509		1.55395
	thyroid	0.574273		12.6972		14.3941

[truncated: 4 more sheets: Bos taurus FPKM, cattle expression&illustration, validate PME, LoM human lung epithelial]
