# Supplementary material for: Coronavirus genomes carry the signatures of their habitats
Source: PLoS One. 2020 Dec 22;15(12):e0244025. doi: 10.1371/journal.pone.0244025 (PMC7755226; doi:10.1371/journal.pone.0244025)
Supplement: S2 File — (XLSX) [file pone.0244025.s014.xlsx]

## Sheet: I_CpG
SeqName	Virus	CG content	SARS-COV-2	MERS	SARS-COV	Bovine CoV	CRCoV	MHV	HEV
SARS-CoV-2/human/AUS/VIC48/2020	SARS-CoV-2	0.3791	0.397851
SARS-CoV-2/human/AUS/VIC50/2020	SARS-CoV-2	0.3791	0.397837
SARS-CoV-2/human/AUS/VIC248/2020	SARS-CoV-2	0.379	0.397107
SARS-CoV-2/human/AUS/VIC44/2020	SARS-CoV-2	0.3807	0.412051
SARS-CoV-2/human/AUS/VIC62/2020	SARS-CoV-2	0.3792	0.397634
SARS-CoV-2/human/AUS/VIC54/2020	SARS-CoV-2	0.3794	0.399759
SARS-CoV-2/human/AUS/VIC31/2020	SARS-CoV-2	0.3791	0.397837
SARS-CoV-2/human/AUS/VIC38/2020	SARS-CoV-2	0.3808	0.418413
SARS-CoV-2/human/AUS/VIC98/2020	SARS-CoV-2	0.3792	0.397634
SARS-CoV-2/human/AUS/VIC136/2020	SARS-CoV-2	0.3792	0.397634
SARS-CoV-2/human/AUS/VIC114/2020	SARS-CoV-2	0.3809	0.418393
SARS-CoV-2/human/AUS/VIC201/2020	SARS-CoV-2	0.3791	0.397837
SARS-CoV-2/human/AUS/VIC174/2020	SARS-CoV-2	0.3792	0.397634
SARS-CoV-2/human/AUS/VIC49/2020	SARS-CoV-2	0.3811	0.42075
SARS-CoV-2/human/AUS/VIC92/2020	SARS-CoV-2	0.3792	0.397634
SARS-CoV-2/human/AUS/VIC148/2020	SARS-CoV-2	0.3791	0.397837
SARS-CoV-2/human/AUS/VIC207/2020	SARS-CoV-2	0.3791	0.397837
SARS-CoV-2/human/AUS/VIC253/2020	SARS-CoV-2	0.3791	0.397837
SARS-CoV-2/human/AUS/VIC234/2020	SARS-CoV-2	0.3792	0.400181
SARS-CoV-2/human/AUS/VIC236/2020	SARS-CoV-2	0.3792	0.398581
SARS-CoV-2/human/AUS/VIC131/2020	SARS-CoV-2	0.3791	0.397837
SARS-CoV-2/human/AUS/VIC155/2020	SARS-CoV-2	0.3791	0.398477
SARS-CoV-2/human/AUS/VIC247/2020	SARS-CoV-2	0.3797	0.405107
SARS-CoV-2/human/AUS/VIC135/2020	SARS-CoV-2	0.3792	0.398567
SARS-CoV-2/human/AUS/VIC191/2020	SARS-CoV-2	0.3791	0.397837
SARS-CoV-2/human/AUS/VIC199/2020	SARS-CoV-2	0.3792	0.398567
SARS-CoV-2/human/AUS/VIC240/2020	SARS-CoV-2	0.3792	0.398567
SARS-CoV-2/human/AUS/VIC143/2020	SARS-CoV-2	0.3791	0.398784
SARS-CoV-2/human/AUS/VIC163/2020	SARS-CoV-2	0.3791	0.398784
SARS-CoV-2/human/AUS/VIC128/2020	SARS-CoV-2	0.3791	0.398784
SARS-CoV-2/human/AUS/VIC156/2020	SARS-CoV-2	0.3792	0.398567
SARS-CoV-2/human/AUS/VIC238/2020	SARS-CoV-2	0.3792	0.398567
SARS-CoV-2/human/AUS/VIC178/2020	SARS-CoV-2	0.3792	0.398567
SARS-CoV-2/human/AUS/VIC154/2020	SARS-CoV-2	0.3792	0.397634
SARS-CoV-2/human/AUS/VIC219/2020	SARS-CoV-2	0.3802	0.413673
SARS-CoV-2/human/AUS/VIC220/2020	SARS-CoV-2	0.3791	0.398447
SARS-CoV-2/human/AUS/VIC243/2020	SARS-CoV-2	0.379	0.397093
SARS-CoV-2/human/AUS/VIC246/2020	SARS-CoV-2	0.3791	0.398784
SARS-CoV-2/human/AUS/VIC252/2020	SARS-CoV-2	0.379	0.398988
SARS-CoV-2/human/AUS/VIC224/2020	SARS-CoV-2	0.3791	0.397837
SARS-CoV-2/human/AUS/VIC43/2020	SARS-CoV-2	0.3811	0.421688
SARS-CoV-2/human/AUS/VIC226/2020	SARS-CoV-2	0.3792	0.398567
SARS-CoV-2/human/AUS/VIC250/2020	SARS-CoV-2	0.3792	0.399027
SARS-CoV-2/human/AUS/VIC29/2020	SARS-CoV-2	0.3792	0.39808
SARS-CoV-2/human/AUS/VIC228/2020	SARS-CoV-2	0.3792	0.398567
SARS-CoV-2/human/AUS/VIC90/2020	SARS-CoV-2	0.3792	0.399527
SARS-CoV-2/human/AUS/VIC52/2020	SARS-CoV-2	0.3803	0.409639
SARS-CoV-2/human/AUS/VIC134/2020	SARS-CoV-2	0.3791	0.398798
SARS-CoV-2/human/AUS/VIC249/2020	SARS-CoV-2	0.379	0.398988
SARS-CoV-2/human/AUS/VIC109/2020	SARS-CoV-2	0.3791	0.398798
SARS-CoV-2/human/AUS/VIC153/2020	SARS-CoV-2	0.3792	0.399822
SARS-CoV-2/human/AUS/VIC197/2020	SARS-CoV-2	0.381	0.420041
SARS-CoV-2/human/AUS/VIC89/2020	SARS-CoV-2	0.3792	0.397621
SARS-CoV-2/human/AUS/VIC105/2020	SARS-CoV-2	0.3791	0.398784
SARS-CoV-2/human/AUS/VIC202/2020	SARS-CoV-2	0.3791	0.397837
SARS-CoV-2/human/AUS/VIC99/2020	SARS-CoV-2	0.3791	0.398297
SARS-CoV-2/human/AUS/VIC245/2020	SARS-CoV-2	0.3791	0.397837
SARS-CoV-2/human/AUS/VIC39/2020	SARS-CoV-2	0.3791	0.400063
SARS-CoV-2/human/AUS/VIC22/2020	SARS-CoV-2	0.3802	0.406716
SARS-CoV-2/human/AUS/VIC144/2020	SARS-CoV-2	0.3793	0.400729
SARS-CoV-2/human/AUS/VIC149/2020	SARS-CoV-2	0.3812	0.420231
SARS-CoV-2/human/AUS/VIC170/2020	SARS-CoV-2	0.3802	0.40907
SARS-CoV-2/human/AUS/VIC192/2020	SARS-CoV-2	0.3796	0.400854
SARS-CoV-2/human/AUS/VIC175/2020	SARS-CoV-2	0.3803	0.409504
SARS-CoV-2/human/AUS/VIC211/2020	SARS-CoV-2	0.3802	0.408271
SARS-CoV-2/human/AUS/VIC45/2020	SARS-CoV-2	0.3791	0.398784
SARS-CoV-2/human/AUS/VIC190/2020	SARS-CoV-2	0.3792	0.398567
SARS-CoV-2/human/AUS/VIC239/2020	SARS-CoV-2	0.3793	0.399603
hCoV-19/USA/CT-UW213/2020	SARS-CoV-2	0.3792	0.398567
hCoV-19/USA/WA-UW322/2020	SARS-CoV-2	0.3792	0.398567
hCoV-19/USA/CT-UW271/2020	SARS-CoV-2	0.3792	0.398567
SARS-CoV-2/WA-UW358/human/2020/USA	SARS-CoV-2	0.3792	0.397634
SARS-CoV-2/WA-UW333/human/2020/USA	SARS-CoV-2	0.3791	0.398017
SARS-CoV-2/WA-UW353/human/2020/USA	SARS-CoV-2	0.3791	0.397837
SARS-CoV-2/human/AUS/VIC184/2020	SARS-CoV-2	0.3792	0.400123
SARS-CoV-2/human/AUS/VIC198/2020	SARS-CoV-2	0.3793	0.402371
SARS-CoV-2/HZ-162/human/2020/CHN	SARS-CoV-2	0.3792	0.39762
SARS-CoV-2/HZ-178/human/2020/CHN	SARS-CoV-2	0.3792	0.39762
SARS-CoV-2/HZ-185/human/2020/CHN	SARS-CoV-2	0.3792	0.39762
SARS-CoV-2/HZ-477/human/2020/CHN	SARS-CoV-2	0.3792	0.39762
SARS-CoV-2/HZ-481/human/2020/CHN	SARS-CoV-2	0.3792	0.39762
SARS-CoV-2/HZ-48/human/2020/CHN	SARS-CoV-2	0.3792	0.39762
SARS-CoV-2/HZ-49/human/2020/CHN	SARS-CoV-2	0.3792	0.39762
SARS-CoV-2/HZ-551/human/2020/CHN	SARS-CoV-2	0.3792	0.39762
SARS-CoV-2/HZ-576/human/2020/CHN	SARS-CoV-2	0.3792	0.39762
SARS-CoV-2/HZ-60/human/2020/CHN	SARS-CoV-2	0.3792	0.39762
SARS-CoV-2/HZ-638/human/2020/CHN	SARS-CoV-2	0.3792	0.39762
SARS-CoV-2/HZ-79/human/2020/CHN	SARS-CoV-2	0.3792	0.39762
SARS-CoV-2/HZ-90/human/2020/CHN	SARS-CoV-2	0.3792	0.39762
SARS-CoV-2/HZ-91/human/2020/CHN	SARS-CoV-2	0.3792	0.39762
SARS-CoV-2/HZ-62/human/2020/CHN	SARS-CoV-2	0.3792	0.39762
SARS-CoV-2/human/AUS/VIC217/2020	SARS-CoV-2	0.3791	0.397837
SARS-CoV-2/Wuhan_OS52/human/2020/CHN	SARS-CoV-2	0.3792	0.39762
SARS-CoV-2/Wuhan_YB012605/human/2020/CHN	SARS-CoV-2	0.3792	0.39762
SARS-CoV-2/Wuhan_YB012602/human/2020/CHN	SARS-CoV-2	0.3792	0.39762
SARS-CoV-2/Wuhan_YB012504/human/2020/CHN	SARS-CoV-2	0.3792	0.39762
SARS-CoV-2/Wuhan_YB012506/human/2020/CHN	SARS-CoV-2	0.3792	0.39762
SARS-CoV-2/human/AUS/VIC137/2020	SARS-CoV-2	0.3791	0.397851
SARS-CoV-2/human/AUS/VIC216/2020	SARS-CoV-2	0.3794	0.402609
hCoV-19/USA/WA-UW359/2020	SARS-CoV-2	0.3791	0.397837
hCoV-19/USA/CT-UW224/2020	SARS-CoV-2	0.3791	0.397837
hCoV-19/USA/WA-UW269/2020	SARS-CoV-2	0.3791	0.397837
hCoV-19/USA/WA-UW227/2020	SARS-CoV-2	0.379	0.398054
hCoV-19/USA/ID-UW259/2020	SARS-CoV-2	0.3791	0.397837
hCoV-19/USA/ID-UW288/2020	SARS-CoV-2	0.3791	0.397837
hCoV-19/USA/WA-UW366/2020	SARS-CoV-2	0.3791	0.397837
SARS-CoV-2/human/USA/WA-UW110/2020	SARS-CoV-2	0.3791	0.397837
hCoV-19/USA/WA-UW237/2020	SARS-CoV-2	0.3791	0.39849
SARS-CoV-2/human/USA/WA-UW115/2020	SARS-CoV-2	0.3791	0.397837
SARS-CoV-2/human/ESP/VH000001133/2020	SARS-CoV-2	0.3792	0.397634
hCoV-19/USA/CZB-RR057-011/2020	SARS-CoV-2	0.3791	0.397837
hCoV-19/USA/CZB-RR057-006/2020	SARS-CoV-2	0.3791	0.397837
hCoV-19/USA/CZB-RR057-015/2020	SARS-CoV-2	0.3791	0.398311
SARS-CoV-2/human/USA/UT-00023/2020	SARS-CoV-2	0.3791	0.397837
hCoV-19/USA/VA-DCLS-0012/2020	SARS-CoV-2	0.3791	0.397837
hCoV-19/USA/VA-DCLS-0020/2020	SARS-CoV-2	0.3791	0.397837
hCoV-19/USA/VA-DCLS-0008/2020	SARS-CoV-2	0.3791	0.397837
hCoV-19/USA/VA-DCLS-0009/2020	SARS-CoV-2	0.3791	0.397837
SARS-CoV-2/human/USA/UT-00025/2020	SARS-CoV-2	0.3791	0.397837
SARS-CoV-2/human/USA/UT-00028/2020	SARS-CoV-2	0.379	0.398054
SARS-CoV-2/human/USA/CA-CDPH-UC26/2020	SARS-CoV-2	0.3791	0.397837
SARS-CoV-2/human/USA/UT-00033/2020	SARS-CoV-2	0.379	0.397107
hCoV-19/USA/CZB-RR057-013/2020	SARS-CoV-2	0.3791	0.397837
SARS-CoV-2/human/USA/UT-00032/2020	SARS-CoV-2	0.3793	0.39807
hCoV-19/USA/VA-DCLS-0005/2020	SARS-CoV-2	0.3791	0.398017
SARS-CoV-2/WA-UW313/human/2020/USA	SARS-CoV-2	0.3791	0.397837
SARS-CoV-2/human/USA/WA-UW169/2020	SARS-CoV-2	0.3791	0.397837
SARS-CoV-2/human/USA/WA-UW160/2020	SARS-CoV-2	0.3791	0.397837
hCoV-19/USA/WA-UW192/2020	SARS-CoV-2	0.3791	0.397837
SARS-CoV-2/human/USA/WA-UW186/2020	SARS-CoV-2	0.3791	0.397837
SARS-CoV-2/WA-UW357/human/2020/USA	SARS-CoV-2	0.3791	0.397837
hCoV-19/USA/WA-UW193/2020	SARS-CoV-2	0.3791	0.397837
hCoV-19/USA/WA-UW268/2020	SARS-CoV-2	0.3791	0.397837
hCoV-19/USA/WA-UW362/2020	SARS-CoV-2	0.3791	0.397837
SARS-CoV-2/human/USA/WA-UW140/2020	SARS-CoV-2	0.3791	0.397837
SARS-CoV-2/human/USA/WA-UW187/2020	SARS-CoV-2	0.3791	0.397837
SARS-CoV-2/human/USA/WA-UW153/2020	SARS-CoV-2	0.3791	0.397837
hCoV-19/USA/MN-UW251/2020	SARS-CoV-2	0.379	0.398054
hCoV-19/USA/ID-UW264/2020	SARS-CoV-2	0.379	0.398054
hCoV-19/USA/ID-UW272/2020	SARS-CoV-2	0.3791	0.397837
SARS-CoV-2/human/USA/WA-UW155/2020	SARS-CoV-2	0.3791	0.397837
SARS-CoV-2/human/USA/WA-UW104/2020	SARS-CoV-2	0.3791	0.397837
hCoV-19/USA/IL-UW351/2020	SARS-CoV-2	0.3791	0.398325
hCoV-19/USA/WA-UW210/2020	SARS-CoV-2	0.3791	0.397837
hCoV-19/USA/WA-UW196/2020	SARS-CoV-2	0.3791	0.397837
SARS-CoV-2/human/USA/UT-00022/2020	SARS-CoV-2	0.3791	0.397837
hCoV-19/USA/ID-UW257/2020	SARS-CoV-2	0.3791	0.397837
hCoV-19/USA/WA-UW307/2020	SARS-CoV-2	0.3791	0.397837
SARS-CoV-2/human/USA/WA-UW109/2020	SARS-CoV-2	0.3791	0.397837
SARS-CoV-2/WA-UW308/human/2020/USA	SARS-CoV-2	0.3791	0.397837
hCoV-19/USA/WA-UW247/2020	SARS-CoV-2	0.3791	0.397837
hCoV-19/USA/WA-UW248/2020	SARS-CoV-2	0.3791	0.397837
hCoV-19/USA/ID-UW233/2020	SARS-CoV-2	0.3791	0.397837
hCoV-19/USA/ID-UW241/2020	SARS-CoV-2	0.3791	0.397837
SARS-CoV-2/WA-UW386/human/2020/USA	SARS-CoV-2	0.3791	0.397837
hCoV-19/USA/WA-UW240/2020	SARS-CoV-2	0.3791	0.397837
hCoV-19/USA/ID-UW291/2020	SARS-CoV-2	0.3791	0.397837
hCoV-19/USA/CT-UW328/2020	SARS-CoV-2	0.3792	0.397634
SARS-CoV-2/human/USA/WA-UW191/2020	SARS-CoV-2	0.3791	0.397837
hCoV-19/USA/ID-UW296/2020	SARS-CoV-2	0.3791	0.397837
hCoV-19/USA/WA-UW356/2020	SARS-CoV-2	0.3791	0.398311
SARS-CoV-2/human/USA/WA-UW178/2020	SARS-CoV-2	0.3791	0.397837
hCoV-19/USA/WA-UW203/2020	SARS-CoV-2	0.3791	0.397837
hCoV-19/USA/WA-UW337/2020	SARS-CoV-2	0.3791	0.397837
SARS-CoV-2/human/USA/WA-UW120/2020	SARS-CoV-2	0.3792	0.398452
hCoV-19/USA/CT-UW223/2020	SARS-CoV-2	0.3791	0.397837
SARS-CoV-2/WA-UW389/human/2020/USA	SARS-CoV-2	0.3791	0.398784
SARS-CoV-2/human/USA/WA-UW117/2020	SARS-CoV-2	0.3791	0.397837
hCoV-19/USA/MN-UW243/2020	SARS-CoV-2	0.3792	0.397634
hCoV-19/USA/WA-UW252/2020	SARS-CoV-2	0.3791	0.397837
SARS-CoV-2/human/AUS/VIC158/2020	SARS-CoV-2	0.379	0.39804
SARS-CoV-2/human/AUS/VIC185/2020	SARS-CoV-2	0.3791	0.397837
SARS-CoV-2/human/AUS/VIC196/2020	SARS-CoV-2	0.3791	0.397837
SARS-CoV-2/human/AUS/VIC214/2020	SARS-CoV-2	0.3791	0.39689
hCoV-19/USA/VA-DCLS-0016/2020	SARS-CoV-2	0.379	0.398054
SARS-CoV-2/human/AUS/VIC166/2020	SARS-CoV-2	0.3814	0.41458
SARS-CoV-2/WA-UW331/human/2020/USA	SARS-CoV-2	0.3791	0.397837
SARS-CoV-2/WA-UW238/human/2020/USA	SARS-CoV-2	0.3791	0.397837
SARS-CoV-2/WA-UW348/human/2020/USA	SARS-CoV-2	0.3791	0.397837
hCoV-19/USA/IL-UW352/2020	SARS-CoV-2	0.3791	0.397837
SARS-CoV-2/WA-UW335/human/2020/USA	SARS-CoV-2	0.379	0.397107
SARS-CoV-2/human/ESP/VH198152683/2020	SARS-CoV-2	0.3791	0.398784
SARS-CoV-2/human/TWN/CGMH-CGU-12/2020	SARS-CoV-2	0.3791	0.397823
hCoV-19/USA/CZB-RR057-007/2020	SARS-CoV-2	0.3792	0.39858
hCoV-19/USA/CT-UW258/2020	SARS-CoV-2	0.3791	0.398784
SARS-CoV-2/WA-UW326/human/2020/USA	SARS-CoV-2	0.379	0.397107
SARS-CoV-2/human/AUS/VIC113/2020	SARS-CoV-2	0.3793	0.40109
SARS-CoV-2/human/USA/WA-UW123/2020	SARS-CoV-2	0.3791	0.397837
hCoV-19/USA/ID-UW254/2020	SARS-CoV-2	0.3791	0.397837
SARS-CoV-2/human/AUS/VIC91/2020	SARS-CoV-2	0.3812	0.420288
SARS-CoV-2/human/AUS/VIC227/2020	SARS-CoV-2	0.3791	0.397878
SARS-CoV-2/human/AUS/VIC142/2020	SARS-CoV-2	0.3797	0.405021
SARS-CoV-2/human/AUS/VIC147/2020	SARS-CoV-2	0.3796	0.402865
SARS-CoV-2/human/AUS/VIC167/2020	SARS-CoV-2	0.3801	0.408408
SARS-CoV-2/human/AUS/VIC157/2020	SARS-CoV-2	0.3792	0.398107
SARS-CoV-2/WA-UW388/human/2020/USA	SARS-CoV-2	0.3791	0.397837
SARS-CoV-2/ISR_IT0320/human/2020/ISR	SARS-CoV-2	0.3791	0.398784
SARS-CoV-2/human/AUS/VIC123/2020	SARS-CoV-2	0.3816	0.427877
SARS-CoV-2/human/AUS/VIC36/2020	SARS-CoV-2	0.3791	0.398771
SARS-CoV-2/human/AUS/VIC55/2020	SARS-CoV-2	0.3791	0.399201
SARS-CoV-2/human/AUS/VIC79/2020	SARS-CoV-2	0.3791	0.398311
SARS-CoV-2/human/AUS/VIC23/2020	SARS-CoV-2	0.379	0.39804
SARS-CoV-2/human/AUS/VIC21/2020	SARS-CoV-2	0.379	0.39804
SARS-CoV-2/human/AUS/VIC82/2020	SARS-CoV-2	0.3791	0.397837
SARS-CoV-2/human/AUS/VIC25/2020	SARS-CoV-2	0.3811	0.42195
SARS-CoV-2/human/AUS/VIC47/2020	SARS-CoV-2	0.3791	0.397823
SARS-CoV-2/human/AUS/VIC80/2020	SARS-CoV-2	0.3791	0.397837
SARS-CoV-2/human/AUS/VIC81/2020	SARS-CoV-2	0.3791	0.397837
SARS-CoV-2/human/AUS/VIC88/2020	SARS-CoV-2	0.3791	0.397837
SARS-CoV-2/human/AUS/VIC70/2020	SARS-CoV-2	0.3793	0.400378
SARS-CoV-2/human/AUS/VIC87/2020	SARS-CoV-2	0.3791	0.398297
SARS-CoV-2/human/AUS/VIC26/2020	SARS-CoV-2	0.3792	0.39762
SARS-CoV-2/human/AUS/VIC169/2020	SARS-CoV-2	0.3791	0.39827
SARS-CoV-2/human/AUS/VIC186/2020	SARS-CoV-2	0.3791	0.397837
SARS-CoV-2/human/AUS/VIC152/2020	SARS-CoV-2	0.3795	0.402433
SARS-CoV-2/human/TWN/CGMH-CGU-09/2020	SARS-CoV-2	0.3792	0.398567
SARS-CoV-2/human/USA/WA-UW108/2020	SARS-CoV-2	0.3792	0.398567
SARS-CoV-2/human/USA/WA-UW185/2020	SARS-CoV-2	0.3792	0.398567
hCoV-19/USA/CZB-RR057-005/2020	SARS-CoV-2	0.3792	0.399027
hCoV-19/USA/ID-UW295/2020	SARS-CoV-2	0.3792	0.39762
SARS-CoV-2/WA-UW324/human/2020/USA	SARS-CoV-2	0.3792	0.39762
SARS-CoV-2/human/AUS/VIC146/2020	SARS-CoV-2	0.3805	0.41146
hCoV-19/USA/WA-UW197/2020	SARS-CoV-2	0.3791	0.396876
SARS-CoV-2/human/AUS/VIC59/2020	SARS-CoV-2	0.3791	0.3975
SARS-CoV-2/human/AUS/VIC231/2020	SARS-CoV-2	0.379	0.398054
SARS-CoV-2/human/AUS/VIC42/2020	SARS-CoV-2	0.3791	0.397837
SARS-CoV-2/human/AUS/VIC251/2020	SARS-CoV-2	0.379	0.397107
SARS-CoV-2/human/AUS/VIC237/2020	SARS-CoV-2	0.3791	0.397837
SARS-CoV-2/human/MYS/189332/2020	SARS-CoV-2	0.379	0.397107
SARS-CoV-2/human/MYS/188407/2020	SARS-CoV-2	0.379	0.397107
SARS-CoV-2/human/AUS/VIC66/2020	SARS-CoV-2	0.3792	0.39762
SARS-CoV-2/human/AUS/VIC58/2020	SARS-CoV-2	0.3792	0.39762
SARS-CoV-2/human/AUS/VIC97/2020	SARS-CoV-2	0.3792	0.39762
SARS-CoV-2/human/AUS/VIC30/2020	SARS-CoV-2	0.3812	0.421033
SARS-CoV-2/human/AUS/VIC84/2020	SARS-CoV-2	0.3793	0.401259
SARS-CoV-2/human/AUS/VIC127/2020	SARS-CoV-2	0.3804	0.411092
SARS-CoV-2/human/AUS/VIC18/2020	SARS-CoV-2	0.3802	0.409242
SARS-CoV-2/WA-UW349/human/2020/USA	SARS-CoV-2	0.3792	0.39762
SARS-CoV-2/human/AUS/VIC193/2020	SARS-CoV-2	0.3815	0.424077
SARS-CoV-2/human/AUS/VIC232/2020	SARS-CoV-2	0.379	0.397107
SARS-CoV-2/Valencia8/human/2020/ESP	SARS-CoV-2	0.3791	0.39689
SARS-CoV-2/human/AUS/VIC126/2020	SARS-CoV-2	0.379	0.397107
SARS-CoV-2/human/AUS/VIC244/2020	SARS-CoV-2	0.379	0.396633
SARS-CoV-2/human/AUS/VIC218/2020	SARS-CoV-2	0.3791	0.39689
SARS-CoV-2/human/AUS/VIC179/2020	SARS-CoV-2	0.3803	0.410204
SARS-CoV-2/human/AUS/VIC145/2020	SARS-CoV-2	0.379	0.397093
SARS-CoV-2/human/AUS/VIC187/2020	SARS-CoV-2	0.3801	0.407744
SARS-CoV-2/human/AUS/VIC223/2020	SARS-CoV-2	0.379	0.39804
SARS-CoV-2/human/AUS/VIC176/2020	SARS-CoV-2	0.3791	0.398534
SARS-CoV-2/human/AUS/VIC172/2020	SARS-CoV-2	0.3802	0.406844
SARS-CoV-2/human/AUS/VIC195/2020	SARS-CoV-2	0.3805	0.411738
SARS-CoV-2/Hu/Kng/19-437	SARS-CoV-2	0.3792	0.39762
SARS-CoV-2/human/AUS/VIC208/2020	SARS-CoV-2	0.3791	0.399495
SARS-CoV-2/human/AUS/VIC233/2020	SARS-CoV-2	0.3795	0.404881
SARS-CoV-2/human/AUS/VIC188/2020	SARS-CoV-2	0.379	0.398068
SARS-CoV-2/human/USA/WA-UW168/2020	SARS-CoV-2	0.3791	0.397837
SARS-CoV-2/Gilgit1/Human/2020/PAK	SARS-CoV-2	0.3791	0.39689
SARS-CoV-2/human/AUS/VIC96/2020	SARS-CoV-2	0.3792	0.397674
SARS-CoV-2/human/AUS/VIC60/2020	SARS-CoV-2	0.3803	0.408576
SARS-CoV-2/human/AUS/VIC130/2020	SARS-CoV-2	0.3792	0.397634
SARS-CoV-2/human/AUS/VIC222/2020	SARS-CoV-2	0.3792	0.397634
SARS-CoV-2/human/AUS/VIC140/2020	SARS-CoV-2	0.3792	0.398137
SARS-CoV-2/human/AUS/VIC34/2020	SARS-CoV-2	0.3793	0.397403
SARS-CoV-2/Wuhan_YB012611/human/2020/CHN	SARS-CoV-2	0.3792	0.396673
SARS-CoV-2/human/AUS/VIC57/2020	SARS-CoV-2	0.3792	0.398581
SARS-CoV-2/human/AUS/VIC41/2020	SARS-CoV-2	0.3792	0.398581
SARS-CoV-2/human/AUS/VIC40/2020	SARS-CoV-2	0.3793	0.398363
SARS-CoV-2/human/AUS/VIC67/2020	SARS-CoV-2	0.3792	0.397634
SARS-CoV-2/human/AUS/VIC68/2020	SARS-CoV-2	0.3791	0.39689
SARS-CoV-2/human/AUS/VIC204/2020	SARS-CoV-2	0.3791	0.39689
SARS-CoV-2/human/AUS/VIC94/2020	SARS-CoV-2	0.3792	0.397634
SARS-CoV-2/human/AUS/VIC213/2020	SARS-CoV-2	0.3792	0.397634
SARS-CoV-2/human/AUS/VIC160/2020	SARS-CoV-2	0.3804	0.408183
SARS-CoV-2/human/AUS/VIC115/2020	SARS-CoV-2	0.3792	0.397634
SARS-CoV-2/human/AUS/VIC173/2020	SARS-CoV-2	0.3792	0.397634
SARS-CoV-2/human/AUS/VIC20/2020	SARS-CoV-2	0.3792	0.397634
SARS-CoV-2/human/AUS/VIC205/2020	SARS-CoV-2	0.3814	0.408563
SARS-CoV-2/human/AUS/VIC46/2020	SARS-CoV-2	0.3793	0.39885
hCoV-19/USA/UNKNOWN-UW219/2020	SARS-CoV-2	0.3791	0.397837
SARS-CoV-2/human/AUS/VIC69/2020	SARS-CoV-2	0.3791	0.396903
SARS-CoV-2/human/AUS/VIC08/2020	SARS-CoV-2	0.3804	0.408889
SARS-CoV-2/human/AUS/VIC229/2020	SARS-CoV-2	0.3792	0.397621
SARS-CoV-2/human/AUS/VIC241/2020	SARS-CoV-2	0.3792	0.397621
hCoV-19/USA/VA-DCLS-0001/2020	SARS-CoV-2	0.3792	0.397634
hCoV-19/USA/VA-DCLS-0011/2020	SARS-CoV-2	0.3792	0.397634
SARS-CoV-2/human/USA/WA-UW103/2020	SARS-CoV-2	0.3792	0.397634
SARS-CoV-2/human/USA/WA-UW152/2020	SARS-CoV-2	0.3792	0.397634
hCoV-19/USA/WA-UW285/2020	SARS-CoV-2	0.3792	0.397634
SARS-CoV-2/human/USA/WA-UW149/2020	SARS-CoV-2	0.3793	0.397417
hCoV-19/USA/WA-UW370/2020	SARS-CoV-2	0.3791	0.397837
SARS-CoV-2/human/USA/WA-UW147/2020	SARS-CoV-2	0.3792	0.397634
SARS-CoV-2/human/USA/WA-UW99/2020	SARS-CoV-2	0.3792	0.397634
SARS-CoV-2/human/USA/WA-UW121/2020	SARS-CoV-2	0.3792	0.397634
SARS-CoV-2/human/USA/WA-UW100/2020	SARS-CoV-2	0.3792	0.397634
SARS-CoV-2/human/USA/WA-UW183/2020	SARS-CoV-2	0.3792	0.397634
hCoV-19/USA/WA-UW319/2020	SARS-CoV-2	0.3791	0.397837
SARS-CoV-2/WA-UW220/human/2020/USA	SARS-CoV-2	0.3792	0.397634
SARS-CoV-2/WA-UW372/human/2020/USA	SARS-CoV-2	0.3793	0.397417
SARS-CoV-2/human/USA/WA-UW128/2020	SARS-CoV-2	0.3792	0.397634
hCoV-19/USA/WA-UW265/2020	SARS-CoV-2	0.3792	0.397634
SARS-CoV-2/WA-UW323/human/2020/USA	SARS-CoV-2	0.3792	0.396687
SARS-CoV-2/human/USA/WA-UW129/2020	SARS-CoV-2	0.3792	0.396687
hCoV-19/USA/OR-UW292/2020	SARS-CoV-2	0.3791	0.39689
SARS-CoV-2/WA-UW336/human/2020/USA	SARS-CoV-2	0.3791	0.397837
SARS-CoV-2/WA-UW339/human/2020/USA	SARS-CoV-2	0.3791	0.397837
SARS-CoV-2/WA-UW332/human/2020/USA	SARS-CoV-2	0.3792	0.397634
SARS-CoV-2/WA-UW368/human/2020/USA	SARS-CoV-2	0.3792	0.398581
SARS-CoV-2/human/USA/WA-UW111/2020	SARS-CoV-2	0.3793	0.397417
hCoV-19/USA/WA-UW222/2020	SARS-CoV-2	0.3792	0.397634
SARS-CoV-2/human/USA/WA-UW131/2020	SARS-CoV-2	0.3792	0.398581
hCoV-19/USA/WA-UW262/2020	SARS-CoV-2	0.3792	0.397634
hCoV-19/USA/WA-UW221/2020	SARS-CoV-2	0.3792	0.39762
hCoV-19/USA/WA-UW343/2020	SARS-CoV-2	0.3792	0.397634
SARS-CoV-2/WA-UW234/human/2020/USA	SARS-CoV-2	0.3792	0.397634
SARS-CoV-2/human/USA/WA-UW114/2020	SARS-CoV-2	0.3792	0.397634
hCoV-19/USA/UNKNOWN-UW354/2020	SARS-CoV-2	0.3792	0.397634
SARS-CoV-2/human/USA/WA-UW150/2020	SARS-CoV-2	0.3792	0.397634
SARS-CoV-2/human/USA/WA-UW167/2020	SARS-CoV-2	0.3792	0.397634
SARS-CoV-2/human/USA/WA-UW189/2020	SARS-CoV-2	0.3793	0.398363
hCoV-19/USA/WA-UW383/2020	SARS-CoV-2	0.3792	0.397634
SARS-CoV-2/WA-UW385/human/2020/USA	SARS-CoV-2	0.3791	0.397837
SARS-CoV-2/human/USA/WA-UW145/2020	SARS-CoV-2	0.3791	0.397837
hCoV-19/USA/WA-UW229/2020	SARS-CoV-2	0.3791	0.397837
SARS-CoV-2/human/AUS/VIC110/2020	SARS-CoV-2	0.3792	0.397634
hCoV-19/USA/ID-UW270/2020	SARS-CoV-2	0.3791	0.39689
SARS-CoV-2/human/USA/WA-UW106/2020	SARS-CoV-2	0.3791	0.397837
hCoV-19/USA/WA-UW298/2020	SARS-CoV-2	0.3792	0.397634
SARS-CoV-2/human/USA/WA-UW97/2020	SARS-CoV-2	0.3793	0.397417
SARS-CoV-2/human/USA/WA-UW124/2020	SARS-CoV-2	0.3792	0.397634
hCoV-19/USA/WA-UW207/2020	SARS-CoV-2	0.3792	0.397634
SARS-CoV-2/human/USA/WA-UW173/2020	SARS-CoV-2	0.3793	0.398363
hCoV-19/USA/WA-UW195/2020	SARS-CoV-2	0.3792	0.398581
SARS-CoV-2/human/USA/WA-UW176/2020	SARS-CoV-2	0.3792	0.398581
hCoV-19/USA/WA-UW274/2020	SARS-CoV-2	0.3792	0.397634
hCoV-19/USA/ID-UW290/2020	SARS-CoV-2	0.3792	0.397634
hCoV-19/USA/WA-UW360/2020	SARS-CoV-2	0.3793	0.397417
SARS-CoV-2/human/USA/WA-UW179/2020	SARS-CoV-2	0.3792	0.397634
SARS-CoV-2/human/USA/WA-UW130/2020	SARS-CoV-2	0.3793	0.397417
hCoV-19/USA/ID-UW232/2020	SARS-CoV-2	0.3792	0.39762
hCoV-19/USA/VA-DCLS-0002/2020	SARS-CoV-2	0.3792	0.397634
SARS-CoV-2/human/USA/WA-UW118/2020	SARS-CoV-2	0.3792	0.397634
hCoV-19/USA/WA-UW209/2020	SARS-CoV-2	0.3792	0.397634
hCoV-19/USA/WA-UW249/2020	SARS-CoV-2	0.3792	0.397634
SARS-CoV-2/human/USA/WA-UW116/2020	SARS-CoV-2	0.3792	0.397634
hCoV-19/USA/WA-UW211/2020	SARS-CoV-2	0.3792	0.397634
SARS-CoV-2/WA-UW315/human/2020/USA	SARS-CoV-2	0.3792	0.397634
SARS-CoV-2/human/USA/UT-00020/2020	SARS-CoV-2	0.3792	0.398581
hCoV-19/USA/WA-UW205/2020	SARS-CoV-2	0.3792	0.398581
SARS-CoV-2/human/USA/WA-UW105/2020	SARS-CoV-2	0.3792	0.397634
SARS-CoV-2/human/USA/UT-00014/2020	SARS-CoV-2	0.3791	0.397837
SARS-CoV-2/human/USA/UT-00015/2020	SARS-CoV-2	0.3791	0.397837
hCoV-19/USA/MN-UW334/2020	SARS-CoV-2	0.3792	0.397634
hCoV-19/USA/WA-UW369/2020	SARS-CoV-2	0.3792	0.397634
hCoV-19/USA/WA-UW320/2020	SARS-CoV-2	0.3791	0.39689
hCoV-19/USA/WA-UW345/2020	SARS-CoV-2	0.3792	0.397634
SARS-CoV-2/WA-UW228/human/2020/USA	SARS-CoV-2	0.3792	0.397353
SARS-CoV-2/WA-UW384/human/2020/USA	SARS-CoV-2	0.3792	0.397634
hCoV-19/USA/VA-DCLS-0017/2020	SARS-CoV-2	0.3792	0.397634
hCoV-19/USA/WA-UW212/2020	SARS-CoV-2	0.3792	0.397634
hCoV-19/USA/IL-UW350/2020	SARS-CoV-2	0.3792	0.397634
hCoV-19/USA/WA-UW300/2020	SARS-CoV-2	0.3792	0.397634
hCoV-19/USA/WA-UW255/2020	SARS-CoV-2	0.3792	0.398581
hCoV-19/USA/WA-UW261/2020	SARS-CoV-2	0.3791	0.397837
hCoV-19/USA/WA-UW376/2020	SARS-CoV-2	0.3792	0.397634
SARS-CoV-2/human/USA/WA-UW180/2020	SARS-CoV-2	0.3791	0.398784
hCoV-19/USA/WA-UW364/2020	SARS-CoV-2	0.3792	0.397634
hCoV-19/USA/WA-UW367/2020	SARS-CoV-2	0.3792	0.396687
SARS-CoV-2/human/USA/WA-UW172/2020	SARS-CoV-2	0.3792	0.399528
SARS-CoV-2/human/USA/WA-UW174/2020	SARS-CoV-2	0.3792	0.397634
SARS-CoV-2/human/USA/WA-UW190/2020	SARS-CoV-2	0.3792	0.397634
SARS-CoV-2/WA-UW371/human/2020/USA	SARS-CoV-2	0.3792	0.397928
hCoV-19/USA/ID-UW276/2020	SARS-CoV-2	0.3792	0.397634
hCoV-19/USA/WA-UW244/2020	SARS-CoV-2	0.3793	0.397417
hCoV-19/USA/ID-UW235/2020	SARS-CoV-2	0.3791	0.397837
SARS-CoV-2/WA-UW204/human/2020/USA	SARS-CoV-2	0.3791	0.39689
hCoV-19/USA/WA-UW253/2020	SARS-CoV-2	0.3792	0.397634
hCoV-19/USA/WA-UW214/2020	SARS-CoV-2	0.3792	0.39762
SARS-CoV-2/WA-UW325/human/2020/USA	SARS-CoV-2	0.3792	0.397634
SARS-CoV-2/human/USA/WA-UW188/2020	SARS-CoV-2	0.3792	0.397634
hCoV-19/USA/ID-UW284/2020	SARS-CoV-2	0.3791	0.397837
SARS-CoV-2/WA-UW305/human/2020/USA	SARS-CoV-2	0.3792	0.396687
SARS-CoV-2/WA-UW342/human/2020/USA	SARS-CoV-2	0.3791	0.396904
hCoV-19/USA/WA-UW198/2020	SARS-CoV-2	0.3791	0.397837
hCoV-19/USA/WA-UW215/2020	SARS-CoV-2	0.3792	0.39762
hCoV-19/USA/WA-UW361/2020	SARS-CoV-2	0.3793	0.397948
SARS-CoV-2/WA-UW390/human/2020/USA	SARS-CoV-2	0.3792	0.39762
hCoV-19/USA/WA-UW355/2020	SARS-CoV-2	0.3792	0.397634
hCoV-19/USA/WA-UW225/2020	SARS-CoV-2	0.3792	0.397046
hCoV-19/USA/ID-UW239/2020	SARS-CoV-2	0.3791	0.397837
SARS-CoV-2/human/AUS/VIC138/2020	SARS-CoV-2	0.3792	0.397634
hCoV-19/Guangzhou/GZMU0047/2020	SARS-CoV-2	0.3792	0.39762
hCoV-19/USA/WA-NH2/2020	SARS-CoV-2	0.3793	0.398363
hCoV-19/USA/WA-NH3/2020	SARS-CoV-2	0.3793	0.398363
hCoV-19/USA/WA-NH4/2020	SARS-CoV-2	0.3793	0.398363
hCoV-19/USA/WA-NH8/2020	SARS-CoV-2	0.3793	0.398363
hCoV-19/USA/WA-NH9/2020	SARS-CoV-2	0.3793	0.398363
hCoV-19/USA/WA-NH10/2020	SARS-CoV-2	0.3793	0.398363
hCoV-19/USA/WA-NH12/2020	SARS-CoV-2	0.3793	0.398363
hCoV-19/USA/WA-NH17/2020	SARS-CoV-2	0.3793	0.398363
hCoV-19/USA/WA-NH18/2020	SARS-CoV-2	0.3793	0.398363
hCoV-19/USA/WA-NH6/2020	SARS-CoV-2	0.3792	0.397634
hCoV-19/USA/WA-NH7/2020	SARS-CoV-2	0.3792	0.397634
hCoV-19/USA/WA-NH11/2020	SARS-CoV-2	0.3792	0.397634
hCoV-19/USA/WA-NH14/2020	SARS-CoV-2	0.3792	0.397634
hCoV-19/USA/WA-NH19/2020	SARS-CoV-2	0.3792	0.397634
hCoV-19/USA/WA-NH20/2020	SARS-CoV-2	0.3792	0.397634
hCoV-19/USA/WA-NH21/2020	SARS-CoV-2	0.3792	0.397634
hCoV-19/USA/WA-NH22/2020	SARS-CoV-2	0.3792	0.397634
hCoV-19/USA/WA-NH23/2020	SARS-CoV-2	0.3792	0.397634
hCoV-19/USA/WA-NH24/2020	SARS-CoV-2	0.3792	0.397634
hCoV-19/USA/WA-NH5/2020	SARS-CoV-2	0.3793	0.398363
hCoV-19/USA/WA-NH13/2020	SARS-CoV-2	0.3791	0.397837
hCoV-19/USA/GA_2741/2020	SARS-CoV-2	0.3791	0.398771
hCoV-19/USA/TX_2020/2020	SARS-CoV-2	0.3791	0.397837
hCoV-19/USA/RI_0520/2020	SARS-CoV-2	0.3792	0.397634
hCoV-19/USA/GA_2742/2020	SARS-CoV-2	0.3791	0.398771
hCoV-19/USA/FL_5125/2020	SARS-CoV-2	0.3791	0.398784
hCoV-19/USA/FL_5091/2020	SARS-CoV-2	0.3791	0.398784
SARS-CoV-2/Hu/DP/Kng/19-031	SARS-CoV-2	0.3792	0.39762
SARS-CoV-2/human/USA/CA-SCCPHD-UC14/2020	SARS-CoV-2	0.3792	0.39762
SARS-CoV-2/human/USA/CA-SCCPHD-UC16/2020	SARS-CoV-2	0.3792	0.39762
SARS-CoV-2/human/USA/UT-00010/2020	SARS-CoV-2	0.3792	0.39762
SARS-CoV-2/human/TWN/CGMH-CGU-06/2020	SARS-CoV-2	0.3792	0.39762
SARS-CoV-2/human/TWN/CGMH-CGU-08/2020	SARS-CoV-2	0.3792	0.39762
SARS-CoV-2/human/TWN/CGMH-CGU-07/2020	SARS-CoV-2	0.3792	0.39762
SARS-CoV-2/human/AUS/VIC139/2020	SARS-CoV-2	0.3799	0.404315
SARS-CoV-2/human/AUS/VIC141/2020	SARS-CoV-2	0.3793	0.400449
SARS-CoV-2/human/AUS/VIC159/2020	SARS-CoV-2	0.3803	0.410966
SARS-CoV-2/human/AUS/VIC162/2020	SARS-CoV-2	0.3794	0.40016
SARS-CoV-2/human/AUS/VIC165/2020	SARS-CoV-2	0.3806	0.412375
SARS-CoV-2/human/AUS/VIC189/2020	SARS-CoV-2	0.3799	0.406538
hCoV-19/USA/VA-DCLS-0010/2020	SARS-CoV-2	0.3792	0.397147
SARS-CoV-2/human/USA/WA-UW127/2020	SARS-CoV-2	0.3792	0.398581
SARS-CoV-2/human/USA/WA-UW162/2020	SARS-CoV-2	0.3792	0.397634
hCoV-19/USA/WA-UW231/2020	SARS-CoV-2	0.3791	0.39689
SARS-CoV-2/WA-UW303/human/2020/USA	SARS-CoV-2	0.3792	0.39762
hCoV-19/USA/ID-UW236/2020	SARS-CoV-2	0.3792	0.397634
SARS-CoV-2/WA-UW379/human/2020/USA	SARS-CoV-2	0.3792	0.397634
hCoV-19/USA/WA-UW217/2020	SARS-CoV-2	0.3791	0.397837
SARS-CoV-2/human/AUS/VIC111/2020	SARS-CoV-2	0.3792	0.397479
SARS-CoV-2/WA-UW202/human/2020/USA	SARS-CoV-2	0.3791	0.397837
SARS-CoV-2/human/AUS/VIC225/2020	SARS-CoV-2	0.3791	0.398091
hCoV-19/USA/WA-UW218/2020	SARS-CoV-2	0.3791	0.397837
SARS-CoV-2/WA-UW314/human/2020/USA	SARS-CoV-2	0.3792	0.39762
SARS-CoV-2/human/USA/WA-UW171/2020	SARS-CoV-2	0.3792	0.396673
SARS-CoV-2/human/USA/WA-UW142/2020	SARS-CoV-2	0.3792	0.397634
hCoV-19/USA/WA-UW245/2020	SARS-CoV-2	0.3791	0.397837
SARS-CoV-2/human/USA/WA-UW146/2020	SARS-CoV-2	0.3792	0.398415
SARS-CoV-2/WA-UW338/human/2020/USA	SARS-CoV-2	0.3792	0.3978
SARS-CoV-2/WA-UW374/human/2020/USA	SARS-CoV-2	0.3791	0.399258
hCoV-19/USA/WA-UW341/2020	SARS-CoV-2	0.3792	0.399707
hCoV-19/USA/WA-UW340/2020	SARS-CoV-2	0.3791	0.398087
SARS-CoV-2/WA-UW378/human/2020/USA	SARS-CoV-2	0.3792	0.398581
SARS-CoV-2/human/USA/WA-UW141/2020	SARS-CoV-2	0.3792	0.397634
SARS-CoV-2/human/USA/WA-UW163/2020	SARS-CoV-2	0.3793	0.397833
hCoV-19/USA/WA-UW363/2020	SARS-CoV-2	0.3791	0.39732
hCoV-19/USA/ID-UW297/2020	SARS-CoV-2	0.3791	0.398784
hCoV-19/USA/VA-DCLS-0021/2020	SARS-CoV-2	0.3792	0.396673
SARS-CoV-2/human/AUS/VIC171/2020	SARS-CoV-2	0.3793	0.399059
SARS-CoV-2/human/AUS/VIC203/2020	SARS-CoV-2	0.3791	0.398784
SARS-CoV-2/human/AUS/VIC83/2020	SARS-CoV-2	0.3792	0.398567
SARS-CoV-2/human/AUS/VIC151/2020	SARS-CoV-2	0.3812	0.424397
SARS-CoV-2/human/USA/WA-UW151/2020	SARS-CoV-2	0.3791	0.397891
SARS-CoV-2/human/AUS/VIC53/2020	SARS-CoV-2	0.3792	0.39762
SARS-CoV-2/human/AUS/VIC73/2020	SARS-CoV-2	0.3792	0.39762
SARS-CoV-2/human/AUS/VIC27/2020	SARS-CoV-2	0.3792	0.397634
SARS-CoV-2/human/AUS/VIC117/2020	SARS-CoV-2	0.3792	0.39712
SARS-CoV-2/human/AUS/VIC28/2020	SARS-CoV-2	0.3792	0.398216
SARS-CoV-2/human/AUS/VIC56/2020	SARS-CoV-2	0.3792	0.39762
SARS-CoV-2/human/AUS/VIC17/2020	SARS-CoV-2	0.3792	0.39762
SARS-CoV-2/human/AUS/VIC112/2020	SARS-CoV-2	0.3792	0.39762
SARS-CoV-2/human/AUS/VIC103/2020	SARS-CoV-2	0.38	0.406302
SARS-CoV-2/human/AUS/VIC33/2020	SARS-CoV-2	0.3792	0.39762
SARS-CoV-2/human/AUS/VIC35/2020	SARS-CoV-2	0.3792	0.397607
SARS-CoV-2/human/AUS/VIC215/2020	SARS-CoV-2	0.3792	0.39762
SARS-CoV-2/human/AUS/VIC108/2020	SARS-CoV-2	0.3792	0.39762
SARS-CoV-2/human/AUS/VIC150/2020	SARS-CoV-2	0.3803	0.408434
SARS-CoV-2/human/AUS/VIC77/2020	SARS-CoV-2	0.3795	0.402656
SARS-CoV-2/human/AUS/VIC86/2020	SARS-CoV-2	0.3792	0.39762
SARS-CoV-2/human/AUS/VIC100/2020	SARS-CoV-2	0.381	0.417157
SARS-CoV-2/human/AUS/VIC85/2020	SARS-CoV-2	0.3791	0.398547
SARS-CoV-2/human/AUS/VIC32/2020	SARS-CoV-2	0.3804	0.40961
SARS-CoV-2/human/AUS/VIC51/2020	SARS-CoV-2	0.3792	0.398939
SARS-CoV-2/human/AUS/VIC209/2020	SARS-CoV-2	0.3802	0.406993
SARS-CoV-2/WA-UW330/human/2020/USA	SARS-CoV-2	0.3791	0.39689
hCoV-19/USA/ID-UW260/2020	SARS-CoV-2	0.3792	0.39762
SARS-CoV-2/human/AUS/VIC104/2020	SARS-CoV-2	0.3809	0.41879
hCoV-19/USA/WA-UW365/2020	SARS-CoV-2	0.3791	0.398087
hCoV-19/USA/WA-UW275/2020	SARS-CoV-2	0.3791	0.398784
SARS-CoV-2/human/TWN/CGMH-CGU-10/2020	SARS-CoV-2	0.3792	0.39666
SARS-CoV-2/human/TWN/CGMH-CGU-11/2020	SARS-CoV-2	0.3792	0.39666
hCoV-19/USA/OR-UW287/2020	SARS-CoV-2	0.3792	0.398107
SARS-CoV-2/WA-UW380/human/2020/USA	SARS-CoV-2	0.3792	0.397857
hCoV-19/USA/WA-UW344/2020	SARS-CoV-2	0.3792	0.397769
hCoV-19/USA/WA-UW256/2020	SARS-CoV-2	0.3792	0.397769
hCoV-19/USA/WA-UW230/2020	SARS-CoV-2	0.3791	0.397837
hCoV-19/USA/WA-UW310/2020	SARS-CoV-2	0.3791	0.397837
hCoV-19/USA/WA-UW200/2020	SARS-CoV-2	0.3792	0.397688
hCoV-19/USA/WA-UW216/2020	SARS-CoV-2	0.3792	0.398162
hCoV-19/USA/WA-UW242/2020	SARS-CoV-2	0.3791	0.397891
hCoV-19/USA/WA-UW301/2020	SARS-CoV-2	0.3792	0.39762
hCoV-19/USA/WA-UW194/2020	SARS-CoV-2	0.379	0.39804
hCoV-19/USA/WA-UW266/2020	SARS-CoV-2	0.379	0.398054
hCoV-19/USA/CZB-RR057-014/2020	SARS-CoV-2	0.3793	0.39881
SARS-CoV-2/human/USA/VA-DCLS-0014/2020	SARS-CoV-2	0.3791	0.397458
hCoV-19/USA/WA-UW317/2020	SARS-CoV-2	0.3791	0.39689
SARS-Cov-2/Manga1/human/2020/PAK	SARS-CoV-2	0.3793	0.396984
SARS-CoV-2/human/AUS/VIC194/2020	SARS-CoV-2	0.3801	0.407744
SARS-CoV-2/human/USA/WA-UW119/2020	SARS-CoV-2	0.3792	0.397634
SARS-CoV-2/human/TWN/CGMH-CGU-02/2020	SARS-CoV-2	0.3794	0.394803
SARS-CoV-2/KMS1/human/2020/CHN	SARS-CoV-2	0.3789	0.399139
hCoV-19/USA/WA-UW299/2020	SARS-CoV-2	0.3792	0.397634
hCoV-19/USA/WA-UW-1785/2020	SARS-CoV-2	0.3792	0.397634
hCoV-19/USA/WA-UW-1984/2020	SARS-CoV-2	0.3792	0.397634
hCoV-19/USA/WA-UW-1986/2020	SARS-CoV-2	0.3791	0.397837
hCoV-19/USA/WA-UW-1944/2020	SARS-CoV-2	0.3792	0.398581
hCoV-19/USA/WA-UW-1840/2020	SARS-CoV-2	0.3792	0.397634
hCoV-19/USA/WA-UW-1822/2020	SARS-CoV-2	0.3791	0.397837
hCoV-19/USA/WA-UW-1700/2020	SARS-CoV-2	0.3792	0.397634
SARS-CoV-2/human/USA/AZ-ASU2922/2020	SARS-CoV-2	0.3792	0.397634
SARS-CoV-2/human/USA/VA-DCLS-0004/2020	SARS-CoV-2	0.3792	0.397634
hCoV-19/USA/VA-DCLS-0018/2020	SARS-CoV-2	0.3792	0.397634
SARS-CoV-2/human/USA/VA-DCLS-0003/2020	SARS-CoV-2	0.3792	0.397634
hCoV-19/USA/VA-DCLS-0019/2020	SARS-CoV-2	0.3792	0.397634
hCoV-19/USA/WA-UW-1702/2020	SARS-CoV-2	0.3792	0.397634
SARS-CoV-2/human/USAWA-UW416/2020	SARS-CoV-2	0.3792	0.397634
hCoV-19/USA/WA-UW-1913/2020	SARS-CoV-2	0.3792	0.397634
hCoV-19/USA/WA-UW-1666/2020	SARS-CoV-2	0.3792	0.39762
SARS-CoV-2/human/USAWA-UW418/2020	SARS-CoV-2	0.3792	0.398581
SARS-CoV-2/human/USAWA-UW447/2020	SARS-CoV-2	0.3792	0.397634
SARS-CoV-2/human/USAWA-UW403/2020	SARS-CoV-2	0.3792	0.397634
SARS-CoV-2/human/USACT-UW427/2020	SARS-CoV-2	0.3792	0.397634
SARS-CoV-2/human/USAWA-UW438/2020	SARS-CoV-2	0.3792	0.397634
SARS-CoV-2/human/USAWA-UW425/2020	SARS-CoV-2	0.3792	0.397634
hCoV-19/USA/WA-UW-1683/2020	SARS-CoV-2	0.3793	0.398363
SARS-CoV-2/human/USACT-UW420/2020	SARS-CoV-2	0.3792	0.397634
hCoV-19/USA/WA-UW-1782/2020	SARS-CoV-2	0.3792	0.39762
hCoV-19/USA/WA-UW-1695/2020	SARS-CoV-2	0.3792	0.397691
SARS-CoV-2/human/USACT-UW412/2020	SARS-CoV-2	0.3792	0.398581
SARS-CoV-2/human/USAWA-UW445/2020	SARS-CoV-2	0.3793	0.397417
SARS-CoV-2/human/USAWA-UW401/2020	SARS-CoV-2	0.3792	0.396687
hCoV-19/USA/UNKNOWN-UW-1817/2020	SARS-CoV-2	0.3792	0.397634
hCoV-19/USA/OR-UW-1851/2020	SARS-CoV-2	0.3792	0.397634
SARS-CoV-2/human/USAWA-UW453/2020	SARS-CoV-2	0.3792	0.397634
SARS-CoV-2/human/USAWA-UW466/2020	SARS-CoV-2	0.3793	0.398363
SARS-CoV-2/human/USAWA-UW435/2020	SARS-CoV-2	0.3792	0.397634
hCoV-19/USA/WA-UW-1860/2020	SARS-CoV-2	0.3792	0.397634
SARS-CoV-2/Wuhan_IME-WH01/human/2019/CHN	SARS-CoV-2	0.3792	0.39762
SARS-CoV-2/Wuhan_IME-WH05/human/2019/CHN	SARS-CoV-2	0.3792	0.39762
SARS-CoV-2/Wuhan_IME-WH04/human/2019/CHN	SARS-CoV-2	0.3792	0.39762
SARS-CoV-2/Wuhan_IME-WH02/human/2019/CHN	SARS-CoV-2	0.3792	0.39762
SARS-CoV-2/Wuhan_IME-WH03/human/2019/CHN	SARS-CoV-2	0.3793	0.397417
hCoV-19/USA/UNKNOWN-UW-1816/2020	SARS-CoV-2	0.3792	0.397634
hCoV-19/USA/WA-UW-1863/2020	SARS-CoV-2	0.3792	0.398581
SARS-CoV-2/human/USACT-UW423/2020	SARS-CoV-2	0.3792	0.396673
hCoV-19/USA/OR-UW-1849/2020	SARS-CoV-2	0.3791	0.397837
SARS-CoV-2/human/USAWA-UW404/2020	SARS-CoV-2	0.3792	0.398581
hCoV-19/USA/WA-UW-1294/2020	SARS-CoV-2	0.3792	0.397634
hCoV-19/USA/WA-UW-1805/2020	SARS-CoV-2	0.3791	0.397837
hCoV-19/USA/WA-UW-1744/2020	SARS-CoV-2	0.3792	0.397634
SARS-CoV-2/human/AUS/VIC317/2020	SARS-CoV-2	0.3791	0.397837
hCoV-19/USA/VA-DCLS-0024/2020	SARS-CoV-2	0.3792	0.397634
SARS-CoV-2/human/USA/NY-PV08146/2020	SARS-CoV-2	0.3792	0.397634
SARS-CoV-2/human/USA/NY-PV08148/2020	SARS-CoV-2	0.3791	0.397837
SARS-CoV-2/human/USAWA-UW414/2020	SARS-CoV-2	0.3792	0.39762
SARS-CoV-2/human/AUS/VIC316/2020	SARS-CoV-2	0.3791	0.397837
SARS-CoV-2/human/AUS/VIC265/2020	SARS-CoV-2	0.3792	0.397648
SARS-CoV-2/human/AUS/VIC288/2020	SARS-CoV-2	0.3791	0.397837
hCoV-19/USA/WA-UW-1843/2020	SARS-CoV-2	0.3791	0.39689
hCoV-19/USA/IL-UW-1311/2020	SARS-CoV-2	0.3792	0.397634
SARS-CoV-2/human/USAWA-UW422/2020	SARS-CoV-2	0.3792	0.397634
SARS-CoV-2/human/USAWA-UW456/2020	SARS-CoV-2	0.3792	0.396687
hCoV-19/USA/WA-UW-1705/2020	SARS-CoV-2	0.3792	0.397634
SARS-CoV-2/human/USAWA-UW394/2020	SARS-CoV-2	0.3793	0.398363
hCoV-19/USA/WA-UW-1778/2020	SARS-CoV-2	0.3792	0.397634
hCoV-19/USA/UNKNOWN-UW-1791/2020	SARS-CoV-2	0.3792	0.397634
SARS-CoV-2/human/USAWA-UW429/2020	SARS-CoV-2	0.3792	0.39762
SARS-CoV-2/human/USAUNKNOWN-UW398/2020	SARS-CoV-2	0.3792	0.397634
hCoV-19/USA/WA-UW-1760/2020	SARS-CoV-2	0.3791	0.397837
hCoV-19/USA/WA-UW-1784/2020	SARS-CoV-2	0.3792	0.39762
hCoV-19/USA/WA-UW-1850/2020	SARS-CoV-2	0.3792	0.396687
SARS-CoV-2/human/USAWA-UW419/2020	SARS-CoV-2	0.3791	0.39689
SARS-CoV-2/human/USAWA-UW448/2020	SARS-CoV-2	0.379	0.398054
SARS-CoV-2/human/TUR/ERAGEM-001/2020	SARS-CoV-2	0.3791	0.397823
SARS-CoV-2/human/USA/NY-PV09099/2020	SARS-CoV-2	0.3792	0.398567
SARS-CoV-2/human/USA/NY-PV09154/2020	SARS-CoV-2	0.3792	0.398567
SARS-CoV-2/human/USA/NY-PV08489/2020	SARS-CoV-2	0.3792	0.398567
SARS-CoV-2/human/USA/NY-PV09067/2020	SARS-CoV-2	0.3792	0.398567
SARS-CoV-2/human/USA/NY-PV08498/2020	SARS-CoV-2	0.3791	0.398771
SARS-CoV-2/human/USA/NY-PV09061/2020	SARS-CoV-2	0.3791	0.398771
SARS-CoV-2/human/USA/NY-PV09063/2020	SARS-CoV-2	0.3792	0.398567
SARS-CoV-2/human/USA/NY-PV08135/2020	SARS-CoV-2	0.3791	0.397837
SARS-CoV-2/human/USA/NY-PV08136/2020	SARS-CoV-2	0.379	0.39804
SARS-CoV-2/human/ITA/INMI1/2020	SARS-CoV-2	0.3792	0.39762
SARS-CoV-2/ISR_JP0320/human/2020/ISR	SARS-CoV-2	0.3792	0.39762
SARS-CoV-2/human/AUS/VIC268/2020	SARS-CoV-2	0.3791	0.398784
SARS-CoV-2/human/ESP/Valencia11/2020	SARS-CoV-2	0.3792	0.39762
SARS-CoV-2/human/AUS/VIC301/2020	SARS-CoV-2	0.3815	0.421065
SARS-CoV-2/human/USA/NY-PV09075/2020	SARS-CoV-2	0.379	0.398988
SARS-CoV-2/human/USA/NY-PV09116/2020	SARS-CoV-2	0.3792	0.398567
SARS-CoV-2/human/CHN/IME-HZ01/2020	SARS-CoV-2	0.3792	0.39762
SARS-CoV-2/human/AUS/VIC272/2020	SARS-CoV-2	0.3791	0.397851
SARS-CoV-2/human/AUS/VIC294/2020	SARS-CoV-2	0.3792	0.39762
SARS-CoV-2/human/USA/NY-PV09156/2020	SARS-CoV-2	0.3792	0.39762
Guangzhou/GZ8H0002/2020	SARS-CoV-2	0.3791	0.397837
Guangzhou/GZ8H0003/2020	SARS-CoV-2	0.3791	0.397837
Guangzhou/GZ8H0008/2020	SARS-CoV-2	0.3792	0.39762
Guangzhou/GZ8H0010/2020	SARS-CoV-2	0.3792	0.39762
Guangzhou/GZ8H0011/2020	SARS-CoV-2	0.3792	0.39762
Guangzhou/GZ8H0007/2020	SARS-CoV-2	0.3792	0.39762
2019-nCoV/USA-WA1/2020/P2	SARS-CoV-2	0.3792	0.39762
2019-nCoV/USA-WA1/2020/P1	SARS-CoV-2	0.3792	0.39762
Guangzhou/GZ8H0016/2020	SARS-CoV-2	0.3791	0.39689
Guangzhou/GZ8H0005/2020	SARS-CoV-2	0.3791	0.397837
Guangzhou/GZ8H0004/2020	SARS-CoV-2	0.3791	0.397837
SARS-CoV-2/human/AUS/VIC293/2020	SARS-CoV-2	0.3792	0.396687
SARS-CoV-2/human/CHN/Beijing_IME-BJ03/2020	SARS-CoV-2	0.3792	0.398567
SARS-CoV-2/human/CHN/Beijing_IME-BJ04/2020	SARS-CoV-2	0.3792	0.398567
SARS-CoV-2/human/GRC/16/2020	SARS-CoV-2	0.3791	0.395943
SARS-CoV-2/human/USA/NY-PV09147/2020	SARS-CoV-2	0.3791	0.39689
SARS-CoV-2/human/AUS/VIC277/2020	SARS-CoV-2	0.379	0.397107
SARS-CoV-2/human/ESP/Valencia12/2020	SARS-CoV-2	0.3791	0.39689
SARS-CoV-2/human/ESP/Valencia15/2020	SARS-CoV-2	0.3791	0.397127
SARS-CoV-2/human/ESP/Valencia14/2020	SARS-CoV-2	0.3791	0.39689
SARS-CoV-2/human/AUS/VIC295/2020	SARS-CoV-2	0.379	0.397107
SARS-CoV-2/human/AUS/VIC256/2020	SARS-CoV-2	0.379	0.397107
SARS-CoV-2/human/AUS/VIC304/2020	SARS-CoV-2	0.379	0.397107
Guangzhou/GZ8H0001/2020	SARS-CoV-2	0.3791	0.397837
SARS-CoV-2/human/CHN/Beijing_IME-BJ07/2020	SARS-CoV-2	0.3791	0.397837
SARS-CoV-2/human/CHN/Beijing_IME-BJ01/2020	SARS-CoV-2	0.3791	0.39689
SARS-CoV-2/human/USAWA-UW393/2020	SARS-CoV-2	0.3792	0.397147
hCoV-19/USA/WA-UW-1796/2020	SARS-CoV-2	0.3791	0.39689
hCoV-19/USA/WA-UW-1718/2020	SARS-CoV-2	0.3792	0.397634
hCoV-19/USA/WA-UW-1756/2020	SARS-CoV-2	0.3792	0.397634
SARS-CoV-2/ENV/USA/UF-3/2020	SARS-CoV-2	0.3792	0.39762
SARS-CoV-2/human/USA/FL_9655/2020	SARS-CoV-2	0.3792	0.39762
SARS-CoV-2/human/USA/GA_1847/2020	SARS-CoV-2	0.3792	0.39762
SARS-CoV-2/human/USA/SC_3569/2020	SARS-CoV-2	0.3792	0.39762
SARS-CoV-2/human/USA/SC_3520/2020	SARS-CoV-2	0.3792	0.39762
SARS-CoV-2/human/USA/SC_3570/2020	SARS-CoV-2	0.3792	0.39762
hCov-19/USA/GA_1320/2020	SARS-CoV-2	0.3792	0.39762
hCov-19/USA/GA_1445/2020	SARS-CoV-2	0.3792	0.39762
SARS-CoV-2/human/USA/GA_2055/2020	SARS-CoV-2	0.3792	0.39762
SARS-CoV-2/human/USA/GA_2118/2020	SARS-CoV-2	0.3792	0.396673
SARS-CoV-2/human/USA/GA_2343/2020	SARS-CoV-2	0.3792	0.39762
SARS-CoV-2/human/USA/SC_3575/2020	SARS-CoV-2	0.3792	0.39762
SARS-CoV-2/human/USA/SC_3571/2020	SARS-CoV-2	0.3793	0.397403
SARS-CoV-2/human/USA/SC_6370/2020	SARS-CoV-2	0.3792	0.39762
SARS-CoV-2/human/USA/GA_2120/2020	SARS-CoV-2	0.3792	0.398567
SARS-CoV-2/human/USA/UNC_200181/2020	SARS-CoV-2	0.3792	0.396673
SARS-CoV-2/human/USA/NY-PV08490/2020	SARS-CoV-2	0.3792	0.396673
SARS-CoV-2/human/USA/UF-2/2020	SARS-CoV-2	0.3792	0.39762
SARS-CoV-2/human/USA/NV_0052/2020	SARS-CoV-2	0.3791	0.399258
hCov-19/USA/TX_2039/2020	SARS-CoV-2	0.379	0.39758
SARS-CoV-2/human/USA/VA_6171/2020	SARS-CoV-2	0.3792	0.396673
SARS-CoV-2/Fuyang_FY002/human/2020/CHN	SARS-CoV-2	0.3791	0.397823
hCoV-19/USA/WA-UW-1745/2020	SARS-CoV-2	0.3792	0.39762
hCoV-19/USA/WA-UW-1919/2020	SARS-CoV-2	0.3791	0.39689
SARS-CoV-2/human/USAWA-UW436/2020	SARS-CoV-2	0.3791	0.397363
SARS-CoV-2/human/USAWA-UW434/2020	SARS-CoV-2	0.3792	0.398107
hCoV-19/USA/WA-UW-1765/2020	SARS-CoV-2	0.3791	0.400219
SARS-CoV-2/human/USAWA-UW391/2020	SARS-CoV-2	0.3791	0.398087
SARS-CoV-2/human/AUS/VIC280/2020	SARS-CoV-2	0.379	0.39804
SARS-CoV-2/human/AUS/VIC305/2020	SARS-CoV-2	0.379	0.396632
SARS-CoV-2/human/AUS/VIC326/2020	SARS-CoV-2	0.379	0.397093
SARS-CoV-2/human/AUS/VIC299/2020	SARS-CoV-2	0.3791	0.397864
SARS-CoV-2/human/AUS/VIC322/2020	SARS-CoV-2	0.3793	0.400242
SARS-CoV-2/human/AUS/VIC325/2020	SARS-CoV-2	0.3792	0.397282
hCoV-19/USA/WA-UW-1801/2020	SARS-CoV-2	0.3791	0.397837
SARS-CoV-2/human/USA/NY-PV09077/2020	SARS-CoV-2	0.3791	0.39689
SARS-CoV-2/human/USA/NY-PV09079/2020	SARS-CoV-2	0.3791	0.397837
SARS-CoV-2/human/USA/NY-PV08455/2020	SARS-CoV-2	0.3791	0.397837
SARS-CoV-2/human/USA/NY-PV09032/2020	SARS-CoV-2	0.3791	0.397837
SARS-CoV-2/human/USA/NY-PV09134/2020	SARS-CoV-2	0.3791	0.39689
SARS-CoV-2/human/USA/NY-PV08472/2020	SARS-CoV-2	0.3792	0.397634
SARS-CoV-2/human/USA/NY-PV08478/2020	SARS-CoV-2	0.3791	0.397837
SARS-CoV-2/human/USA/NY-PV08461/2020	SARS-CoV-2	0.3792	0.397634
SARS-CoV-2/human/USA/NY-PV08138/2020	SARS-CoV-2	0.3791	0.398784
SARS-CoV-2/human/USA/NY-PV08428/2020	SARS-CoV-2	0.3791	0.398784
SARS-CoV-2/human/USA/NY-PV08127/2020	SARS-CoV-2	0.379	0.398054
SARS-CoV-2/human/USA/NY-PV08469/2020	SARS-CoV-2	0.379	0.398054
SARS-CoV-2/human/USA/NY-PV08481/2020	SARS-CoV-2	0.379	0.398054
SARS-CoV-2/human/USA/NY-PV08412/2020	SARS-CoV-2	0.379	0.398054
SARS-CoV-2/human/USA/NY-PV08143/2020	SARS-CoV-2	0.3791	0.398784
SARS-CoV-2/human/USA/NY-PV08463/2020	SARS-CoV-2	0.3792	0.397634
SARS-CoV-2/human/USA/NY-PV08149/2020	SARS-CoV-2	0.379	0.398054
SARS-CoV-2/human/USA/NY-PV09102/2020	SARS-CoV-2	0.3791	0.397837
SARS-CoV-2/human/USA/NY-PV09057/2020	SARS-CoV-2	0.3791	0.397837
SARS-CoV-2/human/USA/NY-PV09165/2020	SARS-CoV-2	0.3791	0.397837
SARS-CoV-2/human/USA/NY-PV09171/2020	SARS-CoV-2	0.3791	0.397837
SARS-CoV-2/human/USA/NY-PV08427/2020	SARS-CoV-2	0.3791	0.397837
SARS-CoV-2/human/USA/NY-PV08444/2020	SARS-CoV-2	0.3791	0.397837
SARS-CoV-2/human/USA/NY-PV08452/2020	SARS-CoV-2	0.3791	0.397837
SARS-CoV-2/human/USA/NY-PV08453/2020	SARS-CoV-2	0.3791	0.397837
SARS-CoV-2/human/USA/NY-PV08466/2020	SARS-CoV-2	0.3791	0.397837
SARS-CoV-2/human/USA/NY-PV08474/2020	SARS-CoV-2	0.3791	0.397837
SARS-CoV-2/human/USA/NY-PV08492/2020	SARS-CoV-2	0.3791	0.397837
SARS-CoV-2/human/USA/NY-PV09021/2020	SARS-CoV-2	0.3791	0.397837
SARS-CoV-2/human/USA/NY-PV09186/2020	SARS-CoV-2	0.3791	0.397837
SARS-CoV-2/human/USA/NY-PV09198/2020	SARS-CoV-2	0.3791	0.39689
SARS-CoV-2/human/USA/NY-PV08125/2020	SARS-CoV-2	0.3792	0.397634
SARS-CoV-2/human/USA/NY-PV08445/2020	SARS-CoV-2	0.3791	0.397837
SARS-CoV-2/human/USA/NY-PV08448/2020	SARS-CoV-2	0.3791	0.397837
SARS-CoV-2/human/USA/NY-PV08449/2020	SARS-CoV-2	0.3791	0.397837
SARS-CoV-2/human/USA/NY-PV08456/2020	SARS-CoV-2	0.3791	0.397837
SARS-CoV-2/human/USA/NY-PV09195/2020	SARS-CoV-2	0.3792	0.397634
SARS-CoV-2/human/USA/NY-PV08496/2020	SARS-CoV-2	0.379	0.398054
SARS-CoV-2/human/USA/NY-PV09073/2020	SARS-CoV-2	0.379	0.398054
SARS-CoV-2/human/USA/NY-PV08436/2020	SARS-CoV-2	0.3791	0.39689
SARS-CoV-2/human/USA/NY-PV08477/2020	SARS-CoV-2	0.3791	0.397837
SARS-CoV-2/human/USA/NY-PV09194/2020	SARS-CoV-2	0.3791	0.397837
SARS-CoV-2/human/USA/NY-PV08450/2020	SARS-CoV-2	0.3791	0.397837
SARS-CoV-2/human/USA/NY-PV08426/2020	SARS-CoV-2	0.3792	0.397634
SARS-CoV-2/human/USA/NY-PV09045/2020	SARS-CoV-2	0.379	0.398054
SARS-CoV-2/human/USA/NY-PV09183/2020	SARS-CoV-2	0.379	0.398054
SARS-CoV-2/human/USA/NY-PV08473/2020	SARS-CoV-2	0.379	0.398054
SARS-CoV-2/human/USA/NY-PV08486/2020	SARS-CoV-2	0.379	0.398054
SARS-CoV-2/human/USA/NY-PV09046/2020	SARS-CoV-2	0.379	0.398054
SARS-CoV-2/human/USA/NY-PV09025/2020	SARS-CoV-2	0.379	0.398054
SARS-CoV-2/human/USA/NY-PV08432/2020	SARS-CoV-2	0.379	0.397107
SARS-CoV-2/human/USA/NY-PV08434/2020	SARS-CoV-2	0.379	0.397107
SARS-CoV-2/human/USA/NY-PV08485/2020	SARS-CoV-2	0.379	0.397107
SARS-CoV-2/human/USA/NY-PV08446/2020	SARS-CoV-2	0.379	0.398054
SARS-CoV-2/human/USA/NY-PV09182/2020	SARS-CoV-2	0.3792	0.399514
SARS-CoV-2/human/USA/NY-PV09308/2020	SARS-CoV-2	0.3791	0.397837
SARS-CoV-2/human/USA/NY-PV08124/2020	SARS-CoV-2	0.3791	0.398771
SARS-CoV-2/human/USA/NY-PV08495/2020	SARS-CoV-2	0.379	0.398988
SARS-CoV-2/human/USA/NY-PV08122/2020	SARS-CoV-2	0.3791	0.398771
SARS-CoV-2/human/USA/NY-PV08123/2020	SARS-CoV-2	0.3791	0.398771
SARS-CoV-2/human/USA/NY-PV09090/2020	SARS-CoV-2	0.3791	0.397837
SARS-CoV-2/human/USA/NY-PV09169/2020	SARS-CoV-2	0.3791	0.397837
SARS-CoV-2/human/USA/NY-PV09304/2020	SARS-CoV-2	0.3791	0.397837
SARS-CoV-2/human/USA/NY-PV09068/2020	SARS-CoV-2	0.3791	0.397837
SARS-CoV-2/human/USA/NY-PV09187/2020	SARS-CoV-2	0.3791	0.397837
SARS-CoV-2/human/USA/NY-PV09132/2020	SARS-CoV-2	0.3791	0.397837
SARS-CoV-2/human/USA/NY-PV09197/2020	SARS-CoV-2	0.379	0.397107
SARS-CoV-2/human/USA/NY-PV09092/2020	SARS-CoV-2	0.3791	0.397837
SARS-CoV-2/human/USA/NY-PV09097/2020	SARS-CoV-2	0.3791	0.398784
SARS-CoV-2/human/USA/NY-PV09123/2020	SARS-CoV-2	0.3791	0.397837
SARS-CoV-2/human/USA/NY-PV09151/2020	SARS-CoV-2	0.3791	0.397837
SARS-CoV-2/human/USA/NY-PV09127/2020	SARS-CoV-2	0.3791	0.397837
SARS-CoV-2/human/USA/NY-PV08416/2020	SARS-CoV-2	0.3791	0.397837
SARS-CoV-2/human/USA/NY-PV09125/2020	SARS-CoV-2	0.379	0.398054
SARS-CoV-2/human/USA/NY-PV08447/2020	SARS-CoV-2	0.3791	0.397837
SARS-CoV-2/human/USA/NY-PV09177/2020	SARS-CoV-2	0.3791	0.397837
SARS-CoV-2/human/USA/NY-PV09192/2020	SARS-CoV-2	0.3791	0.397837
SARS-CoV-2/human/USA/NY-PV09193/2020	SARS-CoV-2	0.3791	0.397837
SARS-CoV-2/human/USA/NY-PV09137/2020	SARS-CoV-2	0.3791	0.39689
SARS-CoV-2/human/USA/NY-PV09056/2020	SARS-CoV-2	0.3791	0.397837
SARS-CoV-2/human/USA/NY-PV08150/2020	SARS-CoV-2	0.3791	0.397837
SARS-CoV-2/human/USA/NY-PV08402/2020	SARS-CoV-2	0.3791	0.397837
SARS-CoV-2/human/USA/NY-PV09189/2020	SARS-CoV-2	0.379	0.398054
SARS-CoV-2/human/USA/NY-PV09129/2020	SARS-CoV-2	0.3791	0.397837
SARS-CoV-2/human/USA/NY-PV09164/2020	SARS-CoV-2	0.3792	0.398581
SARS-CoV-2/human/USA/NY-PV09044/2020	SARS-CoV-2	0.3792	0.397634
SARS-CoV-2/human/USA/NY-PV09060/2020	SARS-CoV-2	0.3791	0.397837
SARS-CoV-2/human/USA/NY-PV09029/2020	SARS-CoV-2	0.3791	0.397837
SARS-CoV-2/human/USA/NY-PV09119/2020	SARS-CoV-2	0.3791	0.397837
SARS-CoV-2/human/USA/NY-PV09043/2020	SARS-CoV-2	0.3791	0.397837
SARS-CoV-2/human/USA/NJ-PV09072/2020	SARS-CoV-2	0.3791	0.397837
SARS-CoV-2/human/USA/NY-PV09120/2020	SARS-CoV-2	0.3791	0.397837
SARS-CoV-2/human/USA/NY-PV09181/2020	SARS-CoV-2	0.3791	0.397837
SARS-CoV-2/human/USA/NY-PV08494/2020	SARS-CoV-2	0.3791	0.397837
SARS-CoV-2/human/USA/NY-PV09144/2020	SARS-CoV-2	0.3791	0.397837
SARS-CoV-2/human/USA/NY-PV08491/2020	SARS-CoV-2	0.3791	0.397837
SARS-CoV-2/human/USA/NY-PV09158/2020	SARS-CoV-2	0.379	0.398054
SARS-CoV-2/human/USA/NY-PV09180/2020	SARS-CoV-2	0.3791	0.397837
SARS-CoV-2/human/USA/NY-PV08487/2020	SARS-CoV-2	0.379	0.398054
SARS-CoV-2/human/USA/NY-PV09153/2020	SARS-CoV-2	0.3791	0.397837
SARS-CoV-2/human/USA/NY-PV08425/2020	SARS-CoV-2	0.3791	0.397837
SARS-CoV-2/human/USA/NY-PV08459/2020	SARS-CoV-2	0.3791	0.397837
SARS-CoV-2/human/USA/NY-PV09039/2020	SARS-CoV-2	0.3791	0.397837
SARS-CoV-2/human/USA/NY-PV08435/2020	SARS-CoV-2	0.3791	0.397837
SARS-CoV-2/human/USA/NY-PV08468/2020	SARS-CoV-2	0.3791	0.397837
SARS-CoV-2/human/USA/NY-PV08500/2020	SARS-CoV-2	0.379	0.398054
SARS-CoV-2/human/USA/NY-PV08121/2020	SARS-CoV-2	0.3791	0.397837
SARS-CoV-2/human/USA/NY-PV08493/2020	SARS-CoV-2	0.3791	0.397837
SARS-CoV-2/human/USA/NY-PV09000/2020	SARS-CoV-2	0.3791	0.397837
SARS-CoV-2/human/USA/NY-PV09305/2020	SARS-CoV-2	0.3791	0.397959
SARS-CoV-2/human/USA/NY-PV08443/2020	SARS-CoV-2	0.3791	0.397837
SARS-CoV-2/human/USA/NY-PV09098/2020	SARS-CoV-2	0.3791	0.397837
SARS-CoV-2/human/USA/NY-PV09130/2020	SARS-CoV-2	0.3791	0.398784
SARS-CoV-2/human/USA/NY-PV09020/2020	SARS-CoV-2	0.3791	0.397837
SARS-CoV-2/human/USA/NY-PV09143/2020	SARS-CoV-2	0.3791	0.398784
SARS-CoV-2/human/USA/NY-PV09168/2020	SARS-CoV-2	0.3791	0.397851
SARS-CoV-2/human/USA/NY-PV09172/2020	SARS-CoV-2	0.3791	0.397837
SARS-CoV-2/human/USA/NY-PV09301/2020	SARS-CoV-2	0.3791	0.397837
SARS-CoV-2/human/USA/NY-PV09307/2020	SARS-CoV-2	0.3791	0.397837
SARS-CoV-2/human/USA/NY-PV09135/2020	SARS-CoV-2	0.3791	0.397837
SARS-CoV-2/human/USA/NY-PV09178/2020	SARS-CoV-2	0.3791	0.397837
SARS-CoV-2/human/USA/NY-PV09199/2020	SARS-CoV-2	0.379	0.398054
SARS-CoV-2/human/USA/NY-PV09023/2020	SARS-CoV-2	0.379	0.398054
SARS-CoV-2/human/USA/NY-PV09087/2020	SARS-CoV-2	0.3791	0.397837
SARS-CoV-2/human/USA/NY-PV09142/2020	SARS-CoV-2	0.3791	0.397837
SARS-CoV-2/human/USA/NY-PV09126/2020	SARS-CoV-2	0.3791	0.397837
SARS-CoV-2/human/USA/NY-PV09157/2020	SARS-CoV-2	0.3791	0.397837
SARS-CoV-2/human/USA/NY-PV09037/2020	SARS-CoV-2	0.3792	0.397634
SARS-CoV-2/human/USA/NY-PV09303/2020	SARS-CoV-2	0.3792	0.397634
SARS-CoV-2/human/USA/NY-PV08401/2020	SARS-CoV-2	0.3791	0.397837
SARS-CoV-2/human/USA/NY-PV08109/2020	SARS-CoV-2	0.3791	0.397837
SARS-CoV-2/human/USA/NY-PV08415/2020	SARS-CoV-2	0.3791	0.397837
SARS-CoV-2/human/USA/NY-PV08120/2020	SARS-CoV-2	0.3791	0.397837
SARS-CoV-2/human/USA/NY-PV09019/2020	SARS-CoV-2	0.3791	0.397837
SARS-CoV-2/human/USA/NY-PV09103/2020	SARS-CoV-2	0.3791	0.397837
SARS-CoV-2/human/USA/NY-PV09140/2020	SARS-CoV-2	0.3791	0.397837
SARS-CoV-2/human/USA/NY-PV08429/2020	SARS-CoV-2	0.3792	0.397634
SARS-CoV-2/human/USA/NY-PV09128/2020	SARS-CoV-2	0.379	0.398054
SARS-CoV-2/human/USA/NY-PV09028/2020	SARS-CoV-2	0.379	0.398054
SARS-CoV-2/human/USA/NY-PV09064/2020	SARS-CoV-2	0.379	0.398054
SARS-CoV-2/human/USAWA-UW437/2020	SARS-CoV-2	0.3791	0.397837
SARS-CoV-2/human/USA/NY-PV09145/2020	SARS-CoV-2	0.3791	0.397837
SARS-CoV-2/human/USA/NY-PV09190/2020	SARS-CoV-2	0.3791	0.397837
hCoV-19/USA/WA-UW-1792/2020	SARS-CoV-2	0.3791	0.397837
hCoV-19/USA/WA-UW-1864/2020	SARS-CoV-2	0.3791	0.397837
hCoV-19/USA/WA-UW-2016/2020	SARS-CoV-2	0.3791	0.397837
SARS-CoV-2/human/AUS/VIC263/2020	SARS-CoV-2	0.379	0.398054
SARS-CoV-2/human/AUS/VIC285/2020	SARS-CoV-2	0.3792	0.397634
SARS-CoV-2/human/AUS/VIC321/2020	SARS-CoV-2	0.3791	0.397837
hCoV-19/USA/WA-UW-1762/2020	SARS-CoV-2	0.3791	0.397837
SARS-CoV-2/human/AUS/VIC279/2020	SARS-CoV-2	0.3791	0.397837
hCoV-19/USA/WA-UW-1652/2020	SARS-CoV-2	0.3791	0.397837
SARS-CoV-2/human/AUS/VIC264/2020	SARS-CoV-2	0.3791	0.397837
SARS-CoV-2/human/AUS/VIC266/2020	SARS-CoV-2	0.3791	0.397837
SARS-CoV-2/human/AUS/VIC254/2020	SARS-CoV-2	0.3793	0.397418
SARS-CoV-2/human/AUS/VIC257/2020	SARS-CoV-2	0.3793	0.397418
SARS-CoV-2/human/AUS/VIC319/2020	SARS-CoV-2	0.3792	0.398581
SARS-CoV-2/human/AUS/VIC318/2020	SARS-CoV-2	0.3792	0.397634
SARS-CoV-2/human/AUS/VIC270/2020	SARS-CoV-2	0.3792	0.397634
SARS-CoV-2/human/AUS/VIC271/2020	SARS-CoV-2	0.3792	0.397634
SARS-CoV-2/human/AUS/VIC320/2020	SARS-CoV-2	0.3792	0.397634
SARS-CoV-2/human/AUS/VIC258/2020	SARS-CoV-2	0.379	0.398054
SARS-CoV-2/human/AUS/VIC287/2020	SARS-CoV-2	0.3791	0.397837
SARS-CoV-2/human/AUS/VIC267/2020	SARS-CoV-2	0.3791	0.397837
SARS-CoV-2/human/AUS/VIC286/2020	SARS-CoV-2	0.3792	0.397634
SARS-CoV-2/human/AUS/VIC309/2020	SARS-CoV-2	0.3792	0.398567
SARS-CoV-2/human/AUS/VIC311/2020	SARS-CoV-2	0.3792	0.398567
SARS-CoV-2/human/AUS/VIC310/2020	SARS-CoV-2	0.3792	0.398567
SARS-CoV-2/human/AUS/VIC315/2020	SARS-CoV-2	0.3791	0.398784
SARS-CoV-2/human/AUS/VIC259/2020	SARS-CoV-2	0.379	0.398054
SARS-CoV-2/human/AUS/VIC298/2020	SARS-CoV-2	0.3791	0.398355
SARS-CoV-2/human/AUS/VIC261/2020	SARS-CoV-2	0.3791	0.397837
SARS-CoV-2/human/AUS/VIC292/2020	SARS-CoV-2	0.3791	0.397837
hCoV-19/USA/VA-DCLS-0034/2020	SARS-CoV-2	0.3791	0.397837
SARS-CoV-2/human/AUS/VIC278/2020	SARS-CoV-2	0.3792	0.397634
SARS-CoV-2/human/ESP/Valencia13/2020	SARS-CoV-2	0.3792	0.397634
SARS-CoV-2/human/ESP/Valencia16/2020	SARS-CoV-2	0.3792	0.397634
SARS-CoV-2/human/ESP/Valencia17/2020	SARS-CoV-2	0.3792	0.397871
SARS-CoV-2/human/AUS/VIC273/2020	SARS-CoV-2	0.3792	0.397634
SARS-CoV-2/human/AUS/VIC284/2020	SARS-CoV-2	0.3792	0.397634
SARS-CoV-2/human/AUS/VIC302/2020	SARS-CoV-2	0.3791	0.397837
SARS-CoV-2/human/AUS/VIC312/2020	SARS-CoV-2	0.3791	0.397824
hCoV-19/USA/WA-UW-1732/2020	SARS-CoV-2	0.3791	0.397837
hCoV-19/USA/UNKNOWN-UW-1773/2020	SARS-CoV-2	0.3791	0.396302
SARS-CoV-2/human/AUS/VIC275/2020	SARS-CoV-2	0.3791	0.397837
SARS-CoV-2/human/AUS/VIC303/2020	SARS-CoV-2	0.3791	0.397837
SARS-CoV-2/human/AUS/VIC296/2020	SARS-CoV-2	0.379	0.398988
SARS-CoV-2/human/AUS/VIC323/2020	SARS-CoV-2	0.3792	0.398094
SARS-CoV-2/human/AUS/VIC324/2020	SARS-CoV-2	0.3792	0.398567
hCoV-19/USA/VA-DCLS-0042/2020	SARS-CoV-2	0.3791	0.398784
hCoV-19/USA/WA-UW-1854/2020	SARS-CoV-2	0.3791	0.39689
hCoV-19/USA/WA-UW-1879/2020	SARS-CoV-2	0.3791	0.39689
hCoV-19/USA/WA-UW-1661/2020	SARS-CoV-2	0.379	0.397107
hCoV-19/USA/WA-UW-2009/2020	SARS-CoV-2	0.3791	0.397837
SARS-CoV-2/human/USAWA-UW441/2020	SARS-CoV-2	0.3791	0.397837
hCoV-19/USA/WA-UW-1697/2020	SARS-CoV-2	0.3791	0.397837
hCoV-19/USA/WA-UW-1689/2020	SARS-CoV-2	0.3791	0.397837
SARS-CoV-2/human/USA/AZ-ASU2936/2020	SARS-CoV-2	0.3791	0.397837
hCoV-19/USA/VA-DCLS-0046/2020	SARS-CoV-2	0.3791	0.397837
hCoV-19/USA/WA-UW-1595/2020	SARS-CoV-2	0.3792	0.398581
SARS-CoV-2/human/ZAF/R03006/2020	SARS-CoV-2	0.3792	0.396687
hCoV-19/USA/VA-DCLS-0031/2020	SARS-CoV-2	0.3791	0.397837
SARS-CoV-2/human/USA/ID-UW-4380/2020	SARS-CoV-2	0.379	0.398054
hCoV-19/USA/VA-DCLS-0036/2020	SARS-CoV-2	0.3791	0.397837
hCoV-19/USA/VA-DCLS-0038/2020	SARS-CoV-2	0.3791	0.397837
hCoV-19/USA/VA-DCLS-0039/2020	SARS-CoV-2	0.3791	0.397837
hCoV-19/USA/VA-DCLS-0040/2020	SARS-CoV-2	0.3792	0.397634
hCoV-19/USA/WA-UW-1733/2020	SARS-CoV-2	0.3791	0.397837
SARS-CoV-2/human/USA/ID-UW-4355/2020	SARS-CoV-2	0.3792	0.398344
hCoV-19/USA/WA-UW-1472/2020	SARS-CoV-2	0.3791	0.397837
SARS-CoV-2/human/USA/AZ_8132/2020	SARS-CoV-2	0.3792	0.397634
SARS-CoV-2/human/USA/AZ_8135/2020	SARS-CoV-2	0.3792	0.397634
SARS-CoV-2/human/USA/NC_6999/2020	SARS-CoV-2	0.3792	0.397634
SARS-CoV-2/human/USA/UT_8199/2020	SARS-CoV-2	0.3792	0.397634
SARS-CoV-2/human/USA/DC_0004/2020	SARS-CoV-2	0.3792	0.397634
SARS-CoV-2/human/USA/VA_6382/2020	SARS-CoV-2	0.3792	0.397161
SARS-CoV-2/human/USA/FL_9656/2020	SARS-CoV-2	0.3792	0.398581
SARS-CoV-2/human/USA/GA_2185/2020	SARS-CoV-2	0.3791	0.397837
SARS-CoV-2/human/USA/IL_0089/2020	SARS-CoV-2	0.3791	0.397837
SARS-CoV-2/human/USA/FL_9590/2020	SARS-CoV-2	0.3792	0.399514
hCov-19/USA/OR_5430/2020	SARS-CoV-2	0.3792	0.39762
SARS-CoV-2/human/USA/MA_1355/2020	SARS-CoV-2	0.3792	0.398567
hCoV-19/Korea/BA-ACH_2604/2020	SARS-CoV-2	0.379	0.39804
hCoV-19/Korea/BA-ACH_2718/2020	SARS-CoV-2	0.379	0.39804
hCoV-19/Korea/BA-ACH_2719/2020	SARS-CoV-2	0.379	0.39804
SARS-CoV-2/human/USA/NE_6605/2020	SARS-CoV-2	0.3792	0.39762
SARS-CoV-2/human/USA/NE_7025/2020	SARS-CoV-2	0.3792	0.39762
SARS-CoV-2/CA_2602/human/2020/USA	SARS-CoV-2	0.3792	0.39762
SARS-CoV-2/WA_5030/human/2020/USA	SARS-CoV-2	0.3792	0.39762
hCov-19/USA/IL_1375/2020	SARS-CoV-2	0.3792	0.39762
hCov-19/USA/IL_1293/2020	SARS-CoV-2	0.3792	0.39762
SARS-CoV-2/OR_2656/human/2020/USA	SARS-CoV-2	0.3792	0.39762
SARS-CoV-2/human/USA/FL_1177/2020	SARS-CoV-2	0.3791	0.397837
SARS-CoV-2/human/USA/FL_7169/2020	SARS-CoV-2	0.3791	0.397837
SARS-CoV-2/human/USA/NH_0033/2020	SARS-CoV-2	0.3791	0.398784
hCov-19/USA/NH_0004/2020	SARS-CoV-2	0.3791	0.398784
hCov-19/USA/NH_0008/2020	SARS-CoV-2	0.3791	0.398784
SARS-CoV-2/human/USA/OH_0023/2020	SARS-CoV-2	0.3791	0.397837
SARS-CoV-2/human/USA/RI_0702/2020	SARS-CoV-2	0.3791	0.397837
SARS-CoV-2/human/USA/NY_1922/2020	SARS-CoV-2	0.3791	0.397837
hCov-19/USA/NY_2929/2020	SARS-CoV-2	0.3791	0.397837
SARS-CoV-2/human/USA/KS_4126/2020	SARS-CoV-2	0.3791	0.397837
SARS-CoV-2/human/USA/MA_0020/2020	SARS-CoV-2	0.3791	0.397837
SARS-CoV-2/human/USA/MA_3672/2020	SARS-CoV-2	0.3791	0.397837
SARS-CoV-2/human/USA/NC_0031/2020	SARS-CoV-2	0.3791	0.397837
SARS-CoV-2/human/USA/PA_1881/2020	SARS-CoV-2	0.3791	0.397837
SARS-CoV-2/human/USA/PA_2317/2020	SARS-CoV-2	0.3791	0.397837
SARS-CoV-2/human/USA/MA_3623/2020	SARS-CoV-2	0.3791	0.397837
SARS-CoV-2/human/USA/MA_8933/2020	SARS-CoV-2	0.3791	0.397837
SARS-CoV-2/human/USA/MA_9703/2020	SARS-CoV-2	0.3791	0.397837
SARS-CoV-2/human/USA/MA_9704/2020	SARS-CoV-2	0.3791	0.397837
SARS-CoV-2/human/USA/MA_9889/2020	SARS-CoV-2	0.3791	0.397837
SARS-CoV-2/human/USA/MA_3616/2020	SARS-CoV-2	0.3791	0.397837
SARS-CoV-2/human/USA/MA_3626/2020	SARS-CoV-2	0.3791	0.397837
SARS-CoV-2/human/USA/MA_3878/2020	SARS-CoV-2	0.3791	0.397837
SARS-CoV-2/human/USA/PA_2937/2020	SARS-CoV-2	0.3791	0.397837
SARS-CoV-2/human/USA/MA_3653/2020	SARS-CoV-2	0.3791	0.397837
SARS-CoV-2/human/USA/MA_3699/2020	SARS-CoV-2	0.3791	0.397837
SARS-CoV-2/human/USA/MA_2652/2020	SARS-CoV-2	0.3791	0.397837
SARS-CoV-2/human/USA/IL_0087/2020	SARS-CoV-2	0.3791	0.397837
SARS-CoV-2/human/USA/PA_4395/2020	SARS-CoV-2	0.3791	0.397837
SARS-CoV-2/human/USA/VA_6352/2020	SARS-CoV-2	0.3791	0.397837
hCov-19/USA/TX_2817/2020	SARS-CoV-2	0.3791	0.397837
SARS-CoV-2/human/USA/VA_6377/2020	SARS-CoV-2	0.3791	0.397837
SARS-CoV-2/human/USA/MD_0026/2020	SARS-CoV-2	0.3791	0.397837
SARS-CoV-2/human/USA/MA_4811/2020	SARS-CoV-2	0.3791	0.397837
SARS-CoV-2/human/USA/MA_8932/2020	SARS-CoV-2	0.3791	0.397837
SARS-CoV-2/human/USA/MA_3614/2020	SARS-CoV-2	0.3791	0.397837
SARS-CoV-2/human/USA/MA_3642/2020	SARS-CoV-2	0.3791	0.397837
SARS-CoV-2/human/USA/NC_0024/2020	SARS-CoV-2	0.3791	0.397851
hCov-19/USA/TX_2967/2020	SARS-CoV-2	0.3791	0.397851
SARS-CoV-2/human/USA/PA_4405/2020	SARS-CoV-2	0.3791	0.397837
SARS-CoV-2/human/USA/NJ_3201/2020	SARS-CoV-2	0.3791	0.397837
SARS-CoV-2/human/USA/IA_6394/2020	SARS-CoV-2	0.3793	0.397417
SARS-CoV-2/human/USA/IA_6395/2020	SARS-CoV-2	0.3793	0.397417
SARS-CoV-2/human/USA/IA_6396/2020	SARS-CoV-2	0.3792	0.397634
SARS-CoV-2/human/USA/IA_6401/2020	SARS-CoV-2	0.3792	0.397634
SARS-CoV-2/human/USA/IA_6399/2020	SARS-CoV-2	0.3792	0.397634
SARS-CoV-2/human/USA/IA_6390/2020	SARS-CoV-2	0.3792	0.397634
SARS-CoV-2/human/USA/IN_2001/2020	SARS-CoV-2	0.3791	0.397837
SARS-CoV-2/human/USA/NH_0029/2020	SARS-CoV-2	0.3792	0.396687
hCov-19/USA/RI_0556/2020	SARS-CoV-2	0.3792	0.397634
SARS-CoV-2/human/USA/VA_6389/2020	SARS-CoV-2	0.3791	0.39689
SARS-CoV-2/human/USA/IA_6391/2020	SARS-CoV-2	0.3791	0.397837
SARS-CoV-2/human/USA/PA_1802/2020	SARS-CoV-2	0.3792	0.397634
SARS-CoV-2/human/USA/SC_3572/2020	SARS-CoV-2	0.3792	0.396687
SARS-CoV-2/human/USA/UT_8906/2020	SARS-CoV-2	0.3791	0.397837
SARS-CoV-2/human/USA/NJ_3592/2020	SARS-CoV-2	0.3791	0.397837
SARS-CoV-2/human/USA/GA_1621/2020	SARS-CoV-2	0.3792	0.398553
hCov-19/USA/AZ_4811/2020	SARS-CoV-2	0.3792	0.398107
SARS-CoV-2/human/USA/MO_4470/2020	SARS-CoV-2	0.3791	0.397837
hCov-19/USA/FL_6318/2020	SARS-CoV-2	0.3791	0.398784
hCov-19/USA/GA_1299/2020	SARS-CoV-2	0.3792	0.399514
SARS-CoV-2/human/USA/LA_0842/2020	SARS-CoV-2	0.379	0.398054
SARS-CoV-2/human/GRC/10/2020	SARS-CoV-2	0.3792	0.399514
SARS-CoV-2/human/GRC/13/2020	SARS-CoV-2	0.3791	0.398784
SARS-CoV-2/human/GRC/12/2020	SARS-CoV-2	0.3791	0.398784
SARS-CoV-2/human/USA/OR-UW-4388/2020	SARS-CoV-2	0.3791	0.397837
SARS-CoV-2/human/USA/ID-UW-4461/2020	SARS-CoV-2	0.3792	0.397634
SARS-CoV-2/human/USA/ID-UW-4357/2020	SARS-CoV-2	0.3791	0.397837
SARS-CoV-2/human/USA/ID-UW-4433/2020	SARS-CoV-2	0.379	0.398054
SARS-CoV-2/human/USA/ID-UW-4375/2020	SARS-CoV-2	0.3791	0.397837
SARS-CoV-2/human/USAWA-UW402/2020	SARS-CoV-2	0.3791	0.398324
hCoV-19/USA/WA-UW-1774/2020	SARS-CoV-2	0.3791	0.397837
hCoV-19/USA/WA-UW-1797/2020	SARS-CoV-2	0.3791	0.397837
hCoV-19/USA/WA-UW-1878/2020	SARS-CoV-2	0.3791	0.397837
hCoV-19/USA/WA-UW-1870/2020	SARS-CoV-2	0.3791	0.39689
hCoV-19/USA/WA-UW-1728/2020	SARS-CoV-2	0.3791	0.397837
SARS-CoV-2/human/USACT-UW430/2020	SARS-CoV-2	0.3791	0.397837
SARS-CoV-2/human/USAWA-UW426/2020	SARS-CoV-2	0.3791	0.397837
SARS-CoV-2/human/USA/ID-UW-2134/2020	SARS-CoV-2	0.3791	0.397837
hCoV-19/USA/WA-UW-1651/2020	SARS-CoV-2	0.3791	0.397837
hCoV-19/USA/WA-UW-1739/2020	SARS-CoV-2	0.3791	0.39689
hCoV-19/USA/WA-UW-1758/2020	SARS-CoV-2	0.3792	0.398229
SARS-CoV-2/human/USACT-UW411/2020	SARS-CoV-2	0.3791	0.397837
hCoV-19/USA/WA-UW-1928/2020	SARS-CoV-2	0.3791	0.397837
hCoV-19/USA/WA-UW-1724/2020	SARS-CoV-2	0.3791	0.397837
SARS-CoV-2/human/USAWA-UW424/2020	SARS-CoV-2	0.3791	0.397837
hCoV-19/USA/WA-UW-1872/2020	SARS-CoV-2	0.3791	0.398145
hCoV-19/USA/WA-UW-1865/2020	SARS-CoV-2	0.3791	0.397837
SARS-CoV-2/human/USAWA-UW442/2020	SARS-CoV-2	0.3791	0.397837
hCoV-19/USA/ID-UW-1934/2020	SARS-CoV-2	0.3791	0.397837
hCoV-19/USA/WA-UW-1722/2020	SARS-CoV-2	0.379	0.39804
hCoV-19/USA/WA-UW-1881/2020	SARS-CoV-2	0.3791	0.397837
hCoV-19/USA/WA-UW-1955/2020	SARS-CoV-2	0.3791	0.397837
hCoV-19/USA/WA-UW-1956/2020	SARS-CoV-2	0.3791	0.397837
SARS-CoV-2/human/USAWA-UW407/2020	SARS-CoV-2	0.3791	0.397837
hCoV-19/USA/WA-UW-1890/2020	SARS-CoV-2	0.3791	0.397837
SARS-CoV-2/human/USA/ID-UW-2174/2020	SARS-CoV-2	0.3791	0.397837
hCoV-19/USA/WA-UW-1478/2020	SARS-CoV-2	0.3791	0.397837
hCoV-19/USA/WA-UW-1921/2020	SARS-CoV-2	0.3791	0.397837
SARS-CoV-2/human/USAWA-UW406/2020	SARS-CoV-2	0.3791	0.397837
hCoV-19/USA/WA-UW-1715/2020	SARS-CoV-2	0.3791	0.39689
hCoV-19/USA/ID-UW-1925/2020	SARS-CoV-2	0.3791	0.397837
SARS-CoV-2/human/USAWA-UW400/2020	SARS-CoV-2	0.3791	0.397959
SARS-CoV-2/human/USAWA-UW460/2020	SARS-CoV-2	0.3791	0.397837
hCoV-19/USA/WA-UW-1831/2020	SARS-CoV-2	0.379	0.398054
hCoV-19/USA/WA-UW-1706/2020	SARS-CoV-2	0.3791	0.397837
hCoV-19/USA/WA-UW-1646/2020	SARS-CoV-2	0.3791	0.397363
hCoV-19/USA/WA-UW-1680/2020	SARS-CoV-2	0.3791	0.397837
SARS-CoV-2/human/USAWA-UW413/2020	SARS-CoV-2	0.3791	0.398784
hCoV-19/USA/WA-UW-1954/2020	SARS-CoV-2	0.379	0.396159
SARS-CoV-2/human/USAWA-UW449/2020	SARS-CoV-2	0.3791	0.397837
hCoV-19/USA/WA-UW-1930/2020	SARS-CoV-2	0.379	0.398054
SARS-CoV-2/human/USA/ID-UW-2160/2020	SARS-CoV-2	0.3791	0.397837
SARS-CoV-2/human/USAWA-UW410/2020	SARS-CoV-2	0.3791	0.397837
hCoV-19/USA/WA-UW-1712/2020	SARS-CoV-2	0.3791	0.397837
SARS-CoV-2/human/USAWA-UW451/2020	SARS-CoV-2	0.3792	0.398581
SARS-CoV-2/human/USAWA-UW417/2020	SARS-CoV-2	0.3791	0.397837
hCoV-19/USA/WA-UW-1904/2020	SARS-CoV-2	0.379	0.397107
hCoV-19/USA/WA-UW-1998/2020	SARS-CoV-2	0.3791	0.397837
hCoV-19/USA/WA-UW-1888/2020	SARS-CoV-2	0.3791	0.397837
SARS-CoV-2/human/USAWA-UW399/2020	SARS-CoV-2	0.3791	0.397837
hCoV-19/USA/WA-UW-1994/2020	SARS-CoV-2	0.3791	0.397837
SARS-CoV-2/human/USA/ID-UW-4396/2020	SARS-CoV-2	0.3791	0.397837
SARS-CoV-2/human/USA/ID-UW-2255/2020	SARS-CoV-2	0.3791	0.397837
hCoV-19/USA/WA-UW-2006/2020	SARS-CoV-2	0.3791	0.397837
hCoV-19/USA/WA-UW-1726/2020	SARS-CoV-2	0.3791	0.39689
SARS-CoV-2/human/USAWA-UW397/2020	SARS-CoV-2	0.3791	0.397837
SARS-CoV-2/human/USA/NY-PV08471/2020	SARS-CoV-2	0.3792	0.397634
SARS-CoV-2/human/USA/NY-PV08403/2020	SARS-CoV-2	0.3792	0.399528
SARS-CoV-2/human/USA/UNC_200191/2020	SARS-CoV-2	0.3791	0.397837
SARS-CoV-2/human/USA/UNC_200189/2020	SARS-CoV-2	0.3792	0.398452
hCoV-19/USA/WA-UW-1799/2020	SARS-CoV-2	0.3791	0.397837
hCoV-19/USA/WA-UW-1620/2020	SARS-CoV-2	0.3792	0.397634
SARS-CoV-2/human/USAWA-UW433/2020	SARS-CoV-2	0.3791	0.397837
hCoV-19/USA/OR-UW-1885/2020	SARS-CoV-2	0.3791	0.397837
hCoV-19/USA/WA-UW-1707/2020	SARS-CoV-2	0.3791	0.397837
hCoV-19/USA/WA-UW-1770/2020	SARS-CoV-2	0.3791	0.397837
SARS-CoV-2/human/USAWA-UW463/2020	SARS-CoV-2	0.3791	0.397837
hCoV-19/USA/WA-UW-1750/2020	SARS-CoV-2	0.379	0.39804
hCoV-19/USA/WA-UW-1907/2020	SARS-CoV-2	0.3791	0.397837
hCoV-19/USA/WA-UW-1422/2020	SARS-CoV-2	0.3791	0.397837
hCoV-19/USA/WA-UW-1436/2020	SARS-CoV-2	0.3791	0.397837
SARS-CoV-2/human/USAOR-UW409/2020	SARS-CoV-2	0.3791	0.397837
SARS-CoV-2/human/USAWA-UW408/2020	SARS-CoV-2	0.3791	0.397837
hCoV-19/USA/WA-UW-1723/2020	SARS-CoV-2	0.3791	0.397837
hCoV-19/USA/WA-UW-1644/2020	SARS-CoV-2	0.3791	0.398784
hCoV-19/USA/WA-UW-1716/2020	SARS-CoV-2	0.3791	0.397837
SARS-CoV-2/human/USA/ID-UW-4448/2020	SARS-CoV-2	0.3791	0.397837
SARS-CoV-2/human/AUS/VIC308/2020	SARS-CoV-2	0.3852	0.451013
SARS-CoV-2/human/USAWA-UW396/2020	SARS-CoV-2	0.379	0.398054
SARS-CoV-2/human/USA/ID-UW-2127/2020	SARS-CoV-2	0.3792	0.398581
SARS-CoV-2/human/AUS/VIC289/2020	SARS-CoV-2	0.3792	0.397634
SARS-CoV-2/human/USA/NY-PV09115/2020	SARS-CoV-2	0.3792	0.397634
SARS-CoV-2/human/USA/NY-PV09122/2020	SARS-CoV-2	0.3792	0.397634
SARS-CoV-2/human/USA/NY-PV08462/2020	SARS-CoV-2	0.3791	0.397837
SARS-CoV-2/human/USA/NY-PV09309/2020	SARS-CoV-2	0.3792	0.395741
SARS-CoV-2/human/USAWA-UW457/2020	SARS-CoV-2	0.3792	0.397634
SARS-CoV-2/human/AUS/VIC300/2020	SARS-CoV-2	0.3791	0.397851
SARS-CoV-2/human/AUS/VIC283/2020	SARS-CoV-2	0.3791	0.395943
SARS-CoV-2/human/USA/ID-UW-4378/2020	SARS-CoV-2	0.3791	0.397837
SARS-CoV-2/human/USA/ID-UW-4427/2020	SARS-CoV-2	0.3791	0.397837
hCoV-19/USA/WA-UW-1877/2020	SARS-CoV-2	0.3791	0.397891
hCoV-19/USA/WA-UW-1880/2020	SARS-CoV-2	0.3791	0.397069
hCoV-19/USA/WA-UW-1977/2020	SARS-CoV-2	0.3791	0.397837
hCoV-19/USA/WA-UW-1698/2020	SARS-CoV-2	0.3791	0.398311
hCoV-19/USA/WA-UW-1753/2020	SARS-CoV-2	0.379	0.397093
SARS-CoV-2/human/USAWA-UW432/2020	SARS-CoV-2	0.3791	0.398311
SARS-CoV-2/human/USAWA-UW465/2020	SARS-CoV-2	0.3791	0.398311
hCoV-19/USA/WA-UW-1775/2020	SARS-CoV-2	0.379	0.39804
SARS-CoV-2/human/USAWA-UW444/2020	SARS-CoV-2	0.3791	0.399008
SARS-CoV-2/human/USAWA-UW446/2020	SARS-CoV-2	0.3791	0.398784
hCoV-19/USA/WA-UW-1917/2020	SARS-CoV-2	0.379	0.399002
SARS-CoV-2/human/AUS/VIC269/2020	SARS-CoV-2	0.3791	0.397972
SARS-CoV-2/human/AUS/VIC260/2020	SARS-CoV-2	0.3789	0.398272
SARS-CoV-2/human/AUS/VIC274/2020	SARS-CoV-2	0.3792	0.397621
SARS-CoV-2/human/USAWA-UW452/2020	SARS-CoV-2	0.379	0.39804
hCoV-19/USA/WA-UW-1779/2020	SARS-CoV-2	0.3791	0.398784
SARS-CoV-2/human/USA/NY-PV08464/2020	SARS-CoV-2	0.379	0.397107
hCoV-19/USA/VA-DCLS-0043/2020	SARS-CoV-2	0.3791	0.39689
hCoV-19/USA/VA-DCLS-0044/2020	SARS-CoV-2	0.3791	0.39689
hCoV-19/USA/VA-DCLS-0045/2020	SARS-CoV-2	0.3791	0.39689
hCoV-19/USA/WA-UW-1828/2020	SARS-CoV-2	0.3791	0.395957
hCoV-19/USA/WA-UW-1538/2020	SARS-CoV-2	0.3792	0.397634
SARS-CoV-2/human/USAWA-UW395/2020	SARS-CoV-2	0.3792	0.398831
SARS-CoV-2/human/AUS/VIC276/2020	SARS-CoV-2	0.379	0.398054
hCoV-19/USA/WA-UW-1688/2020	SARS-CoV-2	0.3792	0.398621
SARS-CoV-2/human/AUS/VIC314/2020	SARS-CoV-2	0.3864	0.468714
SARS-CoV-2/human/USAWA-UW450/2020	SARS-CoV-2	0.3791	0.398311
SARS-CoV-2/human/USA/NY-PV08441/2020	SARS-CoV-2	0.3792	0.39785
SARS-CoV-2/human/IRN/HGRC-1.1-IPI-8206/2020	SARS-CoV-2	0.3791	0.397729
SARS-CoV-2/human/USAWA-UW421/2020	SARS-CoV-2	0.3792	0.397769
hCoV-19/USA/ID-UW-1938/2020	SARS-CoV-2	0.3792	0.397755
hCoV-19/USA/UNKNOWN-UW-1832/2020	SARS-CoV-2	0.3792	0.39808
hCoV-19/USA/WA-UW-1868/2020	SARS-CoV-2	0.3792	0.39762
hCoV-19/USA/WA-UW-1920/2020	SARS-CoV-2	0.379	0.399002
hCoV-19/USA/WA-UW-1735/2020	SARS-CoV-2	0.379	0.398054
hCoV-19/USA/WA-UW-1656/2020	SARS-CoV-2	0.3793	0.397552
hCoV-19/USA/WA-UW-1670/2020	SARS-CoV-2	0.3792	0.397634
hCoV-19/USA/WA-UW-2008/2020	SARS-CoV-2	0.3792	0.399514
hCoV-19/USA/WA-UW-1342/2020	SARS-CoV-2	0.3791	0.397837
hCoV-19/USA/WA-UW-1741/2020	SARS-CoV-2	0.3791	0.39732
hCoV-19/USA/WA-UW-1772/2020	SARS-CoV-2	0.3793	0.397417
hCoV-19/USA/WA-UW-1575/2020	SARS-CoV-2	0.379	0.396159
SARS-CoV-2/human/USAWA-UW405/2020	SARS-CoV-2	0.3792	0.3985
hCoV-19/USA/WA-UW-1672/2020	SARS-CoV-2	0.3793	0.397552
SARS-CoV-2/human/USA/ID-UW-4400/2020	SARS-CoV-2	0.3791	0.398311
SARS-CoV-2/human/AUS/VIC297/2020	SARS-CoV-2	0.3784	0.400354
SARS-CoV-2/human/AUS/VIC306/2020	SARS-CoV-2	0.3783	0.399105
SARS-CoV-2/human/AUS/VIC307/2020	SARS-CoV-2	0.3787	0.398275
SARS-CoV-2/human/FRA/KRA-ROB/2020	SARS-CoV-2	0.3792	0.397688
SARS-CoV-2/human/AUS/VIC262/2020	SARS-CoV-2	0.3784	0.400212
hCoV-19/USA/WA-UW-1731/2020	SARS-CoV-2	0.3792	0.397634
SARS-CoV-2/human/USAWA-UW443/2020	SARS-CoV-2	0.3792	0.397634
SARS-CoV-2/human/AUS/VIC313/2020	SARS-CoV-2	0.3781	0.424838
SARS-CoV-2/human/AUS/VIC394/2020	SARS-CoV-2	0.3789	0.404126
SARS-CoV-2/human/AUS/VIC395/2020	SARS-CoV-2	0.3773	0.398425
SARS-CoV-2/human/AUS/VIC382/2020	SARS-CoV-2	0.3777	0.399882
SARS-CoV-2/human/AUS/VIC375/2020	SARS-CoV-2	0.3786	0.403479
SARS-CoV-2/human/AUS/VIC398/2020	SARS-CoV-2	0.379	0.398054
SARS-CoV-2/human/AUS/VIC387/2020	SARS-CoV-2	0.3787	0.399767
SARS-CoV-2/human/AUS/VIC404/2020	SARS-CoV-2	0.3788	0.398949
SARS-CoV-2/human/AUS/VIC538/2020	SARS-CoV-2	0.3799	0.408925
SARS-CoV-2/human/AUS/VIC566/2020	SARS-CoV-2	0.3797	0.406329
SARS-CoV-2/human/AUS/VIC571/2020	SARS-CoV-2	0.3794	0.406449
SARS-CoV-2/human/AUS/VIC377/2020	SARS-CoV-2	0.3786	0.398506
SARS-CoV-2/human/AUS/VIC555/2020	SARS-CoV-2	0.3794	0.407048
SARS-CoV-2/human/AUS/VIC333/2020	SARS-CoV-2	0.3785	0.399223
SARS-CoV-2/human/AUS/VIC561/2020	SARS-CoV-2	0.3783	0.401691
SARS-CoV-2/human/AUS/VIC407/2020	SARS-CoV-2	0.3793	0.407352
SARS-CoV-2/human/AUS/VIC565/2020	SARS-CoV-2	0.3786	0.399649
SARS-CoV-2/human/AUS/VIC584/2020	SARS-CoV-2	0.3796	0.40509
SARS-CoV-2/human/AUS/VIC498/2020	SARS-CoV-2	0.3781	0.399259
SARS-CoV-2/human/AUS/VIC541/2020	SARS-CoV-2	0.3783	0.399982
SARS-CoV-2/human/AUS/VIC665/2020	SARS-CoV-2	0.3787	0.399167
SARS-CoV-2/human/AUS/VIC520/2020	SARS-CoV-2	0.3778	0.399605
SARS-CoV-2/human/AUS/VIC536/2020	SARS-CoV-2	0.3782	0.408235
SARS-CoV-2/human/AUS/VIC399/2020	SARS-CoV-2	0.3795	0.411345
SARS-CoV-2/human/AUS/VIC368/2020	SARS-CoV-2	0.378	0.399869
SARS-CoV-2/human/AUS/VIC385/2020	SARS-CoV-2	0.378	0.398859
SARS-CoV-2/human/AUS/VIC389/2020	SARS-CoV-2	0.3777	0.399858
SARS-CoV-2/human/AUS/VIC449/2020	SARS-CoV-2	0.3798	0.40415
SARS-CoV-2/human/AUS/VIC500/2020	SARS-CoV-2	0.379	0.399208
SARS-CoV-2/human/AUS/VIC504/2020	SARS-CoV-2	0.3796	0.40131
SARS-CoV-2/human/AUS/VIC527/2020	SARS-CoV-2	0.38	0.406094
SARS-CoV-2/human/AUS/VIC682/2020	SARS-CoV-2	0.38	0.405095
SARS-CoV-2/human/AUS/VIC677/2020	SARS-CoV-2	0.3797	0.404326
SARS-CoV-2/human/AUS/VIC845/2020	SARS-CoV-2	0.3798	0.406064
SARS-CoV-2/human/AUS/VIC530/2020	SARS-CoV-2	0.38	0.40593
SARS-CoV-2/human/AUS/VIC611/2020	SARS-CoV-2	0.3799	0.406894
SARS-CoV-2/human/AUS/VIC843/2020	SARS-CoV-2	0.38	0.406094
SARS-CoV-2/human/AUS/VIC848/2020	SARS-CoV-2	0.3791	0.397837
SARS-CoV-2/human/AUS/VIC869/2020	SARS-CoV-2	0.3791	0.399021
SARS-CoV-2/human/AUS/VIC666/2020	SARS-CoV-2	0.38	0.406701
SARS-CoV-2/human/AUS/VIC863/2020	SARS-CoV-2	0.3792	0.399916
SARS-CoV-2/human/AUS/VIC871/2020	SARS-CoV-2	0.3791	0.397837
SARS-CoV-2/human/USA/WA-UW-3996/2020	SARS-CoV-2	0.3791	0.397837
SARS-CoV-2/human/USA/OR-UW-4300/2020	SARS-CoV-2	0.3791	0.397837
SARS-CoV-2/human/USA/VA-DCLS-0041/2020	SARS-CoV-2	0.379	0.398054
SARS-CoV-2/human/USA/VA-DCLS-0052/2020	SARS-CoV-2	0.3791	0.397837
SARS-CoV-2/human/USA/VA-DCLS-0058/2020	SARS-CoV-2	0.3791	0.397837
SARS-CoV-2/human/USA/VA-DCLS-0047/2020	SARS-CoV-2	0.3791	0.397837
SARS-CoV-2/human/USA/VA-DCLS-0061/2020	SARS-CoV-2	0.3791	0.397837
SARS-CoV-2/human/AUS/VIC357/2020	SARS-CoV-2	0.3791	0.397837
SARS-CoV-2/human/AUS/VIC346/2020	SARS-CoV-2	0.379	0.398068
SARS-CoV-2/human/AUS/VIC347/2020	SARS-CoV-2	0.3791	0.397837
SARS-CoV-2/human/AUS/VIC867/2020	SARS-CoV-2	0.3792	0.39762
SARS-CoV-2/human/AUS/VIC868/2020	SARS-CoV-2	0.3792	0.39762
SARS-CoV-2/human/AUS/VIC638/2020	SARS-CoV-2	0.3792	0.398567
SARS-CoV-2/human/AUS/VIC858/2020	SARS-CoV-2	0.3799	0.407602
SARS-CoV-2/human/AUS/VIC780/2020	SARS-CoV-2	0.3801	0.412983
SARS-CoV-2/human/AUS/VIC334/2020	SARS-CoV-2	0.3792	0.398567
SARS-CoV-2/human/AUS/VIC860/2020	SARS-CoV-2	0.3792	0.398567
SARS-CoV-2/human/AUS/VIC353/2020	SARS-CoV-2	0.3791	0.398784
SARS-CoV-2/human/AUS/VIC356/2020	SARS-CoV-2	0.3791	0.398784
SARS-CoV-2/human/AUS/VIC362/2020	SARS-CoV-2	0.379	0.398988
SARS-CoV-2/human/AUS/VIC366/2020	SARS-CoV-2	0.379	0.399015
SARS-CoV-2/human/AUS/VIC652/2020	SARS-CoV-2	0.3799	0.405637
SARS-CoV-2/human/AUS/VIC672/2020	SARS-CoV-2	0.379	0.398988
SARS-CoV-2/human/AUS/VIC853/2020	SARS-CoV-2	0.3792	0.397634
SARS-CoV-2/human/USA/WA-UW-3883/2020	SARS-CoV-2	0.3791	0.397837
SARS-CoV-2/human/USA/CA-CZB-IX00069/2020	SARS-CoV-2	0.3791	0.397837
SARS-CoV-2/human/USA/CA-CZB-IX00077/2020	SARS-CoV-2	0.3791	0.397837
SARS-CoV-2/human/USA/VA-DCLS-0055/2020	SARS-CoV-2	0.3791	0.397837
SARS-CoV-2/human/USA/WA-UW-3918/2020	SARS-CoV-2	0.3791	0.397837
SARS-CoV-2/human/USA/CA-CZB-IX00084/2020	SARS-CoV-2	0.3791	0.397837
SARS-CoV-2/human/USA/CA-CZB-IX00104/2020	SARS-CoV-2	0.3791	0.397837
SARS-CoV-2/human/USA/CA-CZB-IX00071/2020	SARS-CoV-2	0.3791	0.397837
SARS-CoV-2/human/USA/CA-CZB-IX00157/2020	SARS-CoV-2	0.3791	0.397837
SARS-CoV-2/human/USA/CA-CZB-IX00138/2020	SARS-CoV-2	0.3791	0.397837
SARS-CoV-2/human/USA/CA-CZB-IX00098/2020	SARS-CoV-2	0.3791	0.397837
SARS-CoV-2/human/USA/CA-CZB-IX00136/2020	SARS-CoV-2	0.3791	0.397837
SARS-CoV-2/human/USA/VA-DCLS-0064/2020	SARS-CoV-2	0.3791	0.397837
SARS-CoV-2/human/USA/VA-DCLS-0050/2020	SARS-CoV-2	0.3791	0.397837
SARS-CoV-2/human/USA/CA-CZB-IX00142/2020	SARS-CoV-2	0.3791	0.397837
SARS-CoV-2/human/USA/CA-CZB-IX00122/2020	SARS-CoV-2	0.3791	0.397837
SARS-CoV-2/human/USA/CA-CZB-IX00147/2020	SARS-CoV-2	0.3791	0.39689
SARS-CoV-2/human/USA/CA-CZB-IX00080/2020	SARS-CoV-2	0.379	0.398054
SARS-CoV-2/human/USA/VA-DCLS-0059/2020	SARS-CoV-2	0.3791	0.397837
SARS-CoV-2/human/USA/VA-DCLS-0063/2020	SARS-CoV-2	0.3791	0.397837
SARS-CoV-2/human/USA/WA-UW-4406/2020	SARS-CoV-2	0.3791	0.397837
SARS-CoV-2/human/LKA/COV53/2020	SARS-CoV-2	0.3792	0.398567
SARS-CoV-2/human/LKA/COV91/2020	SARS-CoV-2	0.3791	0.397837
SARS-CoV-2/human/IND/GBRC1/2020	SARS-CoV-2	0.3792	0.398581
SARS-CoV-2/human/USA/CA-CZB-EX00703/2020	SARS-CoV-2	0.379	0.398988
SARS-CoV-2/human/USA/VA-DCLS-0065/2020	SARS-CoV-2	0.379	0.399002
SARS-CoV-2/human/USA/VA-DCLS-0049/2020	SARS-CoV-2	0.379	0.398054
SARS-CoV-2/human/USA/VA-DCLS-0057/2020	SARS-CoV-2	0.379	0.398054
SARS-CoV-2/human/USA/WA-UW-4111/2020	SARS-CoV-2	0.3791	0.397837
SARS-CoV-2/human/USA/WA-UW-4227/2020	SARS-CoV-2	0.379	0.398054
SARS-CoV-2/human/USA/WA-UW-3989/2020	SARS-CoV-2	0.3791	0.39689
SARS-CoV-2/human/USA/WA-UW-2218/2020	SARS-CoV-2	0.3791	0.397837
SARS-CoV-2/human/USA/WA-UW-2232/2020	SARS-CoV-2	0.3791	0.397837
SARS-CoV-2/human/USA/LA097/2020	SARS-CoV-2	0.3791	0.397837
SARS-CoV-2/human/USA/WA-UW-4068/2020	SARS-CoV-2	0.3791	0.397837
SARS-CoV-2/human/USA/UNKNOWN-UW-2139/2020	SARS-CoV-2	0.3791	0.397837
SARS-CoV-2/human/USA/VA-DCLS-0048/2020	SARS-CoV-2	0.3791	0.397837
SARS-CoV-2/human/AUS/VIC823/2020	SARS-CoV-2	0.379	0.398054
SARS-CoV-2/human/AUS/VIC849/2020	SARS-CoV-2	0.3799	0.408646
SARS-CoV-2/human/CHN/Beijing_IME-BJ05/2020	SARS-CoV-2	0.3792	0.39762
Guangzhou/GZMU0019/2020	SARS-CoV-2	0.3793	0.397417
SARS-CoV-2/human/USA/WA-UW-3881/2020	SARS-CoV-2	0.3791	0.397837
SARS-CoV-2/human/USA/WA-UW-4321/2020	SARS-CoV-2	0.3791	0.397837
SARS-CoV-2/human/USA/WA-UW-3941/2020	SARS-CoV-2	0.3791	0.397837
SARS-CoV-2/human/USA/WA-UW-4326/2020	SARS-CoV-2	0.3791	0.397837
SARS-CoV-2/human/USA/WA-UW-3923/2020	SARS-CoV-2	0.3791	0.398784
SARS-CoV-2/human/USA/WA-UW-3942/2020	SARS-CoV-2	0.3791	0.397837
SARS-CoV-2/human/AUS/VIC824/2020	SARS-CoV-2	0.379	0.397567
SARS-CoV-2/human/AUS/VIC341/2020	SARS-CoV-2	0.3792	0.397648
SARS-CoV-2/human/AUS/VIC348/2020	SARS-CoV-2	0.3791	0.397837
SARS-CoV-2/human/AUS/VIC345/2020	SARS-CoV-2	0.3791	0.397837
SARS-CoV-2/human/AUS/VIC384/2020	SARS-CoV-2	0.3799	0.404708
SARS-CoV-2/human/USA/WA-UW-4109/2020	SARS-CoV-2	0.3791	0.397837
SARS-CoV-2/human/USA/WA-UW-2240/2020	SARS-CoV-2	0.3791	0.397837
SARS-CoV-2/human/USA/WA-UW-4180/2020	SARS-CoV-2	0.3791	0.397837
SARS-CoV-2/human/USA/WA-UW-2145/2020	SARS-CoV-2	0.3791	0.397837
SARS-CoV-2/human/USA/WA-UW-4292/2020	SARS-CoV-2	0.3791	0.397837
SARS-CoV-2/human/USA/WA-UW-2144/2020	SARS-CoV-2	0.3791	0.397837
SARS-CoV-2/human/USA/WA-UW-4315/2020	SARS-CoV-2	0.3791	0.397837
SARS-CoV-2/human/USA/CT-UW-4366/2020	SARS-CoV-2	0.379	0.398054
SARS-CoV-2/human/USA/WA-UW-2149/2020	SARS-CoV-2	0.3791	0.397837
SARS-CoV-2/human/USA/WA-UW-2137/2020	SARS-CoV-2	0.3792	0.397634
SARS-CoV-2/human/USA/WA-UW-2208/2020	SARS-CoV-2	0.3791	0.397837
SARS-CoV-2/human/AUS/VIC458/2020	SARS-CoV-2	0.3796	0.402021
SARS-CoV-2/human/AUS/VIC617/2020	SARS-CoV-2	0.3797	0.404006
SARS-CoV-2/human/AUS/VIC558/2020	SARS-CoV-2	0.3799	0.406316
SARS-CoV-2/human/AUS/VIC712/2020	SARS-CoV-2	0.3793	0.400966
SARS-CoV-2/human/AUS/VIC606/2020	SARS-CoV-2	0.3796	0.401905
SARS-CoV-2/human/AUS/VIC628/2020	SARS-CoV-2	0.3792	0.399987
SARS-CoV-2/human/AUS/VIC783/2020	SARS-CoV-2	0.3801	0.40683
SARS-CoV-2/human/AUS/VIC531/2020	SARS-CoV-2	0.3799	0.406316
SARS-CoV-2/human/USA/WA-UW-3868/2020	SARS-CoV-2	0.3791	0.397837
SARS-CoV-2/human/USA/WA-UW-2215/2020	SARS-CoV-2	0.3791	0.397837
SARS-CoV-2/human/USA/WA-UW-3939/2020	SARS-CoV-2	0.3791	0.397837
SARS-CoV-2/human/USA/WA-UW-3969/2020	SARS-CoV-2	0.3791	0.397837
SARS-CoV-2/human/USA/VA-DCLS-0054/2020	SARS-CoV-2	0.3791	0.397837
SARS-CoV-2/human/USA/GA_2275/2020	SARS-CoV-2	0.3791	0.39735
SARS-CoV-2/human/USA/PA_2887/2020	SARS-CoV-2	0.3791	0.397837
SARS-CoV-2/human/USA/RI_0882/2020	SARS-CoV-2	0.3791	0.397837
SARS-CoV-2/human/USA/MD_0027/2020	SARS-CoV-2	0.3791	0.397851
SARS-CoV-2/human/USA/HI_4970/2020	SARS-CoV-2	0.3792	0.397634
SARS-CoV-2/human/USA/OH_0019/2020	SARS-CoV-2	0.3791	0.397932
SARS-CoV-2/human/USA/OH_0020/2020	SARS-CoV-2	0.3791	0.397932
SARS-CoV-2/human/USA/PA_2735/2020	SARS-CoV-2	0.3791	0.397932
SARS-CoV-2/human/USA/PA_2734/2020	SARS-CoV-2	0.3791	0.397932
SARS-CoV-2/human/USA/NC_0025/2020	SARS-CoV-2	0.3791	0.398284
SARS-CoV-2/human/USA/CA-CZB-EX00750/2020	SARS-CoV-2	0.379	0.398054
SARS-CoV-2/human/USA/WA-UW-3819/2020	SARS-CoV-2	0.3791	0.398017
SARS-CoV-2/human/USA/WA-UW-4407/2020	SARS-CoV-2	0.3791	0.397837
SARS-CoV-2/human/USA/WA-UW-3862/2020	SARS-CoV-2	0.3791	0.397837
SARS-CoV-2/human/USA/WA-UW-3911/2020	SARS-CoV-2	0.3792	0.398107
SARS-CoV-2/human/USA/WA-UW-4188/2020	SARS-CoV-2	0.3791	0.397837
SARS-CoV-2/human/USA/WA-UW-3826/2020	SARS-CoV-2	0.379	0.397107
SARS-CoV-2/human/USA/CT-UW-4372/2020	SARS-CoV-2	0.379	0.398054
SARS-CoV-2/human/USA/WA-UW-3889/2020	SARS-CoV-2	0.3791	0.398017
SARS-CoV-2/human/USA/WA-UW-2132/2020	SARS-CoV-2	0.3791	0.397837
SARS-CoV-2/human/USA/WA-UW-2100/2020	SARS-CoV-2	0.379	0.398054
SARS-CoV-2/human/USA/WA-UW-3828/2020	SARS-CoV-2	0.3791	0.398784
SARS-CoV-2/human/USA/WA-UW-4340/2020	SARS-CoV-2	0.3791	0.39689
SARS-CoV-2/human/USA/ID-UW-4239/2020	SARS-CoV-2	0.3791	0.397837
SARS-CoV-2/human/USA/WA-UW-2091/2020	SARS-CoV-2	0.3791	0.397837
SARS-CoV-2/human/USA/WA-UW-2244/2020	SARS-CoV-2	0.3791	0.397837
SARS-CoV-2/human/USA/WA-UW-3986/2020	SARS-CoV-2	0.3791	0.39689
SARS-CoV-2/human/USA/WA-UW-4324/2020	SARS-CoV-2	0.3791	0.397837
SARS-CoV-2/human/USA/WA-UW-4316/2020	SARS-CoV-2	0.3791	0.397837
SARS-CoV-2/human/USA/UNKNOWN-UW-2069/2020	SARS-CoV-2	0.3791	0.397837
SARS-CoV-2/human/USA/CT-UW-4244/2020	SARS-CoV-2	0.3791	0.397837
SARS-CoV-2/human/USA/ID-UW-3888/2020	SARS-CoV-2	0.3791	0.397837
SARS-CoV-2/human/USA/WA-UW-3838/2020	SARS-CoV-2	0.3791	0.397837
SARS-CoV-2/human/USA/WA-UW-3880/2020	SARS-CoV-2	0.3791	0.397837
SARS-CoV-2/human/USA/WA-UW-3843/2020	SARS-CoV-2	0.3791	0.397837
SARS-CoV-2/human/USA/WA-UW-3964/2020	SARS-CoV-2	0.3791	0.397837
SARS-CoV-2/human/USA/WA-UW-4404/2020	SARS-CoV-2	0.3791	0.397837
SARS-CoV-2/human/USA/WA-UW-2119/2020	SARS-CoV-2	0.3791	0.397837
SARS-CoV-2/human/USA/WA-UW-2169/2020	SARS-CoV-2	0.3791	0.397837
SARS-CoV-2/human/USA/WA-UW-3839/2020	SARS-CoV-2	0.3791	0.397837
SARS-CoV-2/human/USA/WA-UW-3903/2020	SARS-CoV-2	0.3791	0.397837
SARS-CoV-2/human/USA/WA-UW-3871/2020	SARS-CoV-2	0.3791	0.39689
SARS-CoV-2/human/USA/WA-UW-4322/2020	SARS-CoV-2	0.3792	0.397756
SARS-CoV-2/human/USA/WA-UW-4197/2020	SARS-CoV-2	0.3791	0.397837
SARS-CoV-2/human/USA/WA-UW-4290/2020	SARS-CoV-2	0.3791	0.397837
SARS-CoV-2/human/USA/WA-UW-2108/2020	SARS-CoV-2	0.3791	0.397837
SARS-CoV-2/human/USA/WA-UW-3932/2020	SARS-CoV-2	0.3791	0.396944
SARS-CoV-2/human/USA/ID-UW-4486/2020	SARS-CoV-2	0.3792	0.398581
SARS-CoV-2/human/USA/WA-UW-4499/2020	SARS-CoV-2	0.3791	0.397837
SARS-CoV-2/human/USA/CA-CZB-IX00042/2020	SARS-CoV-2	0.3791	0.397837
SARS-CoV-2/human/USA/CA-CZB-IX00009/2020	SARS-CoV-2	0.3792	0.397634
SARS-CoV-2/human/USA/CA-CZB-EX00705/2020	SARS-CoV-2	0.3791	0.397837
SARS-CoV-2/human/USA/CA-CZB-IX00139/2020	SARS-CoV-2	0.3791	0.397837
SARS-CoV-2/human/USA/CA-CZB-IX00086/2020	SARS-CoV-2	0.3791	0.397837
SARS-CoV-2/human/USA/CA-CZB-IX00137/2020	SARS-CoV-2	0.3791	0.397837
SARS-CoV-2/human/USA/WA-UW-2112/2020	SARS-CoV-2	0.3792	0.397634
SARS-CoV-2/human/USA/CA-CZB-EX00731/2020	SARS-CoV-2	0.3792	0.398567
SARS-CoV-2/human/AUS/VIC383/2020	SARS-CoV-2	0.3798	0.404049
SARS-CoV-2/human/USA/VA-DCLS-0060/2020	SARS-CoV-2	0.3791	0.397837
SARS-CoV-2/human/USA/WA-UW-3946/2020	SARS-CoV-2	0.3791	0.397837
SARS-CoV-2/human/USA/WA-UW-4289/2020	SARS-CoV-2	0.379	0.398054
SARS-CoV-2/human/USA/WA-UW-4213/2020	SARS-CoV-2	0.3791	0.39689
SARS-CoV-2/human/USA/CA-CZB-EX00740/2020	SARS-CoV-2	0.3792	0.397634
SARS-CoV-2/human/USA/WA-UW-4318/2020	SARS-CoV-2	0.3792	0.397634
SARS-CoV-2/human/USA/VA-DCLS-0053/2020	SARS-CoV-2	0.3791	0.397837
SARS-CoV-2/human/USA/WA-UW-3855/2020	SARS-CoV-2	0.3791	0.397837
SARS-CoV-2/human/USA/WA-UW-2140/2020	SARS-CoV-2	0.3791	0.397837
SARS-CoV-2/human/USA/ID-UW-4266/2020	SARS-CoV-2	0.3791	0.397837
SARS-CoV-2/human/USA/WA-UW-3829/2020	SARS-CoV-2	0.379	0.398054
SARS-CoV-2/human/USA/WA-UW-3994/2020	SARS-CoV-2	0.3791	0.398088
SARS-CoV-2/human/USA/WA-UW-4291/2020	SARS-CoV-2	0.3791	0.397837
SARS-CoV-2/human/USA/CT-UW-4344/2020	SARS-CoV-2	0.3791	0.397837
SARS-CoV-2/human/USA/WA-UW-3984/2020	SARS-CoV-2	0.3791	0.398164
SARS-CoV-2/human/USA/WA-UW-2087/2020	SARS-CoV-2	0.3791	0.39689
SARS-CoV-2/human/USA/WA-UW-2131/2020	SARS-CoV-2	0.3791	0.397837
SARS-CoV-2/human/USA/WA-UW-2212/2020	SARS-CoV-2	0.3791	0.397837
SARS-CoV-2/human/USA/WA-UW-3990/2020	SARS-CoV-2	0.3791	0.397837
SARS-CoV-2/human/USA/WA-UW-4038/2020	SARS-CoV-2	0.3791	0.39806
SARS-CoV-2/human/USA/WA-UW-4082/2020	SARS-CoV-2	0.3791	0.397837
SARS-CoV-2/human/USA/WA-UW-4035/2020	SARS-CoV-2	0.3791	0.397127
SARS-CoV-2/human/USA/WA-UW-2104/2020	SARS-CoV-2	0.3791	0.397837
SARS-CoV-2/human/USA/WA-UW-2094/2020	SARS-CoV-2	0.3791	0.397837
SARS-CoV-2/human/USA/CA-CZB-IX00085/2020	SARS-CoV-2	0.3791	0.397851
SARS-CoV-2/human/USA/CA-CZB-IX00067/2020	SARS-CoV-2	0.3792	0.397634
SARS-CoV-2/human/AUS/VIC337/2020	SARS-CoV-2	0.3797	0.404913
SARS-CoV-2/human/USA/WA-UW-2219/2020	SARS-CoV-2	0.3791	0.39689
SARS-CoV-2/human/USA/LA096/2020	SARS-CoV-2	0.379	0.398054
SARS-CoV-2/human/AUS/VIC857/2020	SARS-CoV-2	0.3802	0.412023
SARS-CoV-2/human/USA/WA-UW-2078/2020	SARS-CoV-2	0.3791	0.397837
SARS-CoV-2/human/USA/CT-UW-4238/2020	SARS-CoV-2	0.379	0.397107
SARS-CoV-2/human/USA/CT-UW-4347/2020	SARS-CoV-2	0.3791	0.397837
SARS-CoV-2/human/USA/CT-UW-4346/2020	SARS-CoV-2	0.3791	0.398798
SARS-CoV-2/human/AUS/VIC655/2020	SARS-CoV-2	0.3802	0.410026
SARS-CoV-2/human/AUS/VIC820/2020	SARS-CoV-2	0.3795	0.402082
SARS-CoV-2/human/AUS/VIC597/2020	SARS-CoV-2	0.379	0.398528
SARS-CoV-2/human/AUS/VIC912/2020	SARS-CoV-2	0.38	0.406552
SARS-CoV-2/human/AUS/VIC785/2020	SARS-CoV-2	0.3796	0.40124
SARS-CoV-2/human/AUS/VIC876/2020	SARS-CoV-2	0.38	0.407159
SARS-CoV-2/human/AUS/VIC931/2020	SARS-CoV-2	0.3798	0.40816
SARS-CoV-2/human/AUS/VIC639/2020	SARS-CoV-2	0.3792	0.398344
SARS-CoV-2/human/AUS/VIC718/2020	SARS-CoV-2	0.3799	0.406373
SARS-CoV-2/human/AUS/VIC731/2020	SARS-CoV-2	0.3799	0.407245
SARS-CoV-2/human/USA/CA-CZB-EX00713/2020	SARS-CoV-2	0.3791	0.398771
SARS-CoV-2/human/USA/CA-CZB-EX00707/2020	SARS-CoV-2	0.3791	0.397837
SARS-CoV-2/human/USA/VA-DCLS-0066/2020	SARS-CoV-2	0.3791	0.398784
SARS-CoV-2/human/USA/VA-DCLS-0067/2020	SARS-CoV-2	0.3791	0.398784
SARS-CoV-2/human/AUS/VIC664/2020	SARS-CoV-2	0.3798	0.409118
SARS-CoV-2/human/AUS/VIC339/2020	SARS-CoV-2	0.3792	0.398567
SARS-CoV-2/human/AUS/VIC828/2020	SARS-CoV-2	0.379	0.399002
SARS-CoV-2/human/AUS/VIC563/2020	SARS-CoV-2	0.3798	0.406159
SARS-CoV-2/human/AUS/VIC644/2020	SARS-CoV-2	0.3795	0.404489
SARS-CoV-2/human/AUS/VIC807/2020	SARS-CoV-2	0.3791	0.397824
SARS-CoV-2/human/AUS/VIC340/2020	SARS-CoV-2	0.379	0.398054
SARS-CoV-2/human/USA/CT-UW-4341/2020	SARS-CoV-2	0.3791	0.398518
SARS-CoV-2/human/USA/WA-UW-2146/2020	SARS-CoV-2	0.3791	0.397837
SARS-CoV-2/human/USA/WA-UW-3935/2020	SARS-CoV-2	0.3792	0.397634
SARS-CoV-2/human/USA/WA-UW-2234/2020	SARS-CoV-2	0.3791	0.397837
SARS-CoV-2/human/AUS/VIC376/2020	SARS-CoV-2	0.3791	0.3975
SARS-CoV-2/human/USA/CT-UW-4251/2020	SARS-CoV-2	0.3792	0.397634
SARS-CoV-2/human/USA/WA-UW-2245/2020	SARS-CoV-2	0.3792	0.397769
SARS-CoV-2/human/AUS/VIC932/2020	SARS-CoV-2	0.3797	0.406479
SARS-CoV-2/human/USA/WA-UW-3983/2020	SARS-CoV-2	0.3791	0.397837
SARS-CoV-2/human/USA/WA-UW-3997/2020	SARS-CoV-2	0.379	0.39804
SARS-CoV-2/human/USA/WA-UW-4105/2020	SARS-CoV-2	0.3791	0.397837
SARS-CoV-2/human/AUS/VIC837/2020	SARS-CoV-2	0.3799	0.404708
SARS-CoV-2/human/AUS/VIC884/2020	SARS-CoV-2	0.38	0.406259
SARS-CoV-2/human/USA/CA-CZB-EX00709/2020	SARS-CoV-2	0.379	0.39804
SARS-CoV-2/human/AUS/VIC874/2020	SARS-CoV-2	0.38	0.405122
SARS-CoV-2/human/AUS/VIC856/2020	SARS-CoV-2	0.3794	0.402264
SARS-CoV-2/human/USA/CA-CZB-EX00710/2020	SARS-CoV-2	0.379	0.398054
SARS-CoV-2/human/USA/VA-DCLS-0068/2020	SARS-CoV-2	0.379	0.398054
SARS-CoV-2/human/USA/WA-UW-3844/2020	SARS-CoV-2	0.3791	0.398784
SARS-CoV-2/human/USA/WA-UW-2214/2020	SARS-CoV-2	0.3791	0.397837
SARS-CoV-2/human/USA/WA-UW-2235/2020	SARS-CoV-2	0.379	0.398054
SARS-CoV-2/human/AUS/VIC898/2020	SARS-CoV-2	0.38	0.407314
SARS-CoV-2/human/AUS/VIC532/2020	SARS-CoV-2	0.3799	0.405995
SARS-CoV-2/human/AUS/VIC636/2020	SARS-CoV-2	0.3796	0.401405
SARS-CoV-2/human/AUS/VIC734/2020	SARS-CoV-2	0.38	0.406094
SARS-CoV-2/human/AUS/VIC741/2020	SARS-CoV-2	0.3798	0.404578
SARS-CoV-2/human/AUS/VIC623/2020	SARS-CoV-2	0.3798	0.405522
SARS-CoV-2/human/AUS/VIC365/2020	SARS-CoV-2	0.3792	0.397634
SARS-CoV-2/human/AUS/VIC336/2020	SARS-CoV-2	0.3792	0.397648
SARS-CoV-2/human/AUS/VIC364/2020	SARS-CoV-2	0.3791	0.397837
SARS-CoV-2/human/AUS/VIC598/2020	SARS-CoV-2	0.379	0.39776
SARS-CoV-2/human/AUS/VIC647/2020	SARS-CoV-2	0.379	0.397107
SARS-CoV-2/human/AUS/VIC676/2020	SARS-CoV-2	0.3799	0.405372
SARS-CoV-2/human/AUS/VIC599/2020	SARS-CoV-2	0.3797	0.404677
SARS-CoV-2/human/AUS/VIC351/2020	SARS-CoV-2	0.379	0.397107
SARS-CoV-2/human/AUS/VIC367/2020	SARS-CoV-2	0.3791	0.39689
Guangzhou/GZMU0023/2020	SARS-CoV-2	0.3792	0.39762
Guangzhou/GZMU0024/2020	SARS-CoV-2	0.3792	0.39762
SARS-CoV-2/human/AUS/VIC847/2020	SARS-CoV-2	0.3799	0.403149
SARS-CoV-2/human/USA/CA-CZB-IX00045/2020	SARS-CoV-2	0.3792	0.398581
SARS-CoV-2/human/USA/WA-UW-2230/2020	SARS-CoV-2	0.3792	0.396687
SARS-CoV-2/human/USA/WA-UW-3810/2020	SARS-CoV-2	0.3792	0.397634
SARS-CoV-2/human/USA/WA-UW-3895/2020	SARS-CoV-2	0.3792	0.397634
SARS-CoV-2/human/USA/WA-UW-3850/2020	SARS-CoV-2	0.3792	0.397634
SARS-CoV-2/human/USA/CA-CZB-IX00133/2020	SARS-CoV-2	0.3792	0.397634
SARS-CoV-2/human/USA/CA-CZB-IX00015/2020	SARS-CoV-2	0.3792	0.397634
SARS-CoV-2/human/USA/CA-CZB-IX00103/2020	SARS-CoV-2	0.3792	0.397634
SARS-CoV-2/human/USA/CA-CZB-IX00079/2020	SARS-CoV-2	0.3792	0.397634
SARS-CoV-2/human/USA/CA-CZB-IX00108/2020	SARS-CoV-2	0.3791	0.396403
SARS-CoV-2/human/USA/WA-UW-2203/2020	SARS-CoV-2	0.3792	0.397634
SARS-CoV-2/human/USA/CA-CZB-IX00091/2020	SARS-CoV-2	0.3791	0.397837
SARS-CoV-2/human/USA/CA-CZB-IX00095/2020	SARS-CoV-2	0.3792	0.39762
SARS-CoV-2/human/USA/CA-CZB-EX00458/2020	SARS-CoV-2	0.3792	0.39762
SARS-CoV-2/human/USA/WA-UW-3815/2020	SARS-CoV-2	0.3792	0.397634
Guangzhou/GZMU0008/2020	SARS-CoV-2	0.3792	0.39762
SARS-CoV-2/human/USA/CA-CZB-IX00016/2020	SARS-CoV-2	0.3792	0.396673
SARS-CoV-2/human/USA/CA-CZB-IX00107/2020	SARS-CoV-2	0.3792	0.39762
Guangzhou/GZMU0003/2020	SARS-CoV-2	0.3792	0.39762
SARS-CoV-2/human/USA/CA-CZB-IX00046/2020	SARS-CoV-2	0.3791	0.397837
Guangzhou/GZMU0010/2020	SARS-CoV-2	0.3792	0.39762
Guangzhou/GZMU0013/2020	SARS-CoV-2	0.3792	0.39762
SARS-CoV-2/human/BRA/SP02cc/2020	SARS-CoV-2	0.3792	0.398567
SARS-CoV-2/human/LKA/COV486/2020	SARS-CoV-2	0.3792	0.398567
SARS-CoV-2/human/USA/WA-UW-3814/2020	SARS-CoV-2	0.379	0.398054
SARS-CoV-2/human/USA/WA-UW-4217/2020	SARS-CoV-2	0.3792	0.397634
SARS-CoV-2/human/USA/WA-UW-3950/2020	SARS-CoV-2	0.3791	0.39689
SARS-CoV-2/human/USA/WA-UW-2250/2020	SARS-CoV-2	0.3792	0.398581
SARS-CoV-2/human/USA/WA-UW-2258/2020	SARS-CoV-2	0.3793	0.397417
SARS-CoV-2/human/USA/WA-UW-4039/2020	SARS-CoV-2	0.3791	0.399021
SARS-CoV-2/human/USA/CA-CZB-EX00701/2020	SARS-CoV-2	0.3792	0.397634
SARS-CoV-2/human/USA/CA-CZB-IX00158/2020	SARS-CoV-2	0.3792	0.397634
SARS-CoV-2/human/USA/CA-CZB-IX00125/2020	SARS-CoV-2	0.3792	0.397634
SARS-CoV-2/human/USA/CA-CZB-IX00039/2020	SARS-CoV-2	0.3792	0.397634
SARS-CoV-2/human/USA/CA-CZB-IX00090/2020	SARS-CoV-2	0.3792	0.397634
SARS-CoV-2/human/USA/CA-CZB-IX00089/2020	SARS-CoV-2	0.3792	0.397634
SARS-CoV-2/human/USA/WA-UW-3827/2020	SARS-CoV-2	0.3791	0.39689
SARS-CoV-2/human/USA/WA-UW-3908/2020	SARS-CoV-2	0.3792	0.397147
SARS-CoV-2/human/USA/CA-CZB-IX00036/2020	SARS-CoV-2	0.3792	0.397634
SARS-CoV-2/human/USA/CA-CZB-EX00737/2020	SARS-CoV-2	0.3792	0.397634
SARS-CoV-2/human/USA/CA-CZB-EX00746/2020	SARS-CoV-2	0.3791	0.397837
SARS-CoV-2/human/USA/CA-CZB-IX00082/2020	SARS-CoV-2	0.3791	0.397837
SARS-CoV-2/human/USA/WA-UW-2164/2020	SARS-CoV-2	0.3791	0.397837
SARS-CoV-2/human/USA/CA-CZB-IX00096/2020	SARS-CoV-2	0.3791	0.397851
SARS-CoV-2/human/USA/CA-CZB-EX00706/2020	SARS-CoV-2	0.3792	0.39762
SARS-CoV-2/human/HKG/HKU-902a/2020	SARS-CoV-2	0.3792	0.39762
SARS-CoV-2/human/HKG/HKU-902b/2020	SARS-CoV-2	0.3792	0.39762
SARS-CoV-2/human/HKG/HKU-907b/2020	SARS-CoV-2	0.3792	0.39762
SARS-CoV-2/human/HKG/HKU-908a/2020	SARS-CoV-2	0.3792	0.39762
SARS-CoV-2/human/HKG/HKU-903a/2020	SARS-CoV-2	0.3792	0.39762
SARS-CoV-2/human/HKG/HKU-903b/2020	SARS-CoV-2	0.3792	0.39762
SARS-CoV-2/human/HKG/HKU-907a/2020	SARS-CoV-2	0.3792	0.39762
SARS-CoV-2/human/HKG/HKU-001a/2020	SARS-CoV-2	0.3792	0.39762
SARS-CoV-2/human/USA/CA-CZB-IX00078/2020	SARS-CoV-2	0.3792	0.397634
SARS-CoV-2/human/HKG/HKU-908b/2020	SARS-CoV-2	0.3792	0.39762
SARS-CoV-2/human/USA/WA-UW-3834/2020	SARS-CoV-2	0.3791	0.397837
SARS-CoV-2/human/USA/WA-UW-3858/2020	SARS-CoV-2	0.3792	0.397634
SARS-CoV-2/human/USA/WA-UW-2249/2020	SARS-CoV-2	0.3793	0.398363
SARS-CoV-2/human/USA/WA-UW-3985/2020	SARS-CoV-2	0.3792	0.397634
SARS-CoV-2/human/USA/WA-UW-2247/2020	SARS-CoV-2	0.3792	0.398581
SARS-CoV-2/human/USA/USA-WA_0480/2020	SARS-CoV-2	0.3793	0.398363
SARS-CoV-2/human/USA/USA-WA_0428/2020	SARS-CoV-2	0.3793	0.398363
SARS-CoV-2/human/USA/USA-WA_0427/2020	SARS-CoV-2	0.3793	0.398363
SARS-CoV-2/human/USA/USA-WA_0434/2020	SARS-CoV-2	0.3793	0.398363
SARS-CoV-2/human/USA/USA-WA_0442/2020	SARS-CoV-2	0.3793	0.398363
SARS-CoV-2/human/USA/USA-WA_0448/2020	SARS-CoV-2	0.3793	0.398363
SARS-CoV-2/human/USA/USA-WA_0478/2020	SARS-CoV-2	0.3793	0.398363
SARS-CoV-2/human/USA/USA-WA_0429/2020	SARS-CoV-2	0.3793	0.398363
SARS-CoV-2/human/USA/USA-WA_0440/2020	SARS-CoV-2	0.3793	0.398363
SARS-CoV-2/human/USA/USA-WA_0418/2020	SARS-CoV-2	0.3792	0.398581
SARS-CoV-2/human/USA/USA-WA_0422/2020	SARS-CoV-2	0.3792	0.397634
SARS-CoV-2/human/USA/USA-WA_0711/2020	SARS-CoV-2	0.3792	0.397634
SARS-CoV-2/human/USA/USA-WA_0447/2020	SARS-CoV-2	0.3792	0.397634
SARS-CoV-2/human/USA/USA-WA_0484/2020	SARS-CoV-2	0.3792	0.398581
SARS-CoV-2/human/USA/HI_7881/2020	SARS-CoV-2	0.3792	0.397147
SARS-CoV-2/human/USA/USA-WA_0432/2020	SARS-CoV-2	0.3791	0.397837
SARS-CoV-2/human/USA/USA-WA_0797/2020	SARS-CoV-2	0.3792	0.397634
SARS-CoV-2/human/USA/USA-WA_0457/2020	SARS-CoV-2	0.3791	0.39689
SARS-CoV-2/human/USA/MN_0100/2020	SARS-CoV-2	0.3792	0.398581
SARS-CoV-2/human/USA/USA-WA_0441/2020	SARS-CoV-2	0.3792	0.398567
SARS-CoV-2/human/USA/CT_9849/2020	SARS-CoV-2	0.3792	0.398107
SARS-CoV-2/human/USA/CA-CZB-EX00721/2020	SARS-CoV-2	0.3792	0.397634
SARS-CoV-2/human/USA/GA_2070/2020	SARS-CoV-2	0.3792	0.39762
SARS-CoV-2/human/USA/GA_2147/2020	SARS-CoV-2	0.3791	0.397837
SARS-CoV-2/human/AUS/VIC355/2020	SARS-CoV-2	0.3792	0.397648
SARS-CoV-2/human/AUS/VIC335/2020	SARS-CoV-2	0.3792	0.397634
SARS-CoV-2/human/USA/CA-CZB-IX00154/2020	SARS-CoV-2	0.3791	0.397263
SARS-CoV-2/human/AUS/VIC656/2020	SARS-CoV-2	0.379	0.397567
SARS-CoV-2/human/AUS/VIC381/2020	SARS-CoV-2	0.3811	0.420281
SARS-CoV-2/human/AUS/VIC646/2020	SARS-CoV-2	0.3791	0.395943
SARS-CoV-2/human/AUS/VIC350/2020	SARS-CoV-2	0.3792	0.39762
SARS-CoV-2/human/USA/CA-CZB-IX00043/2020	SARS-CoV-2	0.3792	0.39762
SARS-CoV-2/human/AUS/VIC330/2020	SARS-CoV-2	0.381	0.417875
SARS-CoV-2/human/AUS/VIC547/2020	SARS-CoV-2	0.3792	0.398567
SARS-CoV-2/human/AUS/VIC645/2020	SARS-CoV-2	0.3792	0.397979
SARS-CoV-2/human/AUS/VIC752/2020	SARS-CoV-2	0.3801	0.405859
SARS-CoV-2/human/AUS/VIC627/2020	SARS-CoV-2	0.3799	0.406303
SARS-CoV-2/human/AUS/VIC661/2020	SARS-CoV-2	0.3801	0.409185
SARS-CoV-2/human/AUS/VIC668/2020	SARS-CoV-2	0.3799	0.407702
SARS-CoV-2/human/AUS/VIC667/2020	SARS-CoV-2	0.3794	0.399758
SARS-CoV-2/human/USA/ID-UW-3892/2020	SARS-CoV-2	0.3792	0.39762
SARS-CoV-2/human/USA/WA-UW-2181/2020	SARS-CoV-2	0.3792	0.39762
SARS-CoV-2/human/AUS/VIC327/2020	SARS-CoV-2	0.3791	0.397837
SARS-CoV-2/human/AUS/VIC328/2020	SARS-CoV-2	0.3791	0.397837
SARS-CoV-2/human/USA/VA-DCLS-0051/2020	SARS-CoV-2	0.3792	0.398567
SARS-CoV-2/human/USA/VA-DCLS-0056/2020	SARS-CoV-2	0.3792	0.39762
SARS-CoV-2/human/AUS/VIC862/2020	SARS-CoV-2	0.3791	0.398798
SARS-CoV-2/human/AUS/VIC342/2020	SARS-CoV-2	0.379	0.397093
SARS-CoV-2/human/AUS/VIC344/2020	SARS-CoV-2	0.379	0.397093
SARS-CoV-2/human/USA/WA-UW-4335/2020	SARS-CoV-2	0.3791	0.398784
SARS-CoV-2/human/AUS/VIC338/2020	SARS-CoV-2	0.3791	0.39689
SARS-CoV-2/human/USA/WA-UW-3900/2020	SARS-CoV-2	0.3791	0.397837
SARS-CoV-2/human/USA/NV_0016/2020	SARS-CoV-2	0.3792	0.397674
SARS-CoV-2/human/USA/MN_0101/2020	SARS-CoV-2	0.3792	0.397674
SARS-CoV-2/human/USA/WA-UW-2141/2020	SARS-CoV-2	0.3791	0.39689
SARS-CoV-2/human/USA/WA-UW-4281/2020	SARS-CoV-2	0.3791	0.39689
SARS-CoV-2/human/AUS/VIC836/2020	SARS-CoV-2	0.379	0.396799
SARS-CoV-2/human/AUS/VIC886/2020	SARS-CoV-2	0.3798	0.404663
SARS-CoV-2/human/AUS/VIC875/2020	SARS-CoV-2	0.3794	0.400511
SARS-CoV-2/human/USA/WA-UW-2228/2020	SARS-CoV-2	0.3792	0.396673
SARS-CoV-2/human/AUS/VIC662/2020	SARS-CoV-2	0.3799	0.406316
SARS-CoV-2/human/USA/WA-UW-4330/2020	SARS-CoV-2	0.3791	0.39689
SARS-CoV-2/human/AUS/VIC680/2020	SARS-CoV-2	0.3799	0.404124
SARS-CoV-2/human/AUS/VIC681/2020	SARS-CoV-2	0.3799	0.407089
SARS-CoV-2/human/AUS/VIC879/2020	SARS-CoV-2	0.379	0.398348
SARS-CoV-2/human/LKA/COV38/2020	SARS-CoV-2	0.3791	0.398771
SARS-CoV-2/human/AUS/VIC354/2020	SARS-CoV-2	0.3789	0.400154
SARS-CoV-2/human/USA/CA-CZB-IX00030/2020	SARS-CoV-2	0.3791	0.396984
SARS-CoV-2/human/USA/CA-CZB-IX00156/2020	SARS-CoV-2	0.3791	0.397025
SARS-CoV-2/human/USA/WA-UW-3988/2020	SARS-CoV-2	0.3791	0.397837
SARS-CoV-2/human/USA/WA-UW-2253/2020	SARS-CoV-2	0.3792	0.398581
SARS-CoV-2/human/USA/WA-UW-2238/2020	SARS-CoV-2	0.3791	0.397837
SARS-CoV-2/human/AUS/VIC694/2020	SARS-CoV-2	0.3799	0.406909
SARS-CoV-2/human/USA/CA-CZB-IX00072/2020	SARS-CoV-2	0.3791	0.397972
SARS-CoV-2/human/USA/CA-CZB-IX00100/2020	SARS-CoV-2	0.3791	0.397837
SARS-CoV-2/human/AUS/VIC572/2020	SARS-CoV-2	0.3785	0.397746
SARS-CoV-2/human/AUS/VIC685/2020	SARS-CoV-2	0.38	0.410236
SARS-CoV-2/human/AUS/VIC697/2020	SARS-CoV-2	0.379	0.398779
SARS-CoV-2/human/AUS/VIC808/2020	SARS-CoV-2	0.3796	0.407074
SARS-CoV-2/human/USA/CT-UW-3845/2020	SARS-CoV-2	0.3792	0.39762
SARS-CoV-2/human/USA/WA-UW-3841/2020	SARS-CoV-2	0.3791	0.397837
SARS-CoV-2/human/AUS/VIC548/2020	SARS-CoV-2	0.3801	0.409279
SARS-CoV-2/human/USA/WA-UW-4228/2020	SARS-CoV-2	0.3791	0.398784
SARS-CoV-2/human/AUS/VIC373/2020	SARS-CoV-2	0.3792	0.398983
SARS-CoV-2/human/AUS/VIC678/2020	SARS-CoV-2	0.3805	0.413911
SARS-CoV-2/human/AUS/VIC842/2020	SARS-CoV-2	0.3793	0.399236
SARS-CoV-2/human/USA/WA-UW-4329/2020	SARS-CoV-2	0.3791	0.397986
SARS-CoV-2/human/AUS/VIC534/2020	SARS-CoV-2	0.3801	0.41072
SARS-CoV-2/human/AUS/VIC846/2020	SARS-CoV-2	0.379	0.397052
SARS-CoV-2/human/USA/IN_72003/2020	SARS-CoV-2	0.3791	0.397837
SARS-CoV-2/human/USA/IN_82003/2020	SARS-CoV-2	0.3791	0.397837
SARS-CoV-2/human/USA/IN_92003/2020	SARS-CoV-2	0.3791	0.397837
SARS-CoV-2/human/AUS/VIC881/2020	SARS-CoV-2	0.3796	0.409644
SARS-CoV-2/human/USA/WA-UW-2142/2020	SARS-CoV-2	0.3791	0.397837
SARS-CoV-2/human/USA/WA-UW-2180/2020	SARS-CoV-2	0.3791	0.397837
SARS-CoV-2/human/AUS/VIC851/2020	SARS-CoV-2	0.3806	0.416227
SARS-CoV-2/human/AUS/VIC492/2020	SARS-CoV-2	0.3784	0.412154
SARS-CoV-2/human/AUS/VIC630/2020	SARS-CoV-2	0.3773	0.398297
SARS-CoV-2/human/AUS/VIC551/2020	SARS-CoV-2	0.3781	0.407063
SARS-CoV-2/human/USA/WA-UW-2213/2020	SARS-CoV-2	0.3791	0.397837
SARS-CoV-2/human/AUS/VIC329/2020	SARS-CoV-2	0.3797	0.409268
SARS-CoV-2/human/AUS/VIC402/2020	SARS-CoV-2	0.3754	0.402044
SARS-CoV-2/human/USA/VA-DCLS-0185/2020	SARS-CoV-2	0.3791	0.397824
SARS-CoV-2/human/IND/GMC-KP1125/2020	SARS-CoV-2	0.3791	0.398284
SARS-CoV-2/human/USA/VA-DCLS-0135/2020	SARS-CoV-2	0.3791	0.397824
SARS-CoV-2/human/USA/UF-9/2020	SARS-CoV-2	0.3791	0.397824
SARS-CoV-2/human/USA/VA-DCLS-0191/2020	SARS-CoV-2	0.3791	0.397824
SARS-CoV-2/human/USA/VA-DCLS-0158/2020	SARS-CoV-2	0.3791	0.397824
SAR-CoV-2/human/USA/NY-QDX-00000001/2020	SARS-CoV-2	0.3791	0.397824
SARS-CoV-2/human/USA/VA-DCLS-0212/2020	SARS-CoV-2	0.3791	0.397824
SARS-CoV-2/human/USA/SC-NHRC-02/2020	SARS-CoV-2	0.3791	0.396876
SARS-CoV-2/human/USA/CT-UW-4237/2020	SARS-CoV-2	0.3791	0.397824
SARS-CoV-2/human/USA/SC-NHRC-01/2020	SARS-CoV-2	0.379	0.397093
SARS-CoV-2/human/USA/SC-NHRC-03/2020	SARS-CoV-2	0.3791	0.396876
SARS-CoV-2/human/USA/WA-UW-4210/2020	SARS-CoV-2	0.3791	0.397824
SARS-CoV-2/human/USA/VA-DCLS-0157/2020	SARS-CoV-2	0.3791	0.397824
SARS-CoV-2/human/USA/WA-UW-4041/2020	SARS-CoV-2	0.3791	0.397824
SARS-CoV-2/human/USA/VA-DCLS-0188/2020	SARS-CoV-2	0.3791	0.397824
SARS-CoV-2/human/USA/VA-DCLS-0193/2020	SARS-CoV-2	0.3791	0.397824
SARS-CoV-2/human/USA/VA-DCLS-0195/2020	SARS-CoV-2	0.3791	0.397824
SARS-CoV-2/human/USA/VA-DCLS-0159/2020	SARS-CoV-2	0.3791	0.397824
SARS-CoV-2/human/USA/VA-DCLS-0217/2020	SARS-CoV-2	0.379	0.398041
SARS-CoV-2/human/USA/VA-DCLS-0161/2020	SARS-CoV-2	0.379	0.397093
SARS-CoV-2/human/USA/VA-DCLS-0210/2020	SARS-CoV-2	0.379	0.398041
SARS-CoV-2/human/USA/VA-DCLS-0213/2020	SARS-CoV-2	0.3791	0.397824
SARS-CoV-2/human/USA/VA-DCLS-0167/2020	SARS-CoV-2	0.3791	0.397824
SARS-CoV-2/human/USA/VA-DCLS-0204/2020	SARS-CoV-2	0.3791	0.397824
SARS-CoV-2/human/USA/VA-DCLS-0190/2020	SARS-CoV-2	0.3791	0.397824
SARS-CoV-2/human/USA/VA-DCLS-0189/2020	SARS-CoV-2	0.379	0.398041
SARS-CoV-2/human/USA/VA-DCLS-0160/2020	SARS-CoV-2	0.379	0.398041
SARS-CoV-2/human/USA/VA-DCLS-0198/2020	SARS-CoV-2	0.3791	0.397824
SARS-CoV-2/human/USA/VA-DCLS-0201/2020	SARS-CoV-2	0.3791	0.397824
SARS-CoV-2/human/USA/VA-DCLS-0203/2020	SARS-CoV-2	0.3791	0.397824
SARS-CoV-2/human/USA/VA-DCLS-0155/2020	SARS-CoV-2	0.3791	0.397824
SARS-CoV-2/human/USA/ID-UW-6457/2020	SARS-CoV-2	0.3791	0.397824
SARS-CoV-2/human/USA/VA-DCLS-0202/2020	SARS-CoV-2	0.3791	0.397824
SARS-CoV-2/human/USA/VA-DCLS-0132/2020	SARS-CoV-2	0.3791	0.397838
SARS-CoV-2/human/USA/VA-DCLS-0162/2020	SARS-CoV-2	0.3791	0.398771
SARS-CoV-2/human/USA/VA-DCLS-0130/2020	SARS-CoV-2	0.3791	0.397838
SARS-CoV-2/human/USA/VA-DCLS-0140/2020	SARS-CoV-2	0.3792	0.397621
SARS-CoV-2/human/USA/VA-DCLS-0141/2020	SARS-CoV-2	0.3792	0.397621
SARS-CoV-2/human/USA/VA-DCLS-0144/2020	SARS-CoV-2	0.3792	0.397621
SARS-CoV-2/human/USA/VA-DCLS-0139/2020	SARS-CoV-2	0.3792	0.397621
SARS-CoV-2/human/USA/VA-DCLS-0146/2020	SARS-CoV-2	0.3791	0.397838
SARS-CoV-2/human/USA/CA-CZB-1099/2020	SARS-CoV-2	0.379	0.398041
SARS-CoV-2/human/USA/CA-CZB-1133/2020	SARS-CoV-2	0.3791	0.397824
SARS-CoV-2/human/USA/CA-CZB-1134/2020	SARS-CoV-2	0.379	0.398988
SARS-CoV-2/human/USA/VA-DCLS-0197/2020	SARS-CoV-2	0.3791	0.397824
SARS-CoV-2/human/USA/VA-DCLS-0199/2020	SARS-CoV-2	0.3791	0.397824
SARS-CoV-2/human/USA/VA-DCLS-0209/2020	SARS-CoV-2	0.379	0.398278
SARS-CoV-2/human/USA/WA-UW-4024/2020	SARS-CoV-2	0.3791	0.397824
SARS-CoV-2/human/USA/UNKNOWN-UW-4097/2020	SARS-CoV-2	0.3791	0.397824
SARS-CoV-2/human/USA/VA-DCLS-0194/2020	SARS-CoV-2	0.3791	0.397824
SARS-CoV-2/human/USA/VA-DCLS-0131/2020	SARS-CoV-2	0.379	0.398041
SARS-CoV-2/human/USA/AK034/2020	SARS-CoV-2	0.3791	0.397824
SARS-CoV-2/human/USA/VA-DCLS-0127/2020	SARS-CoV-2	0.379	0.398055
SARS-CoV-2/human/USA/VA-DCLS-0128/2020	SARS-CoV-2	0.3791	0.397838
SARS-CoV-2/human/USA/VA-DCLS-0129/2020	SARS-CoV-2	0.3791	0.397838
SARS-CoV-2/human/USA/CA-CZB-1136/2020	SARS-CoV-2	0.379	0.397093
SARS-CoV-2/human/USA/CA-CZB-1137/2020	SARS-CoV-2	0.3792	0.397046
SARS-CoV-2/human/USA/VA-DCLS-0168/2020	SARS-CoV-2	0.379	0.398041
SARS-CoV-2/human/USA/WA-UW-6497/2020	SARS-CoV-2	0.3791	0.397824
SARS-CoV-2/human/USA/WA-UW-6481/2020	SARS-CoV-2	0.3791	0.398771
SARS-CoV-2/human/USA/ID-UW-6473/2020	SARS-CoV-2	0.3792	0.398037
SARS-CoV-2/human/USA/WA-UW-6514/2020	SARS-CoV-2	0.3791	0.396876
SARS-CoV-2/human/USA/CT-UW-6573/2020	SARS-CoV-2	0.379	0.398041
SARS-CoV-2/human/USA/WA-UW-6559/2020	SARS-CoV-2	0.379	0.397079
SARS-CoV-2/human/USA/WA-UW-4414/2020	SARS-CoV-2	0.3791	0.398771
SARS-CoV-2/human/USA/WA-UW-6485/2020	SARS-CoV-2	0.3791	0.397824
SARS-CoV-2/human/USA/ID-UW-4308/2020	SARS-CoV-2	0.3791	0.397824
SARS-CoV-2/human/USA/ID-UW-6446/2020	SARS-CoV-2	0.379	0.398041
SARS-CoV-2/human/USA/ID-UW-6472/2020	SARS-CoV-2	0.3791	0.397824
SARS-CoV-2/human/USA/WA-UW-6520/2020	SARS-CoV-2	0.379	0.397093
SARS-CoV-2/human/USA/CT-UW-6574/2020	SARS-CoV-2	0.379	0.398041
SARS-CoV-2/human/USA/VA-DCLS-0187/2020	SARS-CoV-2	0.3791	0.397824
SARS-CoV-2/human/France/60003NG/2020	SARS-CoV-2	0.3791	0.397824
SARS-CoV-2/human/France/20001SE/2020	SARS-CoV-2	0.3791	0.397824
SARS-CoV-2/human/France/10022AR/2020	SARS-CoV-2	0.3791	0.397824
SARS-CoV-2/human/France/50006PT/2020	SARS-CoV-2	0.3791	0.397824
SARS-CoV-2/human/France/10037CJ/2020	SARS-CoV-2	0.3791	0.397824
SARS-CoV-2/human/France/10071BR/2020	SARS-CoV-2	0.3791	0.397824
SARS-CoV-2/human/France/30001MB/2020	SARS-CoV-2	0.3791	0.397824
SARS-CoV-2/human/France/10018HJ/2020	SARS-CoV-2	0.3791	0.397824
SARS-CoV-2/human/France/10062MD/2020	SARS-CoV-2	0.3792	0.397621
SARS-CoV-2/human/France/10030NV/2020	SARS-CoV-2	0.3791	0.397824
SARS-CoV-2/human/France/60002VV/2020	SARS-CoV-2	0.3791	0.397824
SARS-CoV-2/human/France/50008KC/2020	SARS-CoV-2	0.3791	0.397824
SARS-CoV-2/human/France/10034HM/2020	SARS-CoV-2	0.3791	0.397824
SARS-CoV-2/human/France/50005JM/2020	SARS-CoV-2	0.3791	0.397824
SARS-CoV-2/human/France/10015BY/2020	SARS-CoV-2	0.3791	0.397824
SARS-CoV-2/human/France/40003KA/2020	SARS-CoV-2	0.3791	0.397824
SARS-CoV-2/human/France/10013BA/2020	SARS-CoV-2	0.3791	0.397824
SARS-CoV-2/human/France/10080AA/2020	SARS-CoV-2	0.379	0.398041
SARS-CoV-2/human/France/10033ZM/2020	SARS-CoV-2	0.3791	0.397824
SARS-CoV-2/human/France/10028CD/2020	SARS-CoV-2	0.3791	0.397824
SARS-CoV-2/human/COL/Cali-01/2020	SARS-CoV-2	0.3791	0.397824
SARS-CoV-2/human/France/10076MH/2020	SARS-CoV-2	0.3791	0.398771
SARS-CoV-2/human/France/10014BC/2020	SARS-CoV-2	0.3791	0.399718
SARS-CoV-2/human/France/10066GJ/2020	SARS-CoV-2	0.3792	0.397621
SARS-CoV-2/human/France/10025GM/2020	SARS-CoV-2	0.3791	0.396876
SARS-CoV-2/human/France/10023FD/2020	SARS-CoV-2	0.3792	0.397607
SARS-CoV-2/human/France/50001AR/2020	SARS-CoV-2	0.379	0.398041
SARS-CoV-2/human/France/10026SL/2020	SARS-CoV-2	0.3789	0.398258
SARS-CoV-2/human/USA/CA-CZB-1113/2020	SARS-CoV-2	0.3791	0.397824
SARS-CoV-2/human/USA/VA-DCLS-0138/2020	SARS-CoV-2	0.3792	0.397621
SARS-CoV-2/human/DEU/FFM5/2020	SARS-CoV-2	0.3792	0.397607
SARS-CoV-2/human/DEU/FFM7/2020	SARS-CoV-2	0.3792	0.397621
SARS-CoV-2/human/France/40004SR/2020	SARS-CoV-2	0.3792	0.397621
SARS-CoV-2/human/France/10040LJ/2020	SARS-CoV-2	0.3792	0.397621
SARS-CoV-2/human/France/10032KL/2020	SARS-CoV-2	0.3792	0.397621
SARS-CoV-2/human/France/10078MA/2020	SARS-CoV-2	0.3792	0.397621
SARS-CoV-2/human/France/40007RD/2020	SARS-CoV-2	0.3792	0.397621
SARS-CoV-2/human/France/50002BS/2020	SARS-CoV-2	0.3792	0.397621
SARS-CoV-2/human/France/10008DM/2020	SARS-CoV-2	0.3792	0.397621
SARS-CoV-2/human/France/10019LM/2020	SARS-CoV-2	0.3792	0.397621
SARS-CoV-2/human/France/10012BM/2020	SARS-CoV-2	0.3792	0.397621
SARS-CoV-2/human/France/50011LM/2020	SARS-CoV-2	0.3792	0.397621
SARS-CoV-2/human/France/10003SN/2020	SARS-CoV-2	0.3792	0.397621
SARS-CoV-2/human/France/10002PM/2020	SARS-CoV-2	0.3792	0.397621
SARS-CoV-2/human/France/10006HC/2020	SARS-CoV-2	0.3792	0.397621
SARS-CoV-2/human/France/70001GR/2020	SARS-CoV-2	0.3792	0.397621
SARS-CoV-2/human/France/10036BG/2020	SARS-CoV-2	0.3791	0.396876
SARS-CoV-2/human/France/10048SA/2020	SARS-CoV-2	0.3792	0.397621
SARS-CoV-2/human/France/10059IS/2020	SARS-CoV-2	0.3792	0.397621
SARS-CoV-2/human/France/10016DC/2020	SARS-CoV-2	0.3792	0.397621
SARS-CoV-2/human/France/50007PI/2020	SARS-CoV-2	0.3792	0.397621
SARS-CoV-2/human/France/10046GM/2020	SARS-CoV-2	0.3792	0.397621
SARS-CoV-2/human/France/10029DT/2020	SARS-CoV-2	0.3793	0.397404
SARS-CoV-2/human/France/10068ND/2020	SARS-CoV-2	0.3793	0.397404
SARS-CoV-2/human/France/10060KV/2020	SARS-CoV-2	0.3792	0.397607
SARS-CoV-2/human/France/10074LD/2020	SARS-CoV-2	0.3792	0.397607
SARS-CoV-2/human/France/10072CG/2020	SARS-CoV-2	0.3792	0.397607
SARS-CoV-2/human/France/10004CF/2020	SARS-CoV-2	0.3792	0.397607
SARS-CoV-2/human/France/10020MM/2020	SARS-CoV-2	0.3792	0.397607
SARS-CoV-2/human/France/10021SB/2020	SARS-CoV-2	0.3792	0.397607
SARS-CoV-2/human/France/10001DM/2020	SARS-CoV-2	0.3792	0.397607
SARS-CoV-2/human/France/10053BP/2020	SARS-CoV-2	0.3792	0.397607
SARS-CoV-2/human/France/10064DR/2020	SARS-CoV-2	0.3792	0.397607
SARS-CoV-2/human/France/10009EE/2020	SARS-CoV-2	0.3792	0.397607
SARS-CoV-2/human/USA/CA-CDC-0139/2020	SARS-CoV-2	0.3793	0.397404
SARS-CoV-2/human/USA/CA-CZB-1004/2020	SARS-CoV-2	0.3792	0.397607
SARS-CoV-2/human/USA/CA-CZB-1040/2020	SARS-CoV-2	0.3792	0.397607
SARS-CoV-2/human/USA/CA-CZB-1024/2020	SARS-CoV-2	0.3791	0.395929
SARS-CoV-2/human/France/10065EE/2020	SARS-CoV-2	0.3792	0.398567
SARS-CoV-2/human/France/10069NM/2020	SARS-CoV-2	0.3792	0.398567
SARS-CoV-2/human/France/10051SM/2020	SARS-CoV-2	0.3791	0.397824
SARS-CoV-2/human/France/10070SK/2020	SARS-CoV-2	0.3792	0.397621
SARS-CoV-2/human/France/10031BS/2020	SARS-CoV-2	0.3791	0.396876
SARS-CoV-2/human/USA/CA-CZB-1120/2020	SARS-CoV-2	0.3791	0.398771
SARS-CoV-2/human/DEU/FFM3/2020	SARS-CoV-2	0.3792	0.398553
SARS-CoV-2/human/France/10017GS/2020	SARS-CoV-2	0.3791	0.398771
SARS-CoV-2/human/France/10007LJ/2020	SARS-CoV-2	0.3792	0.398553
SARS-CoV-2/human/France/50010DC/2020	SARS-CoV-2	0.3791	0.397824
SARS-CoV-2/human/DEU/FFM4/2020	SARS-CoV-2	0.3791	0.398771
SARS-CoV-2/human/DEU/FFM6/2020	SARS-CoV-2	0.3792	0.398553
SARS-CoV-2/human/URY/Mdeo-1/2020	SARS-CoV-2	0.3791	0.397824
SARS-CoV-2/human/CHN/WHUHnCoV011/2020	SARS-CoV-2	0.3792	0.397607
SARS-CoV-2/human/France/40002VJ/2020	SARS-CoV-2	0.3791	0.398771
SARS-CoV-2/human/HKG/HKU-905a/2020	SARS-CoV-2	0.3792	0.397607
SARS-CoV-2/human/HKG/HKU-911a/2020	SARS-CoV-2	0.3792	0.39666
SARS-CoV-2/human/HKG/HKU-913a/2020	SARS-CoV-2	0.3793	0.397404
SARS-CoV-2/human/HKG/HKU-915a/2020	SARS-CoV-2	0.3793	0.397404
SARS-CoV-2/human/USA/CA-CZB-1012/2020	SARS-CoV-2	0.3792	0.397607
SAR-CoV-2/human/USA/CA-QDX-00000003/2020	SARS-CoV-2	0.3791	0.397824
SARS-CoV-2/human/USA/CA-CZB-1124/2020	SARS-CoV-2	0.3793	0.397404
SARS-CoV-2/human/USA/VT-CDC-0303/2020	SARS-CoV-2	0.3792	0.397621
SARS-CoV-2/human/France/10057CJ/2020	SARS-CoV-2	0.3791	0.397824
SARS-CoV-2/human/France/10045DZ/2020	SARS-CoV-2	0.3791	0.397824
SARS-CoV-2/human/USA/PA-CDC-2908/2020	SARS-CoV-2	0.3791	0.397824
SARS-CoV-2/human/USA/MD-CDC-0025/2020	SARS-CoV-2	0.379	0.398041
SARS-CoV-2/human/USA/NY-CDC-SURV0988NYC/2020	SARS-CoV-2	0.3791	0.397824
SARS-CoV-2/human/USA/NY-CDC-SURV1000NYC/2020	SARS-CoV-2	0.3791	0.397824
SARS-CoV-2/human/USA/NY-CDC-SURV0996NYC/2020	SARS-CoV-2	0.3792	0.397621
SARS-CoV-2/human/USA/IA-CDC-8200/2020	SARS-CoV-2	0.3791	0.397824
SARS-CoV-2/human/USA/DC-CDC-0019/2020	SARS-CoV-2	0.3792	0.397621
SARS-CoV-2/human/USA/NY-CDC-SURV0983NYC/2020	SARS-CoV-2	0.379	0.398041
SARS-CoV-2/human/USA/PR-CDC-3578/2020	SARS-CoV-2	0.3792	0.39808
SARS-CoV-2/human/USA/NY-CDC-SURV0985NYC/2020	SARS-CoV-2	0.3793	0.397539
SARS-CoV-2/human/USA/FL-CDC-7619/2020	SARS-CoV-2	0.379	0.39758
SARS-CoV-2/human/USA/VA-DCLS-0196/2020	SARS-CoV-2	0.3791	0.397824
SARS-CoV-2/human/USA/VA-DCLS-0206/2020	SARS-CoV-2	0.3791	0.397824
SARS-CoV-2/human/USA/VA-DCLS-0214/2020	SARS-CoV-2	0.3791	0.397824
SARS-CoV-2/human/USA/CA-CZB-1132/2020	SARS-CoV-2	0.3791	0.396876
SARS-CoV-2/human/USA/VA-DCLS-0151/2020	SARS-CoV-2	0.379	0.398041
SARS-CoV-2/human/USA/WA-UW-6480/2020	SARS-CoV-2	0.3791	0.397824
SARS-CoV-2/human/USA/WA-UW-6491/2020	SARS-CoV-2	0.3791	0.397824
SARS-CoV-2/human/USA/WA-UW-6501/2020	SARS-CoV-2	0.3791	0.397824
SARS-CoV-2/human/USA/CA-CZB-1089/2020	SARS-CoV-2	0.3792	0.396968
SARS-CoV-2/human/USA/CA-CZB-1011/2020	SARS-CoV-2	0.3792	0.397607
SARS-CoV-2/human/USA/CA-CZB-1016/2020	SARS-CoV-2	0.3792	0.397607
SARS-CoV-2/human/USA/CA-CZB-1026/2020	SARS-CoV-2	0.3792	0.398553
SARS-CoV-2/human/USA/CA-CZB-1000/2020	SARS-CoV-2	0.3792	0.397607
SARS-CoV-2/human/USA/CA-CZB-1002/2020	SARS-CoV-2	0.3792	0.397607
SARS-CoV-2/human/USA/CA-CZB-1006/2020	SARS-CoV-2	0.3792	0.397607
SARS-CoV-2/human/USA/CA-CZB-1009/2020	SARS-CoV-2	0.3792	0.397607
SARS-CoV-2/human/USA/CA-CZB-1097/2020	SARS-CoV-2	0.3792	0.397621
SARS-CoV-2/human/USA/CA-CZB-1007/2020	SARS-CoV-2	0.3791	0.397824
SARS-CoV-2/human/USA/CA-CZB-1018/2020	SARS-CoV-2	0.3791	0.396389
SARS-CoV-2/human/USA/CA-CZB-1031/2020	SARS-CoV-2	0.3791	0.397631
SARS-CoV-2/human/USA/CA-CZB-1032/2020	SARS-CoV-2	0.3792	0.397607
SARS-CoV-2/human/USA/CA-CZB-1030/2020	SARS-CoV-2	0.3792	0.398553
SARS-CoV-2/human/USA/CA-CZB-1035/2020	SARS-CoV-2	0.3791	0.397824
SARS-CoV-2/human/USA/CA-CZB-1039/2020	SARS-CoV-2	0.3792	0.397607
SARS-CoV-2/human/USA/CA-CZB-1042/2020	SARS-CoV-2	0.3792	0.397607
SARS-CoV-2/human/USA/CA-CZB-1036/2020	SARS-CoV-2	0.3791	0.397824
SARS-CoV-2/human/USA/CA-CZB-1013/2020	SARS-CoV-2	0.3792	0.397607
SARS-CoV-2/human/USA/CA-CZB-1021/2020	SARS-CoV-2	0.3791	0.396876
SARS-CoV-2/human/USA/CA-CZB-1029/2020	SARS-CoV-2	0.3791	0.396876
SARS-CoV-2/human/USA/CA-CZB-1028/2020	SARS-CoV-2	0.3792	0.397607
SARS-CoV-2/human/USA/CA-CZB-1019/2020	SARS-CoV-2	0.3791	0.395929
SARS-CoV-2/human/USA/AK002/2020	SARS-CoV-2	0.3792	0.397621
SARS-CoV-2/human/USA/AK003/2020	SARS-CoV-2	0.3792	0.397621
SARS-CoV-2/human/USA/AK052/2020	SARS-CoV-2	0.3792	0.397621
SARS-CoV-2/human/USA/AK010/2020	SARS-CoV-2	0.3792	0.39808
SARS-CoV-2/human/USA/AK151/2020	SARS-CoV-2	0.3791	0.397824
SARS-CoV-2/human/USA/CA-CZB-1025/2020	SARS-CoV-2	0.3791	0.395929
SARS-CoV-2/human/USA/CA-CZB-1090/2020	SARS-CoV-2	0.3792	0.397607
SARS-CoV-2/human/USA/CA-CZB-1010/2020	SARS-CoV-2	0.3791	0.397824
SARS-CoV-2/human/USA/CA-CZB-1023/2020	SARS-CoV-2	0.3791	0.395929
SARS-CoV-2/human/USA/CA-CZB-1033/2020	SARS-CoV-2	0.3792	0.397607
SARS-CoV-2/human/USA/CA-CZB-1038/2020	SARS-CoV-2	0.3792	0.397621
SARS-CoV-2/human/USA/CA-CZB-1092/2020	SARS-CoV-2	0.3793	0.397877
SARS-CoV-2/human/USA/CA-CZB-1094/2020	SARS-CoV-2	0.3791	0.397824
SARS-CoV-2/human/USA/CA-CZB-1095/2020	SARS-CoV-2	0.3791	0.397824
SARS-CoV-2/human/USA/CA-CZB-1109/2020	SARS-CoV-2	0.379	0.398041
SARS-CoV-2/human/USA/CA-CZB-1129/2020	SARS-CoV-2	0.3791	0.398182
SARS-CoV-2/human/USA/CA-CZB-1143/2020	SARS-CoV-2	0.379	0.397093
SARS-CoV-2/human/USA/CA-CZB-1144/2020	SARS-CoV-2	0.379	0.397093
SARS-CoV-2/human/USA/CA-CZB-1142/2020	SARS-CoV-2	0.379	0.397093
SARS-CoV-2/human/USA/CA-CZB-1131/2020	SARS-CoV-2	0.3791	0.397824
SARS-CoV-2/human/USA/AK115/2020	SARS-CoV-2	0.3791	0.397824
SARS-CoV-2/human/USA/CA-CZB-1140/2020	SARS-CoV-2	0.379	0.397343
SARS-CoV-2/human/USA/CA-CZB-1112/2020	SARS-CoV-2	0.3791	0.397824
SARS-CoV-2/human/USA/CA-CZB-1118/2020	SARS-CoV-2	0.3792	0.398553
SARS-CoV-2/human/USA/CA-CZB-1128/2020	SARS-CoV-2	0.3792	0.397621
SARS-CoV-2/human/BGD/CHRF_0001/2020	SARS-CoV-2	0.3791	0.398757
SARS-CoV-2/human/USA/CA-CZB-1108/2020	SARS-CoV-2	0.3791	0.398771
SARS-CoV-2/human/USA/VA-DCLS-0205/2020	SARS-CoV-2	0.3791	0.397824
SARS-CoV-2/human/USA/AK178/2020	SARS-CoV-2	0.379	0.398975
SARS-CoV-2/human/USA/AK193/2020	SARS-CoV-2	0.379	0.398975
SARS-CoV-2/human/USA/VA-DCLS-0211/2020	SARS-CoV-2	0.3791	0.397824
SARS-CoV-2/human/USA/VA-DCLS-0142/2020	SARS-CoV-2	0.379	0.398041
SARS-CoV-2/human/USA/WA-UW-6486/2020	SARS-CoV-2	0.3791	0.397824
SARS-CoV-2/human/USA/WA-UW-6535/2020	SARS-CoV-2	0.3791	0.397824
SARS-CoV-2/human/USA/AK153/2020	SARS-CoV-2	0.3791	0.398771
SARS-CoV-2/human/USA/CT-UW-6564/2020	SARS-CoV-2	0.3792	0.398151
SARS-CoV-2/human/USA/AK152/2020	SARS-CoV-2	0.379	0.398975
SARS-CoV-2/human/USA/AK101/2020	SARS-CoV-2	0.3791	0.398771
SARS-CoV-2/human/USA/AK118/2020	SARS-CoV-2	0.3791	0.397824
SARS-CoV-2/human/USA/WA-UW-6528/2020	SARS-CoV-2	0.3792	0.397621
SARS-CoV-2/human/USA/AK074/2020	SARS-CoV-2	0.3791	0.397824
SARS-CoV-2/human/USA/AK122/2020	SARS-CoV-2	0.3791	0.397824
SARS-CoV-2/human/USA/VA-DCLS-0208/2020	SARS-CoV-2	0.379	0.398041
SARS-CoV-2/human/USA/AK013/2020	SARS-CoV-2	0.3792	0.397621
SARS-CoV-2/human/USA/AK180/2020	SARS-CoV-2	0.379	0.397093
SARS-CoV-2/human/USA/AK077/2020	SARS-CoV-2	0.3792	0.397621
SARS-CoV-2/human/USA/AK092/2020	SARS-CoV-2	0.3792	0.397621
SARS-CoV-2/human/USA/AK040/2020	SARS-CoV-2	0.3791	0.397824
SARS-CoV-2/human/USA/AK200/2020	SARS-CoV-2	0.379	0.398041
SARS-CoV-2/human/USA/AK070/2020	SARS-CoV-2	0.3791	0.398771
SARS-CoV-2/human/USA/LA-BIE-096/2020	SARS-CoV-2	0.379	0.398637
SARS-CoV-2/human/USA/AK006/2020	SARS-CoV-2	0.3792	0.397621
SARS-CoV-2/Hu/Kng/19-865	SARS-CoV-2	0.3792	0.398567
SARS-CoV-2/human/USA/AK283/2020	SARS-CoV-2	0.3791	0.398771
SARS-CoV-2/human/USA/VA-DCLS-0200/2020	SARS-CoV-2	0.3791	0.397824
SARS-CoV-2/human/USA/VA-DCLS-0216/2020	SARS-CoV-2	0.379	0.398041
SARS-CoV-2/human/USA/VA-DCLS-0152/2020	SARS-CoV-2	0.3791	0.397824
SARS-CoV-2/human/USA/WA-UW-6548/2020	SARS-CoV-2	0.3791	0.397824
SARS-CoV-2/human/USA/CA-CZB-1121/2020	SARS-CoV-2	0.379	0.398027
SARS-CoV-2/human/USA/CA-CZB-1116/2020	SARS-CoV-2	0.379	0.398041
SARS-CoV-2/human/USA/CA-CZB-1141/2020	SARS-CoV-2	0.379	0.397093
SARS-CoV-2/human/USA/ID-UW-6448/2020	SARS-CoV-2	0.3791	0.398771
SARS-CoV-2/human/USA/WA-UW-6478/2020	SARS-CoV-2	0.3791	0.397824
SARS-CoV-2/human/USA/WA-UW-6507/2020	SARS-CoV-2	0.3791	0.397824
SARS-CoV-2/human/USA/UNKNOWN-UW-3982/2020	SARS-CoV-2	0.3791	0.397824
SARS-CoV-2/human/USA/WA-UW-4058/2020	SARS-CoV-2	0.379	0.398041
SARS-CoV-2/human/USA/WA-UW-6483/2020	SARS-CoV-2	0.3791	0.397824
SARS-CoV-2/human/USA/UNKNOWN-UW-4089/2020	SARS-CoV-2	0.3791	0.396876
SARS-CoV-2/human/USA/CT-UW-6576/2020	SARS-CoV-2	0.379	0.398041
SARS-CoV-2/human/IND/GBRC19/2020	SARS-CoV-2	0.3792	0.397621
SARS-CoV-2/human/IND/GBRC25/2020	SARS-CoV-2	0.379	0.398041
SARS-CoV-2/human/IND/GBRC51/2020	SARS-CoV-2	0.379	0.398041
SARS-CoV-2/human/IND/GBRC43/2020	SARS-CoV-2	0.3791	0.397838
SARS-CoV-2/human/IND/GBRC30/2020	SARS-CoV-2	0.379	0.398041
SARS-CoV-2/human/IND/GBRC41/2020	SARS-CoV-2	0.379	0.398041
SARS-CoV-2/human/IND/GBRC34/2020	SARS-CoV-2	0.3789	0.398258
SARS-CoV-2/human/IND/GBRC35/2020	SARS-CoV-2	0.3789	0.398258
SARS-CoV-2/human/IND/GBRC45/2020	SARS-CoV-2	0.3789	0.398258
SARS-CoV-2/human/IND/GBRC55/2020	SARS-CoV-2	0.3789	0.398258
SARS-CoV-2/human/IND/GBRC33/2020	SARS-CoV-2	0.379	0.398041
SARS-CoV-2/human/IND/GBRC29/2020	SARS-CoV-2	0.3792	0.397621
SARS-CoV-2/human/IND/GBRC50/2020	SARS-CoV-2	0.3792	0.397621
SARS-CoV-2/human/IND/GBRC42/2020	SARS-CoV-2	0.3792	0.397621
SARS-CoV-2/human/IND/GBRC52/2020	SARS-CoV-2	0.3792	0.397621
SARS-CoV-2/human/IND/GBRC48/2020	SARS-CoV-2	0.3792	0.397621
SARS-CoV-2/human/IND/GBRC32/2020	SARS-CoV-2	0.3791	0.397824
SARS-CoV-2/human/IND/GBRC46/2020	SARS-CoV-2	0.3791	0.397824
SARS-CoV-2/human/IND/GBRC49/2020	SARS-CoV-2	0.3791	0.39689
SARS-CoV-2/human/IND/GBRC28/2020	SARS-CoV-2	0.3789	0.398258
SARS-CoV-2/human/IND/GBRC27/2020	SARS-CoV-2	0.3791	0.397824
SARS-CoV-2/human/IND/GBRC31/2020	SARS-CoV-2	0.3791	0.397824
SARS-CoV-2/human/IND/GBRC44/2020	SARS-CoV-2	0.3792	0.397621
SARS-CoV-2/human/GRC/43_35679/2020	SARS-CoV-2	0.379	0.399743
SARS-CoV-2/human/GRC/202_32984/2020	SARS-CoV-2	0.3791	0.398771
SARS-CoV-2/human/GRC/208_33922/2020	SARS-CoV-2	0.3791	0.398771
SARS-CoV-2/human/GRC/154_35632/2020	SARS-CoV-2	0.3791	0.398771
SARS-CoV-2/human/GRC/141_32983/2020	SARS-CoV-2	0.3791	0.398771
SARS-CoV-2/human/GRC/210_33942/2020	SARS-CoV-2	0.3791	0.398771
SARS-CoV-2/human/GRC/34_36284/2020	SARS-CoV-2	0.3792	0.39907
SARS-CoV-2/human/GRC/37_35684/2020	SARS-CoV-2	0.3792	0.398553
SARS-CoV-2/human/GRC/44_36073/2020	SARS-CoV-2	0.3792	0.398553
SARS-CoV-2/human/GRC/46_36230/2020	SARS-CoV-2	0.3792	0.398553
SARS-CoV-2/human/GRC/54_37163/2020	SARS-CoV-2	0.3792	0.398553
SARS-CoV-2/human/GRC/135_32174/2020	SARS-CoV-2	0.3792	0.398553
SARS-CoV-2/human/GRC/138_32343/2020	SARS-CoV-2	0.3792	0.398553
SARS-CoV-2/human/GRC/139_32716/2020	SARS-CoV-2	0.3792	0.398553
SARS-CoV-2/human/GRC/142_33859/2020	SARS-CoV-2	0.3792	0.398553
SARS-CoV-2/human/GRC/143_34652/2020	SARS-CoV-2	0.3792	0.398553
SARS-CoV-2/human/GRC/148_31943/2020	SARS-CoV-2	0.3792	0.398553
SARS-CoV-2/human/GRC/151_33690/2020	SARS-CoV-2	0.3792	0.398553
SARS-CoV-2/human/GRC/155_35480/2020	SARS-CoV-2	0.3792	0.398553
SARS-CoV-2/human/GRC/156_34721/2020	SARS-CoV-2	0.3792	0.398553
SARS-CoV-2/human/GRC/203_33026/2020	SARS-CoV-2	0.3792	0.398553
SARS-CoV-2/human/GRC/206_33492/2020	SARS-CoV-2	0.3792	0.398553
SARS-CoV-2/human/GRC/207_33548/2020	SARS-CoV-2	0.3792	0.398553
SARS-CoV-2/human/GRC/211_34005/2020	SARS-CoV-2	0.3792	0.398553
SARS-CoV-2/human/GRC/216_34732/2020	SARS-CoV-2	0.3792	0.398553
SARS-CoV-2/human/GRC/219_35198/2020	SARS-CoV-2	0.3792	0.398553
SARS-CoV-2/human/GRC/235_31783/2020	SARS-CoV-2	0.3792	0.398553
SARS-CoV-2/human/GRC/238_31927/2020	SARS-CoV-2	0.3792	0.398553
SARS-CoV-2/human/GRC/239_32178/2020	SARS-CoV-2	0.3792	0.398553
SARS-CoV-2/human/GRC/45_35378/2020	SARS-CoV-2	0.3792	0.398553
SARS-CoV-2/human/GRC/247_32207/2020	SARS-CoV-2	0.3792	0.398553
SARS-CoV-2/human/GRC/250_32267/2020	SARS-CoV-2	0.3792	0.398553
SARS-CoV-2/human/GRC/254_32422/2020	SARS-CoV-2	0.3792	0.398553
SARS-CoV-2/human/GRC/255_32525/2020	SARS-CoV-2	0.3792	0.398553
SARS-CoV-2/human/GRC/259_31928/2020	SARS-CoV-2	0.3792	0.398553
SARS-CoV-2/human/GRC/262_32443/2020	SARS-CoV-2	0.3792	0.398553
SARS-CoV-2/human/GRC/263_32477/2020	SARS-CoV-2	0.3792	0.398553
SARS-CoV-2/human/GRC/50_36277/2020	SARS-CoV-2	0.3792	0.398553
SARS-CoV-2/human/GRC/217_34885/2020	SARS-CoV-2	0.3792	0.398553
SARS-CoV-2/human/GRC/223_34904/2020	SARS-CoV-2	0.3791	0.398771
SARS-CoV-2/human/GRC/251_32400/2020	SARS-CoV-2	0.3791	0.398757
SARS-CoV-2/human/GRC/36_36859/2020	SARS-CoV-2	0.3792	0.398553
SARS-CoV-2/human/GRC/137_32340/2020	SARS-CoV-2	0.3792	0.398553
SARS-CoV-2/human/GRC/264_32497/2020	SARS-CoV-2	0.3792	0.397607
SARS-CoV-2/human/GRC/39_36914/2020	SARS-CoV-2	0.3791	0.398771
SARS-CoV-2/human/GRC/153_33892/2020	SARS-CoV-2	0.3791	0.398757
SARS-CoV-2/human/GRC/136_32338/2020	SARS-CoV-2	0.3791	0.398757
SARS-CoV-2/human/GRC/218_35009/2020	SARS-CoV-2	0.3792	0.399206
SARS-CoV-2/human/GRC/41_36861/2020	SARS-CoV-2	0.379	0.398975
SARS-CoV-2/human/GRC/40_36244/2020	SARS-CoV-2	0.3791	0.399718
SARS-CoV-2/human/GRC/152_33705/2020	SARS-CoV-2	0.3792	0.397979
SARS-CoV-2/human/GRC/204_33112/2020	SARS-CoV-2	0.3792	0.397621
SARS-CoV-2/human/GRC/243_32202/2020	SARS-CoV-2	0.3792	0.397621
SARS-CoV-2/human/GRC/220_35357/2020	SARS-CoV-2	0.3792	0.397621
SARS-CoV-2/human/GRC/42_36236/2020	SARS-CoV-2	0.3792	0.397621
SARS-CoV-2/human/GRC/56_37161/2020	SARS-CoV-2	0.3792	0.397621
SARS-CoV-2/human/GRC/38_36178/2020	SARS-CoV-2	0.3791	0.397824
SARS-CoV-2/human/GRC/212_34023/2020	SARS-CoV-2	0.3791	0.397824
SARS-CoV-2/human/GRC/234_31670/2020	SARS-CoV-2	0.3791	0.397824
SARS-CoV-2/human/GRC/246_32206/2020	SARS-CoV-2	0.3791	0.397824
SARS-CoV-2/human/GRC/248_32261/2020	SARS-CoV-2	0.3792	0.397621
SARS-CoV-2/human/GRC/133_31929/2020	SARS-CoV-2	0.3792	0.397621
SARS-CoV-2/human/GRC/237_31890/2020	SARS-CoV-2	0.3791	0.396876
SARS-CoV-2/human/GRC/33_36910/2020	SARS-CoV-2	0.3791	0.397824
SARS-CoV-2/human/GRC/149_32357/2020	SARS-CoV-2	0.3792	0.397607
SARS-CoV-2/human/IND/GBRC40/2020	SARS-CoV-2	0.3791	0.397824
SARS-CoV-2/human/IND/GBRC20/2020	SARS-CoV-2	0.3791	0.397824
SARS-CoV-2/human/GRC/51_36518/2020	SARS-CoV-2	0.379	0.398975
SARS-CoV-2/human/GRC/215_34644/2020	SARS-CoV-2	0.3791	0.396876
SARS-CoV-2/human/GRC/226_35576/2020	SARS-CoV-2	0.3791	0.396876
SARS-CoV-2/human/GRC/52_37266/2020	SARS-CoV-2	0.3791	0.397824
SARS-CoV-2/human/GRC/35_36913/2020	SARS-CoV-2	0.3791	0.397824
SARS-CoV-2/human/GRC/47_36060/2020	SARS-CoV-2	0.3791	0.397824
SARS-CoV-2/human/GRC/49_36716/2020	SARS-CoV-2	0.3793	0.39835
SARS-CoV-2/human/GRC/144_34723/2020	SARS-CoV-2	0.3792	0.398553
SARS-CoV-2/human/GRC/134_32124/2020	SARS-CoV-2	0.3791	0.39781
SARS-CoV-2/human/GRC/236_31815/2020	SARS-CoV-2	0.379	0.398975
SARS-CoV-2/human/GRC/150_32764/2020	SARS-CoV-2	0.3791	0.398757
SARS-CoV-2/human/GRC/53_38017/2020	SARS-CoV-2	0.3791	0.397918
SARS-CoV-2/human/GRC/146_35473/2020	SARS-CoV-2	0.3792	0.397701
SARS-CoV-2/human/GRC/145_34726/2020	SARS-CoV-2	0.3791	0.396876
SARS-CoV-2/human/GRC/214_34505/2020	SARS-CoV-2	0.3792	0.398134
SARS-CoV-2/human/GRC/48_35910/2020	SARS-CoV-2	0.3791	0.395929
SARS-CoV-2/human/USA/VA-DCLS-0164/2020	SARS-CoV-2	0.3791	0.398771
SARS-CoV-2/human/USA/VA-DCLS-0165/2020	SARS-CoV-2	0.3792	0.398553
SARS-CoV-2/human/USA/AK016/2020	SARS-CoV-2	0.3792	0.3995
SARS-CoV-2/human/USA/AK037/2020	SARS-CoV-2	0.3792	0.3995
SARS-CoV-2/human/USA/AK011/2020	SARS-CoV-2	0.3792	0.3995
SARS-CoV-2/human/USA/AK015/2020	SARS-CoV-2	0.3792	0.3995
SARS-CoV-2/human/IND/GBRC16/2020	SARS-CoV-2	0.379	0.397093
SARS-CoV-2/human/IND/GBRC24a/2020	SARS-CoV-2	0.3792	0.398567
SARS-CoV-2/human/IND/GBRC24b/2020	SARS-CoV-2	0.3789	0.399206
SARS-CoV-2/human/IND/GMC-RR1191/2020	SARS-CoV-2	0.3791	0.397824
SARS-CoV-2/human/IND/OUMRK1090/2020	SARS-CoV-2	0.3791	0.397824
SARS-CoV-2/human/GUM/GU-NHG-01/2020	SARS-CoV-2	0.379	0.398041
SARS-CoV-2/human/GUM/GU-NHG-02/2020	SARS-CoV-2	0.3791	0.397824
SARS-CoV-2/human/France/10041MR/2020	SARS-CoV-2	0.379	0.397093
SARS-CoV-2/human/GUM/GU-NHG-03/2020	SARS-CoV-2	0.3791	0.397824
SARS-CoV-2/human/France/10027AA/2020	SARS-CoV-2	0.379	0.398027
SARS-CoV-2/human/France/40006SG/2020	SARS-CoV-2	0.3791	0.397824
SARS-CoV-2/human/France/5003KM/2020	SARS-CoV-2	0.3791	0.397824
SARS-CoV-2/human/France/50004CS/2020	SARS-CoV-2	0.3791	0.397824
SARS-CoV-2/human/France/10010LA/2020	SARS-CoV-2	0.3791	0.396876
SARS-CoV-2/human/France/10050RA/2020	SARS-CoV-2	0.3791	0.397824
SARS-CoV-2/human/France/10011AS/2020	SARS-CoV-2	0.3791	0.397824
SARS-CoV-2/human/France/40005BH/2020	SARS-CoV-2	0.3791	0.398771
SARS-CoV-2/human/DEU/FFM1/2020	SARS-CoV-2	0.3792	0.397607
SARS-CoV-2/human/THA/SI200893-NT/2020	SARS-CoV-2	0.3792	0.397607
SARS-CoV-2/human/THA/SI200478-NST/2020	SARS-CoV-2	0.3792	0.397607
SARS-CoV-2/human/THA/SI201712-NT/2020	SARS-CoV-2	0.3792	0.397607
SARS-CoV-2/human/THA/SI200383-NT/2020	SARS-CoV-2	0.3792	0.397607
SARS-CoV-2/human/THA/SI200040-NT/2020	SARS-CoV-2	0.3792	0.397607
SARS-CoV-2/human/THA/SI200433-NT/2020	SARS-CoV-2	0.3792	0.397607
SARS-CoV-2/human/THA/SI202205-NT/2020	SARS-CoV-2	0.3792	0.39666
SARS-CoV-2/human/THA/SI200468-NT/2020	SARS-CoV-2	0.3792	0.397607
SARS-CoV-2/human/THA/SI202620-NT/2020	SARS-CoV-2	0.3791	0.396863
SARS-CoV-2/human/THA/SI203285-NT/2020	SARS-CoV-2	0.3791	0.396876
SARS-CoV-2/human/THA/SI204514-NT/2020	SARS-CoV-2	0.3791	0.396876
SARS-CoV-2/human/THA/SI206377-NST/2020	SARS-CoV-2	0.379	0.397079
SARS-CoV-2/human/THA/SI206917-NT/2020	SARS-CoV-2	0.379	0.397079
SARS-CoV-2/human/THA/SI206587-NT/2020	SARS-CoV-2	0.379	0.397079
SARS-CoV-2/human/THA/SI205457-NST/2020	SARS-CoV-2	0.379	0.397079
SARS-CoV-2/human/THA/SI205929-NT/2020	SARS-CoV-2	0.379	0.397079
SARS-CoV-2/human/THA/SI202872-NT/2020	SARS-CoV-2	0.3791	0.396863
SARS-CoV-2/human/USA/VA-DCLS-0136/2020	SARS-CoV-2	0.3792	0.397621
SARS-CoV-2/human/THA/SI200615-NT/2020	SARS-CoV-2	0.3791	0.39781
SARS-CoV-2/human/CHN/WHUHnCoV021/2020	SARS-CoV-2	0.3791	0.397824
SARS-CoV-2/human/THA/SI204512-NT/2020	SARS-CoV-2	0.3791	0.396876
SARS-CoV-2/human/THA/SI202769-NT/2020	SARS-CoV-2	0.3792	0.39666
[truncated: 1,262 more rows]

## Sheet: CvsU
SeqName	Virus	PC	SARS-COV-2	MERS	SARS-COV	Bovine CoV	CRCoV	MHV	HEV
SARS-CoV-2/human/AUS/VIC48/2020	SARS-CoV-2	0.1833	0.3219
SARS-CoV-2/human/AUS/VIC50/2020	SARS-CoV-2	0.1833	0.3219
SARS-CoV-2/human/AUS/VIC248/2020	SARS-CoV-2	0.1832	0.322
SARS-CoV-2/human/AUS/VIC44/2020	SARS-CoV-2	0.184	0.3207
SARS-CoV-2/human/AUS/VIC62/2020	SARS-CoV-2	0.1833	0.3218
SARS-CoV-2/human/AUS/VIC54/2020	SARS-CoV-2	0.1833	0.3218
SARS-CoV-2/human/AUS/VIC31/2020	SARS-CoV-2	0.1833	0.3219
SARS-CoV-2/human/AUS/VIC38/2020	SARS-CoV-2	0.1844	0.3209
SARS-CoV-2/human/AUS/VIC98/2020	SARS-CoV-2	0.1833	0.3218
SARS-CoV-2/human/AUS/VIC136/2020	SARS-CoV-2	0.1833	0.3218
SARS-CoV-2/human/AUS/VIC114/2020	SARS-CoV-2	0.1844	0.3209
SARS-CoV-2/human/AUS/VIC201/2020	SARS-CoV-2	0.1833	0.3219
SARS-CoV-2/human/AUS/VIC174/2020	SARS-CoV-2	0.1833	0.3218
SARS-CoV-2/human/AUS/VIC49/2020	SARS-CoV-2	0.1845	0.3207
SARS-CoV-2/human/AUS/VIC92/2020	SARS-CoV-2	0.1833	0.3218
SARS-CoV-2/human/AUS/VIC148/2020	SARS-CoV-2	0.1833	0.3219
SARS-CoV-2/human/AUS/VIC207/2020	SARS-CoV-2	0.1833	0.3219
SARS-CoV-2/human/AUS/VIC253/2020	SARS-CoV-2	0.1833	0.3219
SARS-CoV-2/human/AUS/VIC234/2020	SARS-CoV-2	0.1832	0.3219
SARS-CoV-2/human/AUS/VIC236/2020	SARS-CoV-2	0.1833	0.3219
SARS-CoV-2/human/AUS/VIC131/2020	SARS-CoV-2	0.1833	0.3219
SARS-CoV-2/human/AUS/VIC155/2020	SARS-CoV-2	0.1833	0.3219
SARS-CoV-2/human/AUS/VIC247/2020	SARS-CoV-2	0.1837	0.3215
SARS-CoV-2/human/AUS/VIC135/2020	SARS-CoV-2	0.1834	0.3218
SARS-CoV-2/human/AUS/VIC191/2020	SARS-CoV-2	0.1833	0.3219
SARS-CoV-2/human/AUS/VIC199/2020	SARS-CoV-2	0.1834	0.3218
SARS-CoV-2/human/AUS/VIC240/2020	SARS-CoV-2	0.1834	0.3218
SARS-CoV-2/human/AUS/VIC143/2020	SARS-CoV-2	0.1833	0.3219
SARS-CoV-2/human/AUS/VIC163/2020	SARS-CoV-2	0.1833	0.3219
SARS-CoV-2/human/AUS/VIC128/2020	SARS-CoV-2	0.1833	0.3219
SARS-CoV-2/human/AUS/VIC156/2020	SARS-CoV-2	0.1834	0.3218
SARS-CoV-2/human/AUS/VIC238/2020	SARS-CoV-2	0.1834	0.3218
SARS-CoV-2/human/AUS/VIC178/2020	SARS-CoV-2	0.1834	0.3218
SARS-CoV-2/human/AUS/VIC154/2020	SARS-CoV-2	0.1833	0.3219
SARS-CoV-2/human/AUS/VIC219/2020	SARS-CoV-2	0.1841	0.3214
SARS-CoV-2/human/AUS/VIC220/2020	SARS-CoV-2	0.1832	0.322
SARS-CoV-2/human/AUS/VIC243/2020	SARS-CoV-2	0.1832	0.322
SARS-CoV-2/human/AUS/VIC246/2020	SARS-CoV-2	0.1833	0.3219
SARS-CoV-2/human/AUS/VIC252/2020	SARS-CoV-2	0.1833	0.3219
SARS-CoV-2/human/AUS/VIC224/2020	SARS-CoV-2	0.1833	0.3218
SARS-CoV-2/human/AUS/VIC43/2020	SARS-CoV-2	0.1846	0.3206
SARS-CoV-2/human/AUS/VIC226/2020	SARS-CoV-2	0.1834	0.3218
SARS-CoV-2/human/AUS/VIC250/2020	SARS-CoV-2	0.1834	0.3218
SARS-CoV-2/human/AUS/VIC29/2020	SARS-CoV-2	0.1834	0.3218
SARS-CoV-2/human/AUS/VIC228/2020	SARS-CoV-2	0.1834	0.3218
SARS-CoV-2/human/AUS/VIC90/2020	SARS-CoV-2	0.1834	0.3218
SARS-CoV-2/human/AUS/VIC52/2020	SARS-CoV-2	0.1839	0.321
SARS-CoV-2/human/AUS/VIC134/2020	SARS-CoV-2	0.1833	0.3219
SARS-CoV-2/human/AUS/VIC249/2020	SARS-CoV-2	0.1833	0.3219
SARS-CoV-2/human/AUS/VIC109/2020	SARS-CoV-2	0.1833	0.3218
SARS-CoV-2/human/AUS/VIC153/2020	SARS-CoV-2	0.1833	0.3218
SARS-CoV-2/human/AUS/VIC197/2020	SARS-CoV-2	0.1846	0.3206
SARS-CoV-2/human/AUS/VIC89/2020	SARS-CoV-2	0.1833	0.3218
SARS-CoV-2/human/AUS/VIC105/2020	SARS-CoV-2	0.1833	0.3219
SARS-CoV-2/human/AUS/VIC202/2020	SARS-CoV-2	0.1833	0.3219
SARS-CoV-2/human/AUS/VIC99/2020	SARS-CoV-2	0.1833	0.3219
SARS-CoV-2/human/AUS/VIC245/2020	SARS-CoV-2	0.1833	0.3219
SARS-CoV-2/human/AUS/VIC39/2020	SARS-CoV-2	0.1833	0.3219
SARS-CoV-2/human/AUS/VIC22/2020	SARS-CoV-2	0.1839	0.3212
SARS-CoV-2/human/AUS/VIC144/2020	SARS-CoV-2	0.1834	0.3217
SARS-CoV-2/human/AUS/VIC149/2020	SARS-CoV-2	0.1846	0.3206
SARS-CoV-2/human/AUS/VIC170/2020	SARS-CoV-2	0.1838	0.321
SARS-CoV-2/human/AUS/VIC192/2020	SARS-CoV-2	0.1835	0.3215
SARS-CoV-2/human/AUS/VIC175/2020	SARS-CoV-2	0.1839	0.3211
SARS-CoV-2/human/AUS/VIC211/2020	SARS-CoV-2	0.1838	0.3211
SARS-CoV-2/human/AUS/VIC45/2020	SARS-CoV-2	0.1833	0.3218
SARS-CoV-2/human/AUS/VIC190/2020	SARS-CoV-2	0.1834	0.3218
SARS-CoV-2/human/AUS/VIC239/2020	SARS-CoV-2	0.1835	0.3218
hCoV-19/USA/CT-UW213/2020	SARS-CoV-2	0.1834	0.3218
hCoV-19/USA/WA-UW322/2020	SARS-CoV-2	0.1834	0.3218
hCoV-19/USA/CT-UW271/2020	SARS-CoV-2	0.1834	0.3218
SARS-CoV-2/WA-UW358/human/2020/USA	SARS-CoV-2	0.1833	0.3219
SARS-CoV-2/WA-UW333/human/2020/USA	SARS-CoV-2	0.1833	0.3219
SARS-CoV-2/WA-UW353/human/2020/USA	SARS-CoV-2	0.1833	0.3219
SARS-CoV-2/human/AUS/VIC184/2020	SARS-CoV-2	0.1832	0.3218
SARS-CoV-2/human/AUS/VIC198/2020	SARS-CoV-2	0.1834	0.3216
SARS-CoV-2/HZ-162/human/2020/CHN	SARS-CoV-2	0.1834	0.3218
SARS-CoV-2/HZ-178/human/2020/CHN	SARS-CoV-2	0.1834	0.3218
SARS-CoV-2/HZ-185/human/2020/CHN	SARS-CoV-2	0.1834	0.3218
SARS-CoV-2/HZ-477/human/2020/CHN	SARS-CoV-2	0.1834	0.3218
SARS-CoV-2/HZ-481/human/2020/CHN	SARS-CoV-2	0.1834	0.3218
SARS-CoV-2/HZ-48/human/2020/CHN	SARS-CoV-2	0.1834	0.3218
SARS-CoV-2/HZ-49/human/2020/CHN	SARS-CoV-2	0.1834	0.3218
SARS-CoV-2/HZ-551/human/2020/CHN	SARS-CoV-2	0.1834	0.3218
SARS-CoV-2/HZ-576/human/2020/CHN	SARS-CoV-2	0.1834	0.3218
SARS-CoV-2/HZ-60/human/2020/CHN	SARS-CoV-2	0.1834	0.3218
SARS-CoV-2/HZ-638/human/2020/CHN	SARS-CoV-2	0.1834	0.3218
SARS-CoV-2/HZ-79/human/2020/CHN	SARS-CoV-2	0.1834	0.3218
SARS-CoV-2/HZ-90/human/2020/CHN	SARS-CoV-2	0.1834	0.3218
SARS-CoV-2/HZ-91/human/2020/CHN	SARS-CoV-2	0.1834	0.3218
SARS-CoV-2/HZ-62/human/2020/CHN	SARS-CoV-2	0.1834	0.3218
SARS-CoV-2/human/AUS/VIC217/2020	SARS-CoV-2	0.1833	0.3218
SARS-CoV-2/Wuhan_OS52/human/2020/CHN	SARS-CoV-2	0.1834	0.3217
SARS-CoV-2/Wuhan_YB012605/human/2020/CHN	SARS-CoV-2	0.1834	0.3218
SARS-CoV-2/Wuhan_YB012602/human/2020/CHN	SARS-CoV-2	0.1834	0.3218
SARS-CoV-2/Wuhan_YB012504/human/2020/CHN	SARS-CoV-2	0.1834	0.3218
SARS-CoV-2/Wuhan_YB012506/human/2020/CHN	SARS-CoV-2	0.1834	0.3218
SARS-CoV-2/human/AUS/VIC137/2020	SARS-CoV-2	0.1832	0.3219
SARS-CoV-2/human/AUS/VIC216/2020	SARS-CoV-2	0.1835	0.3219
hCoV-19/USA/WA-UW359/2020	SARS-CoV-2	0.1833	0.3219
hCoV-19/USA/CT-UW224/2020	SARS-CoV-2	0.1833	0.3219
hCoV-19/USA/WA-UW269/2020	SARS-CoV-2	0.1833	0.3219
hCoV-19/USA/WA-UW227/2020	SARS-CoV-2	0.1832	0.322
hCoV-19/USA/ID-UW259/2020	SARS-CoV-2	0.1833	0.3219
hCoV-19/USA/ID-UW288/2020	SARS-CoV-2	0.1833	0.3219
hCoV-19/USA/WA-UW366/2020	SARS-CoV-2	0.1833	0.3219
SARS-CoV-2/human/USA/WA-UW110/2020	SARS-CoV-2	0.1833	0.3219
hCoV-19/USA/WA-UW237/2020	SARS-CoV-2	0.1833	0.3219
SARS-CoV-2/human/USA/WA-UW115/2020	SARS-CoV-2	0.1833	0.3219
SARS-CoV-2/human/ESP/VH000001133/2020	SARS-CoV-2	0.1833	0.3218
hCoV-19/USA/CZB-RR057-011/2020	SARS-CoV-2	0.1833	0.3219
hCoV-19/USA/CZB-RR057-006/2020	SARS-CoV-2	0.1833	0.3219
hCoV-19/USA/CZB-RR057-015/2020	SARS-CoV-2	0.1833	0.3219
SARS-CoV-2/human/USA/UT-00023/2020	SARS-CoV-2	0.1833	0.3219
hCoV-19/USA/VA-DCLS-0012/2020	SARS-CoV-2	0.1833	0.3219
hCoV-19/USA/VA-DCLS-0020/2020	SARS-CoV-2	0.1833	0.3219
hCoV-19/USA/VA-DCLS-0008/2020	SARS-CoV-2	0.1833	0.3219
hCoV-19/USA/VA-DCLS-0009/2020	SARS-CoV-2	0.1833	0.3219
SARS-CoV-2/human/USA/UT-00025/2020	SARS-CoV-2	0.1833	0.3219
SARS-CoV-2/human/USA/UT-00028/2020	SARS-CoV-2	0.1832	0.322
SARS-CoV-2/human/USA/CA-CDPH-UC26/2020	SARS-CoV-2	0.1833	0.3219
SARS-CoV-2/human/USA/UT-00033/2020	SARS-CoV-2	0.1832	0.322
hCoV-19/USA/CZB-RR057-013/2020	SARS-CoV-2	0.1833	0.3219
SARS-CoV-2/human/USA/UT-00032/2020	SARS-CoV-2	0.1834	0.3217
hCoV-19/USA/VA-DCLS-0005/2020	SARS-CoV-2	0.1833	0.3219
SARS-CoV-2/WA-UW313/human/2020/USA	SARS-CoV-2	0.1833	0.3219
SARS-CoV-2/human/USA/WA-UW169/2020	SARS-CoV-2	0.1833	0.3219
SARS-CoV-2/human/USA/WA-UW160/2020	SARS-CoV-2	0.1833	0.3219
hCoV-19/USA/WA-UW192/2020	SARS-CoV-2	0.1833	0.3219
SARS-CoV-2/human/USA/WA-UW186/2020	SARS-CoV-2	0.1833	0.3219
SARS-CoV-2/WA-UW357/human/2020/USA	SARS-CoV-2	0.1833	0.3219
hCoV-19/USA/WA-UW193/2020	SARS-CoV-2	0.1833	0.3219
hCoV-19/USA/WA-UW268/2020	SARS-CoV-2	0.1833	0.3219
hCoV-19/USA/WA-UW362/2020	SARS-CoV-2	0.1833	0.3219
SARS-CoV-2/human/USA/WA-UW140/2020	SARS-CoV-2	0.1833	0.3219
SARS-CoV-2/human/USA/WA-UW187/2020	SARS-CoV-2	0.1833	0.3219
SARS-CoV-2/human/USA/WA-UW153/2020	SARS-CoV-2	0.1833	0.3219
hCoV-19/USA/MN-UW251/2020	SARS-CoV-2	0.1832	0.322
hCoV-19/USA/ID-UW264/2020	SARS-CoV-2	0.1832	0.322
hCoV-19/USA/ID-UW272/2020	SARS-CoV-2	0.1833	0.3219
SARS-CoV-2/human/USA/WA-UW155/2020	SARS-CoV-2	0.1833	0.3219
SARS-CoV-2/human/USA/WA-UW104/2020	SARS-CoV-2	0.1833	0.3219
hCoV-19/USA/IL-UW351/2020	SARS-CoV-2	0.1832	0.3219
hCoV-19/USA/WA-UW210/2020	SARS-CoV-2	0.1833	0.3219
hCoV-19/USA/WA-UW196/2020	SARS-CoV-2	0.1833	0.3219
SARS-CoV-2/human/USA/UT-00022/2020	SARS-CoV-2	0.1833	0.322
hCoV-19/USA/ID-UW257/2020	SARS-CoV-2	0.1833	0.322
hCoV-19/USA/WA-UW307/2020	SARS-CoV-2	0.1833	0.3219
SARS-CoV-2/human/USA/WA-UW109/2020	SARS-CoV-2	0.1833	0.3219
SARS-CoV-2/WA-UW308/human/2020/USA	SARS-CoV-2	0.1833	0.3219
hCoV-19/USA/WA-UW247/2020	SARS-CoV-2	0.1833	0.3219
hCoV-19/USA/WA-UW248/2020	SARS-CoV-2	0.1833	0.3219
hCoV-19/USA/ID-UW233/2020	SARS-CoV-2	0.1833	0.3219
hCoV-19/USA/ID-UW241/2020	SARS-CoV-2	0.1833	0.3219
SARS-CoV-2/WA-UW386/human/2020/USA	SARS-CoV-2	0.1833	0.3219
hCoV-19/USA/WA-UW240/2020	SARS-CoV-2	0.1833	0.3219
hCoV-19/USA/ID-UW291/2020	SARS-CoV-2	0.1833	0.3219
hCoV-19/USA/CT-UW328/2020	SARS-CoV-2	0.1833	0.3219
SARS-CoV-2/human/USA/WA-UW191/2020	SARS-CoV-2	0.1833	0.3219
hCoV-19/USA/ID-UW296/2020	SARS-CoV-2	0.1833	0.3219
hCoV-19/USA/WA-UW356/2020	SARS-CoV-2	0.1833	0.3218
SARS-CoV-2/human/USA/WA-UW178/2020	SARS-CoV-2	0.1833	0.3219
hCoV-19/USA/WA-UW203/2020	SARS-CoV-2	0.1833	0.3219
hCoV-19/USA/WA-UW337/2020	SARS-CoV-2	0.1833	0.3219
SARS-CoV-2/human/USA/WA-UW120/2020	SARS-CoV-2	0.1834	0.3218
hCoV-19/USA/CT-UW223/2020	SARS-CoV-2	0.1833	0.3219
SARS-CoV-2/WA-UW389/human/2020/USA	SARS-CoV-2	0.1833	0.3219
SARS-CoV-2/human/USA/WA-UW117/2020	SARS-CoV-2	0.1833	0.3219
hCoV-19/USA/MN-UW243/2020	SARS-CoV-2	0.1833	0.3219
hCoV-19/USA/WA-UW252/2020	SARS-CoV-2	0.1833	0.3219
SARS-CoV-2/human/AUS/VIC158/2020	SARS-CoV-2	0.1833	0.322
SARS-CoV-2/human/AUS/VIC185/2020	SARS-CoV-2	0.1833	0.3219
SARS-CoV-2/human/AUS/VIC196/2020	SARS-CoV-2	0.1833	0.3219
SARS-CoV-2/human/AUS/VIC214/2020	SARS-CoV-2	0.1833	0.3219
hCoV-19/USA/VA-DCLS-0016/2020	SARS-CoV-2	0.1832	0.322
SARS-CoV-2/human/AUS/VIC166/2020	SARS-CoV-2	0.1847	0.3207
SARS-CoV-2/WA-UW331/human/2020/USA	SARS-CoV-2	0.1833	0.3219
SARS-CoV-2/WA-UW238/human/2020/USA	SARS-CoV-2	0.1833	0.3219
SARS-CoV-2/WA-UW348/human/2020/USA	SARS-CoV-2	0.1833	0.322
hCoV-19/USA/IL-UW352/2020	SARS-CoV-2	0.1833	0.3219
SARS-CoV-2/WA-UW335/human/2020/USA	SARS-CoV-2	0.1832	0.322
SARS-CoV-2/human/ESP/VH198152683/2020	SARS-CoV-2	0.1833	0.3219
SARS-CoV-2/human/TWN/CGMH-CGU-12/2020	SARS-CoV-2	0.1834	0.3219
hCoV-19/USA/CZB-RR057-007/2020	SARS-CoV-2	0.1834	0.3218
hCoV-19/USA/CT-UW258/2020	SARS-CoV-2	0.1833	0.3219
SARS-CoV-2/WA-UW326/human/2020/USA	SARS-CoV-2	0.1832	0.322
SARS-CoV-2/human/AUS/VIC113/2020	SARS-CoV-2	0.1834	0.3218
SARS-CoV-2/human/USA/WA-UW123/2020	SARS-CoV-2	0.1833	0.3219
hCoV-19/USA/ID-UW254/2020	SARS-CoV-2	0.1833	0.3219
SARS-CoV-2/human/AUS/VIC91/2020	SARS-CoV-2	0.1845	0.3207
SARS-CoV-2/human/AUS/VIC227/2020	SARS-CoV-2	0.1833	0.3219
SARS-CoV-2/human/AUS/VIC142/2020	SARS-CoV-2	0.1835	0.3216
SARS-CoV-2/human/AUS/VIC147/2020	SARS-CoV-2	0.1835	0.3214
SARS-CoV-2/human/AUS/VIC167/2020	SARS-CoV-2	0.1838	0.3211
SARS-CoV-2/human/AUS/VIC157/2020	SARS-CoV-2	0.1833	0.3219
SARS-CoV-2/WA-UW388/human/2020/USA	SARS-CoV-2	0.1833	0.3219
SARS-CoV-2/ISR_IT0320/human/2020/ISR	SARS-CoV-2	0.1833	0.3219
SARS-CoV-2/human/AUS/VIC123/2020	SARS-CoV-2	0.1846	0.3202
SARS-CoV-2/human/AUS/VIC36/2020	SARS-CoV-2	0.1834	0.3218
SARS-CoV-2/human/AUS/VIC55/2020	SARS-CoV-2	0.1833	0.3219
SARS-CoV-2/human/AUS/VIC79/2020	SARS-CoV-2	0.1833	0.3219
SARS-CoV-2/human/AUS/VIC23/2020	SARS-CoV-2	0.1833	0.3219
SARS-CoV-2/human/AUS/VIC21/2020	SARS-CoV-2	0.1833	0.322
SARS-CoV-2/human/AUS/VIC82/2020	SARS-CoV-2	0.1833	0.3219
SARS-CoV-2/human/AUS/VIC25/2020	SARS-CoV-2	0.1846	0.3206
SARS-CoV-2/human/AUS/VIC47/2020	SARS-CoV-2	0.1834	0.3219
SARS-CoV-2/human/AUS/VIC80/2020	SARS-CoV-2	0.1833	0.3219
SARS-CoV-2/human/AUS/VIC81/2020	SARS-CoV-2	0.1833	0.3219
SARS-CoV-2/human/AUS/VIC88/2020	SARS-CoV-2	0.1833	0.3219
SARS-CoV-2/human/AUS/VIC70/2020	SARS-CoV-2	0.1835	0.3218
SARS-CoV-2/human/AUS/VIC87/2020	SARS-CoV-2	0.1833	0.3219
SARS-CoV-2/human/AUS/VIC26/2020	SARS-CoV-2	0.1834	0.3218
SARS-CoV-2/human/AUS/VIC169/2020	SARS-CoV-2	0.1834	0.3219
SARS-CoV-2/human/AUS/VIC186/2020	SARS-CoV-2	0.1833	0.3219
SARS-CoV-2/human/AUS/VIC152/2020	SARS-CoV-2	0.1836	0.3215
SARS-CoV-2/human/TWN/CGMH-CGU-09/2020	SARS-CoV-2	0.1834	0.3218
SARS-CoV-2/human/USA/WA-UW108/2020	SARS-CoV-2	0.1834	0.3219
SARS-CoV-2/human/USA/WA-UW185/2020	SARS-CoV-2	0.1834	0.3219
hCoV-19/USA/CZB-RR057-005/2020	SARS-CoV-2	0.1834	0.3219
hCoV-19/USA/ID-UW295/2020	SARS-CoV-2	0.1834	0.3219
SARS-CoV-2/WA-UW324/human/2020/USA	SARS-CoV-2	0.1834	0.3218
SARS-CoV-2/human/AUS/VIC146/2020	SARS-CoV-2	0.1842	0.3209
hCoV-19/USA/WA-UW197/2020	SARS-CoV-2	0.1834	0.3219
SARS-CoV-2/human/AUS/VIC59/2020	SARS-CoV-2	0.1832	0.322
SARS-CoV-2/human/AUS/VIC231/2020	SARS-CoV-2	0.1832	0.3219
SARS-CoV-2/human/AUS/VIC42/2020	SARS-CoV-2	0.1833	0.3219
SARS-CoV-2/human/AUS/VIC251/2020	SARS-CoV-2	0.1832	0.3219
SARS-CoV-2/human/AUS/VIC237/2020	SARS-CoV-2	0.1833	0.3219
SARS-CoV-2/human/MYS/189332/2020	SARS-CoV-2	0.1832	0.3219
SARS-CoV-2/human/MYS/188407/2020	SARS-CoV-2	0.1832	0.3219
SARS-CoV-2/human/AUS/VIC66/2020	SARS-CoV-2	0.1834	0.3218
SARS-CoV-2/human/AUS/VIC58/2020	SARS-CoV-2	0.1834	0.3218
SARS-CoV-2/human/AUS/VIC97/2020	SARS-CoV-2	0.1834	0.3218
SARS-CoV-2/human/AUS/VIC30/2020	SARS-CoV-2	0.1847	0.3205
SARS-CoV-2/human/AUS/VIC84/2020	SARS-CoV-2	0.1834	0.3217
SARS-CoV-2/human/AUS/VIC127/2020	SARS-CoV-2	0.1839	0.3211
SARS-CoV-2/human/AUS/VIC18/2020	SARS-CoV-2	0.1838	0.3211
SARS-CoV-2/WA-UW349/human/2020/USA	SARS-CoV-2	0.1834	0.3218
SARS-CoV-2/human/AUS/VIC193/2020	SARS-CoV-2	0.185	0.3203
SARS-CoV-2/human/AUS/VIC232/2020	SARS-CoV-2	0.1832	0.3219
SARS-CoV-2/Valencia8/human/2020/ESP	SARS-CoV-2	0.1833	0.3219
SARS-CoV-2/human/AUS/VIC126/2020	SARS-CoV-2	0.1832	0.3219
SARS-CoV-2/human/AUS/VIC244/2020	SARS-CoV-2	0.1832	0.3219
SARS-CoV-2/human/AUS/VIC218/2020	SARS-CoV-2	0.1833	0.322
SARS-CoV-2/human/AUS/VIC179/2020	SARS-CoV-2	0.184	0.3209
SARS-CoV-2/human/AUS/VIC145/2020	SARS-CoV-2	0.1833	0.322
SARS-CoV-2/human/AUS/VIC187/2020	SARS-CoV-2	0.1838	0.3211
SARS-CoV-2/human/AUS/VIC223/2020	SARS-CoV-2	0.1833	0.322
SARS-CoV-2/human/AUS/VIC176/2020	SARS-CoV-2	0.1833	0.322
SARS-CoV-2/human/AUS/VIC172/2020	SARS-CoV-2	0.1838	0.3212
SARS-CoV-2/human/AUS/VIC195/2020	SARS-CoV-2	0.1842	0.3209
SARS-CoV-2/Hu/Kng/19-437	SARS-CoV-2	0.1834	0.3218
SARS-CoV-2/human/AUS/VIC208/2020	SARS-CoV-2	0.1832	0.322
SARS-CoV-2/human/AUS/VIC233/2020	SARS-CoV-2	0.1834	0.3217
SARS-CoV-2/human/AUS/VIC188/2020	SARS-CoV-2	0.1832	0.3219
SARS-CoV-2/human/USA/WA-UW168/2020	SARS-CoV-2	0.1833	0.3219
SARS-CoV-2/Gilgit1/Human/2020/PAK	SARS-CoV-2	0.1833	0.3219
SARS-CoV-2/human/AUS/VIC96/2020	SARS-CoV-2	0.1834	0.3218
SARS-CoV-2/human/AUS/VIC60/2020	SARS-CoV-2	0.1839	0.321
SARS-CoV-2/human/AUS/VIC130/2020	SARS-CoV-2	0.1833	0.3219
SARS-CoV-2/human/AUS/VIC222/2020	SARS-CoV-2	0.1833	0.3219
SARS-CoV-2/human/AUS/VIC140/2020	SARS-CoV-2	0.1834	0.3218
SARS-CoV-2/human/AUS/VIC34/2020	SARS-CoV-2	0.1835	0.3217
SARS-CoV-2/Wuhan_YB012611/human/2020/CHN	SARS-CoV-2	0.1834	0.3218
SARS-CoV-2/human/AUS/VIC57/2020	SARS-CoV-2	0.1833	0.3218
SARS-CoV-2/human/AUS/VIC41/2020	SARS-CoV-2	0.1833	0.3218
SARS-CoV-2/human/AUS/VIC40/2020	SARS-CoV-2	0.1834	0.3218
SARS-CoV-2/human/AUS/VIC67/2020	SARS-CoV-2	0.1833	0.3218
SARS-CoV-2/human/AUS/VIC68/2020	SARS-CoV-2	0.1833	0.3219
SARS-CoV-2/human/AUS/VIC204/2020	SARS-CoV-2	0.1833	0.3219
SARS-CoV-2/human/AUS/VIC94/2020	SARS-CoV-2	0.1833	0.3219
SARS-CoV-2/human/AUS/VIC213/2020	SARS-CoV-2	0.1833	0.3219
SARS-CoV-2/human/AUS/VIC160/2020	SARS-CoV-2	0.1839	0.3209
SARS-CoV-2/human/AUS/VIC115/2020	SARS-CoV-2	0.1833	0.3219
SARS-CoV-2/human/AUS/VIC173/2020	SARS-CoV-2	0.1833	0.3218
SARS-CoV-2/human/AUS/VIC20/2020	SARS-CoV-2	0.1833	0.3219
SARS-CoV-2/human/AUS/VIC205/2020	SARS-CoV-2	0.1849	0.3207
SARS-CoV-2/human/AUS/VIC46/2020	SARS-CoV-2	0.1834	0.3218
hCoV-19/USA/UNKNOWN-UW219/2020	SARS-CoV-2	0.1833	0.3219
SARS-CoV-2/human/AUS/VIC69/2020	SARS-CoV-2	0.1833	0.3219
SARS-CoV-2/human/AUS/VIC08/2020	SARS-CoV-2	0.1839	0.321
SARS-CoV-2/human/AUS/VIC229/2020	SARS-CoV-2	0.1833	0.3219
SARS-CoV-2/human/AUS/VIC241/2020	SARS-CoV-2	0.1833	0.3219
hCoV-19/USA/VA-DCLS-0001/2020	SARS-CoV-2	0.1833	0.3219
hCoV-19/USA/VA-DCLS-0011/2020	SARS-CoV-2	0.1833	0.3218
SARS-CoV-2/human/USA/WA-UW103/2020	SARS-CoV-2	0.1833	0.3218
SARS-CoV-2/human/USA/WA-UW152/2020	SARS-CoV-2	0.1833	0.3218
hCoV-19/USA/WA-UW285/2020	SARS-CoV-2	0.1833	0.3218
SARS-CoV-2/human/USA/WA-UW149/2020	SARS-CoV-2	0.1834	0.3218
hCoV-19/USA/WA-UW370/2020	SARS-CoV-2	0.1833	0.3218
SARS-CoV-2/human/USA/WA-UW147/2020	SARS-CoV-2	0.1833	0.3218
SARS-CoV-2/human/USA/WA-UW99/2020	SARS-CoV-2	0.1833	0.3218
SARS-CoV-2/human/USA/WA-UW121/2020	SARS-CoV-2	0.1833	0.3218
SARS-CoV-2/human/USA/WA-UW100/2020	SARS-CoV-2	0.1833	0.3218
SARS-CoV-2/human/USA/WA-UW183/2020	SARS-CoV-2	0.1833	0.3218
hCoV-19/USA/WA-UW319/2020	SARS-CoV-2	0.1833	0.3218
SARS-CoV-2/WA-UW220/human/2020/USA	SARS-CoV-2	0.1833	0.3219
SARS-CoV-2/WA-UW372/human/2020/USA	SARS-CoV-2	0.1834	0.3218
SARS-CoV-2/human/USA/WA-UW128/2020	SARS-CoV-2	0.1833	0.3218
hCoV-19/USA/WA-UW265/2020	SARS-CoV-2	0.1833	0.3219
SARS-CoV-2/WA-UW323/human/2020/USA	SARS-CoV-2	0.1833	0.3218
SARS-CoV-2/human/USA/WA-UW129/2020	SARS-CoV-2	0.1833	0.3219
hCoV-19/USA/OR-UW292/2020	SARS-CoV-2	0.1833	0.3218
SARS-CoV-2/WA-UW336/human/2020/USA	SARS-CoV-2	0.1833	0.3219
SARS-CoV-2/WA-UW339/human/2020/USA	SARS-CoV-2	0.1833	0.3218
SARS-CoV-2/WA-UW332/human/2020/USA	SARS-CoV-2	0.1833	0.3218
SARS-CoV-2/WA-UW368/human/2020/USA	SARS-CoV-2	0.1833	0.3219
SARS-CoV-2/human/USA/WA-UW111/2020	SARS-CoV-2	0.1834	0.3218
hCoV-19/USA/WA-UW222/2020	SARS-CoV-2	0.1833	0.3218
SARS-CoV-2/human/USA/WA-UW131/2020	SARS-CoV-2	0.1833	0.3218
hCoV-19/USA/WA-UW262/2020	SARS-CoV-2	0.1833	0.3218
hCoV-19/USA/WA-UW221/2020	SARS-CoV-2	0.1834	0.3218
hCoV-19/USA/WA-UW343/2020	SARS-CoV-2	0.1833	0.3218
SARS-CoV-2/WA-UW234/human/2020/USA	SARS-CoV-2	0.1833	0.3219
SARS-CoV-2/human/USA/WA-UW114/2020	SARS-CoV-2	0.1833	0.3219
hCoV-19/USA/UNKNOWN-UW354/2020	SARS-CoV-2	0.1833	0.3219
SARS-CoV-2/human/USA/WA-UW150/2020	SARS-CoV-2	0.1833	0.3218
SARS-CoV-2/human/USA/WA-UW167/2020	SARS-CoV-2	0.1833	0.3218
SARS-CoV-2/human/USA/WA-UW189/2020	SARS-CoV-2	0.1834	0.3218
hCoV-19/USA/WA-UW383/2020	SARS-CoV-2	0.1833	0.3219
SARS-CoV-2/WA-UW385/human/2020/USA	SARS-CoV-2	0.1833	0.3218
SARS-CoV-2/human/USA/WA-UW145/2020	SARS-CoV-2	0.1833	0.3219
hCoV-19/USA/WA-UW229/2020	SARS-CoV-2	0.1833	0.3219
SARS-CoV-2/human/AUS/VIC110/2020	SARS-CoV-2	0.1833	0.3219
hCoV-19/USA/ID-UW270/2020	SARS-CoV-2	0.1833	0.3219
SARS-CoV-2/human/USA/WA-UW106/2020	SARS-CoV-2	0.1833	0.3218
hCoV-19/USA/WA-UW298/2020	SARS-CoV-2	0.1833	0.3218
SARS-CoV-2/human/USA/WA-UW97/2020	SARS-CoV-2	0.1834	0.3218
SARS-CoV-2/human/USA/WA-UW124/2020	SARS-CoV-2	0.1833	0.3218
hCoV-19/USA/WA-UW207/2020	SARS-CoV-2	0.1833	0.3218
SARS-CoV-2/human/USA/WA-UW173/2020	SARS-CoV-2	0.1834	0.3218
hCoV-19/USA/WA-UW195/2020	SARS-CoV-2	0.1833	0.3218
SARS-CoV-2/human/USA/WA-UW176/2020	SARS-CoV-2	0.1833	0.3218
hCoV-19/USA/WA-UW274/2020	SARS-CoV-2	0.1833	0.3218
hCoV-19/USA/ID-UW290/2020	SARS-CoV-2	0.1833	0.3219
hCoV-19/USA/WA-UW360/2020	SARS-CoV-2	0.1834	0.3218
SARS-CoV-2/human/USA/WA-UW179/2020	SARS-CoV-2	0.1833	0.3218
SARS-CoV-2/human/USA/WA-UW130/2020	SARS-CoV-2	0.1834	0.3218
hCoV-19/USA/ID-UW232/2020	SARS-CoV-2	0.1834	0.3218
hCoV-19/USA/VA-DCLS-0002/2020	SARS-CoV-2	0.1833	0.3219
SARS-CoV-2/human/USA/WA-UW118/2020	SARS-CoV-2	0.1833	0.3218
hCoV-19/USA/WA-UW209/2020	SARS-CoV-2	0.1833	0.3218
hCoV-19/USA/WA-UW249/2020	SARS-CoV-2	0.1833	0.3218
SARS-CoV-2/human/USA/WA-UW116/2020	SARS-CoV-2	0.1833	0.3218
hCoV-19/USA/WA-UW211/2020	SARS-CoV-2	0.1833	0.3218
SARS-CoV-2/WA-UW315/human/2020/USA	SARS-CoV-2	0.1833	0.3218
SARS-CoV-2/human/USA/UT-00020/2020	SARS-CoV-2	0.1833	0.3218
hCoV-19/USA/WA-UW205/2020	SARS-CoV-2	0.1833	0.3218
SARS-CoV-2/human/USA/WA-UW105/2020	SARS-CoV-2	0.1833	0.3218
SARS-CoV-2/human/USA/UT-00014/2020	SARS-CoV-2	0.1833	0.3219
SARS-CoV-2/human/USA/UT-00015/2020	SARS-CoV-2	0.1833	0.3219
hCoV-19/USA/MN-UW334/2020	SARS-CoV-2	0.1833	0.3219
hCoV-19/USA/WA-UW369/2020	SARS-CoV-2	0.1833	0.3218
hCoV-19/USA/WA-UW320/2020	SARS-CoV-2	0.1833	0.3218
hCoV-19/USA/WA-UW345/2020	SARS-CoV-2	0.1833	0.3218
SARS-CoV-2/WA-UW228/human/2020/USA	SARS-CoV-2	0.1833	0.3219
SARS-CoV-2/WA-UW384/human/2020/USA	SARS-CoV-2	0.1833	0.3218
hCoV-19/USA/VA-DCLS-0017/2020	SARS-CoV-2	0.1833	0.3218
hCoV-19/USA/WA-UW212/2020	SARS-CoV-2	0.1833	0.3219
hCoV-19/USA/IL-UW350/2020	SARS-CoV-2	0.1833	0.3219
hCoV-19/USA/WA-UW300/2020	SARS-CoV-2	0.1833	0.3218
hCoV-19/USA/WA-UW255/2020	SARS-CoV-2	0.1833	0.3218
hCoV-19/USA/WA-UW261/2020	SARS-CoV-2	0.1833	0.3219
hCoV-19/USA/WA-UW376/2020	SARS-CoV-2	0.1833	0.3218
SARS-CoV-2/human/USA/WA-UW180/2020	SARS-CoV-2	0.1833	0.3219
hCoV-19/USA/WA-UW364/2020	SARS-CoV-2	0.1833	0.3218
hCoV-19/USA/WA-UW367/2020	SARS-CoV-2	0.1833	0.3218
SARS-CoV-2/human/USA/WA-UW172/2020	SARS-CoV-2	0.1833	0.3219
SARS-CoV-2/human/USA/WA-UW174/2020	SARS-CoV-2	0.1833	0.3219
SARS-CoV-2/human/USA/WA-UW190/2020	SARS-CoV-2	0.1833	0.3218
SARS-CoV-2/WA-UW371/human/2020/USA	SARS-CoV-2	0.1833	0.3218
hCoV-19/USA/ID-UW276/2020	SARS-CoV-2	0.1833	0.3218
hCoV-19/USA/WA-UW244/2020	SARS-CoV-2	0.1834	0.3218
hCoV-19/USA/ID-UW235/2020	SARS-CoV-2	0.1833	0.3219
SARS-CoV-2/WA-UW204/human/2020/USA	SARS-CoV-2	0.1833	0.3219
hCoV-19/USA/WA-UW253/2020	SARS-CoV-2	0.1833	0.3218
hCoV-19/USA/WA-UW214/2020	SARS-CoV-2	0.1834	0.3219
SARS-CoV-2/WA-UW325/human/2020/USA	SARS-CoV-2	0.1833	0.3219
SARS-CoV-2/human/USA/WA-UW188/2020	SARS-CoV-2	0.1833	0.3218
hCoV-19/USA/ID-UW284/2020	SARS-CoV-2	0.1833	0.3218
SARS-CoV-2/WA-UW305/human/2020/USA	SARS-CoV-2	0.1833	0.3218
SARS-CoV-2/WA-UW342/human/2020/USA	SARS-CoV-2	0.1832	0.3219
hCoV-19/USA/WA-UW198/2020	SARS-CoV-2	0.1833	0.3219
hCoV-19/USA/WA-UW215/2020	SARS-CoV-2	0.1834	0.3218
hCoV-19/USA/WA-UW361/2020	SARS-CoV-2	0.1834	0.3217
SARS-CoV-2/WA-UW390/human/2020/USA	SARS-CoV-2	0.1834	0.3218
hCoV-19/USA/WA-UW355/2020	SARS-CoV-2	0.1833	0.3219
hCoV-19/USA/WA-UW225/2020	SARS-CoV-2	0.1833	0.3218
hCoV-19/USA/ID-UW239/2020	SARS-CoV-2	0.1833	0.3218
SARS-CoV-2/human/AUS/VIC138/2020	SARS-CoV-2	0.1834	0.3218
hCoV-19/Guangzhou/GZMU0047/2020	SARS-CoV-2	0.1834	0.3218
hCoV-19/USA/WA-NH2/2020	SARS-CoV-2	0.1834	0.3218
hCoV-19/USA/WA-NH3/2020	SARS-CoV-2	0.1834	0.3218
hCoV-19/USA/WA-NH4/2020	SARS-CoV-2	0.1834	0.3218
hCoV-19/USA/WA-NH8/2020	SARS-CoV-2	0.1834	0.3218
hCoV-19/USA/WA-NH9/2020	SARS-CoV-2	0.1834	0.3218
hCoV-19/USA/WA-NH10/2020	SARS-CoV-2	0.1834	0.3218
hCoV-19/USA/WA-NH12/2020	SARS-CoV-2	0.1834	0.3218
hCoV-19/USA/WA-NH17/2020	SARS-CoV-2	0.1834	0.3218
hCoV-19/USA/WA-NH18/2020	SARS-CoV-2	0.1834	0.3218
hCoV-19/USA/WA-NH6/2020	SARS-CoV-2	0.1833	0.3218
hCoV-19/USA/WA-NH7/2020	SARS-CoV-2	0.1833	0.3218
hCoV-19/USA/WA-NH11/2020	SARS-CoV-2	0.1833	0.3218
hCoV-19/USA/WA-NH14/2020	SARS-CoV-2	0.1833	0.3218
hCoV-19/USA/WA-NH19/2020	SARS-CoV-2	0.1833	0.3218
hCoV-19/USA/WA-NH20/2020	SARS-CoV-2	0.1833	0.3218
hCoV-19/USA/WA-NH21/2020	SARS-CoV-2	0.1833	0.3218
hCoV-19/USA/WA-NH22/2020	SARS-CoV-2	0.1833	0.3218
hCoV-19/USA/WA-NH23/2020	SARS-CoV-2	0.1833	0.3218
hCoV-19/USA/WA-NH24/2020	SARS-CoV-2	0.1833	0.3218
hCoV-19/USA/WA-NH5/2020	SARS-CoV-2	0.1834	0.3218
hCoV-19/USA/WA-NH13/2020	SARS-CoV-2	0.1833	0.3219
hCoV-19/USA/GA_2741/2020	SARS-CoV-2	0.1834	0.3219
hCoV-19/USA/TX_2020/2020	SARS-CoV-2	0.1833	0.3219
hCoV-19/USA/RI_0520/2020	SARS-CoV-2	0.1833	0.3219
hCoV-19/USA/GA_2742/2020	SARS-CoV-2	0.1834	0.3219
hCoV-19/USA/FL_5125/2020	SARS-CoV-2	0.1833	0.3219
hCoV-19/USA/FL_5091/2020	SARS-CoV-2	0.1833	0.3219
SARS-CoV-2/Hu/DP/Kng/19-031	SARS-CoV-2	0.1834	0.3219
SARS-CoV-2/human/USA/CA-SCCPHD-UC14/2020	SARS-CoV-2	0.1834	0.3218
SARS-CoV-2/human/USA/CA-SCCPHD-UC16/2020	SARS-CoV-2	0.1834	0.3218
SARS-CoV-2/human/USA/UT-00010/2020	SARS-CoV-2	0.1834	0.3218
SARS-CoV-2/human/TWN/CGMH-CGU-06/2020	SARS-CoV-2	0.1834	0.3218
SARS-CoV-2/human/TWN/CGMH-CGU-08/2020	SARS-CoV-2	0.1834	0.3218
SARS-CoV-2/human/TWN/CGMH-CGU-07/2020	SARS-CoV-2	0.1834	0.3218
SARS-CoV-2/human/AUS/VIC139/2020	SARS-CoV-2	0.1836	0.3212
SARS-CoV-2/human/AUS/VIC141/2020	SARS-CoV-2	0.1833	0.3217
SARS-CoV-2/human/AUS/VIC159/2020	SARS-CoV-2	0.1839	0.3211
SARS-CoV-2/human/AUS/VIC162/2020	SARS-CoV-2	0.1834	0.3216
SARS-CoV-2/human/AUS/VIC165/2020	SARS-CoV-2	0.1841	0.3209
SARS-CoV-2/human/AUS/VIC189/2020	SARS-CoV-2	0.1836	0.3213
hCoV-19/USA/VA-DCLS-0010/2020	SARS-CoV-2	0.1834	0.3218
SARS-CoV-2/human/USA/WA-UW127/2020	SARS-CoV-2	0.1833	0.3218
SARS-CoV-2/human/USA/WA-UW162/2020	SARS-CoV-2	0.1833	0.3219
hCoV-19/USA/WA-UW231/2020	SARS-CoV-2	0.1833	0.3219
SARS-CoV-2/WA-UW303/human/2020/USA	SARS-CoV-2	0.1834	0.3218
hCoV-19/USA/ID-UW236/2020	SARS-CoV-2	0.1833	0.3218
SARS-CoV-2/WA-UW379/human/2020/USA	SARS-CoV-2	0.1833	0.3219
hCoV-19/USA/WA-UW217/2020	SARS-CoV-2	0.1833	0.3219
SARS-CoV-2/human/AUS/VIC111/2020	SARS-CoV-2	0.1834	0.3219
SARS-CoV-2/WA-UW202/human/2020/USA	SARS-CoV-2	0.1833	0.3219
SARS-CoV-2/human/AUS/VIC225/2020	SARS-CoV-2	0.1833	0.3219
hCoV-19/USA/WA-UW218/2020	SARS-CoV-2	0.1833	0.3219
SARS-CoV-2/WA-UW314/human/2020/USA	SARS-CoV-2	0.1834	0.3219
SARS-CoV-2/human/USA/WA-UW171/2020	SARS-CoV-2	0.1834	0.3218
SARS-CoV-2/human/USA/WA-UW142/2020	SARS-CoV-2	0.1833	0.3219
hCoV-19/USA/WA-UW245/2020	SARS-CoV-2	0.1833	0.3218
SARS-CoV-2/human/USA/WA-UW146/2020	SARS-CoV-2	0.1833	0.3219
SARS-CoV-2/WA-UW338/human/2020/USA	SARS-CoV-2	0.1834	0.3218
SARS-CoV-2/WA-UW374/human/2020/USA	SARS-CoV-2	0.1833	0.3219
hCoV-19/USA/WA-UW341/2020	SARS-CoV-2	0.1833	0.3219
hCoV-19/USA/WA-UW340/2020	SARS-CoV-2	0.1833	0.3218
SARS-CoV-2/WA-UW378/human/2020/USA	SARS-CoV-2	0.1833	0.3218
SARS-CoV-2/human/USA/WA-UW141/2020	SARS-CoV-2	0.1833	0.3218
SARS-CoV-2/human/USA/WA-UW163/2020	SARS-CoV-2	0.1834	0.3218
hCoV-19/USA/WA-UW363/2020	SARS-CoV-2	0.1832	0.3219
hCoV-19/USA/ID-UW297/2020	SARS-CoV-2	0.1833	0.3219
hCoV-19/USA/VA-DCLS-0021/2020	SARS-CoV-2	0.1834	0.3218
SARS-CoV-2/human/AUS/VIC171/2020	SARS-CoV-2	0.1835	0.3216
SARS-CoV-2/human/AUS/VIC203/2020	SARS-CoV-2	0.1833	0.3219
SARS-CoV-2/human/AUS/VIC83/2020	SARS-CoV-2	0.1834	0.3218
SARS-CoV-2/human/AUS/VIC151/2020	SARS-CoV-2	0.1846	0.3203
SARS-CoV-2/human/USA/WA-UW151/2020	SARS-CoV-2	0.1833	0.3218
SARS-CoV-2/human/AUS/VIC53/2020	SARS-CoV-2	0.1834	0.3218
SARS-CoV-2/human/AUS/VIC73/2020	SARS-CoV-2	0.1834	0.3218
SARS-CoV-2/human/AUS/VIC27/2020	SARS-CoV-2	0.1834	0.3218
SARS-CoV-2/human/AUS/VIC117/2020	SARS-CoV-2	0.1834	0.3218
SARS-CoV-2/human/AUS/VIC28/2020	SARS-CoV-2	0.1834	0.3218
SARS-CoV-2/human/AUS/VIC56/2020	SARS-CoV-2	0.1834	0.3218
SARS-CoV-2/human/AUS/VIC17/2020	SARS-CoV-2	0.1834	0.3218
SARS-CoV-2/human/AUS/VIC112/2020	SARS-CoV-2	0.1834	0.3218
SARS-CoV-2/human/AUS/VIC103/2020	SARS-CoV-2	0.1838	0.321
SARS-CoV-2/human/AUS/VIC33/2020	SARS-CoV-2	0.1834	0.3218
SARS-CoV-2/human/AUS/VIC35/2020	SARS-CoV-2	0.1834	0.3218
SARS-CoV-2/human/AUS/VIC215/2020	SARS-CoV-2	0.1834	0.3218
SARS-CoV-2/human/AUS/VIC108/2020	SARS-CoV-2	0.1834	0.3218
SARS-CoV-2/human/AUS/VIC150/2020	SARS-CoV-2	0.184	0.3209
SARS-CoV-2/human/AUS/VIC77/2020	SARS-CoV-2	0.1834	0.3215
SARS-CoV-2/human/AUS/VIC86/2020	SARS-CoV-2	0.1834	0.3218
SARS-CoV-2/human/AUS/VIC100/2020	SARS-CoV-2	0.1845	0.3205
SARS-CoV-2/human/AUS/VIC85/2020	SARS-CoV-2	0.1834	0.3218
SARS-CoV-2/human/AUS/VIC32/2020	SARS-CoV-2	0.184	0.3209
SARS-CoV-2/human/AUS/VIC51/2020	SARS-CoV-2	0.1833	0.3218
SARS-CoV-2/human/AUS/VIC209/2020	SARS-CoV-2	0.1838	0.321
SARS-CoV-2/WA-UW330/human/2020/USA	SARS-CoV-2	0.1833	0.3218
hCoV-19/USA/ID-UW260/2020	SARS-CoV-2	0.1834	0.3218
SARS-CoV-2/human/AUS/VIC104/2020	SARS-CoV-2	0.1843	0.3209
hCoV-19/USA/WA-UW365/2020	SARS-CoV-2	0.1833	0.3219
hCoV-19/USA/WA-UW275/2020	SARS-CoV-2	0.1833	0.322
SARS-CoV-2/human/TWN/CGMH-CGU-10/2020	SARS-CoV-2	0.1835	0.3218
SARS-CoV-2/human/TWN/CGMH-CGU-11/2020	SARS-CoV-2	0.1835	0.3218
hCoV-19/USA/OR-UW287/2020	SARS-CoV-2	0.1833	0.3219
SARS-CoV-2/WA-UW380/human/2020/USA	SARS-CoV-2	0.1833	0.3218
hCoV-19/USA/WA-UW344/2020	SARS-CoV-2	0.1833	0.3218
hCoV-19/USA/WA-UW256/2020	SARS-CoV-2	0.1833	0.3219
hCoV-19/USA/WA-UW230/2020	SARS-CoV-2	0.1833	0.3219
hCoV-19/USA/WA-UW310/2020	SARS-CoV-2	0.1833	0.3219
hCoV-19/USA/WA-UW200/2020	SARS-CoV-2	0.1833	0.3219
hCoV-19/USA/WA-UW216/2020	SARS-CoV-2	0.1833	0.3218
hCoV-19/USA/WA-UW242/2020	SARS-CoV-2	0.1833	0.3219
hCoV-19/USA/WA-UW301/2020	SARS-CoV-2	0.1834	0.3218
hCoV-19/USA/WA-UW194/2020	SARS-CoV-2	0.1833	0.3219
hCoV-19/USA/WA-UW266/2020	SARS-CoV-2	0.1832	0.322
hCoV-19/USA/CZB-RR057-014/2020	SARS-CoV-2	0.1834	0.3217
SARS-CoV-2/human/USA/VA-DCLS-0014/2020	SARS-CoV-2	0.1832	0.3219
hCoV-19/USA/WA-UW317/2020	SARS-CoV-2	0.1833	0.3219
SARS-Cov-2/Manga1/human/2020/PAK	SARS-CoV-2	0.1834	0.3215
SARS-CoV-2/human/AUS/VIC194/2020	SARS-CoV-2	0.1841	0.3211
SARS-CoV-2/human/USA/WA-UW119/2020	SARS-CoV-2	0.1833	0.3218
SARS-CoV-2/human/TWN/CGMH-CGU-02/2020	SARS-CoV-2	0.1833	0.3216
SARS-CoV-2/KMS1/human/2020/CHN	SARS-CoV-2	0.1837	0.3221
hCoV-19/USA/WA-UW299/2020	SARS-CoV-2	0.1833	0.3218
hCoV-19/USA/WA-UW-1785/2020	SARS-CoV-2	0.1833	0.3219
hCoV-19/USA/WA-UW-1984/2020	SARS-CoV-2	0.1833	0.3219
hCoV-19/USA/WA-UW-1986/2020	SARS-CoV-2	0.1833	0.3219
hCoV-19/USA/WA-UW-1944/2020	SARS-CoV-2	0.1833	0.3219
hCoV-19/USA/WA-UW-1840/2020	SARS-CoV-2	0.1833	0.3219
hCoV-19/USA/WA-UW-1822/2020	SARS-CoV-2	0.1833	0.3219
hCoV-19/USA/WA-UW-1700/2020	SARS-CoV-2	0.1833	0.3218
SARS-CoV-2/human/USA/AZ-ASU2922/2020	SARS-CoV-2	0.1833	0.3218
SARS-CoV-2/human/USA/VA-DCLS-0004/2020	SARS-CoV-2	0.1833	0.3219
hCoV-19/USA/VA-DCLS-0018/2020	SARS-CoV-2	0.1833	0.3218
SARS-CoV-2/human/USA/VA-DCLS-0003/2020	SARS-CoV-2	0.1833	0.3219
hCoV-19/USA/VA-DCLS-0019/2020	SARS-CoV-2	0.1833	0.3218
hCoV-19/USA/WA-UW-1702/2020	SARS-CoV-2	0.1833	0.3218
SARS-CoV-2/human/USAWA-UW416/2020	SARS-CoV-2	0.1833	0.3218
hCoV-19/USA/WA-UW-1913/2020	SARS-CoV-2	0.1833	0.3219
hCoV-19/USA/WA-UW-1666/2020	SARS-CoV-2	0.1834	0.3218
SARS-CoV-2/human/USAWA-UW418/2020	SARS-CoV-2	0.1833	0.3219
SARS-CoV-2/human/USAWA-UW447/2020	SARS-CoV-2	0.1833	0.3218
SARS-CoV-2/human/USAWA-UW403/2020	SARS-CoV-2	0.1833	0.3218
SARS-CoV-2/human/USACT-UW427/2020	SARS-CoV-2	0.1833	0.3218
SARS-CoV-2/human/USAWA-UW438/2020	SARS-CoV-2	0.1833	0.3219
SARS-CoV-2/human/USAWA-UW425/2020	SARS-CoV-2	0.1833	0.3219
hCoV-19/USA/WA-UW-1683/2020	SARS-CoV-2	0.1834	0.3218
SARS-CoV-2/human/USACT-UW420/2020	SARS-CoV-2	0.1833	0.3218
hCoV-19/USA/WA-UW-1782/2020	SARS-CoV-2	0.1834	0.3218
hCoV-19/USA/WA-UW-1695/2020	SARS-CoV-2	0.1833	0.3218
SARS-CoV-2/human/USACT-UW412/2020	SARS-CoV-2	0.1833	0.3218
SARS-CoV-2/human/USAWA-UW445/2020	SARS-CoV-2	0.1834	0.3218
SARS-CoV-2/human/USAWA-UW401/2020	SARS-CoV-2	0.1833	0.3219
hCoV-19/USA/UNKNOWN-UW-1817/2020	SARS-CoV-2	0.1833	0.3219
hCoV-19/USA/OR-UW-1851/2020	SARS-CoV-2	0.1833	0.3218
SARS-CoV-2/human/USAWA-UW453/2020	SARS-CoV-2	0.1833	0.3218
SARS-CoV-2/human/USAWA-UW466/2020	SARS-CoV-2	0.1834	0.3218
SARS-CoV-2/human/USAWA-UW435/2020	SARS-CoV-2	0.1833	0.3218
hCoV-19/USA/WA-UW-1860/2020	SARS-CoV-2	0.1833	0.3218
SARS-CoV-2/Wuhan_IME-WH01/human/2019/CHN	SARS-CoV-2	0.1834	0.3217
SARS-CoV-2/Wuhan_IME-WH05/human/2019/CHN	SARS-CoV-2	0.1834	0.3218
SARS-CoV-2/Wuhan_IME-WH04/human/2019/CHN	SARS-CoV-2	0.1834	0.3218
SARS-CoV-2/Wuhan_IME-WH02/human/2019/CHN	SARS-CoV-2	0.1834	0.3218
SARS-CoV-2/Wuhan_IME-WH03/human/2019/CHN	SARS-CoV-2	0.1834	0.3218
hCoV-19/USA/UNKNOWN-UW-1816/2020	SARS-CoV-2	0.1833	0.3219
hCoV-19/USA/WA-UW-1863/2020	SARS-CoV-2	0.1833	0.3219
SARS-CoV-2/human/USACT-UW423/2020	SARS-CoV-2	0.1834	0.3218
hCoV-19/USA/OR-UW-1849/2020	SARS-CoV-2	0.1833	0.3219
SARS-CoV-2/human/USAWA-UW404/2020	SARS-CoV-2	0.1833	0.3219
hCoV-19/USA/WA-UW-1294/2020	SARS-CoV-2	0.1833	0.3219
hCoV-19/USA/WA-UW-1805/2020	SARS-CoV-2	0.1833	0.3219
hCoV-19/USA/WA-UW-1744/2020	SARS-CoV-2	0.1833	0.3218
SARS-CoV-2/human/AUS/VIC317/2020	SARS-CoV-2	0.1833	0.3218
hCoV-19/USA/VA-DCLS-0024/2020	SARS-CoV-2	0.1833	0.3219
SARS-CoV-2/human/USA/NY-PV08146/2020	SARS-CoV-2	0.1833	0.3219
SARS-CoV-2/human/USA/NY-PV08148/2020	SARS-CoV-2	0.1833	0.3219
SARS-CoV-2/human/USAWA-UW414/2020	SARS-CoV-2	0.1834	0.3218
SARS-CoV-2/human/AUS/VIC316/2020	SARS-CoV-2	0.1833	0.3218
SARS-CoV-2/human/AUS/VIC265/2020	SARS-CoV-2	0.1833	0.3218
SARS-CoV-2/human/AUS/VIC288/2020	SARS-CoV-2	0.1833	0.3219
hCoV-19/USA/WA-UW-1843/2020	SARS-CoV-2	0.1833	0.3218
hCoV-19/USA/IL-UW-1311/2020	SARS-CoV-2	0.1833	0.3218
SARS-CoV-2/human/USAWA-UW422/2020	SARS-CoV-2	0.1833	0.3218
SARS-CoV-2/human/USAWA-UW456/2020	SARS-CoV-2	0.1833	0.3219
hCoV-19/USA/WA-UW-1705/2020	SARS-CoV-2	0.1833	0.3219
SARS-CoV-2/human/USAWA-UW394/2020	SARS-CoV-2	0.1834	0.3219
hCoV-19/USA/WA-UW-1778/2020	SARS-CoV-2	0.1833	0.3219
hCoV-19/USA/UNKNOWN-UW-1791/2020	SARS-CoV-2	0.1833	0.3219
SARS-CoV-2/human/USAWA-UW429/2020	SARS-CoV-2	0.1834	0.3218
SARS-CoV-2/human/USAUNKNOWN-UW398/2020	SARS-CoV-2	0.1833	0.3219
hCoV-19/USA/WA-UW-1760/2020	SARS-CoV-2	0.1833	0.3219
hCoV-19/USA/WA-UW-1784/2020	SARS-CoV-2	0.1834	0.3218
hCoV-19/USA/WA-UW-1850/2020	SARS-CoV-2	0.1833	0.3219
SARS-CoV-2/human/USAWA-UW419/2020	SARS-CoV-2	0.1833	0.3219
SARS-CoV-2/human/USAWA-UW448/2020	SARS-CoV-2	0.1832	0.322
SARS-CoV-2/human/TUR/ERAGEM-001/2020	SARS-CoV-2	0.1834	0.3218
SARS-CoV-2/human/USA/NY-PV09099/2020	SARS-CoV-2	0.1834	0.3218
SARS-CoV-2/human/USA/NY-PV09154/2020	SARS-CoV-2	0.1834	0.3219
SARS-CoV-2/human/USA/NY-PV08489/2020	SARS-CoV-2	0.1834	0.3218
SARS-CoV-2/human/USA/NY-PV09067/2020	SARS-CoV-2	0.1834	0.3219
SARS-CoV-2/human/USA/NY-PV08498/2020	SARS-CoV-2	0.1834	0.3218
SARS-CoV-2/human/USA/NY-PV09061/2020	SARS-CoV-2	0.1834	0.3219
SARS-CoV-2/human/USA/NY-PV09063/2020	SARS-CoV-2	0.1834	0.3219
SARS-CoV-2/human/USA/NY-PV08135/2020	SARS-CoV-2	0.1833	0.3219
SARS-CoV-2/human/USA/NY-PV08136/2020	SARS-CoV-2	0.1833	0.3219
SARS-CoV-2/human/ITA/INMI1/2020	SARS-CoV-2	0.1834	0.3218
SARS-CoV-2/ISR_JP0320/human/2020/ISR	SARS-CoV-2	0.1834	0.3218
SARS-CoV-2/human/AUS/VIC268/2020	SARS-CoV-2	0.1833	0.3219
SARS-CoV-2/human/ESP/Valencia11/2020	SARS-CoV-2	0.1834	0.3218
SARS-CoV-2/human/AUS/VIC301/2020	SARS-CoV-2	0.1848	0.3207
SARS-CoV-2/human/USA/NY-PV09075/2020	SARS-CoV-2	0.1833	0.3219
SARS-CoV-2/human/USA/NY-PV09116/2020	SARS-CoV-2	0.1834	0.3218
SARS-CoV-2/human/CHN/IME-HZ01/2020	SARS-CoV-2	0.1834	0.3218
SARS-CoV-2/human/AUS/VIC272/2020	SARS-CoV-2	0.1833	0.3218
SARS-CoV-2/human/AUS/VIC294/2020	SARS-CoV-2	0.1834	0.3218
SARS-CoV-2/human/USA/NY-PV09156/2020	SARS-CoV-2	0.1834	0.3217
Guangzhou/GZ8H0002/2020	SARS-CoV-2	0.1833	0.3218
Guangzhou/GZ8H0003/2020	SARS-CoV-2	0.1833	0.3218
Guangzhou/GZ8H0008/2020	SARS-CoV-2	0.1834	0.3218
Guangzhou/GZ8H0010/2020	SARS-CoV-2	0.1834	0.3218
Guangzhou/GZ8H0011/2020	SARS-CoV-2	0.1834	0.3218
Guangzhou/GZ8H0007/2020	SARS-CoV-2	0.1834	0.3218
2019-nCoV/USA-WA1/2020/P2	SARS-CoV-2	0.1834	0.3218
2019-nCoV/USA-WA1/2020/P1	SARS-CoV-2	0.1834	0.3218
Guangzhou/GZ8H0016/2020	SARS-CoV-2	0.1833	0.3219
Guangzhou/GZ8H0005/2020	SARS-CoV-2	0.1833	0.3218
Guangzhou/GZ8H0004/2020	SARS-CoV-2	0.1833	0.3218
SARS-CoV-2/human/AUS/VIC293/2020	SARS-CoV-2	0.1833	0.3218
SARS-CoV-2/human/CHN/Beijing_IME-BJ03/2020	SARS-CoV-2	0.1834	0.3218
SARS-CoV-2/human/CHN/Beijing_IME-BJ04/2020	SARS-CoV-2	0.1834	0.3218
SARS-CoV-2/human/GRC/16/2020	SARS-CoV-2	0.1833	0.3219
SARS-CoV-2/human/USA/NY-PV09147/2020	SARS-CoV-2	0.1833	0.3219
SARS-CoV-2/human/AUS/VIC277/2020	SARS-CoV-2	0.1832	0.3219
SARS-CoV-2/human/ESP/Valencia12/2020	SARS-CoV-2	0.1833	0.3219
SARS-CoV-2/human/ESP/Valencia15/2020	SARS-CoV-2	0.1833	0.3219
SARS-CoV-2/human/ESP/Valencia14/2020	SARS-CoV-2	0.1833	0.3219
SARS-CoV-2/human/AUS/VIC295/2020	SARS-CoV-2	0.1832	0.322
SARS-CoV-2/human/AUS/VIC256/2020	SARS-CoV-2	0.1832	0.3219
SARS-CoV-2/human/AUS/VIC304/2020	SARS-CoV-2	0.1832	0.322
Guangzhou/GZ8H0001/2020	SARS-CoV-2	0.1833	0.3218
SARS-CoV-2/human/CHN/Beijing_IME-BJ07/2020	SARS-CoV-2	0.1833	0.3219
SARS-CoV-2/human/CHN/Beijing_IME-BJ01/2020	SARS-CoV-2	0.1833	0.3218
SARS-CoV-2/human/USAWA-UW393/2020	SARS-CoV-2	0.1834	0.3217
hCoV-19/USA/WA-UW-1796/2020	SARS-CoV-2	0.1833	0.3219
hCoV-19/USA/WA-UW-1718/2020	SARS-CoV-2	0.1833	0.3219
hCoV-19/USA/WA-UW-1756/2020	SARS-CoV-2	0.1833	0.3218
SARS-CoV-2/ENV/USA/UF-3/2020	SARS-CoV-2	0.1834	0.3217
SARS-CoV-2/human/USA/FL_9655/2020	SARS-CoV-2	0.1834	0.3218
SARS-CoV-2/human/USA/GA_1847/2020	SARS-CoV-2	0.1834	0.3217
SARS-CoV-2/human/USA/SC_3569/2020	SARS-CoV-2	0.1834	0.3217
SARS-CoV-2/human/USA/SC_3520/2020	SARS-CoV-2	0.1834	0.3217
SARS-CoV-2/human/USA/SC_3570/2020	SARS-CoV-2	0.1834	0.3217
hCov-19/USA/GA_1320/2020	SARS-CoV-2	0.1834	0.3217
hCov-19/USA/GA_1445/2020	SARS-CoV-2	0.1834	0.3217
SARS-CoV-2/human/USA/GA_2055/2020	SARS-CoV-2	0.1834	0.3218
SARS-CoV-2/human/USA/GA_2118/2020	SARS-CoV-2	0.1834	0.3217
SARS-CoV-2/human/USA/GA_2343/2020	SARS-CoV-2	0.1834	0.3218
SARS-CoV-2/human/USA/SC_3575/2020	SARS-CoV-2	0.1834	0.3218
SARS-CoV-2/human/USA/SC_3571/2020	SARS-CoV-2	0.1835	0.3217
SARS-CoV-2/human/USA/SC_6370/2020	SARS-CoV-2	0.1834	0.3218
SARS-CoV-2/human/USA/GA_2120/2020	SARS-CoV-2	0.1834	0.3217
SARS-CoV-2/human/USA/UNC_200181/2020	SARS-CoV-2	0.1834	0.3218
SARS-CoV-2/human/USA/NY-PV08490/2020	SARS-CoV-2	0.1834	0.3218
SARS-CoV-2/human/USA/UF-2/2020	SARS-CoV-2	0.1834	0.3218
SARS-CoV-2/human/USA/NV_0052/2020	SARS-CoV-2	0.1833	0.3219
hCov-19/USA/TX_2039/2020	SARS-CoV-2	0.1832	0.322
SARS-CoV-2/human/USA/VA_6171/2020	SARS-CoV-2	0.1834	0.3218
SARS-CoV-2/Fuyang_FY002/human/2020/CHN	SARS-CoV-2	0.1834	0.3219
hCoV-19/USA/WA-UW-1745/2020	SARS-CoV-2	0.1834	0.3218
hCoV-19/USA/WA-UW-1919/2020	SARS-CoV-2	0.1833	0.3219
SARS-CoV-2/human/USAWA-UW436/2020	SARS-CoV-2	0.1833	0.3218
SARS-CoV-2/human/USAWA-UW434/2020	SARS-CoV-2	0.1833	0.3218
hCoV-19/USA/WA-UW-1765/2020	SARS-CoV-2	0.1832	0.3219
SARS-CoV-2/human/USAWA-UW391/2020	SARS-CoV-2	0.1833	0.3219
SARS-CoV-2/human/AUS/VIC280/2020	SARS-CoV-2	0.1833	0.322
SARS-CoV-2/human/AUS/VIC305/2020	SARS-CoV-2	0.1833	0.322
SARS-CoV-2/human/AUS/VIC326/2020	SARS-CoV-2	0.1833	0.322
SARS-CoV-2/human/AUS/VIC299/2020	SARS-CoV-2	0.1833	0.3219
SARS-CoV-2/human/AUS/VIC322/2020	SARS-CoV-2	0.1834	0.3218
SARS-CoV-2/human/AUS/VIC325/2020	SARS-CoV-2	0.1834	0.3219
hCoV-19/USA/WA-UW-1801/2020	SARS-CoV-2	0.1833	0.3219
SARS-CoV-2/human/USA/NY-PV09077/2020	SARS-CoV-2	0.1833	0.322
SARS-CoV-2/human/USA/NY-PV09079/2020	SARS-CoV-2	0.1833	0.3219
SARS-CoV-2/human/USA/NY-PV08455/2020	SARS-CoV-2	0.1833	0.3219
SARS-CoV-2/human/USA/NY-PV09032/2020	SARS-CoV-2	0.1833	0.3219
SARS-CoV-2/human/USA/NY-PV09134/2020	SARS-CoV-2	0.1833	0.3219
SARS-CoV-2/human/USA/NY-PV08472/2020	SARS-CoV-2	0.1833	0.3219
SARS-CoV-2/human/USA/NY-PV08478/2020	SARS-CoV-2	0.1833	0.3219
SARS-CoV-2/human/USA/NY-PV08461/2020	SARS-CoV-2	0.1833	0.3219
SARS-CoV-2/human/USA/NY-PV08138/2020	SARS-CoV-2	0.1833	0.3219
SARS-CoV-2/human/USA/NY-PV08428/2020	SARS-CoV-2	0.1833	0.3219
SARS-CoV-2/human/USA/NY-PV08127/2020	SARS-CoV-2	0.1832	0.322
SARS-CoV-2/human/USA/NY-PV08469/2020	SARS-CoV-2	0.1832	0.322
SARS-CoV-2/human/USA/NY-PV08481/2020	SARS-CoV-2	0.1832	0.322
SARS-CoV-2/human/USA/NY-PV08412/2020	SARS-CoV-2	0.1832	0.3219
SARS-CoV-2/human/USA/NY-PV08143/2020	SARS-CoV-2	0.1833	0.3219
SARS-CoV-2/human/USA/NY-PV08463/2020	SARS-CoV-2	0.1833	0.3219
SARS-CoV-2/human/USA/NY-PV08149/2020	SARS-CoV-2	0.1832	0.322
SARS-CoV-2/human/USA/NY-PV09102/2020	SARS-CoV-2	0.1833	0.3219
SARS-CoV-2/human/USA/NY-PV09057/2020	SARS-CoV-2	0.1833	0.3219
SARS-CoV-2/human/USA/NY-PV09165/2020	SARS-CoV-2	0.1833	0.3219
SARS-CoV-2/human/USA/NY-PV09171/2020	SARS-CoV-2	0.1833	0.3219
SARS-CoV-2/human/USA/NY-PV08427/2020	SARS-CoV-2	0.1833	0.3219
SARS-CoV-2/human/USA/NY-PV08444/2020	SARS-CoV-2	0.1833	0.3219
SARS-CoV-2/human/USA/NY-PV08452/2020	SARS-CoV-2	0.1833	0.3219
SARS-CoV-2/human/USA/NY-PV08453/2020	SARS-CoV-2	0.1833	0.3219
SARS-CoV-2/human/USA/NY-PV08466/2020	SARS-CoV-2	0.1833	0.3219
SARS-CoV-2/human/USA/NY-PV08474/2020	SARS-CoV-2	0.1833	0.3219
SARS-CoV-2/human/USA/NY-PV08492/2020	SARS-CoV-2	0.1833	0.3219
SARS-CoV-2/human/USA/NY-PV09021/2020	SARS-CoV-2	0.1833	0.3219
SARS-CoV-2/human/USA/NY-PV09186/2020	SARS-CoV-2	0.1833	0.3219
SARS-CoV-2/human/USA/NY-PV09198/2020	SARS-CoV-2	0.1833	0.3219
SARS-CoV-2/human/USA/NY-PV08125/2020	SARS-CoV-2	0.1833	0.3219
SARS-CoV-2/human/USA/NY-PV08445/2020	SARS-CoV-2	0.1833	0.3219
SARS-CoV-2/human/USA/NY-PV08448/2020	SARS-CoV-2	0.1833	0.3219
SARS-CoV-2/human/USA/NY-PV08449/2020	SARS-CoV-2	0.1833	0.3219
SARS-CoV-2/human/USA/NY-PV08456/2020	SARS-CoV-2	0.1833	0.3219
SARS-CoV-2/human/USA/NY-PV09195/2020	SARS-CoV-2	0.1833	0.3219
SARS-CoV-2/human/USA/NY-PV08496/2020	SARS-CoV-2	0.1832	0.322
SARS-CoV-2/human/USA/NY-PV09073/2020	SARS-CoV-2	0.1832	0.322
SARS-CoV-2/human/USA/NY-PV08436/2020	SARS-CoV-2	0.1833	0.3219
SARS-CoV-2/human/USA/NY-PV08477/2020	SARS-CoV-2	0.1833	0.3219
SARS-CoV-2/human/USA/NY-PV09194/2020	SARS-CoV-2	0.1833	0.3219
SARS-CoV-2/human/USA/NY-PV08450/2020	SARS-CoV-2	0.1833	0.3219
SARS-CoV-2/human/USA/NY-PV08426/2020	SARS-CoV-2	0.1833	0.3218
SARS-CoV-2/human/USA/NY-PV09045/2020	SARS-CoV-2	0.1832	0.322
SARS-CoV-2/human/USA/NY-PV09183/2020	SARS-CoV-2	0.1832	0.322
SARS-CoV-2/human/USA/NY-PV08473/2020	SARS-CoV-2	0.1832	0.322
SARS-CoV-2/human/USA/NY-PV08486/2020	SARS-CoV-2	0.1832	0.322
SARS-CoV-2/human/USA/NY-PV09046/2020	SARS-CoV-2	0.1832	0.322
SARS-CoV-2/human/USA/NY-PV09025/2020	SARS-CoV-2	0.1832	0.322
SARS-CoV-2/human/USA/NY-PV08432/2020	SARS-CoV-2	0.1832	0.322
SARS-CoV-2/human/USA/NY-PV08434/2020	SARS-CoV-2	0.1832	0.322
SARS-CoV-2/human/USA/NY-PV08485/2020	SARS-CoV-2	0.1832	0.322
SARS-CoV-2/human/USA/NY-PV08446/2020	SARS-CoV-2	0.1832	0.322
SARS-CoV-2/human/USA/NY-PV09182/2020	SARS-CoV-2	0.1834	0.3218
SARS-CoV-2/human/USA/NY-PV09308/2020	SARS-CoV-2	0.1833	0.3219
SARS-CoV-2/human/USA/NY-PV08124/2020	SARS-CoV-2	0.1834	0.3218
SARS-CoV-2/human/USA/NY-PV08495/2020	SARS-CoV-2	0.1833	0.3219
SARS-CoV-2/human/USA/NY-PV08122/2020	SARS-CoV-2	0.1834	0.3218
SARS-CoV-2/human/USA/NY-PV08123/2020	SARS-CoV-2	0.1834	0.3218
SARS-CoV-2/human/USA/NY-PV09090/2020	SARS-CoV-2	0.1833	0.3219
SARS-CoV-2/human/USA/NY-PV09169/2020	SARS-CoV-2	0.1833	0.3219
SARS-CoV-2/human/USA/NY-PV09304/2020	SARS-CoV-2	0.1833	0.3219
SARS-CoV-2/human/USA/NY-PV09068/2020	SARS-CoV-2	0.1833	0.3219
SARS-CoV-2/human/USA/NY-PV09187/2020	SARS-CoV-2	0.1833	0.3219
SARS-CoV-2/human/USA/NY-PV09132/2020	SARS-CoV-2	0.1833	0.322
SARS-CoV-2/human/USA/NY-PV09197/2020	SARS-CoV-2	0.1832	0.322
SARS-CoV-2/human/USA/NY-PV09092/2020	SARS-CoV-2	0.1833	0.3219
SARS-CoV-2/human/USA/NY-PV09097/2020	SARS-CoV-2	0.1833	0.3219
SARS-CoV-2/human/USA/NY-PV09123/2020	SARS-CoV-2	0.1833	0.3219
SARS-CoV-2/human/USA/NY-PV09151/2020	SARS-CoV-2	0.1833	0.3219
SARS-CoV-2/human/USA/NY-PV09127/2020	SARS-CoV-2	0.1833	0.3219
SARS-CoV-2/human/USA/NY-PV08416/2020	SARS-CoV-2	0.1833	0.3219
SARS-CoV-2/human/USA/NY-PV09125/2020	SARS-CoV-2	0.1832	0.322
SARS-CoV-2/human/USA/NY-PV08447/2020	SARS-CoV-2	0.1833	0.3219
SARS-CoV-2/human/USA/NY-PV09177/2020	SARS-CoV-2	0.1833	0.3219
SARS-CoV-2/human/USA/NY-PV09192/2020	SARS-CoV-2	0.1833	0.3219
SARS-CoV-2/human/USA/NY-PV09193/2020	SARS-CoV-2	0.1833	0.3219
SARS-CoV-2/human/USA/NY-PV09137/2020	SARS-CoV-2	0.1833	0.3219
SARS-CoV-2/human/USA/NY-PV09056/2020	SARS-CoV-2	0.1833	0.3219
SARS-CoV-2/human/USA/NY-PV08150/2020	SARS-CoV-2	0.1833	0.3219
SARS-CoV-2/human/USA/NY-PV08402/2020	SARS-CoV-2	0.1833	0.3219
SARS-CoV-2/human/USA/NY-PV09189/2020	SARS-CoV-2	0.1832	0.322
SARS-CoV-2/human/USA/NY-PV09129/2020	SARS-CoV-2	0.1833	0.3219
SARS-CoV-2/human/USA/NY-PV09164/2020	SARS-CoV-2	0.1833	0.3219
SARS-CoV-2/human/USA/NY-PV09044/2020	SARS-CoV-2	0.1833	0.3219
SARS-CoV-2/human/USA/NY-PV09060/2020	SARS-CoV-2	0.1833	0.3219
SARS-CoV-2/human/USA/NY-PV09029/2020	SARS-CoV-2	0.1833	0.3219
SARS-CoV-2/human/USA/NY-PV09119/2020	SARS-CoV-2	0.1833	0.3219
SARS-CoV-2/human/USA/NY-PV09043/2020	SARS-CoV-2	0.1833	0.3219
SARS-CoV-2/human/USA/NJ-PV09072/2020	SARS-CoV-2	0.1833	0.3219
SARS-CoV-2/human/USA/NY-PV09120/2020	SARS-CoV-2	0.1833	0.3219
SARS-CoV-2/human/USA/NY-PV09181/2020	SARS-CoV-2	0.1833	0.3219
SARS-CoV-2/human/USA/NY-PV08494/2020	SARS-CoV-2	0.1833	0.3219
SARS-CoV-2/human/USA/NY-PV09144/2020	SARS-CoV-2	0.1833	0.3219
SARS-CoV-2/human/USA/NY-PV08491/2020	SARS-CoV-2	0.1833	0.3219
SARS-CoV-2/human/USA/NY-PV09158/2020	SARS-CoV-2	0.1832	0.322
SARS-CoV-2/human/USA/NY-PV09180/2020	SARS-CoV-2	0.1833	0.3219
SARS-CoV-2/human/USA/NY-PV08487/2020	SARS-CoV-2	0.1832	0.322
SARS-CoV-2/human/USA/NY-PV09153/2020	SARS-CoV-2	0.1833	0.3219
SARS-CoV-2/human/USA/NY-PV08425/2020	SARS-CoV-2	0.1833	0.3219
SARS-CoV-2/human/USA/NY-PV08459/2020	SARS-CoV-2	0.1833	0.3219
SARS-CoV-2/human/USA/NY-PV09039/2020	SARS-CoV-2	0.1833	0.3219
SARS-CoV-2/human/USA/NY-PV08435/2020	SARS-CoV-2	0.1833	0.3219
SARS-CoV-2/human/USA/NY-PV08468/2020	SARS-CoV-2	0.1833	0.3219
SARS-CoV-2/human/USA/NY-PV08500/2020	SARS-CoV-2	0.1832	0.322
SARS-CoV-2/human/USA/NY-PV08121/2020	SARS-CoV-2	0.1833	0.3219
SARS-CoV-2/human/USA/NY-PV08493/2020	SARS-CoV-2	0.1833	0.3219
SARS-CoV-2/human/USA/NY-PV09000/2020	SARS-CoV-2	0.1833	0.3219
SARS-CoV-2/human/USA/NY-PV09305/2020	SARS-CoV-2	0.1833	0.3219
SARS-CoV-2/human/USA/NY-PV08443/2020	SARS-CoV-2	0.1833	0.3219
SARS-CoV-2/human/USA/NY-PV09098/2020	SARS-CoV-2	0.1833	0.3219
SARS-CoV-2/human/USA/NY-PV09130/2020	SARS-CoV-2	0.1833	0.3219
SARS-CoV-2/human/USA/NY-PV09020/2020	SARS-CoV-2	0.1833	0.3219
SARS-CoV-2/human/USA/NY-PV09143/2020	SARS-CoV-2	0.1833	0.3219
SARS-CoV-2/human/USA/NY-PV09168/2020	SARS-CoV-2	0.1832	0.322
SARS-CoV-2/human/USA/NY-PV09172/2020	SARS-CoV-2	0.1833	0.3219
SARS-CoV-2/human/USA/NY-PV09301/2020	SARS-CoV-2	0.1833	0.3219
SARS-CoV-2/human/USA/NY-PV09307/2020	SARS-CoV-2	0.1833	0.3219
SARS-CoV-2/human/USA/NY-PV09135/2020	SARS-CoV-2	0.1833	0.322
SARS-CoV-2/human/USA/NY-PV09178/2020	SARS-CoV-2	0.1833	0.3219
SARS-CoV-2/human/USA/NY-PV09199/2020	SARS-CoV-2	0.1832	0.322
SARS-CoV-2/human/USA/NY-PV09023/2020	SARS-CoV-2	0.1832	0.322
SARS-CoV-2/human/USA/NY-PV09087/2020	SARS-CoV-2	0.1833	0.3219
SARS-CoV-2/human/USA/NY-PV09142/2020	SARS-CoV-2	0.1833	0.3219
SARS-CoV-2/human/USA/NY-PV09126/2020	SARS-CoV-2	0.1833	0.3219
SARS-CoV-2/human/USA/NY-PV09157/2020	SARS-CoV-2	0.1833	0.3219
SARS-CoV-2/human/USA/NY-PV09037/2020	SARS-CoV-2	0.1833	0.3219
SARS-CoV-2/human/USA/NY-PV09303/2020	SARS-CoV-2	0.1833	0.3219
SARS-CoV-2/human/USA/NY-PV08401/2020	SARS-CoV-2	0.1833	0.3219
SARS-CoV-2/human/USA/NY-PV08109/2020	SARS-CoV-2	0.1833	0.3219
SARS-CoV-2/human/USA/NY-PV08415/2020	SARS-CoV-2	0.1833	0.3219
SARS-CoV-2/human/USA/NY-PV08120/2020	SARS-CoV-2	0.1833	0.3219
SARS-CoV-2/human/USA/NY-PV09019/2020	SARS-CoV-2	0.1833	0.3219
SARS-CoV-2/human/USA/NY-PV09103/2020	SARS-CoV-2	0.1833	0.3219
SARS-CoV-2/human/USA/NY-PV09140/2020	SARS-CoV-2	0.1833	0.3219
SARS-CoV-2/human/USA/NY-PV08429/2020	SARS-CoV-2	0.1833	0.3219
SARS-CoV-2/human/USA/NY-PV09128/2020	SARS-CoV-2	0.1832	0.322
SARS-CoV-2/human/USA/NY-PV09028/2020	SARS-CoV-2	0.1832	0.322
SARS-CoV-2/human/USA/NY-PV09064/2020	SARS-CoV-2	0.1832	0.322
SARS-CoV-2/human/USAWA-UW437/2020	SARS-CoV-2	0.1833	0.3219
SARS-CoV-2/human/USA/NY-PV09145/2020	SARS-CoV-2	0.1833	0.3219
SARS-CoV-2/human/USA/NY-PV09190/2020	SARS-CoV-2	0.1833	0.322
hCoV-19/USA/WA-UW-1792/2020	SARS-CoV-2	0.1833	0.3219
hCoV-19/USA/WA-UW-1864/2020	SARS-CoV-2	0.1833	0.3219
hCoV-19/USA/WA-UW-2016/2020	SARS-CoV-2	0.1833	0.3219
SARS-CoV-2/human/AUS/VIC263/2020	SARS-CoV-2	0.1832	0.322
SARS-CoV-2/human/AUS/VIC285/2020	SARS-CoV-2	0.1833	0.3219
SARS-CoV-2/human/AUS/VIC321/2020	SARS-CoV-2	0.1833	0.3219
hCoV-19/USA/WA-UW-1762/2020	SARS-CoV-2	0.1833	0.3219
SARS-CoV-2/human/AUS/VIC279/2020	SARS-CoV-2	0.1833	0.3219
hCoV-19/USA/WA-UW-1652/2020	SARS-CoV-2	0.1833	0.3219
SARS-CoV-2/human/AUS/VIC264/2020	SARS-CoV-2	0.1833	0.3218
SARS-CoV-2/human/AUS/VIC266/2020	SARS-CoV-2	0.1833	0.3218
SARS-CoV-2/human/AUS/VIC254/2020	SARS-CoV-2	0.1833	0.3219
SARS-CoV-2/human/AUS/VIC257/2020	SARS-CoV-2	0.1833	0.3219
SARS-CoV-2/human/AUS/VIC319/2020	SARS-CoV-2	0.1833	0.3218
SARS-CoV-2/human/AUS/VIC318/2020	SARS-CoV-2	0.1833	0.3218
SARS-CoV-2/human/AUS/VIC270/2020	SARS-CoV-2	0.1833	0.3218
SARS-CoV-2/human/AUS/VIC271/2020	SARS-CoV-2	0.1833	0.3218
SARS-CoV-2/human/AUS/VIC320/2020	SARS-CoV-2	0.1833	0.3218
SARS-CoV-2/human/AUS/VIC258/2020	SARS-CoV-2	0.1832	0.322
SARS-CoV-2/human/AUS/VIC287/2020	SARS-CoV-2	0.1833	0.3219
SARS-CoV-2/human/AUS/VIC267/2020	SARS-CoV-2	0.1833	0.3219
SARS-CoV-2/human/AUS/VIC286/2020	SARS-CoV-2	0.1833	0.3219
SARS-CoV-2/human/AUS/VIC309/2020	SARS-CoV-2	0.1834	0.3218
SARS-CoV-2/human/AUS/VIC311/2020	SARS-CoV-2	0.1834	0.3218
SARS-CoV-2/human/AUS/VIC310/2020	SARS-CoV-2	0.1834	0.3218
SARS-CoV-2/human/AUS/VIC315/2020	SARS-CoV-2	0.1833	0.3219
SARS-CoV-2/human/AUS/VIC259/2020	SARS-CoV-2	0.1832	0.3219
SARS-CoV-2/human/AUS/VIC298/2020	SARS-CoV-2	0.1833	0.322
SARS-CoV-2/human/AUS/VIC261/2020	SARS-CoV-2	0.1833	0.3219
SARS-CoV-2/human/AUS/VIC292/2020	SARS-CoV-2	0.1833	0.3219
hCoV-19/USA/VA-DCLS-0034/2020	SARS-CoV-2	0.1833	0.3219
SARS-CoV-2/human/AUS/VIC278/2020	SARS-CoV-2	0.1833	0.3218
SARS-CoV-2/human/ESP/Valencia13/2020	SARS-CoV-2	0.1833	0.3218
SARS-CoV-2/human/ESP/Valencia16/2020	SARS-CoV-2	0.1833	0.3218
SARS-CoV-2/human/ESP/Valencia17/2020	SARS-CoV-2	0.1833	0.3219
SARS-CoV-2/human/AUS/VIC273/2020	SARS-CoV-2	0.1833	0.3219
SARS-CoV-2/human/AUS/VIC284/2020	SARS-CoV-2	0.1833	0.3218
SARS-CoV-2/human/AUS/VIC302/2020	SARS-CoV-2	0.1833	0.3219
SARS-CoV-2/human/AUS/VIC312/2020	SARS-CoV-2	0.1833	0.3219
hCoV-19/USA/WA-UW-1732/2020	SARS-CoV-2	0.1833	0.3219
hCoV-19/USA/UNKNOWN-UW-1773/2020	SARS-CoV-2	0.1833	0.3219
SARS-CoV-2/human/AUS/VIC275/2020	SARS-CoV-2	0.1833	0.3219
SARS-CoV-2/human/AUS/VIC303/2020	SARS-CoV-2	0.1833	0.3219
SARS-CoV-2/human/AUS/VIC296/2020	SARS-CoV-2	0.1833	0.3219
SARS-CoV-2/human/AUS/VIC323/2020	SARS-CoV-2	0.1833	0.3218
SARS-CoV-2/human/AUS/VIC324/2020	SARS-CoV-2	0.1834	0.3218
hCoV-19/USA/VA-DCLS-0042/2020	SARS-CoV-2	0.1833	0.3219
hCoV-19/USA/WA-UW-1854/2020	SARS-CoV-2	0.1833	0.3219
hCoV-19/USA/WA-UW-1879/2020	SARS-CoV-2	0.1833	0.3219
hCoV-19/USA/WA-UW-1661/2020	SARS-CoV-2	0.1832	0.3219
hCoV-19/USA/WA-UW-2009/2020	SARS-CoV-2	0.1833	0.3219
SARS-CoV-2/human/USAWA-UW441/2020	SARS-CoV-2	0.1833	0.3219
hCoV-19/USA/WA-UW-1697/2020	SARS-CoV-2	0.1833	0.3219
hCoV-19/USA/WA-UW-1689/2020	SARS-CoV-2	0.1833	0.3219
SARS-CoV-2/human/USA/AZ-ASU2936/2020	SARS-CoV-2	0.1833	0.3219
hCoV-19/USA/VA-DCLS-0046/2020	SARS-CoV-2	0.1833	0.3219
hCoV-19/USA/WA-UW-1595/2020	SARS-CoV-2	0.1833	0.3219
SARS-CoV-2/human/ZAF/R03006/2020	SARS-CoV-2	0.1833	0.3219
hCoV-19/USA/VA-DCLS-0031/2020	SARS-CoV-2	0.1833	0.3219
SARS-CoV-2/human/USA/ID-UW-4380/2020	SARS-CoV-2	0.1832	0.322
hCoV-19/USA/VA-DCLS-0036/2020	SARS-CoV-2	0.1833	0.3219
hCoV-19/USA/VA-DCLS-0038/2020	SARS-CoV-2	0.1833	0.3219
hCoV-19/USA/VA-DCLS-0039/2020	SARS-CoV-2	0.1833	0.3219
hCoV-19/USA/VA-DCLS-0040/2020	SARS-CoV-2	0.1833	0.3219
hCoV-19/USA/WA-UW-1733/2020	SARS-CoV-2	0.1833	0.3219
SARS-CoV-2/human/USA/ID-UW-4355/2020	SARS-CoV-2	0.1833	0.3219
hCoV-19/USA/WA-UW-1472/2020	SARS-CoV-2	0.1833	0.3219
SARS-CoV-2/human/USA/AZ_8132/2020	SARS-CoV-2	0.1833	0.3218
SARS-CoV-2/human/USA/AZ_8135/2020	SARS-CoV-2	0.1833	0.3218
SARS-CoV-2/human/USA/NC_6999/2020	SARS-CoV-2	0.1833	0.3218
SARS-CoV-2/human/USA/UT_8199/2020	SARS-CoV-2	0.1833	0.3218
SARS-CoV-2/human/USA/DC_0004/2020	SARS-CoV-2	0.1833	0.3218
SARS-CoV-2/human/USA/VA_6382/2020	SARS-CoV-2	0.1833	0.3218
SARS-CoV-2/human/USA/FL_9656/2020	SARS-CoV-2	0.1833	0.3219
SARS-CoV-2/human/USA/GA_2185/2020	SARS-CoV-2	0.1833	0.3219
SARS-CoV-2/human/USA/IL_0089/2020	SARS-CoV-2	0.1833	0.3219
SARS-CoV-2/human/USA/FL_9590/2020	SARS-CoV-2	0.1834	0.3218
hCov-19/USA/OR_5430/2020	SARS-CoV-2	0.1834	0.3219
SARS-CoV-2/human/USA/MA_1355/2020	SARS-CoV-2	0.1834	0.3218
hCoV-19/Korea/BA-ACH_2604/2020	SARS-CoV-2	0.1833	0.3219
hCoV-19/Korea/BA-ACH_2718/2020	SARS-CoV-2	0.1833	0.3219
hCoV-19/Korea/BA-ACH_2719/2020	SARS-CoV-2	0.1833	0.3219
SARS-CoV-2/human/USA/NE_6605/2020	SARS-CoV-2	0.1834	0.3218
SARS-CoV-2/human/USA/NE_7025/2020	SARS-CoV-2	0.1834	0.3218
SARS-CoV-2/CA_2602/human/2020/USA	SARS-CoV-2	0.1834	0.3218
SARS-CoV-2/WA_5030/human/2020/USA	SARS-CoV-2	0.1834	0.3218
hCov-19/USA/IL_1375/2020	SARS-CoV-2	0.1834	0.3218
hCov-19/USA/IL_1293/2020	SARS-CoV-2	0.1834	0.3218
SARS-CoV-2/OR_2656/human/2020/USA	SARS-CoV-2	0.1834	0.3218
SARS-CoV-2/human/USA/FL_1177/2020	SARS-CoV-2	0.1833	0.3219
SARS-CoV-2/human/USA/FL_7169/2020	SARS-CoV-2	0.1833	0.3219
SARS-CoV-2/human/USA/NH_0033/2020	SARS-CoV-2	0.1833	0.3219
hCov-19/USA/NH_0004/2020	SARS-CoV-2	0.1833	0.3219
hCov-19/USA/NH_0008/2020	SARS-CoV-2	0.1833	0.3219
SARS-CoV-2/human/USA/OH_0023/2020	SARS-CoV-2	0.1833	0.3219
SARS-CoV-2/human/USA/RI_0702/2020	SARS-CoV-2	0.1833	0.3219
SARS-CoV-2/human/USA/NY_1922/2020	SARS-CoV-2	0.1833	0.3219
hCov-19/USA/NY_2929/2020	SARS-CoV-2	0.1833	0.3219
SARS-CoV-2/human/USA/KS_4126/2020	SARS-CoV-2	0.1833	0.3219
SARS-CoV-2/human/USA/MA_0020/2020	SARS-CoV-2	0.1833	0.3219
SARS-CoV-2/human/USA/MA_3672/2020	SARS-CoV-2	0.1833	0.3219
SARS-CoV-2/human/USA/NC_0031/2020	SARS-CoV-2	0.1833	0.3219
SARS-CoV-2/human/USA/PA_1881/2020	SARS-CoV-2	0.1833	0.3219
SARS-CoV-2/human/USA/PA_2317/2020	SARS-CoV-2	0.1833	0.3219
SARS-CoV-2/human/USA/MA_3623/2020	SARS-CoV-2	0.1833	0.3219
SARS-CoV-2/human/USA/MA_8933/2020	SARS-CoV-2	0.1833	0.3219
SARS-CoV-2/human/USA/MA_9703/2020	SARS-CoV-2	0.1833	0.3219
SARS-CoV-2/human/USA/MA_9704/2020	SARS-CoV-2	0.1833	0.3219
SARS-CoV-2/human/USA/MA_9889/2020	SARS-CoV-2	0.1833	0.3219
SARS-CoV-2/human/USA/MA_3616/2020	SARS-CoV-2	0.1833	0.3219
SARS-CoV-2/human/USA/MA_3626/2020	SARS-CoV-2	0.1833	0.3219
SARS-CoV-2/human/USA/MA_3878/2020	SARS-CoV-2	0.1833	0.3219
SARS-CoV-2/human/USA/PA_2937/2020	SARS-CoV-2	0.1833	0.3219
SARS-CoV-2/human/USA/MA_3653/2020	SARS-CoV-2	0.1833	0.3219
SARS-CoV-2/human/USA/MA_3699/2020	SARS-CoV-2	0.1833	0.3219
SARS-CoV-2/human/USA/MA_2652/2020	SARS-CoV-2	0.1833	0.3219
SARS-CoV-2/human/USA/IL_0087/2020	SARS-CoV-2	0.1833	0.3219
SARS-CoV-2/human/USA/PA_4395/2020	SARS-CoV-2	0.1833	0.3219
SARS-CoV-2/human/USA/VA_6352/2020	SARS-CoV-2	0.1833	0.3219
hCov-19/USA/TX_2817/2020	SARS-CoV-2	0.1833	0.3219
SARS-CoV-2/human/USA/VA_6377/2020	SARS-CoV-2	0.1833	0.3219
SARS-CoV-2/human/USA/MD_0026/2020	SARS-CoV-2	0.1833	0.3219
SARS-CoV-2/human/USA/MA_4811/2020	SARS-CoV-2	0.1833	0.3219
SARS-CoV-2/human/USA/MA_8932/2020	SARS-CoV-2	0.1833	0.3219
SARS-CoV-2/human/USA/MA_3614/2020	SARS-CoV-2	0.1833	0.3219
SARS-CoV-2/human/USA/MA_3642/2020	SARS-CoV-2	0.1833	0.3219
SARS-CoV-2/human/USA/NC_0024/2020	SARS-CoV-2	0.1833	0.322
hCov-19/USA/TX_2967/2020	SARS-CoV-2	0.1833	0.3219
SARS-CoV-2/human/USA/PA_4405/2020	SARS-CoV-2	0.1833	0.3219
SARS-CoV-2/human/USA/NJ_3201/2020	SARS-CoV-2	0.1833	0.3219
SARS-CoV-2/human/USA/IA_6394/2020	SARS-CoV-2	0.1834	0.3218
SARS-CoV-2/human/USA/IA_6395/2020	SARS-CoV-2	0.1834	0.3218
SARS-CoV-2/human/USA/IA_6396/2020	SARS-CoV-2	0.1833	0.3218
SARS-CoV-2/human/USA/IA_6401/2020	SARS-CoV-2	0.1833	0.3218
SARS-CoV-2/human/USA/IA_6399/2020	SARS-CoV-2	0.1833	0.3218
SARS-CoV-2/human/USA/IA_6390/2020	SARS-CoV-2	0.1833	0.3218
SARS-CoV-2/human/USA/IN_2001/2020	SARS-CoV-2	0.1833	0.3218
SARS-CoV-2/human/USA/NH_0029/2020	SARS-CoV-2	0.1833	0.3219
hCov-19/USA/RI_0556/2020	SARS-CoV-2	0.1833	0.3219
SARS-CoV-2/human/USA/VA_6389/2020	SARS-CoV-2	0.1833	0.3219
SARS-CoV-2/human/USA/IA_6391/2020	SARS-CoV-2	0.1833	0.3219
SARS-CoV-2/human/USA/PA_1802/2020	SARS-CoV-2	0.1833	0.3218
SARS-CoV-2/human/USA/SC_3572/2020	SARS-CoV-2	0.1833	0.3219
SARS-CoV-2/human/USA/UT_8906/2020	SARS-CoV-2	0.1833	0.3219
SARS-CoV-2/human/USA/NJ_3592/2020	SARS-CoV-2	0.1833	0.3219
SARS-CoV-2/human/USA/GA_1621/2020	SARS-CoV-2	0.1834	0.3218
hCov-19/USA/AZ_4811/2020	SARS-CoV-2	0.1834	0.3218
SARS-CoV-2/human/USA/MO_4470/2020	SARS-CoV-2	0.1833	0.3219
hCov-19/USA/FL_6318/2020	SARS-CoV-2	0.1833	0.3218
hCov-19/USA/GA_1299/2020	SARS-CoV-2	0.1834	0.3218
SARS-CoV-2/human/USA/LA_0842/2020	SARS-CoV-2	0.1832	0.322
SARS-CoV-2/human/GRC/10/2020	SARS-CoV-2	0.1834	0.3218
SARS-CoV-2/human/GRC/13/2020	SARS-CoV-2	0.1833	0.3219
SARS-CoV-2/human/GRC/12/2020	SARS-CoV-2	0.1833	0.3218
SARS-CoV-2/human/USA/OR-UW-4388/2020	SARS-CoV-2	0.1833	0.3219
SARS-CoV-2/human/USA/ID-UW-4461/2020	SARS-CoV-2	0.1833	0.3218
SARS-CoV-2/human/USA/ID-UW-4357/2020	SARS-CoV-2	0.1833	0.3219
SARS-CoV-2/human/USA/ID-UW-4433/2020	SARS-CoV-2	0.1832	0.322
SARS-CoV-2/human/USA/ID-UW-4375/2020	SARS-CoV-2	0.1833	0.3219
SARS-CoV-2/human/USAWA-UW402/2020	SARS-CoV-2	0.1833	0.3219
hCoV-19/USA/WA-UW-1774/2020	SARS-CoV-2	0.1833	0.3219
hCoV-19/USA/WA-UW-1797/2020	SARS-CoV-2	0.1833	0.3219
hCoV-19/USA/WA-UW-1878/2020	SARS-CoV-2	0.1833	0.3219
hCoV-19/USA/WA-UW-1870/2020	SARS-CoV-2	0.1833	0.3219
hCoV-19/USA/WA-UW-1728/2020	SARS-CoV-2	0.1833	0.3219
SARS-CoV-2/human/USACT-UW430/2020	SARS-CoV-2	0.1833	0.3219
SARS-CoV-2/human/USAWA-UW426/2020	SARS-CoV-2	0.1833	0.3219
SARS-CoV-2/human/USA/ID-UW-2134/2020	SARS-CoV-2	0.1833	0.3219
hCoV-19/USA/WA-UW-1651/2020	SARS-CoV-2	0.1833	0.3219
hCoV-19/USA/WA-UW-1739/2020	SARS-CoV-2	0.1833	0.3219
hCoV-19/USA/WA-UW-1758/2020	SARS-CoV-2	0.1833	0.3218
SARS-CoV-2/human/USACT-UW411/2020	SARS-CoV-2	0.1833	0.3219
hCoV-19/USA/WA-UW-1928/2020	SARS-CoV-2	0.1833	0.3219
hCoV-19/USA/WA-UW-1724/2020	SARS-CoV-2	0.1833	0.3219
SARS-CoV-2/human/USAWA-UW424/2020	SARS-CoV-2	0.1833	0.3219
hCoV-19/USA/WA-UW-1872/2020	SARS-CoV-2	0.1833	0.3218
hCoV-19/USA/WA-UW-1865/2020	SARS-CoV-2	0.1833	0.3219
SARS-CoV-2/human/USAWA-UW442/2020	SARS-CoV-2	0.1833	0.3219
hCoV-19/USA/ID-UW-1934/2020	SARS-CoV-2	0.1833	0.3219
hCoV-19/USA/WA-UW-1722/2020	SARS-CoV-2	0.1833	0.322
hCoV-19/USA/WA-UW-1881/2020	SARS-CoV-2	0.1833	0.3219
hCoV-19/USA/WA-UW-1955/2020	SARS-CoV-2	0.1833	0.3219
hCoV-19/USA/WA-UW-1956/2020	SARS-CoV-2	0.1833	0.3219
SARS-CoV-2/human/USAWA-UW407/2020	SARS-CoV-2	0.1833	0.3219
hCoV-19/USA/WA-UW-1890/2020	SARS-CoV-2	0.1833	0.3219
SARS-CoV-2/human/USA/ID-UW-2174/2020	SARS-CoV-2	0.1833	0.3219
hCoV-19/USA/WA-UW-1478/2020	SARS-CoV-2	0.1833	0.3219
hCoV-19/USA/WA-UW-1921/2020	SARS-CoV-2	0.1833	0.3219
SARS-CoV-2/human/USAWA-UW406/2020	SARS-CoV-2	0.1833	0.3219
hCoV-19/USA/WA-UW-1715/2020	SARS-CoV-2	0.1833	0.3219
hCoV-19/USA/ID-UW-1925/2020	SARS-CoV-2	0.1833	0.3219
SARS-CoV-2/human/USAWA-UW400/2020	SARS-CoV-2	0.1833	0.3219
SARS-CoV-2/human/USAWA-UW460/2020	SARS-CoV-2	0.1833	0.3219
hCoV-19/USA/WA-UW-1831/2020	SARS-CoV-2	0.1832	0.322
hCoV-19/USA/WA-UW-1706/2020	SARS-CoV-2	0.1833	0.3219
hCoV-19/USA/WA-UW-1646/2020	SARS-CoV-2	0.1833	0.3219
hCoV-19/USA/WA-UW-1680/2020	SARS-CoV-2	0.1833	0.3219
SARS-CoV-2/human/USAWA-UW413/2020	SARS-CoV-2	0.1833	0.3218
hCoV-19/USA/WA-UW-1954/2020	SARS-CoV-2	0.1832	0.322
SARS-CoV-2/human/USAWA-UW449/2020	SARS-CoV-2	0.1833	0.3219
hCoV-19/USA/WA-UW-1930/2020	SARS-CoV-2	0.1832	0.3219
SARS-CoV-2/human/USA/ID-UW-2160/2020	SARS-CoV-2	0.1833	0.3219
SARS-CoV-2/human/USAWA-UW410/2020	SARS-CoV-2	0.1833	0.3219
hCoV-19/USA/WA-UW-1712/2020	SARS-CoV-2	0.1833	0.3219
SARS-CoV-2/human/USAWA-UW451/2020	SARS-CoV-2	0.1833	0.3219
SARS-CoV-2/human/USAWA-UW417/2020	SARS-CoV-2	0.1833	0.322
hCoV-19/USA/WA-UW-1904/2020	SARS-CoV-2	0.1832	0.322
hCoV-19/USA/WA-UW-1998/2020	SARS-CoV-2	0.1833	0.3219
hCoV-19/USA/WA-UW-1888/2020	SARS-CoV-2	0.1833	0.3219
SARS-CoV-2/human/USAWA-UW399/2020	SARS-CoV-2	0.1833	0.3219
hCoV-19/USA/WA-UW-1994/2020	SARS-CoV-2	0.1833	0.3219
SARS-CoV-2/human/USA/ID-UW-4396/2020	SARS-CoV-2	0.1833	0.3219
SARS-CoV-2/human/USA/ID-UW-2255/2020	SARS-CoV-2	0.1833	0.3219
hCoV-19/USA/WA-UW-2006/2020	SARS-CoV-2	0.1833	0.3219
hCoV-19/USA/WA-UW-1726/2020	SARS-CoV-2	0.1833	0.322
SARS-CoV-2/human/USAWA-UW397/2020	SARS-CoV-2	0.1833	0.3219
SARS-CoV-2/human/USA/NY-PV08471/2020	SARS-CoV-2	0.1833	0.3219
SARS-CoV-2/human/USA/NY-PV08403/2020	SARS-CoV-2	0.1833	0.3219
SARS-CoV-2/human/USA/UNC_200191/2020	SARS-CoV-2	0.1833	0.3219
SARS-CoV-2/human/USA/UNC_200189/2020	SARS-CoV-2	0.1834	0.3218
hCoV-19/USA/WA-UW-1799/2020	SARS-CoV-2	0.1833	0.3219
hCoV-19/USA/WA-UW-1620/2020	SARS-CoV-2	0.1833	0.3219
SARS-CoV-2/human/USAWA-UW433/2020	SARS-CoV-2	0.1833	0.3219
hCoV-19/USA/OR-UW-1885/2020	SARS-CoV-2	0.1833	0.3219
hCoV-19/USA/WA-UW-1707/2020	SARS-CoV-2	0.1833	0.3219
hCoV-19/USA/WA-UW-1770/2020	SARS-CoV-2	0.1833	0.3219
SARS-CoV-2/human/USAWA-UW463/2020	SARS-CoV-2	0.1833	0.3219
hCoV-19/USA/WA-UW-1750/2020	SARS-CoV-2	0.1833	0.322
hCoV-19/USA/WA-UW-1907/2020	SARS-CoV-2	0.1833	0.3219
hCoV-19/USA/WA-UW-1422/2020	SARS-CoV-2	0.1833	0.3219
hCoV-19/USA/WA-UW-1436/2020	SARS-CoV-2	0.1833	0.3219
SARS-CoV-2/human/USAOR-UW409/2020	SARS-CoV-2	0.1833	0.3219
SARS-CoV-2/human/USAWA-UW408/2020	SARS-CoV-2	0.1833	0.3219
hCoV-19/USA/WA-UW-1723/2020	SARS-CoV-2	0.1833	0.3219
hCoV-19/USA/WA-UW-1644/2020	SARS-CoV-2	0.1833	0.322
hCoV-19/USA/WA-UW-1716/2020	SARS-CoV-2	0.1833	0.3219
SARS-CoV-2/human/USA/ID-UW-4448/2020	SARS-CoV-2	0.1833	0.3219
SARS-CoV-2/human/AUS/VIC308/2020	SARS-CoV-2	0.1868	0.3174
SARS-CoV-2/human/USAWA-UW396/2020	SARS-CoV-2	0.1832	0.322
SARS-CoV-2/human/USA/ID-UW-2127/2020	SARS-CoV-2	0.1833	0.3219
SARS-CoV-2/human/AUS/VIC289/2020	SARS-CoV-2	0.1833	0.3218
SARS-CoV-2/human/USA/NY-PV09115/2020	SARS-CoV-2	0.1833	0.3219
SARS-CoV-2/human/USA/NY-PV09122/2020	SARS-CoV-2	0.1833	0.3219
SARS-CoV-2/human/USA/NY-PV08462/2020	SARS-CoV-2	0.1833	0.3219
SARS-CoV-2/human/USA/NY-PV09309/2020	SARS-CoV-2	0.1833	0.3219
SARS-CoV-2/human/USAWA-UW457/2020	SARS-CoV-2	0.1833	0.3218
SARS-CoV-2/human/AUS/VIC300/2020	SARS-CoV-2	0.1832	0.3219
SARS-CoV-2/human/AUS/VIC283/2020	SARS-CoV-2	0.1833	0.3219
SARS-CoV-2/human/USA/ID-UW-4378/2020	SARS-CoV-2	0.1833	0.3219
SARS-CoV-2/human/USA/ID-UW-4427/2020	SARS-CoV-2	0.1833	0.3219
hCoV-19/USA/WA-UW-1877/2020	SARS-CoV-2	0.1833	0.3219
hCoV-19/USA/WA-UW-1880/2020	SARS-CoV-2	0.1833	0.3219
hCoV-19/USA/WA-UW-1977/2020	SARS-CoV-2	0.1833	0.3219
hCoV-19/USA/WA-UW-1698/2020	SARS-CoV-2	0.1833	0.3219
hCoV-19/USA/WA-UW-1753/2020	SARS-CoV-2	0.1833	0.322
SARS-CoV-2/human/USAWA-UW432/2020	SARS-CoV-2	0.1833	0.3219
SARS-CoV-2/human/USAWA-UW465/2020	SARS-CoV-2	0.1833	0.3218
hCoV-19/USA/WA-UW-1775/2020	SARS-CoV-2	0.1833	0.3219
SARS-CoV-2/human/USAWA-UW444/2020	SARS-CoV-2	0.1833	0.3219
SARS-CoV-2/human/USAWA-UW446/2020	SARS-CoV-2	0.1833	0.3219
hCoV-19/USA/WA-UW-1917/2020	SARS-CoV-2	0.1832	0.3219
SARS-CoV-2/human/AUS/VIC269/2020	SARS-CoV-2	0.1833	0.3219
SARS-CoV-2/human/AUS/VIC260/2020	SARS-CoV-2	0.1831	0.3221
SARS-CoV-2/human/AUS/VIC274/2020	SARS-CoV-2	0.1833	0.3218
SARS-CoV-2/human/USAWA-UW452/2020	SARS-CoV-2	0.1833	0.322
hCoV-19/USA/WA-UW-1779/2020	SARS-CoV-2	0.1833	0.322
SARS-CoV-2/human/USA/NY-PV08464/2020	SARS-CoV-2	0.1832	0.322
hCoV-19/USA/VA-DCLS-0043/2020	SARS-CoV-2	0.1833	0.322
hCoV-19/USA/VA-DCLS-0044/2020	SARS-CoV-2	0.1833	0.322
hCoV-19/USA/VA-DCLS-0045/2020	SARS-CoV-2	0.1833	0.322
hCoV-19/USA/WA-UW-1828/2020	SARS-CoV-2	0.1832	0.322
hCoV-19/USA/WA-UW-1538/2020	SARS-CoV-2	0.1833	0.3218
SARS-CoV-2/human/USAWA-UW395/2020	SARS-CoV-2	0.1833	0.3219
SARS-CoV-2/human/AUS/VIC276/2020	SARS-CoV-2	0.1832	0.3219
hCoV-19/USA/WA-UW-1688/2020	SARS-CoV-2	0.1834	0.3218
SARS-CoV-2/human/AUS/VIC314/2020	SARS-CoV-2	0.1869	0.3181
SARS-CoV-2/human/USAWA-UW450/2020	SARS-CoV-2	0.1833	0.3219
SARS-CoV-2/human/USA/NY-PV08441/2020	SARS-CoV-2	0.1833	0.3218
SARS-CoV-2/human/IRN/HGRC-1.1-IPI-8206/2020	SARS-CoV-2	0.1834	0.3219
SARS-CoV-2/human/USAWA-UW421/2020	SARS-CoV-2	0.1833	0.3219
hCoV-19/USA/ID-UW-1938/2020	SARS-CoV-2	0.1834	0.3219
hCoV-19/USA/UNKNOWN-UW-1832/2020	SARS-CoV-2	0.1834	0.3218
hCoV-19/USA/WA-UW-1868/2020	SARS-CoV-2	0.1834	0.3218
hCoV-19/USA/WA-UW-1920/2020	SARS-CoV-2	0.1832	0.322
hCoV-19/USA/WA-UW-1735/2020	SARS-CoV-2	0.1832	0.322
hCoV-19/USA/WA-UW-1656/2020	SARS-CoV-2	0.1834	0.3218
hCoV-19/USA/WA-UW-1670/2020	SARS-CoV-2	0.1833	0.3219
hCoV-19/USA/WA-UW-2008/2020	SARS-CoV-2	0.1834	0.3219
hCoV-19/USA/WA-UW-1342/2020	SARS-CoV-2	0.1833	0.3219
hCoV-19/USA/WA-UW-1741/2020	SARS-CoV-2	0.1833	0.322
hCoV-19/USA/WA-UW-1772/2020	SARS-CoV-2	0.1834	0.3218
hCoV-19/USA/WA-UW-1575/2020	SARS-CoV-2	0.1832	0.322
SARS-CoV-2/human/USAWA-UW405/2020	SARS-CoV-2	0.1833	0.3218
hCoV-19/USA/WA-UW-1672/2020	SARS-CoV-2	0.1834	0.3218
SARS-CoV-2/human/USA/ID-UW-4400/2020	SARS-CoV-2	0.1833	0.3218
SARS-CoV-2/human/AUS/VIC297/2020	SARS-CoV-2	0.1831	0.3224
SARS-CoV-2/human/AUS/VIC306/2020	SARS-CoV-2	0.1832	0.3227
SARS-CoV-2/human/AUS/VIC307/2020	SARS-CoV-2	0.1832	0.3224
SARS-CoV-2/human/FRA/KRA-ROB/2020	SARS-CoV-2	0.1833	0.3219
SARS-CoV-2/human/AUS/VIC262/2020	SARS-CoV-2	0.1833	0.3225
hCoV-19/USA/WA-UW-1731/2020	SARS-CoV-2	0.1833	0.3218
SARS-CoV-2/human/USAWA-UW443/2020	SARS-CoV-2	0.1833	0.322
SARS-CoV-2/human/AUS/VIC313/2020	SARS-CoV-2	0.1845	0.3237
SARS-CoV-2/human/AUS/VIC394/2020	SARS-CoV-2	0.1834	0.322
SARS-CoV-2/human/AUS/VIC395/2020	SARS-CoV-2	0.1829	0.3237
SARS-CoV-2/human/AUS/VIC382/2020	SARS-CoV-2	0.183	0.3233
SARS-CoV-2/human/AUS/VIC375/2020	SARS-CoV-2	0.1832	0.3228
SARS-CoV-2/human/AUS/VIC398/2020	SARS-CoV-2	0.1833	0.322
SARS-CoV-2/human/AUS/VIC387/2020	SARS-CoV-2	0.1833	0.3223
SARS-CoV-2/human/AUS/VIC404/2020	SARS-CoV-2	0.1833	0.3222
SARS-CoV-2/human/AUS/VIC538/2020	SARS-CoV-2	0.1839	0.3217
SARS-CoV-2/human/AUS/VIC566/2020	SARS-CoV-2	0.1836	0.3218
SARS-CoV-2/human/AUS/VIC571/2020	SARS-CoV-2	0.1835	0.322
SARS-CoV-2/human/AUS/VIC377/2020	SARS-CoV-2	0.1833	0.3224
SARS-CoV-2/human/AUS/VIC555/2020	SARS-CoV-2	0.1835	0.322
SARS-CoV-2/human/AUS/VIC333/2020	SARS-CoV-2	0.1833	0.3225
SARS-CoV-2/human/AUS/VIC561/2020	SARS-CoV-2	0.1832	0.3225
SARS-CoV-2/human/AUS/VIC407/2020	SARS-CoV-2	0.1836	0.322
SARS-CoV-2/human/AUS/VIC565/2020	SARS-CoV-2	0.1831	0.3224
SARS-CoV-2/human/AUS/VIC584/2020	SARS-CoV-2	0.1835	0.3218
SARS-CoV-2/human/AUS/VIC498/2020	SARS-CoV-2	0.183	0.3228
SARS-CoV-2/human/AUS/VIC541/2020	SARS-CoV-2	0.1831	0.3227
SARS-CoV-2/human/AUS/VIC665/2020	SARS-CoV-2	0.1832	0.3223
SARS-CoV-2/human/AUS/VIC520/2020	SARS-CoV-2	0.1831	0.3231
SARS-CoV-2/human/AUS/VIC536/2020	SARS-CoV-2	0.1833	0.3235
SARS-CoV-2/human/AUS/VIC399/2020	SARS-CoV-2	0.1841	0.322
SARS-CoV-2/human/AUS/VIC368/2020	SARS-CoV-2	0.1831	0.323
SARS-CoV-2/human/AUS/VIC385/2020	SARS-CoV-2	0.1831	0.323
SARS-CoV-2/human/AUS/VIC389/2020	SARS-CoV-2	0.1831	0.3232
SARS-CoV-2/human/AUS/VIC449/2020	SARS-CoV-2	0.1836	0.3216
SARS-CoV-2/human/AUS/VIC500/2020	SARS-CoV-2	0.1833	0.3219
SARS-CoV-2/human/AUS/VIC504/2020	SARS-CoV-2	0.1835	0.3216
SARS-CoV-2/human/AUS/VIC527/2020	SARS-CoV-2	0.1837	0.3215
SARS-CoV-2/human/AUS/VIC682/2020	SARS-CoV-2	0.1836	0.3215
SARS-CoV-2/human/AUS/VIC677/2020	SARS-CoV-2	0.1836	0.3216
SARS-CoV-2/human/AUS/VIC845/2020	SARS-CoV-2	0.1836	0.3217
SARS-CoV-2/human/AUS/VIC530/2020	SARS-CoV-2	0.1836	0.3215
SARS-CoV-2/human/AUS/VIC611/2020	SARS-CoV-2	0.1837	0.3215
SARS-CoV-2/human/AUS/VIC843/2020	SARS-CoV-2	0.1837	0.3215
SARS-CoV-2/human/AUS/VIC848/2020	SARS-CoV-2	0.1833	0.3219
SARS-CoV-2/human/AUS/VIC869/2020	SARS-CoV-2	0.1834	0.3217
SARS-CoV-2/human/AUS/VIC666/2020	SARS-CoV-2	0.1837	0.3214
SARS-CoV-2/human/AUS/VIC863/2020	SARS-CoV-2	0.1834	0.3218
SARS-CoV-2/human/AUS/VIC871/2020	SARS-CoV-2	0.1833	0.3219
SARS-CoV-2/human/USA/WA-UW-3996/2020	SARS-CoV-2	0.1833	0.3219
SARS-CoV-2/human/USA/OR-UW-4300/2020	SARS-CoV-2	0.1833	0.3219
SARS-CoV-2/human/USA/VA-DCLS-0041/2020	SARS-CoV-2	0.1832	0.322
SARS-CoV-2/human/USA/VA-DCLS-0052/2020	SARS-CoV-2	0.1833	0.3219
SARS-CoV-2/human/USA/VA-DCLS-0058/2020	SARS-CoV-2	0.1833	0.322
SARS-CoV-2/human/USA/VA-DCLS-0047/2020	SARS-CoV-2	0.1833	0.3219
SARS-CoV-2/human/USA/VA-DCLS-0061/2020	SARS-CoV-2	0.1833	0.3219
SARS-CoV-2/human/AUS/VIC357/2020	SARS-CoV-2	0.1833	0.3219
SARS-CoV-2/human/AUS/VIC346/2020	SARS-CoV-2	0.1832	0.3219
SARS-CoV-2/human/AUS/VIC347/2020	SARS-CoV-2	0.1833	0.3219
SARS-CoV-2/human/AUS/VIC867/2020	SARS-CoV-2	0.1834	0.3219
SARS-CoV-2/human/AUS/VIC868/2020	SARS-CoV-2	0.1834	0.3219
SARS-CoV-2/human/AUS/VIC638/2020	SARS-CoV-2	0.1834	0.3218
SARS-CoV-2/human/AUS/VIC858/2020	SARS-CoV-2	0.1837	0.3214
SARS-CoV-2/human/AUS/VIC780/2020	SARS-CoV-2	0.1838	0.3219
SARS-CoV-2/human/AUS/VIC334/2020	SARS-CoV-2	0.1834	0.3218
SARS-CoV-2/human/AUS/VIC860/2020	SARS-CoV-2	0.1834	0.3218
SARS-CoV-2/human/AUS/VIC353/2020	SARS-CoV-2	0.1833	0.3219
SARS-CoV-2/human/AUS/VIC356/2020	SARS-CoV-2	0.1833	0.3218
SARS-CoV-2/human/AUS/VIC362/2020	SARS-CoV-2	0.1833	0.3219
SARS-CoV-2/human/AUS/VIC366/2020	SARS-CoV-2	0.1833	0.3219
SARS-CoV-2/human/AUS/VIC652/2020	SARS-CoV-2	0.1837	0.3215
SARS-CoV-2/human/AUS/VIC672/2020	SARS-CoV-2	0.1833	0.3219
SARS-CoV-2/human/AUS/VIC853/2020	SARS-CoV-2	0.1833	0.3218
SARS-CoV-2/human/USA/WA-UW-3883/2020	SARS-CoV-2	0.1833	0.3219
SARS-CoV-2/human/USA/CA-CZB-IX00069/2020	SARS-CoV-2	0.1833	0.3219
SARS-CoV-2/human/USA/CA-CZB-IX00077/2020	SARS-CoV-2	0.1833	0.3219
SARS-CoV-2/human/USA/VA-DCLS-0055/2020	SARS-CoV-2	0.1833	0.3219
SARS-CoV-2/human/USA/WA-UW-3918/2020	SARS-CoV-2	0.1833	0.3219
SARS-CoV-2/human/USA/CA-CZB-IX00084/2020	SARS-CoV-2	0.1833	0.3219
SARS-CoV-2/human/USA/CA-CZB-IX00104/2020	SARS-CoV-2	0.1833	0.3219
SARS-CoV-2/human/USA/CA-CZB-IX00071/2020	SARS-CoV-2	0.1833	0.3219
SARS-CoV-2/human/USA/CA-CZB-IX00157/2020	SARS-CoV-2	0.1833	0.3219
SARS-CoV-2/human/USA/CA-CZB-IX00138/2020	SARS-CoV-2	0.1833	0.322
SARS-CoV-2/human/USA/CA-CZB-IX00098/2020	SARS-CoV-2	0.1833	0.3219
SARS-CoV-2/human/USA/CA-CZB-IX00136/2020	SARS-CoV-2	0.1833	0.3219
SARS-CoV-2/human/USA/VA-DCLS-0064/2020	SARS-CoV-2	0.1833	0.3219
SARS-CoV-2/human/USA/VA-DCLS-0050/2020	SARS-CoV-2	0.1833	0.3219
SARS-CoV-2/human/USA/CA-CZB-IX00142/2020	SARS-CoV-2	0.1833	0.322
SARS-CoV-2/human/USA/CA-CZB-IX00122/2020	SARS-CoV-2	0.1833	0.3219
SARS-CoV-2/human/USA/CA-CZB-IX00147/2020	SARS-CoV-2	0.1833	0.3219
SARS-CoV-2/human/USA/CA-CZB-IX00080/2020	SARS-CoV-2	0.1832	0.322
SARS-CoV-2/human/USA/VA-DCLS-0059/2020	SARS-CoV-2	0.1833	0.322
SARS-CoV-2/human/USA/VA-DCLS-0063/2020	SARS-CoV-2	0.1833	0.3219
SARS-CoV-2/human/USA/WA-UW-4406/2020	SARS-CoV-2	0.1833	0.3219
SARS-CoV-2/human/LKA/COV53/2020	SARS-CoV-2	0.1834	0.3218
SARS-CoV-2/human/LKA/COV91/2020	SARS-CoV-2	0.1833	0.3219
SARS-CoV-2/human/IND/GBRC1/2020	SARS-CoV-2	0.1833	0.3219
SARS-CoV-2/human/USA/CA-CZB-EX00703/2020	SARS-CoV-2	0.1833	0.3219
SARS-CoV-2/human/USA/VA-DCLS-0065/2020	SARS-CoV-2	0.1832	0.322
SARS-CoV-2/human/USA/VA-DCLS-0049/2020	SARS-CoV-2	0.1832	0.322
SARS-CoV-2/human/USA/VA-DCLS-0057/2020	SARS-CoV-2	0.1832	0.322
SARS-CoV-2/human/USA/WA-UW-4111/2020	SARS-CoV-2	0.1833	0.3219
SARS-CoV-2/human/USA/WA-UW-4227/2020	SARS-CoV-2	0.1832	0.322
SARS-CoV-2/human/USA/WA-UW-3989/2020	SARS-CoV-2	0.1833	0.3219
SARS-CoV-2/human/USA/WA-UW-2218/2020	SARS-CoV-2	0.1833	0.3219
SARS-CoV-2/human/USA/WA-UW-2232/2020	SARS-CoV-2	0.1833	0.3219
SARS-CoV-2/human/USA/LA097/2020	SARS-CoV-2	0.1833	0.322
SARS-CoV-2/human/USA/WA-UW-4068/2020	SARS-CoV-2	0.1833	0.3219
SARS-CoV-2/human/USA/UNKNOWN-UW-2139/2020	SARS-CoV-2	0.1833	0.3219
SARS-CoV-2/human/USA/VA-DCLS-0048/2020	SARS-CoV-2	0.1833	0.3219
SARS-CoV-2/human/AUS/VIC823/2020	SARS-CoV-2	0.1832	0.322
SARS-CoV-2/human/AUS/VIC849/2020	SARS-CoV-2	0.1834	0.3222
SARS-CoV-2/human/CHN/Beijing_IME-BJ05/2020	SARS-CoV-2	0.1834	0.3218
Guangzhou/GZMU0019/2020	SARS-CoV-2	0.1834	0.3218
SARS-CoV-2/human/USA/WA-UW-3881/2020	SARS-CoV-2	0.1833	0.3219
SARS-CoV-2/human/USA/WA-UW-4321/2020	SARS-CoV-2	0.1833	0.3219
SARS-CoV-2/human/USA/WA-UW-3941/2020	SARS-CoV-2	0.1833	0.3219
SARS-CoV-2/human/USA/WA-UW-4326/2020	SARS-CoV-2	0.1833	0.3219
SARS-CoV-2/human/USA/WA-UW-3923/2020	SARS-CoV-2	0.1833	0.322
SARS-CoV-2/human/USA/WA-UW-3942/2020	SARS-CoV-2	0.1833	0.3219
SARS-CoV-2/human/AUS/VIC824/2020	SARS-CoV-2	0.1832	0.322
SARS-CoV-2/human/AUS/VIC341/2020	SARS-CoV-2	0.1833	0.3219
SARS-CoV-2/human/AUS/VIC348/2020	SARS-CoV-2	0.1833	0.3219
SARS-CoV-2/human/AUS/VIC345/2020	SARS-CoV-2	0.1833	0.3219
SARS-CoV-2/human/AUS/VIC384/2020	SARS-CoV-2	0.1838	0.3214
SARS-CoV-2/human/USA/WA-UW-4109/2020	SARS-CoV-2	0.1833	0.3219
SARS-CoV-2/human/USA/WA-UW-2240/2020	SARS-CoV-2	0.1833	0.3219
SARS-CoV-2/human/USA/WA-UW-4180/2020	SARS-CoV-2	0.1833	0.3219
SARS-CoV-2/human/USA/WA-UW-2145/2020	SARS-CoV-2	0.1833	0.3219
SARS-CoV-2/human/USA/WA-UW-4292/2020	SARS-CoV-2	0.1833	0.3219
SARS-CoV-2/human/USA/WA-UW-2144/2020	SARS-CoV-2	0.1833	0.3219
SARS-CoV-2/human/USA/WA-UW-4315/2020	SARS-CoV-2	0.1833	0.3219
SARS-CoV-2/human/USA/CT-UW-4366/2020	SARS-CoV-2	0.1832	0.322
SARS-CoV-2/human/USA/WA-UW-2149/2020	SARS-CoV-2	0.1833	0.3219
SARS-CoV-2/human/USA/WA-UW-2137/2020	SARS-CoV-2	0.1833	0.3219
SARS-CoV-2/human/USA/WA-UW-2208/2020	SARS-CoV-2	0.1833	0.3219
SARS-CoV-2/human/AUS/VIC458/2020	SARS-CoV-2	0.1836	0.3216
SARS-CoV-2/human/AUS/VIC617/2020	SARS-CoV-2	0.1837	0.3216
SARS-CoV-2/human/AUS/VIC558/2020	SARS-CoV-2	0.1836	0.3216
SARS-CoV-2/human/AUS/VIC712/2020	SARS-CoV-2	0.1834	0.3218
SARS-CoV-2/human/AUS/VIC606/2020	SARS-CoV-2	0.1835	0.3216
SARS-CoV-2/human/AUS/VIC628/2020	SARS-CoV-2	0.1834	0.3217
SARS-CoV-2/human/AUS/VIC783/2020	SARS-CoV-2	0.1837	0.3214
SARS-CoV-2/human/AUS/VIC531/2020	SARS-CoV-2	0.1836	0.3216
SARS-CoV-2/human/USA/WA-UW-3868/2020	SARS-CoV-2	0.1833	0.3219
SARS-CoV-2/human/USA/WA-UW-2215/2020	SARS-CoV-2	0.1833	0.3219
SARS-CoV-2/human/USA/WA-UW-3939/2020	SARS-CoV-2	0.1833	0.3219
SARS-CoV-2/human/USA/WA-UW-3969/2020	SARS-CoV-2	0.1833	0.3219
SARS-CoV-2/human/USA/VA-DCLS-0054/2020	SARS-CoV-2	0.1833	0.3219
SARS-CoV-2/human/USA/GA_2275/2020	SARS-CoV-2	0.1833	0.3219
SARS-CoV-2/human/USA/PA_2887/2020	SARS-CoV-2	0.1833	0.3219
SARS-CoV-2/human/USA/RI_0882/2020	SARS-CoV-2	0.1833	0.3219
SARS-CoV-2/human/USA/MD_0027/2020	SARS-CoV-2	0.1833	0.3219
SARS-CoV-2/human/USA/HI_4970/2020	SARS-CoV-2	0.1833	0.3219
SARS-CoV-2/human/USA/OH_0019/2020	SARS-CoV-2	0.1833	0.3219
SARS-CoV-2/human/USA/OH_0020/2020	SARS-CoV-2	0.1833	0.3219
SARS-CoV-2/human/USA/PA_2735/2020	SARS-CoV-2	0.1833	0.3219
SARS-CoV-2/human/USA/PA_2734/2020	SARS-CoV-2	0.1833	0.3219
SARS-CoV-2/human/USA/NC_0025/2020	SARS-CoV-2	0.1833	0.3219
SARS-CoV-2/human/USA/CA-CZB-EX00750/2020	SARS-CoV-2	0.1832	0.322
SARS-CoV-2/human/USA/WA-UW-3819/2020	SARS-CoV-2	0.1833	0.3218
SARS-CoV-2/human/USA/WA-UW-4407/2020	SARS-CoV-2	0.1833	0.3219
SARS-CoV-2/human/USA/WA-UW-3862/2020	SARS-CoV-2	0.1833	0.3219
SARS-CoV-2/human/USA/WA-UW-3911/2020	SARS-CoV-2	0.1833	0.3219
SARS-CoV-2/human/USA/WA-UW-4188/2020	SARS-CoV-2	0.1833	0.3219
SARS-CoV-2/human/USA/WA-UW-3826/2020	SARS-CoV-2	0.1832	0.322
SARS-CoV-2/human/USA/CT-UW-4372/2020	SARS-CoV-2	0.1832	0.322
SARS-CoV-2/human/USA/WA-UW-3889/2020	SARS-CoV-2	0.1833	0.3219
SARS-CoV-2/human/USA/WA-UW-2132/2020	SARS-CoV-2	0.1833	0.3219
SARS-CoV-2/human/USA/WA-UW-2100/2020	SARS-CoV-2	0.1832	0.322
SARS-CoV-2/human/USA/WA-UW-3828/2020	SARS-CoV-2	0.1833	0.3219
SARS-CoV-2/human/USA/WA-UW-4340/2020	SARS-CoV-2	0.1833	0.3219
SARS-CoV-2/human/USA/ID-UW-4239/2020	SARS-CoV-2	0.1833	0.3219
SARS-CoV-2/human/USA/WA-UW-2091/2020	SARS-CoV-2	0.1833	0.3219
SARS-CoV-2/human/USA/WA-UW-2244/2020	SARS-CoV-2	0.1833	0.3219
SARS-CoV-2/human/USA/WA-UW-3986/2020	SARS-CoV-2	0.1833	0.3219
SARS-CoV-2/human/USA/WA-UW-4324/2020	SARS-CoV-2	0.1833	0.3219
SARS-CoV-2/human/USA/WA-UW-4316/2020	SARS-CoV-2	0.1833	0.3219
SARS-CoV-2/human/USA/UNKNOWN-UW-2069/2020	SARS-CoV-2	0.1833	0.3219
SARS-CoV-2/human/USA/CT-UW-4244/2020	SARS-CoV-2	0.1833	0.3219
SARS-CoV-2/human/USA/ID-UW-3888/2020	SARS-CoV-2	0.1833	0.3219
SARS-CoV-2/human/USA/WA-UW-3838/2020	SARS-CoV-2	0.1833	0.3219
SARS-CoV-2/human/USA/WA-UW-3880/2020	SARS-CoV-2	0.1833	0.3219
SARS-CoV-2/human/USA/WA-UW-3843/2020	SARS-CoV-2	0.1833	0.3219
SARS-CoV-2/human/USA/WA-UW-3964/2020	SARS-CoV-2	0.1833	0.3219
SARS-CoV-2/human/USA/WA-UW-4404/2020	SARS-CoV-2	0.1833	0.3219
SARS-CoV-2/human/USA/WA-UW-2119/2020	SARS-CoV-2	0.1833	0.3219
SARS-CoV-2/human/USA/WA-UW-2169/2020	SARS-CoV-2	0.1833	0.3219
SARS-CoV-2/human/USA/WA-UW-3839/2020	SARS-CoV-2	0.1833	0.3219
SARS-CoV-2/human/USA/WA-UW-3903/2020	SARS-CoV-2	0.1833	0.3219
SARS-CoV-2/human/USA/WA-UW-3871/2020	SARS-CoV-2	0.1833	0.3219
SARS-CoV-2/human/USA/WA-UW-4322/2020	SARS-CoV-2	0.1833	0.3218
SARS-CoV-2/human/USA/WA-UW-4197/2020	SARS-CoV-2	0.1833	0.3219
SARS-CoV-2/human/USA/WA-UW-4290/2020	SARS-CoV-2	0.1833	0.3219
SARS-CoV-2/human/USA/WA-UW-2108/2020	SARS-CoV-2	0.1833	0.3219
SARS-CoV-2/human/USA/WA-UW-3932/2020	SARS-CoV-2	0.1833	0.3219
SARS-CoV-2/human/USA/ID-UW-4486/2020	SARS-CoV-2	0.1833	0.3219
SARS-CoV-2/human/USA/WA-UW-4499/2020	SARS-CoV-2	0.1833	0.3219
SARS-CoV-2/human/USA/CA-CZB-IX00042/2020	SARS-CoV-2	0.1833	0.3219
SARS-CoV-2/human/USA/CA-CZB-IX00009/2020	SARS-CoV-2	0.1833	0.3219
SARS-CoV-2/human/USA/CA-CZB-EX00705/2020	SARS-CoV-2	0.1833	0.3219
SARS-CoV-2/human/USA/CA-CZB-IX00139/2020	SARS-CoV-2	0.1833	0.3219
SARS-CoV-2/human/USA/CA-CZB-IX00086/2020	SARS-CoV-2	0.1833	0.3219
SARS-CoV-2/human/USA/CA-CZB-IX00137/2020	SARS-CoV-2	0.1833	0.3219
SARS-CoV-2/human/USA/WA-UW-2112/2020	SARS-CoV-2	0.1833	0.3219
SARS-CoV-2/human/USA/CA-CZB-EX00731/2020	SARS-CoV-2	0.1834	0.3219
SARS-CoV-2/human/AUS/VIC383/2020	SARS-CoV-2	0.1836	0.3214
SARS-CoV-2/human/USA/VA-DCLS-0060/2020	SARS-CoV-2	0.1833	0.3219
SARS-CoV-2/human/USA/WA-UW-3946/2020	SARS-CoV-2	0.1833	0.3219
SARS-CoV-2/human/USA/WA-UW-4289/2020	SARS-CoV-2	0.1832	0.322
SARS-CoV-2/human/USA/WA-UW-4213/2020	SARS-CoV-2	0.1833	0.3219
SARS-CoV-2/human/USA/CA-CZB-EX00740/2020	SARS-CoV-2	0.1833	0.3219
SARS-CoV-2/human/USA/WA-UW-4318/2020	SARS-CoV-2	0.1833	0.3219
SARS-CoV-2/human/USA/VA-DCLS-0053/2020	SARS-CoV-2	0.1833	0.3219
SARS-CoV-2/human/USA/WA-UW-3855/2020	SARS-CoV-2	0.1833	0.3219
SARS-CoV-2/human/USA/WA-UW-2140/2020	SARS-CoV-2	0.1833	0.3219
SARS-CoV-2/human/USA/ID-UW-4266/2020	SARS-CoV-2	0.1833	0.3219
SARS-CoV-2/human/USA/WA-UW-3829/2020	SARS-CoV-2	0.1832	0.322
SARS-CoV-2/human/USA/WA-UW-3994/2020	SARS-CoV-2	0.1832	0.3219
SARS-CoV-2/human/USA/WA-UW-4291/2020	SARS-CoV-2	0.1833	0.3219
SARS-CoV-2/human/USA/CT-UW-4344/2020	SARS-CoV-2	0.1833	0.3219
SARS-CoV-2/human/USA/WA-UW-3984/2020	SARS-CoV-2	0.1832	0.3219
SARS-CoV-2/human/USA/WA-UW-2087/2020	SARS-CoV-2	0.1833	0.3219
SARS-CoV-2/human/USA/WA-UW-2131/2020	SARS-CoV-2	0.1833	0.3219
SARS-CoV-2/human/USA/WA-UW-2212/2020	SARS-CoV-2	0.1833	0.3219
SARS-CoV-2/human/USA/WA-UW-3990/2020	SARS-CoV-2	0.1833	0.3219
SARS-CoV-2/human/USA/WA-UW-4038/2020	SARS-CoV-2	0.1833	0.3219
SARS-CoV-2/human/USA/WA-UW-4082/2020	SARS-CoV-2	0.1833	0.3219
SARS-CoV-2/human/USA/WA-UW-4035/2020	SARS-CoV-2	0.1833	0.3219
SARS-CoV-2/human/USA/WA-UW-2104/2020	SARS-CoV-2	0.1833	0.3219
SARS-CoV-2/human/USA/WA-UW-2094/2020	SARS-CoV-2	0.1833	0.3219
SARS-CoV-2/human/USA/CA-CZB-IX00085/2020	SARS-CoV-2	0.1832	0.3219
SARS-CoV-2/human/USA/CA-CZB-IX00067/2020	SARS-CoV-2	0.1833	0.3218
SARS-CoV-2/human/AUS/VIC337/2020	SARS-CoV-2	0.1835	0.3213
SARS-CoV-2/human/USA/WA-UW-2219/2020	SARS-CoV-2	0.1833	0.3219
SARS-CoV-2/human/USA/LA096/2020	SARS-CoV-2	0.1832	0.322
SARS-CoV-2/human/AUS/VIC857/2020	SARS-CoV-2	0.1838	0.3214
SARS-CoV-2/human/USA/WA-UW-2078/2020	SARS-CoV-2	0.1833	0.3219
SARS-CoV-2/human/USA/CT-UW-4238/2020	SARS-CoV-2	0.1832	0.322
SARS-CoV-2/human/USA/CT-UW-4347/2020	SARS-CoV-2	0.1833	0.3219
SARS-CoV-2/human/USA/CT-UW-4346/2020	SARS-CoV-2	0.1832	0.3219
SARS-CoV-2/human/AUS/VIC655/2020	SARS-CoV-2	0.1838	0.3213
SARS-CoV-2/human/AUS/VIC820/2020	SARS-CoV-2	0.1835	0.3217
SARS-CoV-2/human/AUS/VIC597/2020	SARS-CoV-2	0.1833	0.3219
SARS-CoV-2/human/AUS/VIC912/2020	SARS-CoV-2	0.1837	0.3215
SARS-CoV-2/human/AUS/VIC785/2020	SARS-CoV-2	0.1835	0.3218
SARS-CoV-2/human/AUS/VIC876/2020	SARS-CoV-2	0.1838	0.3214
SARS-CoV-2/human/AUS/VIC931/2020	SARS-CoV-2	0.1837	0.3215
SARS-CoV-2/human/AUS/VIC639/2020	SARS-CoV-2	0.1833	0.3219
SARS-CoV-2/human/AUS/VIC718/2020	SARS-CoV-2	0.1836	0.3215
SARS-CoV-2/human/AUS/VIC731/2020	SARS-CoV-2	0.1837	0.3215
SARS-CoV-2/human/USA/CA-CZB-EX00713/2020	SARS-CoV-2	0.1834	0.3218
SARS-CoV-2/human/USA/CA-CZB-EX00707/2020	SARS-CoV-2	0.1833	0.3219
SARS-CoV-2/human/USA/VA-DCLS-0066/2020	SARS-CoV-2	0.1833	0.3219
SARS-CoV-2/human/USA/VA-DCLS-0067/2020	SARS-CoV-2	0.1833	0.3219
SARS-CoV-2/human/AUS/VIC664/2020	SARS-CoV-2	0.1837	0.3216
SARS-CoV-2/human/AUS/VIC339/2020	SARS-CoV-2	0.1834	0.3218
SARS-CoV-2/human/AUS/VIC828/2020	SARS-CoV-2	0.1832	0.322
SARS-CoV-2/human/AUS/VIC563/2020	SARS-CoV-2	0.1836	0.3214
SARS-CoV-2/human/AUS/VIC644/2020	SARS-CoV-2	0.1835	0.3217
SARS-CoV-2/human/AUS/VIC807/2020	SARS-CoV-2	0.1833	0.322
SARS-CoV-2/human/AUS/VIC340/2020	SARS-CoV-2	0.1832	0.322
SARS-CoV-2/human/USA/CT-UW-4341/2020	SARS-CoV-2	0.1832	0.3219
SARS-CoV-2/human/USA/WA-UW-2146/2020	SARS-CoV-2	0.1833	0.3219
SARS-CoV-2/human/USA/WA-UW-3935/2020	SARS-CoV-2	0.1833	0.3219
SARS-CoV-2/human/USA/WA-UW-2234/2020	SARS-CoV-2	0.1833	0.3219
SARS-CoV-2/human/AUS/VIC376/2020	SARS-CoV-2	0.1832	0.322
SARS-CoV-2/human/USA/CT-UW-4251/2020	SARS-CoV-2	0.1833	0.322
SARS-CoV-2/human/USA/WA-UW-2245/2020	SARS-CoV-2	0.1833	0.3219
SARS-CoV-2/human/AUS/VIC932/2020	SARS-CoV-2	0.1834	0.3217
SARS-CoV-2/human/USA/WA-UW-3983/2020	SARS-CoV-2	0.1833	0.3218
SARS-CoV-2/human/USA/WA-UW-3997/2020	SARS-CoV-2	0.1833	0.3219
SARS-CoV-2/human/USA/WA-UW-4105/2020	SARS-CoV-2	0.1833	0.3219
SARS-CoV-2/human/AUS/VIC837/2020	SARS-CoV-2	0.1836	0.3217
SARS-CoV-2/human/AUS/VIC884/2020	SARS-CoV-2	0.1837	0.3215
SARS-CoV-2/human/USA/CA-CZB-EX00709/2020	SARS-CoV-2	0.1833	0.322
SARS-CoV-2/human/AUS/VIC874/2020	SARS-CoV-2	0.1837	0.3215
SARS-CoV-2/human/AUS/VIC856/2020	SARS-CoV-2	0.1834	0.3218
SARS-CoV-2/human/USA/CA-CZB-EX00710/2020	SARS-CoV-2	0.1832	0.322
SARS-CoV-2/human/USA/VA-DCLS-0068/2020	SARS-CoV-2	0.1832	0.322
SARS-CoV-2/human/USA/WA-UW-3844/2020	SARS-CoV-2	0.1833	0.3219
SARS-CoV-2/human/USA/WA-UW-2214/2020	SARS-CoV-2	0.1833	0.3219
SARS-CoV-2/human/USA/WA-UW-2235/2020	SARS-CoV-2	0.1832	0.322
SARS-CoV-2/human/AUS/VIC898/2020	SARS-CoV-2	0.1836	0.3215
SARS-CoV-2/human/AUS/VIC532/2020	SARS-CoV-2	0.1836	0.3215
SARS-CoV-2/human/AUS/VIC636/2020	SARS-CoV-2	0.1836	0.3216
SARS-CoV-2/human/AUS/VIC734/2020	SARS-CoV-2	0.1837	0.3215
SARS-CoV-2/human/AUS/VIC741/2020	SARS-CoV-2	0.1836	0.3216
SARS-CoV-2/human/AUS/VIC623/2020	SARS-CoV-2	0.1836	0.3215
SARS-CoV-2/human/AUS/VIC365/2020	SARS-CoV-2	0.1833	0.3218
SARS-CoV-2/human/AUS/VIC336/2020	SARS-CoV-2	0.1833	0.3219
SARS-CoV-2/human/AUS/VIC364/2020	SARS-CoV-2	0.1833	0.3218
SARS-CoV-2/human/AUS/VIC598/2020	SARS-CoV-2	0.1833	0.3219
SARS-CoV-2/human/AUS/VIC647/2020	SARS-CoV-2	0.1832	0.3219
SARS-CoV-2/human/AUS/VIC676/2020	SARS-CoV-2	0.1836	0.3216
SARS-CoV-2/human/AUS/VIC599/2020	SARS-CoV-2	0.1835	0.3216
SARS-CoV-2/human/AUS/VIC351/2020	SARS-CoV-2	0.1832	0.3219
SARS-CoV-2/human/AUS/VIC367/2020	SARS-CoV-2	0.1833	0.3219
Guangzhou/GZMU0023/2020	SARS-CoV-2	0.1834	0.3218
Guangzhou/GZMU0024/2020	SARS-CoV-2	0.1834	0.3218
SARS-CoV-2/human/AUS/VIC847/2020	SARS-CoV-2	0.1836	0.3217
SARS-CoV-2/human/USA/CA-CZB-IX00045/2020	SARS-CoV-2	0.1833	0.3218
SARS-CoV-2/human/USA/WA-UW-2230/2020	SARS-CoV-2	0.1833	0.3219
SARS-CoV-2/human/USA/WA-UW-3810/2020	SARS-CoV-2	0.1833	0.3218
SARS-CoV-2/human/USA/WA-UW-3895/2020	SARS-CoV-2	0.1833	0.3218
SARS-CoV-2/human/USA/WA-UW-3850/2020	SARS-CoV-2	0.1833	0.3218
SARS-CoV-2/human/USA/CA-CZB-IX00133/2020	SARS-CoV-2	0.1833	0.3218
SARS-CoV-2/human/USA/CA-CZB-IX00015/2020	SARS-CoV-2	0.1833	0.3218
SARS-CoV-2/human/USA/CA-CZB-IX00103/2020	SARS-CoV-2	0.1833	0.3218
SARS-CoV-2/human/USA/CA-CZB-IX00079/2020	SARS-CoV-2	0.1833	0.3218
SARS-CoV-2/human/USA/CA-CZB-IX00108/2020	SARS-CoV-2	0.1833	0.3219
SARS-CoV-2/human/USA/WA-UW-2203/2020	SARS-CoV-2	0.1833	0.3218
SARS-CoV-2/human/USA/CA-CZB-IX00091/2020	SARS-CoV-2	0.1833	0.3219
SARS-CoV-2/human/USA/CA-CZB-IX00095/2020	SARS-CoV-2	0.1834	0.3218
SARS-CoV-2/human/USA/CA-CZB-EX00458/2020	SARS-CoV-2	0.1834	0.3218
SARS-CoV-2/human/USA/WA-UW-3815/2020	SARS-CoV-2	0.1833	0.3219
Guangzhou/GZMU0008/2020	SARS-CoV-2	0.1834	0.3218
SARS-CoV-2/human/USA/CA-CZB-IX00016/2020	SARS-CoV-2	0.1834	0.3218
SARS-CoV-2/human/USA/CA-CZB-IX00107/2020	SARS-CoV-2	0.1834	0.3218
Guangzhou/GZMU0003/2020	SARS-CoV-2	0.1834	0.3218
SARS-CoV-2/human/USA/CA-CZB-IX00046/2020	SARS-CoV-2	0.1833	0.3218
Guangzhou/GZMU0010/2020	SARS-CoV-2	0.1834	0.3218
Guangzhou/GZMU0013/2020	SARS-CoV-2	0.1834	0.3218
SARS-CoV-2/human/BRA/SP02cc/2020	SARS-CoV-2	0.1834	0.3218
SARS-CoV-2/human/LKA/COV486/2020	SARS-CoV-2	0.1834	0.3218
SARS-CoV-2/human/USA/WA-UW-3814/2020	SARS-CoV-2	0.1832	0.3219
SARS-CoV-2/human/USA/WA-UW-4217/2020	SARS-CoV-2	0.1833	0.3218
SARS-CoV-2/human/USA/WA-UW-3950/2020	SARS-CoV-2	0.1833	0.3219
SARS-CoV-2/human/USA/WA-UW-2250/2020	SARS-CoV-2	0.1833	0.3218
SARS-CoV-2/human/USA/WA-UW-2258/2020	SARS-CoV-2	0.1834	0.3218
SARS-CoV-2/human/USA/WA-UW-4039/2020	SARS-CoV-2	0.1833	0.3218
SARS-CoV-2/human/USA/CA-CZB-EX00701/2020	SARS-CoV-2	0.1833	0.3219
SARS-CoV-2/human/USA/CA-CZB-IX00158/2020	SARS-CoV-2	0.1833	0.3218
SARS-CoV-2/human/USA/CA-CZB-IX00125/2020	SARS-CoV-2	0.1833	0.3218
SARS-CoV-2/human/USA/CA-CZB-IX00039/2020	SARS-CoV-2	0.1833	0.3218
SARS-CoV-2/human/USA/CA-CZB-IX00090/2020	SARS-CoV-2	0.1833	0.3218
SARS-CoV-2/human/USA/CA-CZB-IX00089/2020	SARS-CoV-2	0.1833	0.3218
SARS-CoV-2/human/USA/WA-UW-3827/2020	SARS-CoV-2	0.1833	0.3219
SARS-CoV-2/human/USA/WA-UW-3908/2020	SARS-CoV-2	0.1833	0.3218
SARS-CoV-2/human/USA/CA-CZB-IX00036/2020	SARS-CoV-2	0.1833	0.3218
SARS-CoV-2/human/USA/CA-CZB-EX00737/2020	SARS-CoV-2	0.1833	0.3218
SARS-CoV-2/human/USA/CA-CZB-EX00746/2020	SARS-CoV-2	0.1833	0.3219
SARS-CoV-2/human/USA/CA-CZB-IX00082/2020	SARS-CoV-2	0.1833	0.3219
SARS-CoV-2/human/USA/WA-UW-2164/2020	SARS-CoV-2	0.1833	0.3219
SARS-CoV-2/human/USA/CA-CZB-IX00096/2020	SARS-CoV-2	0.1833	0.3219
SARS-CoV-2/human/USA/CA-CZB-EX00706/2020	SARS-CoV-2	0.1834	0.3217
SARS-CoV-2/human/HKG/HKU-902a/2020	SARS-CoV-2	0.1834	0.3217
SARS-CoV-2/human/HKG/HKU-902b/2020	SARS-CoV-2	0.1834	0.3217
SARS-CoV-2/human/HKG/HKU-907b/2020	SARS-CoV-2	0.1834	0.3218
SARS-CoV-2/human/HKG/HKU-908a/2020	SARS-CoV-2	0.1834	0.3218
SARS-CoV-2/human/HKG/HKU-903a/2020	SARS-CoV-2	0.1834	0.3218
SARS-CoV-2/human/HKG/HKU-903b/2020	SARS-CoV-2	0.1834	0.3218
SARS-CoV-2/human/HKG/HKU-907a/2020	SARS-CoV-2	0.1834	0.3218
SARS-CoV-2/human/HKG/HKU-001a/2020	SARS-CoV-2	0.1834	0.3218
SARS-CoV-2/human/USA/CA-CZB-IX00078/2020	SARS-CoV-2	0.1833	0.3219
SARS-CoV-2/human/HKG/HKU-908b/2020	SARS-CoV-2	0.1834	0.3218
SARS-CoV-2/human/USA/WA-UW-3834/2020	SARS-CoV-2	0.1833	0.3219
SARS-CoV-2/human/USA/WA-UW-3858/2020	SARS-CoV-2	0.1833	0.3218
SARS-CoV-2/human/USA/WA-UW-2249/2020	SARS-CoV-2	0.1834	0.3218
SARS-CoV-2/human/USA/WA-UW-3985/2020	SARS-CoV-2	0.1833	0.3218
SARS-CoV-2/human/USA/WA-UW-2247/2020	SARS-CoV-2	0.1833	0.3218
SARS-CoV-2/human/USA/USA-WA_0480/2020	SARS-CoV-2	0.1834	0.3218
SARS-CoV-2/human/USA/USA-WA_0428/2020	SARS-CoV-2	0.1834	0.3218
SARS-CoV-2/human/USA/USA-WA_0427/2020	SARS-CoV-2	0.1834	0.3218
SARS-CoV-2/human/USA/USA-WA_0434/2020	SARS-CoV-2	0.1834	0.3218
SARS-CoV-2/human/USA/USA-WA_0442/2020	SARS-CoV-2	0.1834	0.3218
SARS-CoV-2/human/USA/USA-WA_0448/2020	SARS-CoV-2	0.1834	0.3218
SARS-CoV-2/human/USA/USA-WA_0478/2020	SARS-CoV-2	0.1834	0.3218
SARS-CoV-2/human/USA/USA-WA_0429/2020	SARS-CoV-2	0.1834	0.3218
SARS-CoV-2/human/USA/USA-WA_0440/2020	SARS-CoV-2	0.1834	0.3218
SARS-CoV-2/human/USA/USA-WA_0418/2020	SARS-CoV-2	0.1833	0.3218
SARS-CoV-2/human/USA/USA-WA_0422/2020	SARS-CoV-2	0.1833	0.3218
SARS-CoV-2/human/USA/USA-WA_0711/2020	SARS-CoV-2	0.1833	0.3218
SARS-CoV-2/human/USA/USA-WA_0447/2020	SARS-CoV-2	0.1833	0.3218
SARS-CoV-2/human/USA/USA-WA_0484/2020	SARS-CoV-2	0.1833	0.3218
SARS-CoV-2/human/USA/HI_7881/2020	SARS-CoV-2	0.1833	0.3219
SARS-CoV-2/human/USA/USA-WA_0432/2020	SARS-CoV-2	0.1833	0.3219
SARS-CoV-2/human/USA/USA-WA_0797/2020	SARS-CoV-2	0.1833	0.3219
SARS-CoV-2/human/USA/USA-WA_0457/2020	SARS-CoV-2	0.1833	0.3218
SARS-CoV-2/human/USA/MN_0100/2020	SARS-CoV-2	0.1833	0.3219
SARS-CoV-2/human/USA/USA-WA_0441/2020	SARS-CoV-2	0.1834	0.3218
SARS-CoV-2/human/USA/CT_9849/2020	SARS-CoV-2	0.1833	0.3218
SARS-CoV-2/human/USA/CA-CZB-EX00721/2020	SARS-CoV-2	0.1833	0.3219
SARS-CoV-2/human/USA/GA_2070/2020	SARS-CoV-2	0.1834	0.3217
SARS-CoV-2/human/USA/GA_2147/2020	SARS-CoV-2	0.1833	0.3219
SARS-CoV-2/human/AUS/VIC355/2020	SARS-CoV-2	0.1833	0.3218
SARS-CoV-2/human/AUS/VIC335/2020	SARS-CoV-2	0.1833	0.3219
SARS-CoV-2/human/USA/CA-CZB-IX00154/2020	SARS-CoV-2	0.1832	0.3219
SARS-CoV-2/human/AUS/VIC656/2020	SARS-CoV-2	0.1832	0.3219
SARS-CoV-2/human/AUS/VIC381/2020	SARS-CoV-2	0.1845	0.3207
SARS-CoV-2/human/AUS/VIC646/2020	SARS-CoV-2	0.1833	0.3219
SARS-CoV-2/human/AUS/VIC350/2020	SARS-CoV-2	0.1834	0.3218
SARS-CoV-2/human/USA/CA-CZB-IX00043/2020	SARS-CoV-2	0.1834	0.3218
SARS-CoV-2/human/AUS/VIC330/2020	SARS-CoV-2	0.1846	0.3207
SARS-CoV-2/human/AUS/VIC547/2020	SARS-CoV-2	0.1834	0.3218
SARS-CoV-2/human/AUS/VIC645/2020	SARS-CoV-2	0.1834	0.3218
SARS-CoV-2/human/AUS/VIC752/2020	SARS-CoV-2	0.1839	0.3214
SARS-CoV-2/human/AUS/VIC627/2020	SARS-CoV-2	0.1837	0.3215
SARS-CoV-2/human/AUS/VIC661/2020	SARS-CoV-2	0.1838	0.3214
SARS-CoV-2/human/AUS/VIC668/2020	SARS-CoV-2	0.1838	0.3216
SARS-CoV-2/human/AUS/VIC667/2020	SARS-CoV-2	0.1835	0.3217
SARS-CoV-2/human/USA/ID-UW-3892/2020	SARS-CoV-2	0.1834	0.3218
SARS-CoV-2/human/USA/WA-UW-2181/2020	SARS-CoV-2	0.1834	0.3219
SARS-CoV-2/human/AUS/VIC327/2020	SARS-CoV-2	0.1833	0.3219
SARS-CoV-2/human/AUS/VIC328/2020	SARS-CoV-2	0.1833	0.3219
SARS-CoV-2/human/USA/VA-DCLS-0051/2020	SARS-CoV-2	0.1834	0.3218
SARS-CoV-2/human/USA/VA-DCLS-0056/2020	SARS-CoV-2	0.1834	0.3219
SARS-CoV-2/human/AUS/VIC862/2020	SARS-CoV-2	0.1833	0.3219
SARS-CoV-2/human/AUS/VIC342/2020	SARS-CoV-2	0.1833	0.322
SARS-CoV-2/human/AUS/VIC344/2020	SARS-CoV-2	0.1833	0.322
SARS-CoV-2/human/USA/WA-UW-4335/2020	SARS-CoV-2	0.1833	0.3218
SARS-CoV-2/human/AUS/VIC338/2020	SARS-CoV-2	0.1833	0.3218
SARS-CoV-2/human/USA/WA-UW-3900/2020	SARS-CoV-2	0.1833	0.3219
SARS-CoV-2/human/USA/NV_0016/2020	SARS-CoV-2	0.1834	0.3218
SARS-CoV-2/human/USA/MN_0101/2020	SARS-CoV-2	0.1834	0.3218
SARS-CoV-2/human/USA/WA-UW-2141/2020	SARS-CoV-2	0.1833	0.322
SARS-CoV-2/human/USA/WA-UW-4281/2020	SARS-CoV-2	0.1833	0.3219
SARS-CoV-2/human/AUS/VIC836/2020	SARS-CoV-2	0.1833	0.3219
SARS-CoV-2/human/AUS/VIC886/2020	SARS-CoV-2	0.1836	0.3216
SARS-CoV-2/human/AUS/VIC875/2020	SARS-CoV-2	0.1835	0.3216
SARS-CoV-2/human/USA/WA-UW-2228/2020	SARS-CoV-2	0.1834	0.3218
SARS-CoV-2/human/AUS/VIC662/2020	SARS-CoV-2	0.1836	0.3216
SARS-CoV-2/human/USA/WA-UW-4330/2020	SARS-CoV-2	0.1833	0.3218
SARS-CoV-2/human/AUS/VIC680/2020	SARS-CoV-2	0.1838	0.3215
SARS-CoV-2/human/AUS/VIC681/2020	SARS-CoV-2	0.1837	0.3215
SARS-CoV-2/human/AUS/VIC879/2020	SARS-CoV-2	0.1833	0.3219
SARS-CoV-2/human/LKA/COV38/2020	SARS-CoV-2	0.1834	0.3218
SARS-CoV-2/human/AUS/VIC354/2020	SARS-CoV-2	0.1832	0.322
SARS-CoV-2/human/USA/CA-CZB-IX00030/2020	SARS-CoV-2	0.1833	0.3219
SARS-CoV-2/human/USA/CA-CZB-IX00156/2020	SARS-CoV-2	0.1833	0.3219
SARS-CoV-2/human/USA/WA-UW-3988/2020	SARS-CoV-2	0.1833	0.3219
SARS-CoV-2/human/USA/WA-UW-2253/2020	SARS-CoV-2	0.1833	0.3219
SARS-CoV-2/human/USA/WA-UW-2238/2020	SARS-CoV-2	0.1833	0.3219
SARS-CoV-2/human/AUS/VIC694/2020	SARS-CoV-2	0.1836	0.3214
SARS-CoV-2/human/USA/CA-CZB-IX00072/2020	SARS-CoV-2	0.1833	0.322
SARS-CoV-2/human/USA/CA-CZB-IX00100/2020	SARS-CoV-2	0.1833	0.322
SARS-CoV-2/human/AUS/VIC572/2020	SARS-CoV-2	0.1831	0.3224
SARS-CoV-2/human/AUS/VIC685/2020	SARS-CoV-2	0.1838	0.3218
SARS-CoV-2/human/AUS/VIC697/2020	SARS-CoV-2	0.1832	0.3221
SARS-CoV-2/human/AUS/VIC808/2020	SARS-CoV-2	0.1836	0.3217
SARS-CoV-2/human/USA/CT-UW-3845/2020	SARS-CoV-2	0.1834	0.3219
SARS-CoV-2/human/USA/WA-UW-3841/2020	SARS-CoV-2	0.1833	0.3218
SARS-CoV-2/human/AUS/VIC548/2020	SARS-CoV-2	0.184	0.3214
SARS-CoV-2/human/USA/WA-UW-4228/2020	SARS-CoV-2	0.1833	0.3219
SARS-CoV-2/human/AUS/VIC373/2020	SARS-CoV-2	0.1833	0.3218
SARS-CoV-2/human/AUS/VIC678/2020	SARS-CoV-2	0.1838	0.3214
SARS-CoV-2/human/AUS/VIC842/2020	SARS-CoV-2	0.1834	0.322
SARS-CoV-2/human/USA/WA-UW-4329/2020	SARS-CoV-2	0.1832	0.322
SARS-CoV-2/human/AUS/VIC534/2020	SARS-CoV-2	0.1839	0.3213
SARS-CoV-2/human/AUS/VIC846/2020	SARS-CoV-2	0.1833	0.322
SARS-CoV-2/human/USA/IN_72003/2020	SARS-CoV-2	0.1833	0.3219
SARS-CoV-2/human/USA/IN_82003/2020	SARS-CoV-2	0.1833	0.3219
SARS-CoV-2/human/USA/IN_92003/2020	SARS-CoV-2	0.1833	0.3219
SARS-CoV-2/human/AUS/VIC881/2020	SARS-CoV-2	0.1839	0.3217
SARS-CoV-2/human/USA/WA-UW-2142/2020	SARS-CoV-2	0.1833	0.3219
SARS-CoV-2/human/USA/WA-UW-2180/2020	SARS-CoV-2	0.1833	0.3219
SARS-CoV-2/human/AUS/VIC851/2020	SARS-CoV-2	0.1841	0.3211
SARS-CoV-2/human/AUS/VIC492/2020	SARS-CoV-2	0.1834	0.3237
SARS-CoV-2/human/AUS/VIC630/2020	SARS-CoV-2	0.183	0.3236
SARS-CoV-2/human/AUS/VIC551/2020	SARS-CoV-2	0.1832	0.3234
SARS-CoV-2/human/USA/WA-UW-2213/2020	SARS-CoV-2	0.1833	0.3219
SARS-CoV-2/human/AUS/VIC329/2020	SARS-CoV-2	0.1838	0.3215
SARS-CoV-2/human/AUS/VIC402/2020	SARS-CoV-2	0.1828	0.3255
SARS-CoV-2/human/USA/VA-DCLS-0185/2020	SARS-CoV-2	0.1833	0.3219
SARS-CoV-2/human/IND/GMC-KP1125/2020	SARS-CoV-2	0.1833	0.3219
SARS-CoV-2/human/USA/VA-DCLS-0135/2020	SARS-CoV-2	0.1833	0.322
SARS-CoV-2/human/USA/UF-9/2020	SARS-CoV-2	0.1833	0.3219
SARS-CoV-2/human/USA/VA-DCLS-0191/2020	SARS-CoV-2	0.1833	0.322
SARS-CoV-2/human/USA/VA-DCLS-0158/2020	SARS-CoV-2	0.1833	0.3219
SAR-CoV-2/human/USA/NY-QDX-00000001/2020	SARS-CoV-2	0.1833	0.3219
SARS-CoV-2/human/USA/VA-DCLS-0212/2020	SARS-CoV-2	0.1833	0.3219
SARS-CoV-2/human/USA/SC-NHRC-02/2020	SARS-CoV-2	0.1833	0.3219
SARS-CoV-2/human/USA/CT-UW-4237/2020	SARS-CoV-2	0.1833	0.3219
SARS-CoV-2/human/USA/SC-NHRC-01/2020	SARS-CoV-2	0.1832	0.322
SARS-CoV-2/human/USA/SC-NHRC-03/2020	SARS-CoV-2	0.1833	0.3219
SARS-CoV-2/human/USA/WA-UW-4210/2020	SARS-CoV-2	0.1833	0.3219
SARS-CoV-2/human/USA/VA-DCLS-0157/2020	SARS-CoV-2	0.1833	0.3219
SARS-CoV-2/human/USA/WA-UW-4041/2020	SARS-CoV-2	0.1833	0.3219
SARS-CoV-2/human/USA/VA-DCLS-0188/2020	SARS-CoV-2	0.1833	0.3219
SARS-CoV-2/human/USA/VA-DCLS-0193/2020	SARS-CoV-2	0.1833	0.3219
SARS-CoV-2/human/USA/VA-DCLS-0195/2020	SARS-CoV-2	0.1833	0.3219
SARS-CoV-2/human/USA/VA-DCLS-0159/2020	SARS-CoV-2	0.1833	0.3219
SARS-CoV-2/human/USA/VA-DCLS-0217/2020	SARS-CoV-2	0.1832	0.322
SARS-CoV-2/human/USA/VA-DCLS-0161/2020	SARS-CoV-2	0.1832	0.322
SARS-CoV-2/human/USA/VA-DCLS-0210/2020	SARS-CoV-2	0.1832	0.322
SARS-CoV-2/human/USA/VA-DCLS-0213/2020	SARS-CoV-2	0.1833	0.3219
SARS-CoV-2/human/USA/VA-DCLS-0167/2020	SARS-CoV-2	0.1833	0.322
SARS-CoV-2/human/USA/VA-DCLS-0204/2020	SARS-CoV-2	0.1833	0.3219
SARS-CoV-2/human/USA/VA-DCLS-0190/2020	SARS-CoV-2	0.1833	0.322
SARS-CoV-2/human/USA/VA-DCLS-0189/2020	SARS-CoV-2	0.1832	0.322
SARS-CoV-2/human/USA/VA-DCLS-0160/2020	SARS-CoV-2	0.1832	0.322
SARS-CoV-2/human/USA/VA-DCLS-0198/2020	SARS-CoV-2	0.1833	0.3219
SARS-CoV-2/human/USA/VA-DCLS-0201/2020	SARS-CoV-2	0.1833	0.3219
SARS-CoV-2/human/USA/VA-DCLS-0203/2020	SARS-CoV-2	0.1833	0.3219
SARS-CoV-2/human/USA/VA-DCLS-0155/2020	SARS-CoV-2	0.1833	0.3219
SARS-CoV-2/human/USA/ID-UW-6457/2020	SARS-CoV-2	0.1833	0.3219
SARS-CoV-2/human/USA/VA-DCLS-0202/2020	SARS-CoV-2	0.1833	0.3219
SARS-CoV-2/human/USA/VA-DCLS-0132/2020	SARS-CoV-2	0.1832	0.322
SARS-CoV-2/human/USA/VA-DCLS-0162/2020	SARS-CoV-2	0.1833	0.3219
SARS-CoV-2/human/USA/VA-DCLS-0130/2020	SARS-CoV-2	0.1832	0.3219
SARS-CoV-2/human/USA/VA-DCLS-0140/2020	SARS-CoV-2	0.1833	0.3219
SARS-CoV-2/human/USA/VA-DCLS-0141/2020	SARS-CoV-2	0.1833	0.3219
SARS-CoV-2/human/USA/VA-DCLS-0144/2020	SARS-CoV-2	0.1833	0.3219
SARS-CoV-2/human/USA/VA-DCLS-0139/2020	SARS-CoV-2	0.1833	0.3219
SARS-CoV-2/human/USA/VA-DCLS-0146/2020	SARS-CoV-2	0.1832	0.3219
SARS-CoV-2/human/USA/CA-CZB-1099/2020	SARS-CoV-2	0.1832	0.322
SARS-CoV-2/human/USA/CA-CZB-1133/2020	SARS-CoV-2	0.1833	0.3219
SARS-CoV-2/human/USA/CA-CZB-1134/2020	SARS-CoV-2	0.1832	0.322
SARS-CoV-2/human/USA/VA-DCLS-0197/2020	SARS-CoV-2	0.1833	0.3219
SARS-CoV-2/human/USA/VA-DCLS-0199/2020	SARS-CoV-2	0.1833	0.3219
SARS-CoV-2/human/USA/VA-DCLS-0209/2020	SARS-CoV-2	0.1832	0.3219
SARS-CoV-2/human/USA/WA-UW-4024/2020	SARS-CoV-2	0.1833	0.3219
SARS-CoV-2/human/USA/UNKNOWN-UW-4097/2020	SARS-CoV-2	0.1833	0.3219
SARS-CoV-2/human/USA/VA-DCLS-0194/2020	SARS-CoV-2	0.1833	0.3219
SARS-CoV-2/human/USA/VA-DCLS-0131/2020	SARS-CoV-2	0.1832	0.322
SARS-CoV-2/human/USA/AK034/2020	SARS-CoV-2	0.1833	0.3219
SARS-CoV-2/human/USA/VA-DCLS-0127/2020	SARS-CoV-2	0.1831	0.3221
SARS-CoV-2/human/USA/VA-DCLS-0128/2020	SARS-CoV-2	0.1832	0.322
SARS-CoV-2/human/USA/VA-DCLS-0129/2020	SARS-CoV-2	0.1832	0.322
SARS-CoV-2/human/USA/CA-CZB-1136/2020	SARS-CoV-2	0.1832	0.322
SARS-CoV-2/human/USA/CA-CZB-1137/2020	SARS-CoV-2	0.1833	0.3219
SARS-CoV-2/human/USA/VA-DCLS-0168/2020	SARS-CoV-2	0.1832	0.322
SARS-CoV-2/human/USA/WA-UW-6497/2020	SARS-CoV-2	0.1833	0.3219
SARS-CoV-2/human/USA/WA-UW-6481/2020	SARS-CoV-2	0.1833	0.3219
SARS-CoV-2/human/USA/ID-UW-6473/2020	SARS-CoV-2	0.1833	0.3219
SARS-CoV-2/human/USA/WA-UW-6514/2020	SARS-CoV-2	0.1833	0.3219
SARS-CoV-2/human/USA/CT-UW-6573/2020	SARS-CoV-2	0.1832	0.322
SARS-CoV-2/human/USA/WA-UW-6559/2020	SARS-CoV-2	0.1833	0.3219
SARS-CoV-2/human/USA/WA-UW-4414/2020	SARS-CoV-2	0.1833	0.3219
SARS-CoV-2/human/USA/WA-UW-6485/2020	SARS-CoV-2	0.1833	0.3219
SARS-CoV-2/human/USA/ID-UW-4308/2020	SARS-CoV-2	0.1833	0.3219
SARS-CoV-2/human/USA/ID-UW-6446/2020	SARS-CoV-2	0.1832	0.322
SARS-CoV-2/human/USA/ID-UW-6472/2020	SARS-CoV-2	0.1833	0.3219
SARS-CoV-2/human/USA/WA-UW-6520/2020	SARS-CoV-2	0.1832	0.322
SARS-CoV-2/human/USA/CT-UW-6574/2020	SARS-CoV-2	0.1832	0.322
SARS-CoV-2/human/USA/VA-DCLS-0187/2020	SARS-CoV-2	0.1833	0.322
SARS-CoV-2/human/France/60003NG/2020	SARS-CoV-2	0.1833	0.3219
SARS-CoV-2/human/France/20001SE/2020	SARS-CoV-2	0.1833	0.3219
SARS-CoV-2/human/France/10022AR/2020	SARS-CoV-2	0.1833	0.3219
SARS-CoV-2/human/France/50006PT/2020	SARS-CoV-2	0.1833	0.3219
SARS-CoV-2/human/France/10037CJ/2020	SARS-CoV-2	0.1833	0.3219
SARS-CoV-2/human/France/10071BR/2020	SARS-CoV-2	0.1833	0.3219
SARS-CoV-2/human/France/30001MB/2020	SARS-CoV-2	0.1833	0.3219
SARS-CoV-2/human/France/10018HJ/2020	SARS-CoV-2	0.1833	0.3219
SARS-CoV-2/human/France/10062MD/2020	SARS-CoV-2	0.1833	0.3219
SARS-CoV-2/human/France/10030NV/2020	SARS-CoV-2	0.1833	0.3219
SARS-CoV-2/human/France/60002VV/2020	SARS-CoV-2	0.1833	0.3219
SARS-CoV-2/human/France/50008KC/2020	SARS-CoV-2	0.1833	0.3219
SARS-CoV-2/human/France/10034HM/2020	SARS-CoV-2	0.1833	0.3219
SARS-CoV-2/human/France/50005JM/2020	SARS-CoV-2	0.1833	0.3219
SARS-CoV-2/human/France/10015BY/2020	SARS-CoV-2	0.1833	0.3219
SARS-CoV-2/human/France/40003KA/2020	SARS-CoV-2	0.1833	0.3219
SARS-CoV-2/human/France/10013BA/2020	SARS-CoV-2	0.1833	0.3219
SARS-CoV-2/human/France/10080AA/2020	SARS-CoV-2	0.1832	0.322
SARS-CoV-2/human/France/10033ZM/2020	SARS-CoV-2	0.1833	0.3219
SARS-CoV-2/human/France/10028CD/2020	SARS-CoV-2	0.1833	0.3219
SARS-CoV-2/human/COL/Cali-01/2020	SARS-CoV-2	0.1833	0.3219
SARS-CoV-2/human/France/10076MH/2020	SARS-CoV-2	0.1833	0.3219
SARS-CoV-2/human/France/10014BC/2020	SARS-CoV-2	0.1833	0.3219
SARS-CoV-2/human/France/10066GJ/2020	SARS-CoV-2	0.1833	0.3219
SARS-CoV-2/human/France/10025GM/2020	SARS-CoV-2	0.1833	0.3219
SARS-CoV-2/human/France/10023FD/2020	SARS-CoV-2	0.1834	0.3218
SARS-CoV-2/human/France/50001AR/2020	SARS-CoV-2	0.1832	0.322
SARS-CoV-2/human/France/10026SL/2020	SARS-CoV-2	0.1831	0.3221
SARS-CoV-2/human/USA/CA-CZB-1113/2020	SARS-CoV-2	0.1833	0.322
SARS-CoV-2/human/USA/VA-DCLS-0138/2020	SARS-CoV-2	0.1833	0.3219
SARS-CoV-2/human/DEU/FFM5/2020	SARS-CoV-2	0.1834	0.3218
SARS-CoV-2/human/DEU/FFM7/2020	SARS-CoV-2	0.1833	0.3219
SARS-CoV-2/human/France/40004SR/2020	SARS-CoV-2	0.1833	0.3219
SARS-CoV-2/human/France/10040LJ/2020	SARS-CoV-2	0.1833	0.3219
SARS-CoV-2/human/France/10032KL/2020	SARS-CoV-2	0.1833	0.3219
SARS-CoV-2/human/France/10078MA/2020	SARS-CoV-2	0.1833	0.3219
SARS-CoV-2/human/France/40007RD/2020	SARS-CoV-2	0.1833	0.3219
SARS-CoV-2/human/France/50002BS/2020	SARS-CoV-2	0.1833	0.3219
SARS-CoV-2/human/France/10008DM/2020	SARS-CoV-2	0.1833	0.3219
SARS-CoV-2/human/France/10019LM/2020	SARS-CoV-2	0.1833	0.3219
SARS-CoV-2/human/France/10012BM/2020	SARS-CoV-2	0.1833	0.3219
SARS-CoV-2/human/France/50011LM/2020	SARS-CoV-2	0.1833	0.3219
SARS-CoV-2/human/France/10003SN/2020	SARS-CoV-2	0.1833	0.3219
SARS-CoV-2/human/France/10002PM/2020	SARS-CoV-2	0.1833	0.3219
SARS-CoV-2/human/France/10006HC/2020	SARS-CoV-2	0.1833	0.3219
SARS-CoV-2/human/France/70001GR/2020	SARS-CoV-2	0.1833	0.3219
SARS-CoV-2/human/France/10036BG/2020	SARS-CoV-2	0.1833	0.3219
SARS-CoV-2/human/France/10048SA/2020	SARS-CoV-2	0.1833	0.3219
SARS-CoV-2/human/France/10059IS/2020	SARS-CoV-2	0.1833	0.3219
SARS-CoV-2/human/France/10016DC/2020	SARS-CoV-2	0.1833	0.3219
SARS-CoV-2/human/France/50007PI/2020	SARS-CoV-2	0.1833	0.3219
SARS-CoV-2/human/France/10046GM/2020	SARS-CoV-2	0.1833	0.3219
SARS-CoV-2/human/France/10029DT/2020	SARS-CoV-2	0.1834	0.3218
SARS-CoV-2/human/France/10068ND/2020	SARS-CoV-2	0.1834	0.3218
SARS-CoV-2/human/France/10060KV/2020	SARS-CoV-2	0.1834	0.3218
SARS-CoV-2/human/France/10074LD/2020	SARS-CoV-2	0.1834	0.3218
SARS-CoV-2/human/France/10072CG/2020	SARS-CoV-2	0.1834	0.3218
SARS-CoV-2/human/France/10004CF/2020	SARS-CoV-2	0.1834	0.3218
SARS-CoV-2/human/France/10020MM/2020	SARS-CoV-2	0.1834	0.3218
SARS-CoV-2/human/France/10021SB/2020	SARS-CoV-2	0.1834	0.3218
SARS-CoV-2/human/France/10001DM/2020	SARS-CoV-2	0.1834	0.3218
SARS-CoV-2/human/France/10053BP/2020	SARS-CoV-2	0.1834	0.3218
SARS-CoV-2/human/France/10064DR/2020	SARS-CoV-2	0.1834	0.3218
SARS-CoV-2/human/France/10009EE/2020	SARS-CoV-2	0.1834	0.3218
SARS-CoV-2/human/USA/CA-CDC-0139/2020	SARS-CoV-2	0.1834	0.3218
SARS-CoV-2/human/USA/CA-CZB-1004/2020	SARS-CoV-2	0.1834	0.3218
SARS-CoV-2/human/USA/CA-CZB-1040/2020	SARS-CoV-2	0.1834	0.3218
SARS-CoV-2/human/USA/CA-CZB-1024/2020	SARS-CoV-2	0.1833	0.3219
SARS-CoV-2/human/France/10065EE/2020	SARS-CoV-2	0.1833	0.3219
SARS-CoV-2/human/France/10069NM/2020	SARS-CoV-2	0.1833	0.3219
SARS-CoV-2/human/France/10051SM/2020	SARS-CoV-2	0.1833	0.3219
SARS-CoV-2/human/France/10070SK/2020	SARS-CoV-2	0.1833	0.3219
SARS-CoV-2/human/France/10031BS/2020	SARS-CoV-2	0.1833	0.3219
SARS-CoV-2/human/USA/CA-CZB-1120/2020	SARS-CoV-2	0.1833	0.3219
SARS-CoV-2/human/DEU/FFM3/2020	SARS-CoV-2	0.1834	0.3218
SARS-CoV-2/human/France/10017GS/2020	SARS-CoV-2	0.1833	0.3219
SARS-CoV-2/human/France/10007LJ/2020	SARS-CoV-2	0.1834	0.3218
SARS-CoV-2/human/France/50010DC/2020	SARS-CoV-2	0.1833	0.3219
SARS-CoV-2/human/DEU/FFM4/2020	SARS-CoV-2	0.1833	0.3219
SARS-CoV-2/human/DEU/FFM6/2020	SARS-CoV-2	0.1834	0.3218
SARS-CoV-2/human/URY/Mdeo-1/2020	SARS-CoV-2	0.1833	0.3218
SARS-CoV-2/human/CHN/WHUHnCoV011/2020	SARS-CoV-2	0.1834	0.3218
SARS-CoV-2/human/France/40002VJ/2020	SARS-CoV-2	0.1833	0.3218
SARS-CoV-2/human/HKG/HKU-905a/2020	SARS-CoV-2	0.1834	0.3218
SARS-CoV-2/human/HKG/HKU-911a/2020	SARS-CoV-2	0.1834	0.3218
SARS-CoV-2/human/HKG/HKU-913a/2020	SARS-CoV-2	0.1834	0.3218
SARS-CoV-2/human/HKG/HKU-915a/2020	SARS-CoV-2	0.1834	0.3218
SARS-CoV-2/human/USA/CA-CZB-1012/2020	SARS-CoV-2	0.1834	0.3218
SAR-CoV-2/human/USA/CA-QDX-00000003/2020	SARS-CoV-2	0.1833	0.3219
SARS-CoV-2/human/USA/CA-CZB-1124/2020	SARS-CoV-2	0.1834	0.3218
SARS-CoV-2/human/USA/VT-CDC-0303/2020	SARS-CoV-2	0.1833	0.3218
SARS-CoV-2/human/France/10057CJ/2020	SARS-CoV-2	0.1833	0.3219
SARS-CoV-2/human/France/10045DZ/2020	SARS-CoV-2	0.1833	0.322
SARS-CoV-2/human/USA/PA-CDC-2908/2020	SARS-CoV-2	0.1833	0.3219
SARS-CoV-2/human/USA/MD-CDC-0025/2020	SARS-CoV-2	0.1832	0.322
SARS-CoV-2/human/USA/NY-CDC-SURV0988NYC/2020	SARS-CoV-2	0.1833	0.3219
SARS-CoV-2/human/USA/NY-CDC-SURV1000NYC/2020	SARS-CoV-2	0.1833	0.3219
SARS-CoV-2/human/USA/NY-CDC-SURV0996NYC/2020	SARS-CoV-2	0.1833	0.3218
SARS-CoV-2/human/USA/IA-CDC-8200/2020	SARS-CoV-2	0.1833	0.3219
SARS-CoV-2/human/USA/DC-CDC-0019/2020	SARS-CoV-2	0.1833	0.3218
SARS-CoV-2/human/USA/NY-CDC-SURV0983NYC/2020	SARS-CoV-2	0.1832	0.322
SARS-CoV-2/human/USA/PR-CDC-3578/2020	SARS-CoV-2	0.1833	0.3218
SARS-CoV-2/human/USA/NY-CDC-SURV0985NYC/2020	SARS-CoV-2	0.1834	0.3218
SARS-CoV-2/human/USA/FL-CDC-7619/2020	SARS-CoV-2	0.1832	0.3221
SARS-CoV-2/human/USA/VA-DCLS-0196/2020	SARS-CoV-2	0.1833	0.3219
SARS-CoV-2/human/USA/VA-DCLS-0206/2020	SARS-CoV-2	0.1833	0.3219
SARS-CoV-2/human/USA/VA-DCLS-0214/2020	SARS-CoV-2	0.1833	0.3219
SARS-CoV-2/human/USA/CA-CZB-1132/2020	SARS-CoV-2	0.1833	0.3219
SARS-CoV-2/human/USA/VA-DCLS-0151/2020	SARS-CoV-2	0.1832	0.3219
SARS-CoV-2/human/USA/WA-UW-6480/2020	SARS-CoV-2	0.1833	0.3219
SARS-CoV-2/human/USA/WA-UW-6491/2020	SARS-CoV-2	0.1833	0.3219
SARS-CoV-2/human/USA/WA-UW-6501/2020	SARS-CoV-2	0.1833	0.3219
SARS-CoV-2/human/USA/CA-CZB-1089/2020	SARS-CoV-2	0.1833	0.3218
SARS-CoV-2/human/USA/CA-CZB-1011/2020	SARS-CoV-2	0.1834	0.3218
SARS-CoV-2/human/USA/CA-CZB-1016/2020	SARS-CoV-2	0.1834	0.3218
SARS-CoV-2/human/USA/CA-CZB-1026/2020	SARS-CoV-2	0.1834	0.3218
SARS-CoV-2/human/USA/CA-CZB-1000/2020	SARS-CoV-2	0.1834	0.3218
SARS-CoV-2/human/USA/CA-CZB-1002/2020	SARS-CoV-2	0.1834	0.3218
SARS-CoV-2/human/USA/CA-CZB-1006/2020	SARS-CoV-2	0.1834	0.3218
SARS-CoV-2/human/USA/CA-CZB-1009/2020	SARS-CoV-2	0.1834	0.3218
SARS-CoV-2/human/USA/CA-CZB-1097/2020	SARS-CoV-2	0.1833	0.3218
SARS-CoV-2/human/USA/CA-CZB-1007/2020	SARS-CoV-2	0.1833	0.3218
SARS-CoV-2/human/USA/CA-CZB-1018/2020	SARS-CoV-2	0.1833	0.3219
SARS-CoV-2/human/USA/CA-CZB-1031/2020	SARS-CoV-2	0.1833	0.3218
SARS-CoV-2/human/USA/CA-CZB-1032/2020	SARS-CoV-2	0.1834	0.3218
SARS-CoV-2/human/USA/CA-CZB-1030/2020	SARS-CoV-2	0.1834	0.3218
SARS-CoV-2/human/USA/CA-CZB-1035/2020	SARS-CoV-2	0.1833	0.3218
SARS-CoV-2/human/USA/CA-CZB-1039/2020	SARS-CoV-2	0.1834	0.3218
SARS-CoV-2/human/USA/CA-CZB-1042/2020	SARS-CoV-2	0.1834	0.3218
SARS-CoV-2/human/USA/CA-CZB-1036/2020	SARS-CoV-2	0.1833	0.3218
SARS-CoV-2/human/USA/CA-CZB-1013/2020	SARS-CoV-2	0.1834	0.3218
SARS-CoV-2/human/USA/CA-CZB-1021/2020	SARS-CoV-2	0.1833	0.3218
SARS-CoV-2/human/USA/CA-CZB-1029/2020	SARS-CoV-2	0.1833	0.3218
SARS-CoV-2/human/USA/CA-CZB-1028/2020	SARS-CoV-2	0.1834	0.3218
SARS-CoV-2/human/USA/CA-CZB-1019/2020	SARS-CoV-2	0.1833	0.3219
SARS-CoV-2/human/USA/AK002/2020	SARS-CoV-2	0.1833	0.3219
SARS-CoV-2/human/USA/AK003/2020	SARS-CoV-2	0.1833	0.3219
SARS-CoV-2/human/USA/AK052/2020	SARS-CoV-2	0.1833	0.3219
SARS-CoV-2/human/USA/AK010/2020	SARS-CoV-2	0.1833	0.3219
SARS-CoV-2/human/USA/AK151/2020	SARS-CoV-2	0.1833	0.3219
SARS-CoV-2/human/USA/CA-CZB-1025/2020	SARS-CoV-2	0.1833	0.3219
SARS-CoV-2/human/USA/CA-CZB-1090/2020	SARS-CoV-2	0.1834	0.3218
SARS-CoV-2/human/USA/CA-CZB-1010/2020	SARS-CoV-2	0.1833	0.3218
SARS-CoV-2/human/USA/CA-CZB-1023/2020	SARS-CoV-2	0.1833	0.3219
SARS-CoV-2/human/USA/CA-CZB-1033/2020	SARS-CoV-2	0.1834	0.3218
SARS-CoV-2/human/USA/CA-CZB-1038/2020	SARS-CoV-2	0.1833	0.3218
SARS-CoV-2/human/USA/CA-CZB-1092/2020	SARS-CoV-2	0.1834	0.3217
SARS-CoV-2/human/USA/CA-CZB-1094/2020	SARS-CoV-2	0.1833	0.3219
SARS-CoV-2/human/USA/CA-CZB-1095/2020	SARS-CoV-2	0.1833	0.3219
SARS-CoV-2/human/USA/CA-CZB-1109/2020	SARS-CoV-2	0.1832	0.322
SARS-CoV-2/human/USA/CA-CZB-1129/2020	SARS-CoV-2	0.1833	0.3219
SARS-CoV-2/human/USA/CA-CZB-1143/2020	SARS-CoV-2	0.1832	0.322
SARS-CoV-2/human/USA/CA-CZB-1144/2020	SARS-CoV-2	0.1832	0.322
SARS-CoV-2/human/USA/CA-CZB-1142/2020	SARS-CoV-2	0.1832	0.322
SARS-CoV-2/human/USA/CA-CZB-1131/2020	SARS-CoV-2	0.1833	0.3219
SARS-CoV-2/human/USA/AK115/2020	SARS-CoV-2	0.1833	0.3219
SARS-CoV-2/human/USA/CA-CZB-1140/2020	SARS-CoV-2	0.1832	0.3219
SARS-CoV-2/human/USA/CA-CZB-1112/2020	SARS-CoV-2	0.1833	0.322
SARS-CoV-2/human/USA/CA-CZB-1118/2020	SARS-CoV-2	0.1834	0.3218
SARS-CoV-2/human/USA/CA-CZB-1128/2020	SARS-CoV-2	0.1833	0.3219
SARS-CoV-2/human/BGD/CHRF_0001/2020	SARS-CoV-2	0.1834	0.3219
SARS-CoV-2/human/USA/CA-CZB-1108/2020	SARS-CoV-2	0.1833	0.3219
SARS-CoV-2/human/USA/VA-DCLS-0205/2020	SARS-CoV-2	0.1833	0.3219
SARS-CoV-2/human/USA/AK178/2020	SARS-CoV-2	0.1833	0.322
SARS-CoV-2/human/USA/AK193/2020	SARS-CoV-2	0.1833	0.322
SARS-CoV-2/human/USA/VA-DCLS-0211/2020	SARS-CoV-2	0.1833	0.3219
SARS-CoV-2/human/USA/VA-DCLS-0142/2020	SARS-CoV-2	0.1832	0.3219
SARS-CoV-2/human/USA/WA-UW-6486/2020	SARS-CoV-2	0.1833	0.3219
SARS-CoV-2/human/USA/WA-UW-6535/2020	SARS-CoV-2	0.1833	0.3219
SARS-CoV-2/human/USA/AK153/2020	SARS-CoV-2	0.1833	0.3219
SARS-CoV-2/human/USA/CT-UW-6564/2020	SARS-CoV-2	0.1833	0.3219
SARS-CoV-2/human/USA/AK152/2020	SARS-CoV-2	0.1833	0.322
SARS-CoV-2/human/USA/AK101/2020	SARS-CoV-2	0.1833	0.3219
SARS-CoV-2/human/USA/AK118/2020	SARS-CoV-2	0.1833	0.3219
SARS-CoV-2/human/USA/WA-UW-6528/2020	SARS-CoV-2	0.1833	0.3218
SARS-CoV-2/human/USA/AK074/2020	SARS-CoV-2	0.1833	0.3219
SARS-CoV-2/human/USA/AK122/2020	SARS-CoV-2	0.1833	0.3219
SARS-CoV-2/human/USA/VA-DCLS-0208/2020	SARS-CoV-2	0.1832	0.322
SARS-CoV-2/human/USA/AK013/2020	SARS-CoV-2	0.1833	0.3219
SARS-CoV-2/human/USA/AK180/2020	SARS-CoV-2	0.1832	0.3219
SARS-CoV-2/human/USA/AK077/2020	SARS-CoV-2	0.1833	0.3219
SARS-CoV-2/human/USA/AK092/2020	SARS-CoV-2	0.1833	0.3219
SARS-CoV-2/human/USA/AK040/2020	SARS-CoV-2	0.1833	0.3219
SARS-CoV-2/human/USA/AK200/2020	SARS-CoV-2	0.1832	0.322
SARS-CoV-2/human/USA/AK070/2020	SARS-CoV-2	0.1833	0.3219
SARS-CoV-2/human/USA/LA-BIE-096/2020	SARS-CoV-2	0.1832	0.322
SARS-CoV-2/human/USA/AK006/2020	SARS-CoV-2	0.1833	0.3218
SARS-CoV-2/Hu/Kng/19-865	SARS-CoV-2	0.1833	0.3218
SARS-CoV-2/human/USA/AK283/2020	SARS-CoV-2	0.1833	0.3219
SARS-CoV-2/human/USA/VA-DCLS-0200/2020	SARS-CoV-2	0.1833	0.322
SARS-CoV-2/human/USA/VA-DCLS-0216/2020	SARS-CoV-2	0.1832	0.322
SARS-CoV-2/human/USA/VA-DCLS-0152/2020	SARS-CoV-2	0.1833	0.3219
SARS-CoV-2/human/USA/WA-UW-6548/2020	SARS-CoV-2	0.1833	0.322
SARS-CoV-2/human/USA/CA-CZB-1121/2020	SARS-CoV-2	0.1833	0.3219
SARS-CoV-2/human/USA/CA-CZB-1116/2020	SARS-CoV-2	0.1832	0.322
SARS-CoV-2/human/USA/CA-CZB-1141/2020	SARS-CoV-2	0.1832	0.322
SARS-CoV-2/human/USA/ID-UW-6448/2020	SARS-CoV-2	0.1833	0.3219
SARS-CoV-2/human/USA/WA-UW-6478/2020	SARS-CoV-2	0.1833	0.3219
SARS-CoV-2/human/USA/WA-UW-6507/2020	SARS-CoV-2	0.1833	0.3219
SARS-CoV-2/human/USA/UNKNOWN-UW-3982/2020	SARS-CoV-2	0.1833	0.3219
SARS-CoV-2/human/USA/WA-UW-4058/2020	SARS-CoV-2	0.1832	0.3219
SARS-CoV-2/human/USA/WA-UW-6483/2020	SARS-CoV-2	0.1833	0.3219
SARS-CoV-2/human/USA/UNKNOWN-UW-4089/2020	SARS-CoV-2	0.1833	0.3219
SARS-CoV-2/human/USA/CT-UW-6576/2020	SARS-CoV-2	0.1832	0.322
SARS-CoV-2/human/IND/GBRC19/2020	SARS-CoV-2	0.1833	0.3218
SARS-CoV-2/human/IND/GBRC25/2020	SARS-CoV-2	0.1832	0.322
SARS-CoV-2/human/IND/GBRC51/2020	SARS-CoV-2	0.1832	0.322
SARS-CoV-2/human/IND/GBRC43/2020	SARS-CoV-2	0.1832	0.322
SARS-CoV-2/human/IND/GBRC30/2020	SARS-CoV-2	0.1832	0.322
SARS-CoV-2/human/IND/GBRC41/2020	SARS-CoV-2	0.1832	0.322
SARS-CoV-2/human/IND/GBRC34/2020	SARS-CoV-2	0.1831	0.3221
SARS-CoV-2/human/IND/GBRC35/2020	SARS-CoV-2	0.1831	0.3221
SARS-CoV-2/human/IND/GBRC45/2020	SARS-CoV-2	0.1831	0.3221
SARS-CoV-2/human/IND/GBRC55/2020	SARS-CoV-2	0.1831	0.3221
SARS-CoV-2/human/IND/GBRC33/2020	SARS-CoV-2	0.1832	0.3221
SARS-CoV-2/human/IND/GBRC29/2020	SARS-CoV-2	0.1833	0.3218
SARS-CoV-2/human/IND/GBRC50/2020	SARS-CoV-2	0.1833	0.3218
SARS-CoV-2/human/IND/GBRC42/2020	SARS-CoV-2	0.1833	0.3219
SARS-CoV-2/human/IND/GBRC52/2020	SARS-CoV-2	0.1833	0.3219
SARS-CoV-2/human/IND/GBRC48/2020	SARS-CoV-2	0.1833	0.3218
SARS-CoV-2/human/IND/GBRC32/2020	SARS-CoV-2	0.1833	0.3219
SARS-CoV-2/human/IND/GBRC46/2020	SARS-CoV-2	0.1833	0.3219
SARS-CoV-2/human/IND/GBRC49/2020	SARS-CoV-2	0.1832	0.322
SARS-CoV-2/human/IND/GBRC28/2020	SARS-CoV-2	0.1831	0.3221
SARS-CoV-2/human/IND/GBRC27/2020	SARS-CoV-2	0.1833	0.3219
SARS-CoV-2/human/IND/GBRC31/2020	SARS-CoV-2	0.1833	0.3219
SARS-CoV-2/human/IND/GBRC44/2020	SARS-CoV-2	0.1833	0.3219
SARS-CoV-2/human/GRC/43_35679/2020	SARS-CoV-2	0.1833	0.3218
SARS-CoV-2/human/GRC/202_32984/2020	SARS-CoV-2	0.1833	0.3219
SARS-CoV-2/human/GRC/208_33922/2020	SARS-CoV-2	0.1833	0.3219
SARS-CoV-2/human/GRC/154_35632/2020	SARS-CoV-2	0.1833	0.3219
SARS-CoV-2/human/GRC/141_32983/2020	SARS-CoV-2	0.1833	0.3219
SARS-CoV-2/human/GRC/210_33942/2020	SARS-CoV-2	0.1833	0.3219
SARS-CoV-2/human/GRC/34_36284/2020	SARS-CoV-2	0.1834	0.3217
SARS-CoV-2/human/GRC/37_35684/2020	SARS-CoV-2	0.1834	0.3218
SARS-CoV-2/human/GRC/44_36073/2020	SARS-CoV-2	0.1834	0.3218
SARS-CoV-2/human/GRC/46_36230/2020	SARS-CoV-2	0.1834	0.3218
SARS-CoV-2/human/GRC/54_37163/2020	SARS-CoV-2	0.1834	0.3218
SARS-CoV-2/human/GRC/135_32174/2020	SARS-CoV-2	0.1834	0.3218
SARS-CoV-2/human/GRC/138_32343/2020	SARS-CoV-2	0.1834	0.3218
SARS-CoV-2/human/GRC/139_32716/2020	SARS-CoV-2	0.1834	0.3218
SARS-CoV-2/human/GRC/142_33859/2020	SARS-CoV-2	0.1834	0.3218
SARS-CoV-2/human/GRC/143_34652/2020	SARS-CoV-2	0.1834	0.3218
SARS-CoV-2/human/GRC/148_31943/2020	SARS-CoV-2	0.1834	0.3218
SARS-CoV-2/human/GRC/151_33690/2020	SARS-CoV-2	0.1834	0.3218
SARS-CoV-2/human/GRC/155_35480/2020	SARS-CoV-2	0.1834	0.3218
SARS-CoV-2/human/GRC/156_34721/2020	SARS-CoV-2	0.1834	0.3218
SARS-CoV-2/human/GRC/203_33026/2020	SARS-CoV-2	0.1834	0.3218
SARS-CoV-2/human/GRC/206_33492/2020	SARS-CoV-2	0.1834	0.3218
SARS-CoV-2/human/GRC/207_33548/2020	SARS-CoV-2	0.1834	0.3218
SARS-CoV-2/human/GRC/211_34005/2020	SARS-CoV-2	0.1834	0.3218
SARS-CoV-2/human/GRC/216_34732/2020	SARS-CoV-2	0.1834	0.3218
SARS-CoV-2/human/GRC/219_35198/2020	SARS-CoV-2	0.1834	0.3218
SARS-CoV-2/human/GRC/235_31783/2020	SARS-CoV-2	0.1834	0.3218
SARS-CoV-2/human/GRC/238_31927/2020	SARS-CoV-2	0.1834	0.3218
SARS-CoV-2/human/GRC/239_32178/2020	SARS-CoV-2	0.1834	0.3218
SARS-CoV-2/human/GRC/45_35378/2020	SARS-CoV-2	0.1834	0.3218
SARS-CoV-2/human/GRC/247_32207/2020	SARS-CoV-2	0.1834	0.3218
SARS-CoV-2/human/GRC/250_32267/2020	SARS-CoV-2	0.1834	0.3218
SARS-CoV-2/human/GRC/254_32422/2020	SARS-CoV-2	0.1834	0.3218
SARS-CoV-2/human/GRC/255_32525/2020	SARS-CoV-2	0.1834	0.3218
SARS-CoV-2/human/GRC/259_31928/2020	SARS-CoV-2	0.1834	0.3218
SARS-CoV-2/human/GRC/262_32443/2020	SARS-CoV-2	0.1834	0.3218
SARS-CoV-2/human/GRC/263_32477/2020	SARS-CoV-2	0.1834	0.3218
SARS-CoV-2/human/GRC/50_36277/2020	SARS-CoV-2	0.1834	0.3218
SARS-CoV-2/human/GRC/217_34885/2020	SARS-CoV-2	0.1834	0.3218
SARS-CoV-2/human/GRC/223_34904/2020	SARS-CoV-2	0.1833	0.3219
SARS-CoV-2/human/GRC/251_32400/2020	SARS-CoV-2	0.1834	0.3218
SARS-CoV-2/human/GRC/36_36859/2020	SARS-CoV-2	0.1834	0.3218
SARS-CoV-2/human/GRC/137_32340/2020	SARS-CoV-2	0.1834	0.3218
SARS-CoV-2/human/GRC/264_32497/2020	SARS-CoV-2	0.1834	0.3218
SARS-CoV-2/human/GRC/39_36914/2020	SARS-CoV-2	0.1833	0.3219
SARS-CoV-2/human/GRC/153_33892/2020	SARS-CoV-2	0.1834	0.3219
SARS-CoV-2/human/GRC/136_32338/2020	SARS-CoV-2	0.1834	0.3219
SARS-CoV-2/human/GRC/218_35009/2020	SARS-CoV-2	0.1834	0.3217
SARS-CoV-2/human/GRC/41_36861/2020	SARS-CoV-2	0.1833	0.3219
SARS-CoV-2/human/GRC/40_36244/2020	SARS-CoV-2	0.1833	0.3219
SARS-CoV-2/human/GRC/152_33705/2020	SARS-CoV-2	0.1834	0.3218
SARS-CoV-2/human/GRC/204_33112/2020	SARS-CoV-2	0.1833	0.3219
SARS-CoV-2/human/GRC/243_32202/2020	SARS-CoV-2	0.1833	0.3219
SARS-CoV-2/human/GRC/220_35357/2020	SARS-CoV-2	0.1833	0.3218
SARS-CoV-2/human/GRC/42_36236/2020	SARS-CoV-2	0.1833	0.3219
SARS-CoV-2/human/GRC/56_37161/2020	SARS-CoV-2	0.1833	0.3218
SARS-CoV-2/human/GRC/38_36178/2020	SARS-CoV-2	0.1833	0.3219
SARS-CoV-2/human/GRC/212_34023/2020	SARS-CoV-2	0.1833	0.3219
SARS-CoV-2/human/GRC/234_31670/2020	SARS-CoV-2	0.1833	0.3219
SARS-CoV-2/human/GRC/246_32206/2020	SARS-CoV-2	0.1833	0.3219
SARS-CoV-2/human/GRC/248_32261/2020	SARS-CoV-2	0.1833	0.3219
SARS-CoV-2/human/GRC/133_31929/2020	SARS-CoV-2	0.1833	0.3219
SARS-CoV-2/human/GRC/237_31890/2020	SARS-CoV-2	0.1833	0.3219
SARS-CoV-2/human/GRC/33_36910/2020	SARS-CoV-2	0.1833	0.3219
SARS-CoV-2/human/GRC/149_32357/2020	SARS-CoV-2	0.1834	0.3218
SARS-CoV-2/human/IND/GBRC40/2020	SARS-CoV-2	0.1833	0.3219
SARS-CoV-2/human/IND/GBRC20/2020	SARS-CoV-2	0.1833	0.322
SARS-CoV-2/human/GRC/51_36518/2020	SARS-CoV-2	0.1833	0.322
SARS-CoV-2/human/GRC/215_34644/2020	SARS-CoV-2	0.1833	0.3219
SARS-CoV-2/human/GRC/226_35576/2020	SARS-CoV-2	0.1833	0.3219
SARS-CoV-2/human/GRC/52_37266/2020	SARS-CoV-2	0.1833	0.3219
SARS-CoV-2/human/GRC/35_36913/2020	SARS-CoV-2	0.1833	0.322
SARS-CoV-2/human/GRC/47_36060/2020	SARS-CoV-2	0.1833	0.322
SARS-CoV-2/human/GRC/49_36716/2020	SARS-CoV-2	0.1834	0.3218
SARS-CoV-2/human/GRC/144_34723/2020	SARS-CoV-2	0.1834	0.3218
SARS-CoV-2/human/GRC/134_32124/2020	SARS-CoV-2	0.1834	0.3219
SARS-CoV-2/human/GRC/236_31815/2020	SARS-CoV-2	0.1833	0.322
SARS-CoV-2/human/GRC/150_32764/2020	SARS-CoV-2	0.1834	0.3219
SARS-CoV-2/human/GRC/53_38017/2020	SARS-CoV-2	0.1833	0.3219
SARS-CoV-2/human/GRC/146_35473/2020	SARS-CoV-2	0.1834	0.3219
SARS-CoV-2/human/GRC/145_34726/2020	SARS-CoV-2	0.1833	0.3219
SARS-CoV-2/human/GRC/214_34505/2020	SARS-CoV-2	0.1834	0.3217
SARS-CoV-2/human/GRC/48_35910/2020	SARS-CoV-2	0.1833	0.3219
SARS-CoV-2/human/USA/VA-DCLS-0164/2020	SARS-CoV-2	0.1833	0.3219
SARS-CoV-2/human/USA/VA-DCLS-0165/2020	SARS-CoV-2	0.1834	0.3219
SARS-CoV-2/human/USA/AK016/2020	SARS-CoV-2	0.1834	0.3218
SARS-CoV-2/human/USA/AK037/2020	SARS-CoV-2	0.1834	0.3218
SARS-CoV-2/human/USA/AK011/2020	SARS-CoV-2	0.1834	0.3218
SARS-CoV-2/human/USA/AK015/2020	SARS-CoV-2	0.1834	0.3218
SARS-CoV-2/human/IND/GBRC16/2020	SARS-CoV-2	0.1832	0.322
SARS-CoV-2/human/IND/GBRC24a/2020	SARS-CoV-2	0.1833	0.3218
SARS-CoV-2/human/IND/GBRC24b/2020	SARS-CoV-2	0.1831	0.322
SARS-CoV-2/human/IND/GMC-RR1191/2020	SARS-CoV-2	0.1833	0.3219
SARS-CoV-2/human/IND/OUMRK1090/2020	SARS-CoV-2	0.1833	0.3219
SARS-CoV-2/human/GUM/GU-NHG-01/2020	SARS-CoV-2	0.1832	0.3219
SARS-CoV-2/human/GUM/GU-NHG-02/2020	SARS-CoV-2	0.1833	0.3219
SARS-CoV-2/human/France/10041MR/2020	SARS-CoV-2	0.1832	0.3219
SARS-CoV-2/human/GUM/GU-NHG-03/2020	SARS-CoV-2	0.1833	0.3219
SARS-CoV-2/human/France/10027AA/2020	SARS-CoV-2	0.1833	0.322
SARS-CoV-2/human/France/40006SG/2020	SARS-CoV-2	0.1833	0.3219
SARS-CoV-2/human/France/5003KM/2020	SARS-CoV-2	0.1833	0.3219
SARS-CoV-2/human/France/50004CS/2020	SARS-CoV-2	0.1833	0.3219
SARS-CoV-2/human/France/10010LA/2020	SARS-CoV-2	0.1833	0.3219
SARS-CoV-2/human/France/10050RA/2020	SARS-CoV-2	0.1833	0.3219
SARS-CoV-2/human/France/10011AS/2020	SARS-CoV-2	0.1833	0.322
SARS-CoV-2/human/France/40005BH/2020	SARS-CoV-2	0.1833	0.322
SARS-CoV-2/human/DEU/FFM1/2020	SARS-CoV-2	0.1834	0.3218
SARS-CoV-2/human/THA/SI200893-NT/2020	SARS-CoV-2	0.1834	0.3218
SARS-CoV-2/human/THA/SI200478-NST/2020	SARS-CoV-2	0.1834	0.3218
SARS-CoV-2/human/THA/SI201712-NT/2020	SARS-CoV-2	0.1834	0.3218
SARS-CoV-2/human/THA/SI200383-NT/2020	SARS-CoV-2	0.1834	0.3218
SARS-CoV-2/human/THA/SI200040-NT/2020	SARS-CoV-2	0.1834	0.3218
SARS-CoV-2/human/THA/SI200433-NT/2020	SARS-CoV-2	0.1834	0.3218
SARS-CoV-2/human/THA/SI202205-NT/2020	SARS-CoV-2	0.1834	0.3218
SARS-CoV-2/human/THA/SI200468-NT/2020	SARS-CoV-2	0.1834	0.3218
SARS-CoV-2/human/THA/SI202620-NT/2020	SARS-CoV-2	0.1834	0.3219
SARS-CoV-2/human/THA/SI203285-NT/2020	SARS-CoV-2	0.1833	0.3219
SARS-CoV-2/human/THA/SI204514-NT/2020	SARS-CoV-2	0.1833	0.3219
SARS-CoV-2/human/THA/SI206377-NST/2020	SARS-CoV-2	0.1833	0.3219
SARS-CoV-2/human/THA/SI206917-NT/2020	SARS-CoV-2	0.1833	0.3219
SARS-CoV-2/human/THA/SI206587-NT/2020	SARS-CoV-2	0.1833	0.3219
SARS-CoV-2/human/THA/SI205457-NST/2020	SARS-CoV-2	0.1833	0.3219
SARS-CoV-2/human/THA/SI205929-NT/2020	SARS-CoV-2	0.1833	0.322
SARS-CoV-2/human/THA/SI202872-NT/2020	SARS-CoV-2	0.1834	0.3219
SARS-CoV-2/human/USA/VA-DCLS-0136/2020	SARS-CoV-2	0.1833	0.3219
SARS-CoV-2/human/THA/SI200615-NT/2020	SARS-CoV-2	0.1834	0.3219
SARS-CoV-2/human/CHN/WHUHnCoV021/2020	SARS-CoV-2	0.1833	0.3218
SARS-CoV-2/human/THA/SI204512-NT/2020	SARS-CoV-2	0.1833	0.3219
SARS-CoV-2/human/THA/SI202769-NT/2020	SARS-CoV-2	0.1834	0.3218
[truncated: 1,262 more rows]

## Sheet: AvsU
SeqName	Virus	PA	SARS-COV-2	MERS	SARS-COV	Bovine CoV	CRCoV	MHV	HEV
SARS-CoV-2/human/AUS/VIC48/2020	SARS-CoV-2	0.299	0.3219
SARS-CoV-2/human/AUS/VIC50/2020	SARS-CoV-2	0.299	0.3219
SARS-CoV-2/human/AUS/VIC248/2020	SARS-CoV-2	0.299	0.322
SARS-CoV-2/human/AUS/VIC44/2020	SARS-CoV-2	0.2986	0.3207
SARS-CoV-2/human/AUS/VIC62/2020	SARS-CoV-2	0.2989	0.3218
SARS-CoV-2/human/AUS/VIC54/2020	SARS-CoV-2	0.2988	0.3218
SARS-CoV-2/human/AUS/VIC31/2020	SARS-CoV-2	0.299	0.3219
SARS-CoV-2/human/AUS/VIC38/2020	SARS-CoV-2	0.2983	0.3209
SARS-CoV-2/human/AUS/VIC98/2020	SARS-CoV-2	0.2989	0.3218
SARS-CoV-2/human/AUS/VIC136/2020	SARS-CoV-2	0.299	0.3218
SARS-CoV-2/human/AUS/VIC114/2020	SARS-CoV-2	0.2982	0.3209
SARS-CoV-2/human/AUS/VIC201/2020	SARS-CoV-2	0.299	0.3219
SARS-CoV-2/human/AUS/VIC174/2020	SARS-CoV-2	0.299	0.3218
SARS-CoV-2/human/AUS/VIC49/2020	SARS-CoV-2	0.2982	0.3207
SARS-CoV-2/human/AUS/VIC92/2020	SARS-CoV-2	0.299	0.3218
SARS-CoV-2/human/AUS/VIC148/2020	SARS-CoV-2	0.299	0.3219
SARS-CoV-2/human/AUS/VIC207/2020	SARS-CoV-2	0.299	0.3219
SARS-CoV-2/human/AUS/VIC253/2020	SARS-CoV-2	0.299	0.3219
SARS-CoV-2/human/AUS/VIC234/2020	SARS-CoV-2	0.299	0.3219
SARS-CoV-2/human/AUS/VIC236/2020	SARS-CoV-2	0.2989	0.3219
SARS-CoV-2/human/AUS/VIC131/2020	SARS-CoV-2	0.299	0.3219
SARS-CoV-2/human/AUS/VIC155/2020	SARS-CoV-2	0.2989	0.3219
SARS-CoV-2/human/AUS/VIC247/2020	SARS-CoV-2	0.2989	0.3215
SARS-CoV-2/human/AUS/VIC135/2020	SARS-CoV-2	0.299	0.3218
SARS-CoV-2/human/AUS/VIC191/2020	SARS-CoV-2	0.299	0.3219
SARS-CoV-2/human/AUS/VIC199/2020	SARS-CoV-2	0.299	0.3218
SARS-CoV-2/human/AUS/VIC240/2020	SARS-CoV-2	0.299	0.3218
SARS-CoV-2/human/AUS/VIC143/2020	SARS-CoV-2	0.299	0.3219
SARS-CoV-2/human/AUS/VIC163/2020	SARS-CoV-2	0.2991	0.3219
SARS-CoV-2/human/AUS/VIC128/2020	SARS-CoV-2	0.2991	0.3219
SARS-CoV-2/human/AUS/VIC156/2020	SARS-CoV-2	0.299	0.3218
SARS-CoV-2/human/AUS/VIC238/2020	SARS-CoV-2	0.299	0.3218
SARS-CoV-2/human/AUS/VIC178/2020	SARS-CoV-2	0.299	0.3218
SARS-CoV-2/human/AUS/VIC154/2020	SARS-CoV-2	0.2989	0.3219
SARS-CoV-2/human/AUS/VIC219/2020	SARS-CoV-2	0.2984	0.3214
SARS-CoV-2/human/AUS/VIC220/2020	SARS-CoV-2	0.2989	0.322
SARS-CoV-2/human/AUS/VIC243/2020	SARS-CoV-2	0.299	0.322
SARS-CoV-2/human/AUS/VIC246/2020	SARS-CoV-2	0.299	0.3219
SARS-CoV-2/human/AUS/VIC252/2020	SARS-CoV-2	0.299	0.3219
SARS-CoV-2/human/AUS/VIC224/2020	SARS-CoV-2	0.299	0.3218
SARS-CoV-2/human/AUS/VIC43/2020	SARS-CoV-2	0.2982	0.3206
SARS-CoV-2/human/AUS/VIC226/2020	SARS-CoV-2	0.299	0.3218
SARS-CoV-2/human/AUS/VIC250/2020	SARS-CoV-2	0.299	0.3218
SARS-CoV-2/human/AUS/VIC29/2020	SARS-CoV-2	0.299	0.3218
SARS-CoV-2/human/AUS/VIC228/2020	SARS-CoV-2	0.299	0.3218
SARS-CoV-2/human/AUS/VIC90/2020	SARS-CoV-2	0.299	0.3218
SARS-CoV-2/human/AUS/VIC52/2020	SARS-CoV-2	0.2986	0.321
SARS-CoV-2/human/AUS/VIC134/2020	SARS-CoV-2	0.2991	0.3219
SARS-CoV-2/human/AUS/VIC249/2020	SARS-CoV-2	0.2991	0.3219
SARS-CoV-2/human/AUS/VIC109/2020	SARS-CoV-2	0.299	0.3218
SARS-CoV-2/human/AUS/VIC153/2020	SARS-CoV-2	0.299	0.3218
SARS-CoV-2/human/AUS/VIC197/2020	SARS-CoV-2	0.2983	0.3206
SARS-CoV-2/human/AUS/VIC89/2020	SARS-CoV-2	0.299	0.3218
SARS-CoV-2/human/AUS/VIC105/2020	SARS-CoV-2	0.299	0.3219
SARS-CoV-2/human/AUS/VIC202/2020	SARS-CoV-2	0.299	0.3219
SARS-CoV-2/human/AUS/VIC99/2020	SARS-CoV-2	0.299	0.3219
SARS-CoV-2/human/AUS/VIC245/2020	SARS-CoV-2	0.299	0.3219
SARS-CoV-2/human/AUS/VIC39/2020	SARS-CoV-2	0.299	0.3219
SARS-CoV-2/human/AUS/VIC22/2020	SARS-CoV-2	0.2987	0.3212
SARS-CoV-2/human/AUS/VIC144/2020	SARS-CoV-2	0.299	0.3217
SARS-CoV-2/human/AUS/VIC149/2020	SARS-CoV-2	0.2982	0.3206
SARS-CoV-2/human/AUS/VIC170/2020	SARS-CoV-2	0.2988	0.321
SARS-CoV-2/human/AUS/VIC192/2020	SARS-CoV-2	0.2989	0.3215
SARS-CoV-2/human/AUS/VIC175/2020	SARS-CoV-2	0.2986	0.3211
SARS-CoV-2/human/AUS/VIC211/2020	SARS-CoV-2	0.2987	0.3211
SARS-CoV-2/human/AUS/VIC45/2020	SARS-CoV-2	0.299	0.3218
SARS-CoV-2/human/AUS/VIC190/2020	SARS-CoV-2	0.299	0.3218
SARS-CoV-2/human/AUS/VIC239/2020	SARS-CoV-2	0.2989	0.3218
hCoV-19/USA/CT-UW213/2020	SARS-CoV-2	0.299	0.3218
hCoV-19/USA/WA-UW322/2020	SARS-CoV-2	0.299	0.3218
hCoV-19/USA/CT-UW271/2020	SARS-CoV-2	0.299	0.3218
SARS-CoV-2/WA-UW358/human/2020/USA	SARS-CoV-2	0.299	0.3219
SARS-CoV-2/WA-UW333/human/2020/USA	SARS-CoV-2	0.299	0.3219
SARS-CoV-2/WA-UW353/human/2020/USA	SARS-CoV-2	0.299	0.3219
SARS-CoV-2/human/AUS/VIC184/2020	SARS-CoV-2	0.299	0.3218
SARS-CoV-2/human/AUS/VIC198/2020	SARS-CoV-2	0.2991	0.3216
SARS-CoV-2/HZ-162/human/2020/CHN	SARS-CoV-2	0.299	0.3218
SARS-CoV-2/HZ-178/human/2020/CHN	SARS-CoV-2	0.299	0.3218
SARS-CoV-2/HZ-185/human/2020/CHN	SARS-CoV-2	0.299	0.3218
SARS-CoV-2/HZ-477/human/2020/CHN	SARS-CoV-2	0.299	0.3218
SARS-CoV-2/HZ-481/human/2020/CHN	SARS-CoV-2	0.299	0.3218
SARS-CoV-2/HZ-48/human/2020/CHN	SARS-CoV-2	0.299	0.3218
SARS-CoV-2/HZ-49/human/2020/CHN	SARS-CoV-2	0.299	0.3218
SARS-CoV-2/HZ-551/human/2020/CHN	SARS-CoV-2	0.299	0.3218
SARS-CoV-2/HZ-576/human/2020/CHN	SARS-CoV-2	0.299	0.3218
SARS-CoV-2/HZ-60/human/2020/CHN	SARS-CoV-2	0.299	0.3218
SARS-CoV-2/HZ-638/human/2020/CHN	SARS-CoV-2	0.299	0.3218
SARS-CoV-2/HZ-79/human/2020/CHN	SARS-CoV-2	0.299	0.3218
SARS-CoV-2/HZ-90/human/2020/CHN	SARS-CoV-2	0.299	0.3218
SARS-CoV-2/HZ-91/human/2020/CHN	SARS-CoV-2	0.299	0.3218
SARS-CoV-2/HZ-62/human/2020/CHN	SARS-CoV-2	0.299	0.3218
SARS-CoV-2/human/AUS/VIC217/2020	SARS-CoV-2	0.299	0.3218
SARS-CoV-2/Wuhan_OS52/human/2020/CHN	SARS-CoV-2	0.299	0.3217
SARS-CoV-2/Wuhan_YB012605/human/2020/CHN	SARS-CoV-2	0.299	0.3218
SARS-CoV-2/Wuhan_YB012602/human/2020/CHN	SARS-CoV-2	0.299	0.3218
SARS-CoV-2/Wuhan_YB012504/human/2020/CHN	SARS-CoV-2	0.299	0.3218
SARS-CoV-2/Wuhan_YB012506/human/2020/CHN	SARS-CoV-2	0.299	0.3218
SARS-CoV-2/human/AUS/VIC137/2020	SARS-CoV-2	0.299	0.3219
SARS-CoV-2/human/AUS/VIC216/2020	SARS-CoV-2	0.2986	0.3219
hCoV-19/USA/WA-UW359/2020	SARS-CoV-2	0.299	0.3219
hCoV-19/USA/CT-UW224/2020	SARS-CoV-2	0.299	0.3219
hCoV-19/USA/WA-UW269/2020	SARS-CoV-2	0.299	0.3219
hCoV-19/USA/WA-UW227/2020	SARS-CoV-2	0.299	0.322
hCoV-19/USA/ID-UW259/2020	SARS-CoV-2	0.299	0.3219
hCoV-19/USA/ID-UW288/2020	SARS-CoV-2	0.299	0.3219
hCoV-19/USA/WA-UW366/2020	SARS-CoV-2	0.299	0.3219
SARS-CoV-2/human/USA/WA-UW110/2020	SARS-CoV-2	0.299	0.3219
hCoV-19/USA/WA-UW237/2020	SARS-CoV-2	0.299	0.3219
SARS-CoV-2/human/USA/WA-UW115/2020	SARS-CoV-2	0.299	0.3219
SARS-CoV-2/human/ESP/VH000001133/2020	SARS-CoV-2	0.2989	0.3218
hCoV-19/USA/CZB-RR057-011/2020	SARS-CoV-2	0.299	0.3219
hCoV-19/USA/CZB-RR057-006/2020	SARS-CoV-2	0.299	0.3219
hCoV-19/USA/CZB-RR057-015/2020	SARS-CoV-2	0.299	0.3219
SARS-CoV-2/human/USA/UT-00023/2020	SARS-CoV-2	0.299	0.3219
hCoV-19/USA/VA-DCLS-0012/2020	SARS-CoV-2	0.299	0.3219
hCoV-19/USA/VA-DCLS-0020/2020	SARS-CoV-2	0.299	0.3219
hCoV-19/USA/VA-DCLS-0008/2020	SARS-CoV-2	0.299	0.3219
hCoV-19/USA/VA-DCLS-0009/2020	SARS-CoV-2	0.299	0.3219
SARS-CoV-2/human/USA/UT-00025/2020	SARS-CoV-2	0.299	0.3219
SARS-CoV-2/human/USA/UT-00028/2020	SARS-CoV-2	0.299	0.322
SARS-CoV-2/human/USA/CA-CDPH-UC26/2020	SARS-CoV-2	0.299	0.3219
SARS-CoV-2/human/USA/UT-00033/2020	SARS-CoV-2	0.299	0.322
hCoV-19/USA/CZB-RR057-013/2020	SARS-CoV-2	0.299	0.3219
SARS-CoV-2/human/USA/UT-00032/2020	SARS-CoV-2	0.299	0.3217
hCoV-19/USA/VA-DCLS-0005/2020	SARS-CoV-2	0.299	0.3219
SARS-CoV-2/WA-UW313/human/2020/USA	SARS-CoV-2	0.299	0.3219
SARS-CoV-2/human/USA/WA-UW169/2020	SARS-CoV-2	0.299	0.3219
SARS-CoV-2/human/USA/WA-UW160/2020	SARS-CoV-2	0.299	0.3219
hCoV-19/USA/WA-UW192/2020	SARS-CoV-2	0.299	0.3219
SARS-CoV-2/human/USA/WA-UW186/2020	SARS-CoV-2	0.299	0.3219
SARS-CoV-2/WA-UW357/human/2020/USA	SARS-CoV-2	0.299	0.3219
hCoV-19/USA/WA-UW193/2020	SARS-CoV-2	0.299	0.3219
hCoV-19/USA/WA-UW268/2020	SARS-CoV-2	0.299	0.3219
hCoV-19/USA/WA-UW362/2020	SARS-CoV-2	0.299	0.3219
SARS-CoV-2/human/USA/WA-UW140/2020	SARS-CoV-2	0.299	0.3219
SARS-CoV-2/human/USA/WA-UW187/2020	SARS-CoV-2	0.299	0.3219
SARS-CoV-2/human/USA/WA-UW153/2020	SARS-CoV-2	0.299	0.3219
hCoV-19/USA/MN-UW251/2020	SARS-CoV-2	0.299	0.322
hCoV-19/USA/ID-UW264/2020	SARS-CoV-2	0.299	0.322
hCoV-19/USA/ID-UW272/2020	SARS-CoV-2	0.299	0.3219
SARS-CoV-2/human/USA/WA-UW155/2020	SARS-CoV-2	0.299	0.3219
SARS-CoV-2/human/USA/WA-UW104/2020	SARS-CoV-2	0.299	0.3219
hCoV-19/USA/IL-UW351/2020	SARS-CoV-2	0.299	0.3219
hCoV-19/USA/WA-UW210/2020	SARS-CoV-2	0.299	0.3219
hCoV-19/USA/WA-UW196/2020	SARS-CoV-2	0.299	0.3219
SARS-CoV-2/human/USA/UT-00022/2020	SARS-CoV-2	0.2989	0.322
hCoV-19/USA/ID-UW257/2020	SARS-CoV-2	0.299	0.322
hCoV-19/USA/WA-UW307/2020	SARS-CoV-2	0.299	0.3219
SARS-CoV-2/human/USA/WA-UW109/2020	SARS-CoV-2	0.299	0.3219
SARS-CoV-2/WA-UW308/human/2020/USA	SARS-CoV-2	0.299	0.3219
hCoV-19/USA/WA-UW247/2020	SARS-CoV-2	0.299	0.3219
hCoV-19/USA/WA-UW248/2020	SARS-CoV-2	0.299	0.3219
hCoV-19/USA/ID-UW233/2020	SARS-CoV-2	0.299	0.3219
hCoV-19/USA/ID-UW241/2020	SARS-CoV-2	0.299	0.3219
SARS-CoV-2/WA-UW386/human/2020/USA	SARS-CoV-2	0.299	0.3219
hCoV-19/USA/WA-UW240/2020	SARS-CoV-2	0.299	0.3219
hCoV-19/USA/ID-UW291/2020	SARS-CoV-2	0.299	0.3219
hCoV-19/USA/CT-UW328/2020	SARS-CoV-2	0.2989	0.3219
SARS-CoV-2/human/USA/WA-UW191/2020	SARS-CoV-2	0.299	0.3219
hCoV-19/USA/ID-UW296/2020	SARS-CoV-2	0.299	0.3219
hCoV-19/USA/WA-UW356/2020	SARS-CoV-2	0.2991	0.3218
SARS-CoV-2/human/USA/WA-UW178/2020	SARS-CoV-2	0.299	0.3219
hCoV-19/USA/WA-UW203/2020	SARS-CoV-2	0.299	0.3219
hCoV-19/USA/WA-UW337/2020	SARS-CoV-2	0.299	0.3219
SARS-CoV-2/human/USA/WA-UW120/2020	SARS-CoV-2	0.299	0.3218
hCoV-19/USA/CT-UW223/2020	SARS-CoV-2	0.299	0.3219
SARS-CoV-2/WA-UW389/human/2020/USA	SARS-CoV-2	0.299	0.3219
SARS-CoV-2/human/USA/WA-UW117/2020	SARS-CoV-2	0.299	0.3219
hCoV-19/USA/MN-UW243/2020	SARS-CoV-2	0.2989	0.3219
hCoV-19/USA/WA-UW252/2020	SARS-CoV-2	0.299	0.3219
SARS-CoV-2/human/AUS/VIC158/2020	SARS-CoV-2	0.299	0.322
SARS-CoV-2/human/AUS/VIC185/2020	SARS-CoV-2	0.299	0.3219
SARS-CoV-2/human/AUS/VIC196/2020	SARS-CoV-2	0.299	0.3219
SARS-CoV-2/human/AUS/VIC214/2020	SARS-CoV-2	0.299	0.3219
hCoV-19/USA/VA-DCLS-0016/2020	SARS-CoV-2	0.299	0.322
SARS-CoV-2/human/AUS/VIC166/2020	SARS-CoV-2	0.2979	0.3207
SARS-CoV-2/WA-UW331/human/2020/USA	SARS-CoV-2	0.299	0.3219
SARS-CoV-2/WA-UW238/human/2020/USA	SARS-CoV-2	0.299	0.3219
SARS-CoV-2/WA-UW348/human/2020/USA	SARS-CoV-2	0.299	0.322
hCoV-19/USA/IL-UW352/2020	SARS-CoV-2	0.299	0.3219
SARS-CoV-2/WA-UW335/human/2020/USA	SARS-CoV-2	0.299	0.322
SARS-CoV-2/human/ESP/VH198152683/2020	SARS-CoV-2	0.299	0.3219
SARS-CoV-2/human/TWN/CGMH-CGU-12/2020	SARS-CoV-2	0.299	0.3219
hCoV-19/USA/CZB-RR057-007/2020	SARS-CoV-2	0.299	0.3218
hCoV-19/USA/CT-UW258/2020	SARS-CoV-2	0.299	0.3219
SARS-CoV-2/WA-UW326/human/2020/USA	SARS-CoV-2	0.299	0.322
SARS-CoV-2/human/AUS/VIC113/2020	SARS-CoV-2	0.2989	0.3218
SARS-CoV-2/human/USA/WA-UW123/2020	SARS-CoV-2	0.299	0.3219
hCoV-19/USA/ID-UW254/2020	SARS-CoV-2	0.299	0.3219
SARS-CoV-2/human/AUS/VIC91/2020	SARS-CoV-2	0.2982	0.3207
SARS-CoV-2/human/AUS/VIC227/2020	SARS-CoV-2	0.299	0.3219
SARS-CoV-2/human/AUS/VIC142/2020	SARS-CoV-2	0.2986	0.3216
SARS-CoV-2/human/AUS/VIC147/2020	SARS-CoV-2	0.299	0.3214
SARS-CoV-2/human/AUS/VIC167/2020	SARS-CoV-2	0.2988	0.3211
SARS-CoV-2/human/AUS/VIC157/2020	SARS-CoV-2	0.2989	0.3219
SARS-CoV-2/WA-UW388/human/2020/USA	SARS-CoV-2	0.299	0.3219
SARS-CoV-2/ISR_IT0320/human/2020/ISR	SARS-CoV-2	0.299	0.3219
SARS-CoV-2/human/AUS/VIC123/2020	SARS-CoV-2	0.2982	0.3202
SARS-CoV-2/human/AUS/VIC36/2020	SARS-CoV-2	0.299	0.3218
SARS-CoV-2/human/AUS/VIC55/2020	SARS-CoV-2	0.2989	0.3219
SARS-CoV-2/human/AUS/VIC79/2020	SARS-CoV-2	0.299	0.3219
SARS-CoV-2/human/AUS/VIC23/2020	SARS-CoV-2	0.299	0.3219
SARS-CoV-2/human/AUS/VIC21/2020	SARS-CoV-2	0.299	0.322
SARS-CoV-2/human/AUS/VIC82/2020	SARS-CoV-2	0.299	0.3219
SARS-CoV-2/human/AUS/VIC25/2020	SARS-CoV-2	0.2982	0.3206
SARS-CoV-2/human/AUS/VIC47/2020	SARS-CoV-2	0.299	0.3219
SARS-CoV-2/human/AUS/VIC80/2020	SARS-CoV-2	0.299	0.3219
SARS-CoV-2/human/AUS/VIC81/2020	SARS-CoV-2	0.299	0.3219
SARS-CoV-2/human/AUS/VIC88/2020	SARS-CoV-2	0.299	0.3219
SARS-CoV-2/human/AUS/VIC70/2020	SARS-CoV-2	0.2989	0.3218
SARS-CoV-2/human/AUS/VIC87/2020	SARS-CoV-2	0.299	0.3219
SARS-CoV-2/human/AUS/VIC26/2020	SARS-CoV-2	0.2991	0.3218
SARS-CoV-2/human/AUS/VIC169/2020	SARS-CoV-2	0.299	0.3219
SARS-CoV-2/human/AUS/VIC186/2020	SARS-CoV-2	0.299	0.3219
SARS-CoV-2/human/AUS/VIC152/2020	SARS-CoV-2	0.299	0.3215
SARS-CoV-2/human/TWN/CGMH-CGU-09/2020	SARS-CoV-2	0.299	0.3218
SARS-CoV-2/human/USA/WA-UW108/2020	SARS-CoV-2	0.299	0.3219
SARS-CoV-2/human/USA/WA-UW185/2020	SARS-CoV-2	0.299	0.3219
hCoV-19/USA/CZB-RR057-005/2020	SARS-CoV-2	0.299	0.3219
hCoV-19/USA/ID-UW295/2020	SARS-CoV-2	0.2989	0.3219
SARS-CoV-2/WA-UW324/human/2020/USA	SARS-CoV-2	0.299	0.3218
SARS-CoV-2/human/AUS/VIC146/2020	SARS-CoV-2	0.2985	0.3209
hCoV-19/USA/WA-UW197/2020	SARS-CoV-2	0.299	0.3219
SARS-CoV-2/human/AUS/VIC59/2020	SARS-CoV-2	0.299	0.322
SARS-CoV-2/human/AUS/VIC231/2020	SARS-CoV-2	0.299	0.3219
SARS-CoV-2/human/AUS/VIC42/2020	SARS-CoV-2	0.2991	0.3219
SARS-CoV-2/human/AUS/VIC251/2020	SARS-CoV-2	0.2991	0.3219
SARS-CoV-2/human/AUS/VIC237/2020	SARS-CoV-2	0.299	0.3219
SARS-CoV-2/human/MYS/189332/2020	SARS-CoV-2	0.2991	0.3219
SARS-CoV-2/human/MYS/188407/2020	SARS-CoV-2	0.2991	0.3219
SARS-CoV-2/human/AUS/VIC66/2020	SARS-CoV-2	0.299	0.3218
SARS-CoV-2/human/AUS/VIC58/2020	SARS-CoV-2	0.299	0.3218
SARS-CoV-2/human/AUS/VIC97/2020	SARS-CoV-2	0.2991	0.3218
SARS-CoV-2/human/AUS/VIC30/2020	SARS-CoV-2	0.2983	0.3205
SARS-CoV-2/human/AUS/VIC84/2020	SARS-CoV-2	0.2989	0.3217
SARS-CoV-2/human/AUS/VIC127/2020	SARS-CoV-2	0.2986	0.3211
SARS-CoV-2/human/AUS/VIC18/2020	SARS-CoV-2	0.2986	0.3211
SARS-CoV-2/WA-UW349/human/2020/USA	SARS-CoV-2	0.2991	0.3218
SARS-CoV-2/human/AUS/VIC193/2020	SARS-CoV-2	0.2981	0.3203
SARS-CoV-2/human/AUS/VIC232/2020	SARS-CoV-2	0.299	0.3219
SARS-CoV-2/Valencia8/human/2020/ESP	SARS-CoV-2	0.299	0.3219
SARS-CoV-2/human/AUS/VIC126/2020	SARS-CoV-2	0.299	0.3219
SARS-CoV-2/human/AUS/VIC244/2020	SARS-CoV-2	0.2991	0.3219
SARS-CoV-2/human/AUS/VIC218/2020	SARS-CoV-2	0.299	0.322
SARS-CoV-2/human/AUS/VIC179/2020	SARS-CoV-2	0.2988	0.3209
SARS-CoV-2/human/AUS/VIC145/2020	SARS-CoV-2	0.299	0.322
SARS-CoV-2/human/AUS/VIC187/2020	SARS-CoV-2	0.2988	0.3211
SARS-CoV-2/human/AUS/VIC223/2020	SARS-CoV-2	0.299	0.322
SARS-CoV-2/human/AUS/VIC176/2020	SARS-CoV-2	0.2989	0.322
SARS-CoV-2/human/AUS/VIC172/2020	SARS-CoV-2	0.2987	0.3212
SARS-CoV-2/human/AUS/VIC195/2020	SARS-CoV-2	0.2986	0.3209
SARS-CoV-2/Hu/Kng/19-437	SARS-CoV-2	0.299	0.3218
SARS-CoV-2/human/AUS/VIC208/2020	SARS-CoV-2	0.299	0.322
SARS-CoV-2/human/AUS/VIC233/2020	SARS-CoV-2	0.2988	0.3217
SARS-CoV-2/human/AUS/VIC188/2020	SARS-CoV-2	0.299	0.3219
SARS-CoV-2/human/USA/WA-UW168/2020	SARS-CoV-2	0.299	0.3219
SARS-CoV-2/Gilgit1/Human/2020/PAK	SARS-CoV-2	0.299	0.3219
SARS-CoV-2/human/AUS/VIC96/2020	SARS-CoV-2	0.299	0.3218
SARS-CoV-2/human/AUS/VIC60/2020	SARS-CoV-2	0.2987	0.321
SARS-CoV-2/human/AUS/VIC130/2020	SARS-CoV-2	0.2989	0.3219
SARS-CoV-2/human/AUS/VIC222/2020	SARS-CoV-2	0.2989	0.3219
SARS-CoV-2/human/AUS/VIC140/2020	SARS-CoV-2	0.299	0.3218
SARS-CoV-2/human/AUS/VIC34/2020	SARS-CoV-2	0.299	0.3217
SARS-CoV-2/Wuhan_YB012611/human/2020/CHN	SARS-CoV-2	0.299	0.3218
SARS-CoV-2/human/AUS/VIC57/2020	SARS-CoV-2	0.299	0.3218
SARS-CoV-2/human/AUS/VIC41/2020	SARS-CoV-2	0.299	0.3218
SARS-CoV-2/human/AUS/VIC40/2020	SARS-CoV-2	0.299	0.3218
SARS-CoV-2/human/AUS/VIC67/2020	SARS-CoV-2	0.299	0.3218
SARS-CoV-2/human/AUS/VIC68/2020	SARS-CoV-2	0.299	0.3219
SARS-CoV-2/human/AUS/VIC204/2020	SARS-CoV-2	0.299	0.3219
SARS-CoV-2/human/AUS/VIC94/2020	SARS-CoV-2	0.2989	0.3219
SARS-CoV-2/human/AUS/VIC213/2020	SARS-CoV-2	0.2989	0.3219
SARS-CoV-2/human/AUS/VIC160/2020	SARS-CoV-2	0.2987	0.3209
SARS-CoV-2/human/AUS/VIC115/2020	SARS-CoV-2	0.2989	0.3219
SARS-CoV-2/human/AUS/VIC173/2020	SARS-CoV-2	0.299	0.3218
SARS-CoV-2/human/AUS/VIC20/2020	SARS-CoV-2	0.2989	0.3219
SARS-CoV-2/human/AUS/VIC205/2020	SARS-CoV-2	0.2979	0.3207
SARS-CoV-2/human/AUS/VIC46/2020	SARS-CoV-2	0.299	0.3218
hCoV-19/USA/UNKNOWN-UW219/2020	SARS-CoV-2	0.299	0.3219
SARS-CoV-2/human/AUS/VIC69/2020	SARS-CoV-2	0.299	0.3219
SARS-CoV-2/human/AUS/VIC08/2020	SARS-CoV-2	0.2986	0.321
SARS-CoV-2/human/AUS/VIC229/2020	SARS-CoV-2	0.2989	0.3219
SARS-CoV-2/human/AUS/VIC241/2020	SARS-CoV-2	0.299	0.3219
hCoV-19/USA/VA-DCLS-0001/2020	SARS-CoV-2	0.2989	0.3219
hCoV-19/USA/VA-DCLS-0011/2020	SARS-CoV-2	0.299	0.3218
SARS-CoV-2/human/USA/WA-UW103/2020	SARS-CoV-2	0.299	0.3218
SARS-CoV-2/human/USA/WA-UW152/2020	SARS-CoV-2	0.299	0.3218
hCoV-19/USA/WA-UW285/2020	SARS-CoV-2	0.299	0.3218
SARS-CoV-2/human/USA/WA-UW149/2020	SARS-CoV-2	0.299	0.3218
hCoV-19/USA/WA-UW370/2020	SARS-CoV-2	0.299	0.3218
SARS-CoV-2/human/USA/WA-UW147/2020	SARS-CoV-2	0.299	0.3218
SARS-CoV-2/human/USA/WA-UW99/2020	SARS-CoV-2	0.299	0.3218
SARS-CoV-2/human/USA/WA-UW121/2020	SARS-CoV-2	0.299	0.3218
SARS-CoV-2/human/USA/WA-UW100/2020	SARS-CoV-2	0.299	0.3218
SARS-CoV-2/human/USA/WA-UW183/2020	SARS-CoV-2	0.299	0.3218
hCoV-19/USA/WA-UW319/2020	SARS-CoV-2	0.299	0.3218
SARS-CoV-2/WA-UW220/human/2020/USA	SARS-CoV-2	0.299	0.3219
SARS-CoV-2/WA-UW372/human/2020/USA	SARS-CoV-2	0.299	0.3218
SARS-CoV-2/human/USA/WA-UW128/2020	SARS-CoV-2	0.299	0.3218
hCoV-19/USA/WA-UW265/2020	SARS-CoV-2	0.2989	0.3219
SARS-CoV-2/WA-UW323/human/2020/USA	SARS-CoV-2	0.299	0.3218
SARS-CoV-2/human/USA/WA-UW129/2020	SARS-CoV-2	0.299	0.3219
hCoV-19/USA/OR-UW292/2020	SARS-CoV-2	0.299	0.3218
SARS-CoV-2/WA-UW336/human/2020/USA	SARS-CoV-2	0.299	0.3219
SARS-CoV-2/WA-UW339/human/2020/USA	SARS-CoV-2	0.299	0.3218
SARS-CoV-2/WA-UW332/human/2020/USA	SARS-CoV-2	0.299	0.3218
SARS-CoV-2/WA-UW368/human/2020/USA	SARS-CoV-2	0.299	0.3219
SARS-CoV-2/human/USA/WA-UW111/2020	SARS-CoV-2	0.299	0.3218
hCoV-19/USA/WA-UW222/2020	SARS-CoV-2	0.299	0.3218
SARS-CoV-2/human/USA/WA-UW131/2020	SARS-CoV-2	0.2989	0.3218
hCoV-19/USA/WA-UW262/2020	SARS-CoV-2	0.299	0.3218
hCoV-19/USA/WA-UW221/2020	SARS-CoV-2	0.299	0.3218
hCoV-19/USA/WA-UW343/2020	SARS-CoV-2	0.299	0.3218
SARS-CoV-2/WA-UW234/human/2020/USA	SARS-CoV-2	0.299	0.3219
SARS-CoV-2/human/USA/WA-UW114/2020	SARS-CoV-2	0.299	0.3219
hCoV-19/USA/UNKNOWN-UW354/2020	SARS-CoV-2	0.299	0.3219
SARS-CoV-2/human/USA/WA-UW150/2020	SARS-CoV-2	0.299	0.3218
SARS-CoV-2/human/USA/WA-UW167/2020	SARS-CoV-2	0.299	0.3218
SARS-CoV-2/human/USA/WA-UW189/2020	SARS-CoV-2	0.299	0.3218
hCoV-19/USA/WA-UW383/2020	SARS-CoV-2	0.299	0.3219
SARS-CoV-2/WA-UW385/human/2020/USA	SARS-CoV-2	0.299	0.3218
SARS-CoV-2/human/USA/WA-UW145/2020	SARS-CoV-2	0.299	0.3219
hCoV-19/USA/WA-UW229/2020	SARS-CoV-2	0.299	0.3219
SARS-CoV-2/human/AUS/VIC110/2020	SARS-CoV-2	0.2989	0.3219
hCoV-19/USA/ID-UW270/2020	SARS-CoV-2	0.299	0.3219
SARS-CoV-2/human/USA/WA-UW106/2020	SARS-CoV-2	0.299	0.3218
hCoV-19/USA/WA-UW298/2020	SARS-CoV-2	0.299	0.3218
SARS-CoV-2/human/USA/WA-UW97/2020	SARS-CoV-2	0.299	0.3218
SARS-CoV-2/human/USA/WA-UW124/2020	SARS-CoV-2	0.299	0.3218
hCoV-19/USA/WA-UW207/2020	SARS-CoV-2	0.299	0.3218
SARS-CoV-2/human/USA/WA-UW173/2020	SARS-CoV-2	0.299	0.3218
hCoV-19/USA/WA-UW195/2020	SARS-CoV-2	0.2989	0.3218
SARS-CoV-2/human/USA/WA-UW176/2020	SARS-CoV-2	0.299	0.3218
hCoV-19/USA/WA-UW274/2020	SARS-CoV-2	0.299	0.3218
hCoV-19/USA/ID-UW290/2020	SARS-CoV-2	0.299	0.3219
hCoV-19/USA/WA-UW360/2020	SARS-CoV-2	0.299	0.3218
SARS-CoV-2/human/USA/WA-UW179/2020	SARS-CoV-2	0.299	0.3218
SARS-CoV-2/human/USA/WA-UW130/2020	SARS-CoV-2	0.299	0.3218
hCoV-19/USA/ID-UW232/2020	SARS-CoV-2	0.299	0.3218
hCoV-19/USA/VA-DCLS-0002/2020	SARS-CoV-2	0.299	0.3219
SARS-CoV-2/human/USA/WA-UW118/2020	SARS-CoV-2	0.299	0.3218
hCoV-19/USA/WA-UW209/2020	SARS-CoV-2	0.299	0.3218
hCoV-19/USA/WA-UW249/2020	SARS-CoV-2	0.299	0.3218
SARS-CoV-2/human/USA/WA-UW116/2020	SARS-CoV-2	0.2989	0.3218
hCoV-19/USA/WA-UW211/2020	SARS-CoV-2	0.2989	0.3218
SARS-CoV-2/WA-UW315/human/2020/USA	SARS-CoV-2	0.299	0.3218
SARS-CoV-2/human/USA/UT-00020/2020	SARS-CoV-2	0.299	0.3218
hCoV-19/USA/WA-UW205/2020	SARS-CoV-2	0.299	0.3218
SARS-CoV-2/human/USA/WA-UW105/2020	SARS-CoV-2	0.299	0.3218
SARS-CoV-2/human/USA/UT-00014/2020	SARS-CoV-2	0.299	0.3219
SARS-CoV-2/human/USA/UT-00015/2020	SARS-CoV-2	0.299	0.3219
hCoV-19/USA/MN-UW334/2020	SARS-CoV-2	0.299	0.3219
hCoV-19/USA/WA-UW369/2020	SARS-CoV-2	0.299	0.3218
hCoV-19/USA/WA-UW320/2020	SARS-CoV-2	0.299	0.3218
hCoV-19/USA/WA-UW345/2020	SARS-CoV-2	0.299	0.3218
SARS-CoV-2/WA-UW228/human/2020/USA	SARS-CoV-2	0.2989	0.3219
SARS-CoV-2/WA-UW384/human/2020/USA	SARS-CoV-2	0.299	0.3218
hCoV-19/USA/VA-DCLS-0017/2020	SARS-CoV-2	0.299	0.3218
hCoV-19/USA/WA-UW212/2020	SARS-CoV-2	0.299	0.3219
hCoV-19/USA/IL-UW350/2020	SARS-CoV-2	0.299	0.3219
hCoV-19/USA/WA-UW300/2020	SARS-CoV-2	0.299	0.3218
hCoV-19/USA/WA-UW255/2020	SARS-CoV-2	0.299	0.3218
hCoV-19/USA/WA-UW261/2020	SARS-CoV-2	0.299	0.3219
hCoV-19/USA/WA-UW376/2020	SARS-CoV-2	0.299	0.3218
SARS-CoV-2/human/USA/WA-UW180/2020	SARS-CoV-2	0.299	0.3219
hCoV-19/USA/WA-UW364/2020	SARS-CoV-2	0.299	0.3218
hCoV-19/USA/WA-UW367/2020	SARS-CoV-2	0.299	0.3218
SARS-CoV-2/human/USA/WA-UW172/2020	SARS-CoV-2	0.2989	0.3219
SARS-CoV-2/human/USA/WA-UW174/2020	SARS-CoV-2	0.299	0.3219
SARS-CoV-2/human/USA/WA-UW190/2020	SARS-CoV-2	0.299	0.3218
SARS-CoV-2/WA-UW371/human/2020/USA	SARS-CoV-2	0.299	0.3218
hCoV-19/USA/ID-UW276/2020	SARS-CoV-2	0.299	0.3218
hCoV-19/USA/WA-UW244/2020	SARS-CoV-2	0.299	0.3218
hCoV-19/USA/ID-UW235/2020	SARS-CoV-2	0.299	0.3219
SARS-CoV-2/WA-UW204/human/2020/USA	SARS-CoV-2	0.299	0.3219
hCoV-19/USA/WA-UW253/2020	SARS-CoV-2	0.299	0.3218
hCoV-19/USA/WA-UW214/2020	SARS-CoV-2	0.299	0.3219
SARS-CoV-2/WA-UW325/human/2020/USA	SARS-CoV-2	0.299	0.3219
SARS-CoV-2/human/USA/WA-UW188/2020	SARS-CoV-2	0.2989	0.3218
hCoV-19/USA/ID-UW284/2020	SARS-CoV-2	0.299	0.3218
SARS-CoV-2/WA-UW305/human/2020/USA	SARS-CoV-2	0.2989	0.3218
SARS-CoV-2/WA-UW342/human/2020/USA	SARS-CoV-2	0.299	0.3219
hCoV-19/USA/WA-UW198/2020	SARS-CoV-2	0.299	0.3219
hCoV-19/USA/WA-UW215/2020	SARS-CoV-2	0.299	0.3218
hCoV-19/USA/WA-UW361/2020	SARS-CoV-2	0.299	0.3217
SARS-CoV-2/WA-UW390/human/2020/USA	SARS-CoV-2	0.299	0.3218
hCoV-19/USA/WA-UW355/2020	SARS-CoV-2	0.2989	0.3219
hCoV-19/USA/WA-UW225/2020	SARS-CoV-2	0.2989	0.3218
hCoV-19/USA/ID-UW239/2020	SARS-CoV-2	0.299	0.3218
SARS-CoV-2/human/AUS/VIC138/2020	SARS-CoV-2	0.299	0.3218
hCoV-19/Guangzhou/GZMU0047/2020	SARS-CoV-2	0.299	0.3218
hCoV-19/USA/WA-NH2/2020	SARS-CoV-2	0.299	0.3218
hCoV-19/USA/WA-NH3/2020	SARS-CoV-2	0.299	0.3218
hCoV-19/USA/WA-NH4/2020	SARS-CoV-2	0.299	0.3218
hCoV-19/USA/WA-NH8/2020	SARS-CoV-2	0.299	0.3218
hCoV-19/USA/WA-NH9/2020	SARS-CoV-2	0.299	0.3218
hCoV-19/USA/WA-NH10/2020	SARS-CoV-2	0.299	0.3218
hCoV-19/USA/WA-NH12/2020	SARS-CoV-2	0.299	0.3218
hCoV-19/USA/WA-NH17/2020	SARS-CoV-2	0.299	0.3218
hCoV-19/USA/WA-NH18/2020	SARS-CoV-2	0.299	0.3218
hCoV-19/USA/WA-NH6/2020	SARS-CoV-2	0.299	0.3218
hCoV-19/USA/WA-NH7/2020	SARS-CoV-2	0.299	0.3218
hCoV-19/USA/WA-NH11/2020	SARS-CoV-2	0.299	0.3218
hCoV-19/USA/WA-NH14/2020	SARS-CoV-2	0.299	0.3218
hCoV-19/USA/WA-NH19/2020	SARS-CoV-2	0.299	0.3218
hCoV-19/USA/WA-NH20/2020	SARS-CoV-2	0.299	0.3218
hCoV-19/USA/WA-NH21/2020	SARS-CoV-2	0.299	0.3218
hCoV-19/USA/WA-NH22/2020	SARS-CoV-2	0.299	0.3218
hCoV-19/USA/WA-NH23/2020	SARS-CoV-2	0.299	0.3218
hCoV-19/USA/WA-NH24/2020	SARS-CoV-2	0.299	0.3218
hCoV-19/USA/WA-NH5/2020	SARS-CoV-2	0.299	0.3218
hCoV-19/USA/WA-NH13/2020	SARS-CoV-2	0.299	0.3219
hCoV-19/USA/GA_2741/2020	SARS-CoV-2	0.299	0.3219
hCoV-19/USA/TX_2020/2020	SARS-CoV-2	0.299	0.3219
hCoV-19/USA/RI_0520/2020	SARS-CoV-2	0.2989	0.3219
hCoV-19/USA/GA_2742/2020	SARS-CoV-2	0.299	0.3219
hCoV-19/USA/FL_5125/2020	SARS-CoV-2	0.299	0.3219
hCoV-19/USA/FL_5091/2020	SARS-CoV-2	0.299	0.3219
SARS-CoV-2/Hu/DP/Kng/19-031	SARS-CoV-2	0.299	0.3219
SARS-CoV-2/human/USA/CA-SCCPHD-UC14/2020	SARS-CoV-2	0.299	0.3218
SARS-CoV-2/human/USA/CA-SCCPHD-UC16/2020	SARS-CoV-2	0.299	0.3218
SARS-CoV-2/human/USA/UT-00010/2020	SARS-CoV-2	0.2991	0.3218
SARS-CoV-2/human/TWN/CGMH-CGU-06/2020	SARS-CoV-2	0.299	0.3218
SARS-CoV-2/human/TWN/CGMH-CGU-08/2020	SARS-CoV-2	0.299	0.3218
SARS-CoV-2/human/TWN/CGMH-CGU-07/2020	SARS-CoV-2	0.299	0.3218
SARS-CoV-2/human/AUS/VIC139/2020	SARS-CoV-2	0.2989	0.3212
SARS-CoV-2/human/AUS/VIC141/2020	SARS-CoV-2	0.299	0.3217
SARS-CoV-2/human/AUS/VIC159/2020	SARS-CoV-2	0.2985	0.3211
SARS-CoV-2/human/AUS/VIC162/2020	SARS-CoV-2	0.299	0.3216
SARS-CoV-2/human/AUS/VIC165/2020	SARS-CoV-2	0.2986	0.3209
SARS-CoV-2/human/AUS/VIC189/2020	SARS-CoV-2	0.2988	0.3213
hCoV-19/USA/VA-DCLS-0010/2020	SARS-CoV-2	0.299	0.3218
SARS-CoV-2/human/USA/WA-UW127/2020	SARS-CoV-2	0.299	0.3218
SARS-CoV-2/human/USA/WA-UW162/2020	SARS-CoV-2	0.299	0.3219
hCoV-19/USA/WA-UW231/2020	SARS-CoV-2	0.299	0.3219
SARS-CoV-2/WA-UW303/human/2020/USA	SARS-CoV-2	0.299	0.3218
hCoV-19/USA/ID-UW236/2020	SARS-CoV-2	0.299	0.3218
SARS-CoV-2/WA-UW379/human/2020/USA	SARS-CoV-2	0.2989	0.3219
hCoV-19/USA/WA-UW217/2020	SARS-CoV-2	0.299	0.3219
SARS-CoV-2/human/AUS/VIC111/2020	SARS-CoV-2	0.299	0.3219
SARS-CoV-2/WA-UW202/human/2020/USA	SARS-CoV-2	0.299	0.3219
SARS-CoV-2/human/AUS/VIC225/2020	SARS-CoV-2	0.299	0.3219
hCoV-19/USA/WA-UW218/2020	SARS-CoV-2	0.299	0.3219
SARS-CoV-2/WA-UW314/human/2020/USA	SARS-CoV-2	0.299	0.3219
SARS-CoV-2/human/USA/WA-UW171/2020	SARS-CoV-2	0.299	0.3218
SARS-CoV-2/human/USA/WA-UW142/2020	SARS-CoV-2	0.299	0.3219
hCoV-19/USA/WA-UW245/2020	SARS-CoV-2	0.299	0.3218
SARS-CoV-2/human/USA/WA-UW146/2020	SARS-CoV-2	0.2989	0.3219
SARS-CoV-2/WA-UW338/human/2020/USA	SARS-CoV-2	0.299	0.3218
SARS-CoV-2/WA-UW374/human/2020/USA	SARS-CoV-2	0.299	0.3219
hCoV-19/USA/WA-UW341/2020	SARS-CoV-2	0.299	0.3219
hCoV-19/USA/WA-UW340/2020	SARS-CoV-2	0.299	0.3218
SARS-CoV-2/WA-UW378/human/2020/USA	SARS-CoV-2	0.299	0.3218
SARS-CoV-2/human/USA/WA-UW141/2020	SARS-CoV-2	0.299	0.3218
SARS-CoV-2/human/USA/WA-UW163/2020	SARS-CoV-2	0.299	0.3218
hCoV-19/USA/WA-UW363/2020	SARS-CoV-2	0.299	0.3219
hCoV-19/USA/ID-UW297/2020	SARS-CoV-2	0.2989	0.3219
hCoV-19/USA/VA-DCLS-0021/2020	SARS-CoV-2	0.299	0.3218
SARS-CoV-2/human/AUS/VIC171/2020	SARS-CoV-2	0.299	0.3216
SARS-CoV-2/human/AUS/VIC203/2020	SARS-CoV-2	0.299	0.3219
SARS-CoV-2/human/AUS/VIC83/2020	SARS-CoV-2	0.299	0.3218
SARS-CoV-2/human/AUS/VIC151/2020	SARS-CoV-2	0.2985	0.3203
SARS-CoV-2/human/USA/WA-UW151/2020	SARS-CoV-2	0.299	0.3218
SARS-CoV-2/human/AUS/VIC53/2020	SARS-CoV-2	0.299	0.3218
SARS-CoV-2/human/AUS/VIC73/2020	SARS-CoV-2	0.299	0.3218
SARS-CoV-2/human/AUS/VIC27/2020	SARS-CoV-2	0.299	0.3218
SARS-CoV-2/human/AUS/VIC117/2020	SARS-CoV-2	0.299	0.3218
SARS-CoV-2/human/AUS/VIC28/2020	SARS-CoV-2	0.2989	0.3218
SARS-CoV-2/human/AUS/VIC56/2020	SARS-CoV-2	0.299	0.3218
SARS-CoV-2/human/AUS/VIC17/2020	SARS-CoV-2	0.299	0.3218
SARS-CoV-2/human/AUS/VIC112/2020	SARS-CoV-2	0.299	0.3218
SARS-CoV-2/human/AUS/VIC103/2020	SARS-CoV-2	0.2989	0.321
SARS-CoV-2/human/AUS/VIC33/2020	SARS-CoV-2	0.299	0.3218
SARS-CoV-2/human/AUS/VIC35/2020	SARS-CoV-2	0.299	0.3218
SARS-CoV-2/human/AUS/VIC215/2020	SARS-CoV-2	0.299	0.3218
SARS-CoV-2/human/AUS/VIC108/2020	SARS-CoV-2	0.299	0.3218
SARS-CoV-2/human/AUS/VIC150/2020	SARS-CoV-2	0.2988	0.3209
SARS-CoV-2/human/AUS/VIC77/2020	SARS-CoV-2	0.299	0.3215
SARS-CoV-2/human/AUS/VIC86/2020	SARS-CoV-2	0.299	0.3218
SARS-CoV-2/human/AUS/VIC100/2020	SARS-CoV-2	0.2986	0.3205
SARS-CoV-2/human/AUS/VIC85/2020	SARS-CoV-2	0.2991	0.3218
SARS-CoV-2/human/AUS/VIC32/2020	SARS-CoV-2	0.2987	0.3209
SARS-CoV-2/human/AUS/VIC51/2020	SARS-CoV-2	0.299	0.3218
SARS-CoV-2/human/AUS/VIC209/2020	SARS-CoV-2	0.2988	0.321
SARS-CoV-2/WA-UW330/human/2020/USA	SARS-CoV-2	0.2991	0.3218
hCoV-19/USA/ID-UW260/2020	SARS-CoV-2	0.299	0.3218
SARS-CoV-2/human/AUS/VIC104/2020	SARS-CoV-2	0.2982	0.3209
hCoV-19/USA/WA-UW365/2020	SARS-CoV-2	0.299	0.3219
hCoV-19/USA/WA-UW275/2020	SARS-CoV-2	0.2989	0.322
SARS-CoV-2/human/TWN/CGMH-CGU-10/2020	SARS-CoV-2	0.299	0.3218
SARS-CoV-2/human/TWN/CGMH-CGU-11/2020	SARS-CoV-2	0.299	0.3218
hCoV-19/USA/OR-UW287/2020	SARS-CoV-2	0.299	0.3219
SARS-CoV-2/WA-UW380/human/2020/USA	SARS-CoV-2	0.2989	0.3218
hCoV-19/USA/WA-UW344/2020	SARS-CoV-2	0.299	0.3218
hCoV-19/USA/WA-UW256/2020	SARS-CoV-2	0.2989	0.3219
hCoV-19/USA/WA-UW230/2020	SARS-CoV-2	0.299	0.3219
hCoV-19/USA/WA-UW310/2020	SARS-CoV-2	0.299	0.3219
hCoV-19/USA/WA-UW200/2020	SARS-CoV-2	0.299	0.3219
hCoV-19/USA/WA-UW216/2020	SARS-CoV-2	0.299	0.3218
hCoV-19/USA/WA-UW242/2020	SARS-CoV-2	0.299	0.3219
hCoV-19/USA/WA-UW301/2020	SARS-CoV-2	0.299	0.3218
hCoV-19/USA/WA-UW194/2020	SARS-CoV-2	0.2991	0.3219
hCoV-19/USA/WA-UW266/2020	SARS-CoV-2	0.299	0.322
hCoV-19/USA/CZB-RR057-014/2020	SARS-CoV-2	0.2991	0.3217
SARS-CoV-2/human/USA/VA-DCLS-0014/2020	SARS-CoV-2	0.2991	0.3219
hCoV-19/USA/WA-UW317/2020	SARS-CoV-2	0.299	0.3219
SARS-Cov-2/Manga1/human/2020/PAK	SARS-CoV-2	0.2992	0.3215
SARS-CoV-2/human/AUS/VIC194/2020	SARS-CoV-2	0.2988	0.3211
SARS-CoV-2/human/USA/WA-UW119/2020	SARS-CoV-2	0.299	0.3218
SARS-CoV-2/human/TWN/CGMH-CGU-02/2020	SARS-CoV-2	0.299	0.3216
SARS-CoV-2/KMS1/human/2020/CHN	SARS-CoV-2	0.299	0.3221
hCoV-19/USA/WA-UW299/2020	SARS-CoV-2	0.299	0.3218
hCoV-19/USA/WA-UW-1785/2020	SARS-CoV-2	0.2989	0.3219
hCoV-19/USA/WA-UW-1984/2020	SARS-CoV-2	0.299	0.3219
hCoV-19/USA/WA-UW-1986/2020	SARS-CoV-2	0.299	0.3219
hCoV-19/USA/WA-UW-1944/2020	SARS-CoV-2	0.2989	0.3219
hCoV-19/USA/WA-UW-1840/2020	SARS-CoV-2	0.299	0.3219
hCoV-19/USA/WA-UW-1822/2020	SARS-CoV-2	0.299	0.3219
hCoV-19/USA/WA-UW-1700/2020	SARS-CoV-2	0.299	0.3218
SARS-CoV-2/human/USA/AZ-ASU2922/2020	SARS-CoV-2	0.2989	0.3218
SARS-CoV-2/human/USA/VA-DCLS-0004/2020	SARS-CoV-2	0.299	0.3219
hCoV-19/USA/VA-DCLS-0018/2020	SARS-CoV-2	0.299	0.3218
SARS-CoV-2/human/USA/VA-DCLS-0003/2020	SARS-CoV-2	0.299	0.3219
hCoV-19/USA/VA-DCLS-0019/2020	SARS-CoV-2	0.299	0.3218
hCoV-19/USA/WA-UW-1702/2020	SARS-CoV-2	0.299	0.3218
SARS-CoV-2/human/USAWA-UW416/2020	SARS-CoV-2	0.299	0.3218
hCoV-19/USA/WA-UW-1913/2020	SARS-CoV-2	0.2989	0.3219
hCoV-19/USA/WA-UW-1666/2020	SARS-CoV-2	0.299	0.3218
SARS-CoV-2/human/USAWA-UW418/2020	SARS-CoV-2	0.2989	0.3219
SARS-CoV-2/human/USAWA-UW447/2020	SARS-CoV-2	0.299	0.3218
SARS-CoV-2/human/USAWA-UW403/2020	SARS-CoV-2	0.299	0.3218
SARS-CoV-2/human/USACT-UW427/2020	SARS-CoV-2	0.299	0.3218
SARS-CoV-2/human/USAWA-UW438/2020	SARS-CoV-2	0.299	0.3219
SARS-CoV-2/human/USAWA-UW425/2020	SARS-CoV-2	0.299	0.3219
hCoV-19/USA/WA-UW-1683/2020	SARS-CoV-2	0.299	0.3218
SARS-CoV-2/human/USACT-UW420/2020	SARS-CoV-2	0.299	0.3218
hCoV-19/USA/WA-UW-1782/2020	SARS-CoV-2	0.299	0.3218
hCoV-19/USA/WA-UW-1695/2020	SARS-CoV-2	0.299	0.3218
SARS-CoV-2/human/USACT-UW412/2020	SARS-CoV-2	0.2989	0.3218
SARS-CoV-2/human/USAWA-UW445/2020	SARS-CoV-2	0.299	0.3218
SARS-CoV-2/human/USAWA-UW401/2020	SARS-CoV-2	0.2989	0.3219
hCoV-19/USA/UNKNOWN-UW-1817/2020	SARS-CoV-2	0.299	0.3219
hCoV-19/USA/OR-UW-1851/2020	SARS-CoV-2	0.299	0.3218
SARS-CoV-2/human/USAWA-UW453/2020	SARS-CoV-2	0.299	0.3218
SARS-CoV-2/human/USAWA-UW466/2020	SARS-CoV-2	0.299	0.3218
SARS-CoV-2/human/USAWA-UW435/2020	SARS-CoV-2	0.299	0.3218
hCoV-19/USA/WA-UW-1860/2020	SARS-CoV-2	0.299	0.3218
SARS-CoV-2/Wuhan_IME-WH01/human/2019/CHN	SARS-CoV-2	0.299	0.3217
SARS-CoV-2/Wuhan_IME-WH05/human/2019/CHN	SARS-CoV-2	0.299	0.3218
SARS-CoV-2/Wuhan_IME-WH04/human/2019/CHN	SARS-CoV-2	0.299	0.3218
SARS-CoV-2/Wuhan_IME-WH02/human/2019/CHN	SARS-CoV-2	0.299	0.3218
SARS-CoV-2/Wuhan_IME-WH03/human/2019/CHN	SARS-CoV-2	0.299	0.3218
hCoV-19/USA/UNKNOWN-UW-1816/2020	SARS-CoV-2	0.299	0.3219
hCoV-19/USA/WA-UW-1863/2020	SARS-CoV-2	0.2989	0.3219
SARS-CoV-2/human/USACT-UW423/2020	SARS-CoV-2	0.299	0.3218
hCoV-19/USA/OR-UW-1849/2020	SARS-CoV-2	0.299	0.3219
SARS-CoV-2/human/USAWA-UW404/2020	SARS-CoV-2	0.2989	0.3219
hCoV-19/USA/WA-UW-1294/2020	SARS-CoV-2	0.299	0.3219
hCoV-19/USA/WA-UW-1805/2020	SARS-CoV-2	0.299	0.3219
hCoV-19/USA/WA-UW-1744/2020	SARS-CoV-2	0.2989	0.3218
SARS-CoV-2/human/AUS/VIC317/2020	SARS-CoV-2	0.299	0.3218
hCoV-19/USA/VA-DCLS-0024/2020	SARS-CoV-2	0.299	0.3219
SARS-CoV-2/human/USA/NY-PV08146/2020	SARS-CoV-2	0.299	0.3219
SARS-CoV-2/human/USA/NY-PV08148/2020	SARS-CoV-2	0.299	0.3219
SARS-CoV-2/human/USAWA-UW414/2020	SARS-CoV-2	0.299	0.3218
SARS-CoV-2/human/AUS/VIC316/2020	SARS-CoV-2	0.299	0.3218
SARS-CoV-2/human/AUS/VIC265/2020	SARS-CoV-2	0.2989	0.3218
SARS-CoV-2/human/AUS/VIC288/2020	SARS-CoV-2	0.299	0.3219
hCoV-19/USA/WA-UW-1843/2020	SARS-CoV-2	0.2991	0.3218
hCoV-19/USA/IL-UW-1311/2020	SARS-CoV-2	0.299	0.3218
SARS-CoV-2/human/USAWA-UW422/2020	SARS-CoV-2	0.299	0.3218
SARS-CoV-2/human/USAWA-UW456/2020	SARS-CoV-2	0.2989	0.3219
hCoV-19/USA/WA-UW-1705/2020	SARS-CoV-2	0.2989	0.3219
SARS-CoV-2/human/USAWA-UW394/2020	SARS-CoV-2	0.2989	0.3219
hCoV-19/USA/WA-UW-1778/2020	SARS-CoV-2	0.299	0.3219
hCoV-19/USA/UNKNOWN-UW-1791/2020	SARS-CoV-2	0.299	0.3219
SARS-CoV-2/human/USAWA-UW429/2020	SARS-CoV-2	0.299	0.3218
SARS-CoV-2/human/USAUNKNOWN-UW398/2020	SARS-CoV-2	0.299	0.3219
hCoV-19/USA/WA-UW-1760/2020	SARS-CoV-2	0.299	0.3219
hCoV-19/USA/WA-UW-1784/2020	SARS-CoV-2	0.299	0.3218
hCoV-19/USA/WA-UW-1850/2020	SARS-CoV-2	0.299	0.3219
SARS-CoV-2/human/USAWA-UW419/2020	SARS-CoV-2	0.299	0.3219
SARS-CoV-2/human/USAWA-UW448/2020	SARS-CoV-2	0.299	0.322
SARS-CoV-2/human/TUR/ERAGEM-001/2020	SARS-CoV-2	0.2991	0.3218
SARS-CoV-2/human/USA/NY-PV09099/2020	SARS-CoV-2	0.299	0.3218
SARS-CoV-2/human/USA/NY-PV09154/2020	SARS-CoV-2	0.299	0.3219
SARS-CoV-2/human/USA/NY-PV08489/2020	SARS-CoV-2	0.299	0.3218
SARS-CoV-2/human/USA/NY-PV09067/2020	SARS-CoV-2	0.299	0.3219
SARS-CoV-2/human/USA/NY-PV08498/2020	SARS-CoV-2	0.299	0.3218
SARS-CoV-2/human/USA/NY-PV09061/2020	SARS-CoV-2	0.299	0.3219
SARS-CoV-2/human/USA/NY-PV09063/2020	SARS-CoV-2	0.299	0.3219
SARS-CoV-2/human/USA/NY-PV08135/2020	SARS-CoV-2	0.299	0.3219
SARS-CoV-2/human/USA/NY-PV08136/2020	SARS-CoV-2	0.299	0.3219
SARS-CoV-2/human/ITA/INMI1/2020	SARS-CoV-2	0.299	0.3218
SARS-CoV-2/ISR_JP0320/human/2020/ISR	SARS-CoV-2	0.299	0.3218
SARS-CoV-2/human/AUS/VIC268/2020	SARS-CoV-2	0.299	0.3219
SARS-CoV-2/human/ESP/Valencia11/2020	SARS-CoV-2	0.299	0.3218
SARS-CoV-2/human/AUS/VIC301/2020	SARS-CoV-2	0.2979	0.3207
SARS-CoV-2/human/USA/NY-PV09075/2020	SARS-CoV-2	0.2991	0.3219
SARS-CoV-2/human/USA/NY-PV09116/2020	SARS-CoV-2	0.299	0.3218
SARS-CoV-2/human/CHN/IME-HZ01/2020	SARS-CoV-2	0.299	0.3218
SARS-CoV-2/human/AUS/VIC272/2020	SARS-CoV-2	0.299	0.3218
SARS-CoV-2/human/AUS/VIC294/2020	SARS-CoV-2	0.299	0.3218
SARS-CoV-2/human/USA/NY-PV09156/2020	SARS-CoV-2	0.299	0.3217
Guangzhou/GZ8H0002/2020	SARS-CoV-2	0.299	0.3218
Guangzhou/GZ8H0003/2020	SARS-CoV-2	0.299	0.3218
Guangzhou/GZ8H0008/2020	SARS-CoV-2	0.299	0.3218
Guangzhou/GZ8H0010/2020	SARS-CoV-2	0.299	0.3218
Guangzhou/GZ8H0011/2020	SARS-CoV-2	0.299	0.3218
Guangzhou/GZ8H0007/2020	SARS-CoV-2	0.299	0.3218
2019-nCoV/USA-WA1/2020/P2	SARS-CoV-2	0.299	0.3218
2019-nCoV/USA-WA1/2020/P1	SARS-CoV-2	0.299	0.3218
Guangzhou/GZ8H0016/2020	SARS-CoV-2	0.299	0.3219
Guangzhou/GZ8H0005/2020	SARS-CoV-2	0.299	0.3218
Guangzhou/GZ8H0004/2020	SARS-CoV-2	0.299	0.3218
SARS-CoV-2/human/AUS/VIC293/2020	SARS-CoV-2	0.299	0.3218
SARS-CoV-2/human/CHN/Beijing_IME-BJ03/2020	SARS-CoV-2	0.299	0.3218
SARS-CoV-2/human/CHN/Beijing_IME-BJ04/2020	SARS-CoV-2	0.299	0.3218
SARS-CoV-2/human/GRC/16/2020	SARS-CoV-2	0.299	0.3219
SARS-CoV-2/human/USA/NY-PV09147/2020	SARS-CoV-2	0.299	0.3219
SARS-CoV-2/human/AUS/VIC277/2020	SARS-CoV-2	0.299	0.3219
SARS-CoV-2/human/ESP/Valencia12/2020	SARS-CoV-2	0.299	0.3219
SARS-CoV-2/human/ESP/Valencia15/2020	SARS-CoV-2	0.299	0.3219
SARS-CoV-2/human/ESP/Valencia14/2020	SARS-CoV-2	0.299	0.3219
SARS-CoV-2/human/AUS/VIC295/2020	SARS-CoV-2	0.299	0.322
SARS-CoV-2/human/AUS/VIC256/2020	SARS-CoV-2	0.299	0.3219
SARS-CoV-2/human/AUS/VIC304/2020	SARS-CoV-2	0.299	0.322
Guangzhou/GZ8H0001/2020	SARS-CoV-2	0.299	0.3218
SARS-CoV-2/human/CHN/Beijing_IME-BJ07/2020	SARS-CoV-2	0.299	0.3219
SARS-CoV-2/human/CHN/Beijing_IME-BJ01/2020	SARS-CoV-2	0.299	0.3218
SARS-CoV-2/human/USAWA-UW393/2020	SARS-CoV-2	0.2991	0.3217
hCoV-19/USA/WA-UW-1796/2020	SARS-CoV-2	0.299	0.3219
hCoV-19/USA/WA-UW-1718/2020	SARS-CoV-2	0.299	0.3219
hCoV-19/USA/WA-UW-1756/2020	SARS-CoV-2	0.299	0.3218
SARS-CoV-2/ENV/USA/UF-3/2020	SARS-CoV-2	0.299	0.3217
SARS-CoV-2/human/USA/FL_9655/2020	SARS-CoV-2	0.299	0.3218
SARS-CoV-2/human/USA/GA_1847/2020	SARS-CoV-2	0.299	0.3217
SARS-CoV-2/human/USA/SC_3569/2020	SARS-CoV-2	0.299	0.3217
SARS-CoV-2/human/USA/SC_3520/2020	SARS-CoV-2	0.299	0.3217
SARS-CoV-2/human/USA/SC_3570/2020	SARS-CoV-2	0.299	0.3217
hCov-19/USA/GA_1320/2020	SARS-CoV-2	0.299	0.3217
hCov-19/USA/GA_1445/2020	SARS-CoV-2	0.299	0.3217
SARS-CoV-2/human/USA/GA_2055/2020	SARS-CoV-2	0.299	0.3218
SARS-CoV-2/human/USA/GA_2118/2020	SARS-CoV-2	0.2991	0.3217
SARS-CoV-2/human/USA/GA_2343/2020	SARS-CoV-2	0.299	0.3218
SARS-CoV-2/human/USA/SC_3575/2020	SARS-CoV-2	0.299	0.3218
SARS-CoV-2/human/USA/SC_3571/2020	SARS-CoV-2	0.299	0.3217
SARS-CoV-2/human/USA/SC_6370/2020	SARS-CoV-2	0.299	0.3218
SARS-CoV-2/human/USA/GA_2120/2020	SARS-CoV-2	0.299	0.3217
SARS-CoV-2/human/USA/UNC_200181/2020	SARS-CoV-2	0.299	0.3218
SARS-CoV-2/human/USA/NY-PV08490/2020	SARS-CoV-2	0.2991	0.3218
SARS-CoV-2/human/USA/UF-2/2020	SARS-CoV-2	0.2991	0.3218
SARS-CoV-2/human/USA/NV_0052/2020	SARS-CoV-2	0.299	0.3219
hCov-19/USA/TX_2039/2020	SARS-CoV-2	0.299	0.322
SARS-CoV-2/human/USA/VA_6171/2020	SARS-CoV-2	0.299	0.3218
SARS-CoV-2/Fuyang_FY002/human/2020/CHN	SARS-CoV-2	0.299	0.3219
hCoV-19/USA/WA-UW-1745/2020	SARS-CoV-2	0.2989	0.3218
hCoV-19/USA/WA-UW-1919/2020	SARS-CoV-2	0.2991	0.3219
SARS-CoV-2/human/USAWA-UW436/2020	SARS-CoV-2	0.2991	0.3218
SARS-CoV-2/human/USAWA-UW434/2020	SARS-CoV-2	0.299	0.3218
hCoV-19/USA/WA-UW-1765/2020	SARS-CoV-2	0.299	0.3219
SARS-CoV-2/human/USAWA-UW391/2020	SARS-CoV-2	0.299	0.3219
SARS-CoV-2/human/AUS/VIC280/2020	SARS-CoV-2	0.299	0.322
SARS-CoV-2/human/AUS/VIC305/2020	SARS-CoV-2	0.299	0.322
SARS-CoV-2/human/AUS/VIC326/2020	SARS-CoV-2	0.299	0.322
SARS-CoV-2/human/AUS/VIC299/2020	SARS-CoV-2	0.299	0.3219
SARS-CoV-2/human/AUS/VIC322/2020	SARS-CoV-2	0.2989	0.3218
SARS-CoV-2/human/AUS/VIC325/2020	SARS-CoV-2	0.299	0.3219
hCoV-19/USA/WA-UW-1801/2020	SARS-CoV-2	0.299	0.3219
SARS-CoV-2/human/USA/NY-PV09077/2020	SARS-CoV-2	0.299	0.322
SARS-CoV-2/human/USA/NY-PV09079/2020	SARS-CoV-2	0.299	0.3219
SARS-CoV-2/human/USA/NY-PV08455/2020	SARS-CoV-2	0.299	0.3219
SARS-CoV-2/human/USA/NY-PV09032/2020	SARS-CoV-2	0.299	0.3219
SARS-CoV-2/human/USA/NY-PV09134/2020	SARS-CoV-2	0.299	0.3219
SARS-CoV-2/human/USA/NY-PV08472/2020	SARS-CoV-2	0.2989	0.3219
SARS-CoV-2/human/USA/NY-PV08478/2020	SARS-CoV-2	0.299	0.3219
SARS-CoV-2/human/USA/NY-PV08461/2020	SARS-CoV-2	0.2989	0.3219
SARS-CoV-2/human/USA/NY-PV08138/2020	SARS-CoV-2	0.2989	0.3219
SARS-CoV-2/human/USA/NY-PV08428/2020	SARS-CoV-2	0.299	0.3219
SARS-CoV-2/human/USA/NY-PV08127/2020	SARS-CoV-2	0.299	0.322
SARS-CoV-2/human/USA/NY-PV08469/2020	SARS-CoV-2	0.299	0.322
SARS-CoV-2/human/USA/NY-PV08481/2020	SARS-CoV-2	0.299	0.322
SARS-CoV-2/human/USA/NY-PV08412/2020	SARS-CoV-2	0.299	0.3219
SARS-CoV-2/human/USA/NY-PV08143/2020	SARS-CoV-2	0.299	0.3219
SARS-CoV-2/human/USA/NY-PV08463/2020	SARS-CoV-2	0.2989	0.3219
SARS-CoV-2/human/USA/NY-PV08149/2020	SARS-CoV-2	0.299	0.322
SARS-CoV-2/human/USA/NY-PV09102/2020	SARS-CoV-2	0.299	0.3219
SARS-CoV-2/human/USA/NY-PV09057/2020	SARS-CoV-2	0.299	0.3219
SARS-CoV-2/human/USA/NY-PV09165/2020	SARS-CoV-2	0.299	0.3219
SARS-CoV-2/human/USA/NY-PV09171/2020	SARS-CoV-2	0.299	0.3219
SARS-CoV-2/human/USA/NY-PV08427/2020	SARS-CoV-2	0.299	0.3219
SARS-CoV-2/human/USA/NY-PV08444/2020	SARS-CoV-2	0.299	0.3219
SARS-CoV-2/human/USA/NY-PV08452/2020	SARS-CoV-2	0.299	0.3219
SARS-CoV-2/human/USA/NY-PV08453/2020	SARS-CoV-2	0.299	0.3219
SARS-CoV-2/human/USA/NY-PV08466/2020	SARS-CoV-2	0.299	0.3219
SARS-CoV-2/human/USA/NY-PV08474/2020	SARS-CoV-2	0.299	0.3219
SARS-CoV-2/human/USA/NY-PV08492/2020	SARS-CoV-2	0.299	0.3219
SARS-CoV-2/human/USA/NY-PV09021/2020	SARS-CoV-2	0.299	0.3219
SARS-CoV-2/human/USA/NY-PV09186/2020	SARS-CoV-2	0.299	0.3219
SARS-CoV-2/human/USA/NY-PV09198/2020	SARS-CoV-2	0.299	0.3219
SARS-CoV-2/human/USA/NY-PV08125/2020	SARS-CoV-2	0.2989	0.3219
SARS-CoV-2/human/USA/NY-PV08445/2020	SARS-CoV-2	0.299	0.3219
SARS-CoV-2/human/USA/NY-PV08448/2020	SARS-CoV-2	0.299	0.3219
SARS-CoV-2/human/USA/NY-PV08449/2020	SARS-CoV-2	0.299	0.3219
SARS-CoV-2/human/USA/NY-PV08456/2020	SARS-CoV-2	0.299	0.3219
SARS-CoV-2/human/USA/NY-PV09195/2020	SARS-CoV-2	0.2989	0.3219
SARS-CoV-2/human/USA/NY-PV08496/2020	SARS-CoV-2	0.299	0.322
SARS-CoV-2/human/USA/NY-PV09073/2020	SARS-CoV-2	0.299	0.322
SARS-CoV-2/human/USA/NY-PV08436/2020	SARS-CoV-2	0.299	0.3219
SARS-CoV-2/human/USA/NY-PV08477/2020	SARS-CoV-2	0.299	0.3219
SARS-CoV-2/human/USA/NY-PV09194/2020	SARS-CoV-2	0.299	0.3219
SARS-CoV-2/human/USA/NY-PV08450/2020	SARS-CoV-2	0.299	0.3219
SARS-CoV-2/human/USA/NY-PV08426/2020	SARS-CoV-2	0.299	0.3218
SARS-CoV-2/human/USA/NY-PV09045/2020	SARS-CoV-2	0.299	0.322
SARS-CoV-2/human/USA/NY-PV09183/2020	SARS-CoV-2	0.299	0.322
SARS-CoV-2/human/USA/NY-PV08473/2020	SARS-CoV-2	0.299	0.322
SARS-CoV-2/human/USA/NY-PV08486/2020	SARS-CoV-2	0.299	0.322
SARS-CoV-2/human/USA/NY-PV09046/2020	SARS-CoV-2	0.299	0.322
SARS-CoV-2/human/USA/NY-PV09025/2020	SARS-CoV-2	0.299	0.322
SARS-CoV-2/human/USA/NY-PV08432/2020	SARS-CoV-2	0.299	0.322
SARS-CoV-2/human/USA/NY-PV08434/2020	SARS-CoV-2	0.299	0.322
SARS-CoV-2/human/USA/NY-PV08485/2020	SARS-CoV-2	0.299	0.322
SARS-CoV-2/human/USA/NY-PV08446/2020	SARS-CoV-2	0.299	0.322
SARS-CoV-2/human/USA/NY-PV09182/2020	SARS-CoV-2	0.299	0.3218
SARS-CoV-2/human/USA/NY-PV09308/2020	SARS-CoV-2	0.299	0.3219
SARS-CoV-2/human/USA/NY-PV08124/2020	SARS-CoV-2	0.2991	0.3218
SARS-CoV-2/human/USA/NY-PV08495/2020	SARS-CoV-2	0.299	0.3219
SARS-CoV-2/human/USA/NY-PV08122/2020	SARS-CoV-2	0.2991	0.3218
SARS-CoV-2/human/USA/NY-PV08123/2020	SARS-CoV-2	0.2991	0.3218
SARS-CoV-2/human/USA/NY-PV09090/2020	SARS-CoV-2	0.299	0.3219
SARS-CoV-2/human/USA/NY-PV09169/2020	SARS-CoV-2	0.299	0.3219
SARS-CoV-2/human/USA/NY-PV09304/2020	SARS-CoV-2	0.299	0.3219
SARS-CoV-2/human/USA/NY-PV09068/2020	SARS-CoV-2	0.299	0.3219
SARS-CoV-2/human/USA/NY-PV09187/2020	SARS-CoV-2	0.299	0.3219
SARS-CoV-2/human/USA/NY-PV09132/2020	SARS-CoV-2	0.299	0.322
SARS-CoV-2/human/USA/NY-PV09197/2020	SARS-CoV-2	0.299	0.322
SARS-CoV-2/human/USA/NY-PV09092/2020	SARS-CoV-2	0.299	0.3219
SARS-CoV-2/human/USA/NY-PV09097/2020	SARS-CoV-2	0.299	0.3219
SARS-CoV-2/human/USA/NY-PV09123/2020	SARS-CoV-2	0.299	0.3219
SARS-CoV-2/human/USA/NY-PV09151/2020	SARS-CoV-2	0.299	0.3219
SARS-CoV-2/human/USA/NY-PV09127/2020	SARS-CoV-2	0.299	0.3219
SARS-CoV-2/human/USA/NY-PV08416/2020	SARS-CoV-2	0.299	0.3219
SARS-CoV-2/human/USA/NY-PV09125/2020	SARS-CoV-2	0.299	0.322
SARS-CoV-2/human/USA/NY-PV08447/2020	SARS-CoV-2	0.299	0.3219
SARS-CoV-2/human/USA/NY-PV09177/2020	SARS-CoV-2	0.299	0.3219
SARS-CoV-2/human/USA/NY-PV09192/2020	SARS-CoV-2	0.299	0.3219
SARS-CoV-2/human/USA/NY-PV09193/2020	SARS-CoV-2	0.299	0.3219
SARS-CoV-2/human/USA/NY-PV09137/2020	SARS-CoV-2	0.299	0.3219
SARS-CoV-2/human/USA/NY-PV09056/2020	SARS-CoV-2	0.299	0.3219
SARS-CoV-2/human/USA/NY-PV08150/2020	SARS-CoV-2	0.299	0.3219
SARS-CoV-2/human/USA/NY-PV08402/2020	SARS-CoV-2	0.299	0.3219
SARS-CoV-2/human/USA/NY-PV09189/2020	SARS-CoV-2	0.299	0.322
SARS-CoV-2/human/USA/NY-PV09129/2020	SARS-CoV-2	0.299	0.3219
SARS-CoV-2/human/USA/NY-PV09164/2020	SARS-CoV-2	0.2989	0.3219
SARS-CoV-2/human/USA/NY-PV09044/2020	SARS-CoV-2	0.2989	0.3219
SARS-CoV-2/human/USA/NY-PV09060/2020	SARS-CoV-2	0.299	0.3219
SARS-CoV-2/human/USA/NY-PV09029/2020	SARS-CoV-2	0.299	0.3219
SARS-CoV-2/human/USA/NY-PV09119/2020	SARS-CoV-2	0.299	0.3219
SARS-CoV-2/human/USA/NY-PV09043/2020	SARS-CoV-2	0.299	0.3219
SARS-CoV-2/human/USA/NJ-PV09072/2020	SARS-CoV-2	0.299	0.3219
SARS-CoV-2/human/USA/NY-PV09120/2020	SARS-CoV-2	0.299	0.3219
SARS-CoV-2/human/USA/NY-PV09181/2020	SARS-CoV-2	0.299	0.3219
SARS-CoV-2/human/USA/NY-PV08494/2020	SARS-CoV-2	0.299	0.3219
SARS-CoV-2/human/USA/NY-PV09144/2020	SARS-CoV-2	0.299	0.3219
SARS-CoV-2/human/USA/NY-PV08491/2020	SARS-CoV-2	0.299	0.3219
SARS-CoV-2/human/USA/NY-PV09158/2020	SARS-CoV-2	0.299	0.322
SARS-CoV-2/human/USA/NY-PV09180/2020	SARS-CoV-2	0.299	0.3219
SARS-CoV-2/human/USA/NY-PV08487/2020	SARS-CoV-2	0.299	0.322
SARS-CoV-2/human/USA/NY-PV09153/2020	SARS-CoV-2	0.299	0.3219
SARS-CoV-2/human/USA/NY-PV08425/2020	SARS-CoV-2	0.299	0.3219
SARS-CoV-2/human/USA/NY-PV08459/2020	SARS-CoV-2	0.299	0.3219
SARS-CoV-2/human/USA/NY-PV09039/2020	SARS-CoV-2	0.299	0.3219
SARS-CoV-2/human/USA/NY-PV08435/2020	SARS-CoV-2	0.299	0.3219
SARS-CoV-2/human/USA/NY-PV08468/2020	SARS-CoV-2	0.299	0.3219
SARS-CoV-2/human/USA/NY-PV08500/2020	SARS-CoV-2	0.299	0.322
SARS-CoV-2/human/USA/NY-PV08121/2020	SARS-CoV-2	0.299	0.3219
SARS-CoV-2/human/USA/NY-PV08493/2020	SARS-CoV-2	0.299	0.3219
SARS-CoV-2/human/USA/NY-PV09000/2020	SARS-CoV-2	0.299	0.3219
SARS-CoV-2/human/USA/NY-PV09305/2020	SARS-CoV-2	0.2989	0.3219
SARS-CoV-2/human/USA/NY-PV08443/2020	SARS-CoV-2	0.299	0.3219
SARS-CoV-2/human/USA/NY-PV09098/2020	SARS-CoV-2	0.299	0.3219
SARS-CoV-2/human/USA/NY-PV09130/2020	SARS-CoV-2	0.299	0.3219
SARS-CoV-2/human/USA/NY-PV09020/2020	SARS-CoV-2	0.299	0.3219
SARS-CoV-2/human/USA/NY-PV09143/2020	SARS-CoV-2	0.2989	0.3219
SARS-CoV-2/human/USA/NY-PV09168/2020	SARS-CoV-2	0.2989	0.322
SARS-CoV-2/human/USA/NY-PV09172/2020	SARS-CoV-2	0.299	0.3219
SARS-CoV-2/human/USA/NY-PV09301/2020	SARS-CoV-2	0.299	0.3219
SARS-CoV-2/human/USA/NY-PV09307/2020	SARS-CoV-2	0.299	0.3219
SARS-CoV-2/human/USA/NY-PV09135/2020	SARS-CoV-2	0.299	0.322
SARS-CoV-2/human/USA/NY-PV09178/2020	SARS-CoV-2	0.299	0.3219
SARS-CoV-2/human/USA/NY-PV09199/2020	SARS-CoV-2	0.299	0.322
SARS-CoV-2/human/USA/NY-PV09023/2020	SARS-CoV-2	0.299	0.322
SARS-CoV-2/human/USA/NY-PV09087/2020	SARS-CoV-2	0.299	0.3219
SARS-CoV-2/human/USA/NY-PV09142/2020	SARS-CoV-2	0.299	0.3219
SARS-CoV-2/human/USA/NY-PV09126/2020	SARS-CoV-2	0.299	0.3219
SARS-CoV-2/human/USA/NY-PV09157/2020	SARS-CoV-2	0.299	0.3219
SARS-CoV-2/human/USA/NY-PV09037/2020	SARS-CoV-2	0.2989	0.3219
SARS-CoV-2/human/USA/NY-PV09303/2020	SARS-CoV-2	0.2989	0.3219
SARS-CoV-2/human/USA/NY-PV08401/2020	SARS-CoV-2	0.299	0.3219
SARS-CoV-2/human/USA/NY-PV08109/2020	SARS-CoV-2	0.299	0.3219
SARS-CoV-2/human/USA/NY-PV08415/2020	SARS-CoV-2	0.299	0.3219
SARS-CoV-2/human/USA/NY-PV08120/2020	SARS-CoV-2	0.299	0.3219
SARS-CoV-2/human/USA/NY-PV09019/2020	SARS-CoV-2	0.299	0.3219
SARS-CoV-2/human/USA/NY-PV09103/2020	SARS-CoV-2	0.299	0.3219
SARS-CoV-2/human/USA/NY-PV09140/2020	SARS-CoV-2	0.299	0.3219
SARS-CoV-2/human/USA/NY-PV08429/2020	SARS-CoV-2	0.2989	0.3219
SARS-CoV-2/human/USA/NY-PV09128/2020	SARS-CoV-2	0.299	0.322
SARS-CoV-2/human/USA/NY-PV09028/2020	SARS-CoV-2	0.299	0.322
SARS-CoV-2/human/USA/NY-PV09064/2020	SARS-CoV-2	0.299	0.322
SARS-CoV-2/human/USAWA-UW437/2020	SARS-CoV-2	0.299	0.3219
SARS-CoV-2/human/USA/NY-PV09145/2020	SARS-CoV-2	0.299	0.3219
SARS-CoV-2/human/USA/NY-PV09190/2020	SARS-CoV-2	0.299	0.322
hCoV-19/USA/WA-UW-1792/2020	SARS-CoV-2	0.299	0.3219
hCoV-19/USA/WA-UW-1864/2020	SARS-CoV-2	0.299	0.3219
hCoV-19/USA/WA-UW-2016/2020	SARS-CoV-2	0.299	0.3219
SARS-CoV-2/human/AUS/VIC263/2020	SARS-CoV-2	0.299	0.322
SARS-CoV-2/human/AUS/VIC285/2020	SARS-CoV-2	0.299	0.3219
SARS-CoV-2/human/AUS/VIC321/2020	SARS-CoV-2	0.299	0.3219
hCoV-19/USA/WA-UW-1762/2020	SARS-CoV-2	0.299	0.3219
SARS-CoV-2/human/AUS/VIC279/2020	SARS-CoV-2	0.299	0.3219
hCoV-19/USA/WA-UW-1652/2020	SARS-CoV-2	0.299	0.3219
SARS-CoV-2/human/AUS/VIC264/2020	SARS-CoV-2	0.299	0.3218
SARS-CoV-2/human/AUS/VIC266/2020	SARS-CoV-2	0.299	0.3218
SARS-CoV-2/human/AUS/VIC254/2020	SARS-CoV-2	0.2989	0.3219
SARS-CoV-2/human/AUS/VIC257/2020	SARS-CoV-2	0.2989	0.3219
SARS-CoV-2/human/AUS/VIC319/2020	SARS-CoV-2	0.2989	0.3218
SARS-CoV-2/human/AUS/VIC318/2020	SARS-CoV-2	0.299	0.3218
SARS-CoV-2/human/AUS/VIC270/2020	SARS-CoV-2	0.299	0.3218
SARS-CoV-2/human/AUS/VIC271/2020	SARS-CoV-2	0.299	0.3218
SARS-CoV-2/human/AUS/VIC320/2020	SARS-CoV-2	0.299	0.3218
SARS-CoV-2/human/AUS/VIC258/2020	SARS-CoV-2	0.299	0.322
SARS-CoV-2/human/AUS/VIC287/2020	SARS-CoV-2	0.299	0.3219
SARS-CoV-2/human/AUS/VIC267/2020	SARS-CoV-2	0.299	0.3219
SARS-CoV-2/human/AUS/VIC286/2020	SARS-CoV-2	0.299	0.3219
SARS-CoV-2/human/AUS/VIC309/2020	SARS-CoV-2	0.299	0.3218
SARS-CoV-2/human/AUS/VIC311/2020	SARS-CoV-2	0.299	0.3218
SARS-CoV-2/human/AUS/VIC310/2020	SARS-CoV-2	0.299	0.3218
SARS-CoV-2/human/AUS/VIC315/2020	SARS-CoV-2	0.299	0.3219
SARS-CoV-2/human/AUS/VIC259/2020	SARS-CoV-2	0.299	0.3219
SARS-CoV-2/human/AUS/VIC298/2020	SARS-CoV-2	0.2989	0.322
SARS-CoV-2/human/AUS/VIC261/2020	SARS-CoV-2	0.299	0.3219
SARS-CoV-2/human/AUS/VIC292/2020	SARS-CoV-2	0.299	0.3219
hCoV-19/USA/VA-DCLS-0034/2020	SARS-CoV-2	0.299	0.3219
SARS-CoV-2/human/AUS/VIC278/2020	SARS-CoV-2	0.2989	0.3218
SARS-CoV-2/human/ESP/Valencia13/2020	SARS-CoV-2	0.2989	0.3218
SARS-CoV-2/human/ESP/Valencia16/2020	SARS-CoV-2	0.299	0.3218
SARS-CoV-2/human/ESP/Valencia17/2020	SARS-CoV-2	0.2989	0.3219
SARS-CoV-2/human/AUS/VIC273/2020	SARS-CoV-2	0.299	0.3219
SARS-CoV-2/human/AUS/VIC284/2020	SARS-CoV-2	0.299	0.3218
SARS-CoV-2/human/AUS/VIC302/2020	SARS-CoV-2	0.299	0.3219
SARS-CoV-2/human/AUS/VIC312/2020	SARS-CoV-2	0.299	0.3219
hCoV-19/USA/WA-UW-1732/2020	SARS-CoV-2	0.299	0.3219
hCoV-19/USA/UNKNOWN-UW-1773/2020	SARS-CoV-2	0.2989	0.3219
SARS-CoV-2/human/AUS/VIC275/2020	SARS-CoV-2	0.299	0.3219
SARS-CoV-2/human/AUS/VIC303/2020	SARS-CoV-2	0.299	0.3219
SARS-CoV-2/human/AUS/VIC296/2020	SARS-CoV-2	0.299	0.3219
SARS-CoV-2/human/AUS/VIC323/2020	SARS-CoV-2	0.299	0.3218
SARS-CoV-2/human/AUS/VIC324/2020	SARS-CoV-2	0.299	0.3218
hCoV-19/USA/VA-DCLS-0042/2020	SARS-CoV-2	0.299	0.3219
hCoV-19/USA/WA-UW-1854/2020	SARS-CoV-2	0.299	0.3219
hCoV-19/USA/WA-UW-1879/2020	SARS-CoV-2	0.299	0.3219
hCoV-19/USA/WA-UW-1661/2020	SARS-CoV-2	0.299	0.3219
hCoV-19/USA/WA-UW-2009/2020	SARS-CoV-2	0.299	0.3219
SARS-CoV-2/human/USAWA-UW441/2020	SARS-CoV-2	0.299	0.3219
hCoV-19/USA/WA-UW-1697/2020	SARS-CoV-2	0.299	0.3219
hCoV-19/USA/WA-UW-1689/2020	SARS-CoV-2	0.299	0.3219
SARS-CoV-2/human/USA/AZ-ASU2936/2020	SARS-CoV-2	0.299	0.3219
hCoV-19/USA/VA-DCLS-0046/2020	SARS-CoV-2	0.299	0.3219
hCoV-19/USA/WA-UW-1595/2020	SARS-CoV-2	0.2989	0.3219
SARS-CoV-2/human/ZAF/R03006/2020	SARS-CoV-2	0.299	0.3219
hCoV-19/USA/VA-DCLS-0031/2020	SARS-CoV-2	0.299	0.3219
SARS-CoV-2/human/USA/ID-UW-4380/2020	SARS-CoV-2	0.299	0.322
hCoV-19/USA/VA-DCLS-0036/2020	SARS-CoV-2	0.299	0.3219
hCoV-19/USA/VA-DCLS-0038/2020	SARS-CoV-2	0.299	0.3219
hCoV-19/USA/VA-DCLS-0039/2020	SARS-CoV-2	0.299	0.3219
hCoV-19/USA/VA-DCLS-0040/2020	SARS-CoV-2	0.2989	0.3219
hCoV-19/USA/WA-UW-1733/2020	SARS-CoV-2	0.299	0.3219
SARS-CoV-2/human/USA/ID-UW-4355/2020	SARS-CoV-2	0.299	0.3219
hCoV-19/USA/WA-UW-1472/2020	SARS-CoV-2	0.299	0.3219
SARS-CoV-2/human/USA/AZ_8132/2020	SARS-CoV-2	0.2989	0.3218
SARS-CoV-2/human/USA/AZ_8135/2020	SARS-CoV-2	0.299	0.3218
SARS-CoV-2/human/USA/NC_6999/2020	SARS-CoV-2	0.299	0.3218
SARS-CoV-2/human/USA/UT_8199/2020	SARS-CoV-2	0.299	0.3218
SARS-CoV-2/human/USA/DC_0004/2020	SARS-CoV-2	0.299	0.3218
SARS-CoV-2/human/USA/VA_6382/2020	SARS-CoV-2	0.299	0.3218
SARS-CoV-2/human/USA/FL_9656/2020	SARS-CoV-2	0.2989	0.3219
SARS-CoV-2/human/USA/GA_2185/2020	SARS-CoV-2	0.299	0.3219
SARS-CoV-2/human/USA/IL_0089/2020	SARS-CoV-2	0.299	0.3219
SARS-CoV-2/human/USA/FL_9590/2020	SARS-CoV-2	0.299	0.3218
hCov-19/USA/OR_5430/2020	SARS-CoV-2	0.299	0.3219
SARS-CoV-2/human/USA/MA_1355/2020	SARS-CoV-2	0.299	0.3218
hCoV-19/Korea/BA-ACH_2604/2020	SARS-CoV-2	0.299	0.3219
hCoV-19/Korea/BA-ACH_2718/2020	SARS-CoV-2	0.299	0.3219
hCoV-19/Korea/BA-ACH_2719/2020	SARS-CoV-2	0.299	0.3219
SARS-CoV-2/human/USA/NE_6605/2020	SARS-CoV-2	0.2991	0.3218
SARS-CoV-2/human/USA/NE_7025/2020	SARS-CoV-2	0.2991	0.3218
SARS-CoV-2/CA_2602/human/2020/USA	SARS-CoV-2	0.299	0.3218
SARS-CoV-2/WA_5030/human/2020/USA	SARS-CoV-2	0.299	0.3218
hCov-19/USA/IL_1375/2020	SARS-CoV-2	0.299	0.3218
hCov-19/USA/IL_1293/2020	SARS-CoV-2	0.299	0.3218
SARS-CoV-2/OR_2656/human/2020/USA	SARS-CoV-2	0.299	0.3218
SARS-CoV-2/human/USA/FL_1177/2020	SARS-CoV-2	0.299	0.3219
SARS-CoV-2/human/USA/FL_7169/2020	SARS-CoV-2	0.299	0.3219
SARS-CoV-2/human/USA/NH_0033/2020	SARS-CoV-2	0.299	0.3219
hCov-19/USA/NH_0004/2020	SARS-CoV-2	0.299	0.3219
hCov-19/USA/NH_0008/2020	SARS-CoV-2	0.299	0.3219
SARS-CoV-2/human/USA/OH_0023/2020	SARS-CoV-2	0.299	0.3219
SARS-CoV-2/human/USA/RI_0702/2020	SARS-CoV-2	0.299	0.3219
SARS-CoV-2/human/USA/NY_1922/2020	SARS-CoV-2	0.299	0.3219
hCov-19/USA/NY_2929/2020	SARS-CoV-2	0.299	0.3219
SARS-CoV-2/human/USA/KS_4126/2020	SARS-CoV-2	0.299	0.3219
SARS-CoV-2/human/USA/MA_0020/2020	SARS-CoV-2	0.299	0.3219
SARS-CoV-2/human/USA/MA_3672/2020	SARS-CoV-2	0.299	0.3219
SARS-CoV-2/human/USA/NC_0031/2020	SARS-CoV-2	0.299	0.3219
SARS-CoV-2/human/USA/PA_1881/2020	SARS-CoV-2	0.299	0.3219
SARS-CoV-2/human/USA/PA_2317/2020	SARS-CoV-2	0.299	0.3219
SARS-CoV-2/human/USA/MA_3623/2020	SARS-CoV-2	0.299	0.3219
SARS-CoV-2/human/USA/MA_8933/2020	SARS-CoV-2	0.299	0.3219
SARS-CoV-2/human/USA/MA_9703/2020	SARS-CoV-2	0.299	0.3219
SARS-CoV-2/human/USA/MA_9704/2020	SARS-CoV-2	0.299	0.3219
SARS-CoV-2/human/USA/MA_9889/2020	SARS-CoV-2	0.299	0.3219
SARS-CoV-2/human/USA/MA_3616/2020	SARS-CoV-2	0.299	0.3219
SARS-CoV-2/human/USA/MA_3626/2020	SARS-CoV-2	0.299	0.3219
SARS-CoV-2/human/USA/MA_3878/2020	SARS-CoV-2	0.299	0.3219
SARS-CoV-2/human/USA/PA_2937/2020	SARS-CoV-2	0.299	0.3219
SARS-CoV-2/human/USA/MA_3653/2020	SARS-CoV-2	0.299	0.3219
SARS-CoV-2/human/USA/MA_3699/2020	SARS-CoV-2	0.299	0.3219
SARS-CoV-2/human/USA/MA_2652/2020	SARS-CoV-2	0.299	0.3219
SARS-CoV-2/human/USA/IL_0087/2020	SARS-CoV-2	0.299	0.3219
SARS-CoV-2/human/USA/PA_4395/2020	SARS-CoV-2	0.299	0.3219
SARS-CoV-2/human/USA/VA_6352/2020	SARS-CoV-2	0.299	0.3219
hCov-19/USA/TX_2817/2020	SARS-CoV-2	0.299	0.3219
SARS-CoV-2/human/USA/VA_6377/2020	SARS-CoV-2	0.299	0.3219
SARS-CoV-2/human/USA/MD_0026/2020	SARS-CoV-2	0.299	0.3219
SARS-CoV-2/human/USA/MA_4811/2020	SARS-CoV-2	0.299	0.3219
SARS-CoV-2/human/USA/MA_8932/2020	SARS-CoV-2	0.299	0.3219
SARS-CoV-2/human/USA/MA_3614/2020	SARS-CoV-2	0.299	0.3219
SARS-CoV-2/human/USA/MA_3642/2020	SARS-CoV-2	0.299	0.3219
SARS-CoV-2/human/USA/NC_0024/2020	SARS-CoV-2	0.299	0.322
hCov-19/USA/TX_2967/2020	SARS-CoV-2	0.299	0.3219
SARS-CoV-2/human/USA/PA_4405/2020	SARS-CoV-2	0.299	0.3219
SARS-CoV-2/human/USA/NJ_3201/2020	SARS-CoV-2	0.299	0.3219
SARS-CoV-2/human/USA/IA_6394/2020	SARS-CoV-2	0.299	0.3218
SARS-CoV-2/human/USA/IA_6395/2020	SARS-CoV-2	0.299	0.3218
SARS-CoV-2/human/USA/IA_6396/2020	SARS-CoV-2	0.299	0.3218
SARS-CoV-2/human/USA/IA_6401/2020	SARS-CoV-2	0.299	0.3218
SARS-CoV-2/human/USA/IA_6399/2020	SARS-CoV-2	0.299	0.3218
SARS-CoV-2/human/USA/IA_6390/2020	SARS-CoV-2	0.299	0.3218
SARS-CoV-2/human/USA/IN_2001/2020	SARS-CoV-2	0.299	0.3218
SARS-CoV-2/human/USA/NH_0029/2020	SARS-CoV-2	0.299	0.3219
hCov-19/USA/RI_0556/2020	SARS-CoV-2	0.2989	0.3219
SARS-CoV-2/human/USA/VA_6389/2020	SARS-CoV-2	0.299	0.3219
SARS-CoV-2/human/USA/IA_6391/2020	SARS-CoV-2	0.299	0.3219
SARS-CoV-2/human/USA/PA_1802/2020	SARS-CoV-2	0.2989	0.3218
SARS-CoV-2/human/USA/SC_3572/2020	SARS-CoV-2	0.2989	0.3219
SARS-CoV-2/human/USA/UT_8906/2020	SARS-CoV-2	0.299	0.3219
SARS-CoV-2/human/USA/NJ_3592/2020	SARS-CoV-2	0.299	0.3219
SARS-CoV-2/human/USA/GA_1621/2020	SARS-CoV-2	0.2991	0.3218
hCov-19/USA/AZ_4811/2020	SARS-CoV-2	0.299	0.3218
SARS-CoV-2/human/USA/MO_4470/2020	SARS-CoV-2	0.299	0.3219
hCov-19/USA/FL_6318/2020	SARS-CoV-2	0.299	0.3218
hCov-19/USA/GA_1299/2020	SARS-CoV-2	0.299	0.3218
SARS-CoV-2/human/USA/LA_0842/2020	SARS-CoV-2	0.2989	0.322
SARS-CoV-2/human/GRC/10/2020	SARS-CoV-2	0.299	0.3218
SARS-CoV-2/human/GRC/13/2020	SARS-CoV-2	0.299	0.3219
SARS-CoV-2/human/GRC/12/2020	SARS-CoV-2	0.2991	0.3218
SARS-CoV-2/human/USA/OR-UW-4388/2020	SARS-CoV-2	0.299	0.3219
SARS-CoV-2/human/USA/ID-UW-4461/2020	SARS-CoV-2	0.2989	0.3218
SARS-CoV-2/human/USA/ID-UW-4357/2020	SARS-CoV-2	0.299	0.3219
SARS-CoV-2/human/USA/ID-UW-4433/2020	SARS-CoV-2	0.299	0.322
SARS-CoV-2/human/USA/ID-UW-4375/2020	SARS-CoV-2	0.299	0.3219
SARS-CoV-2/human/USAWA-UW402/2020	SARS-CoV-2	0.299	0.3219
hCoV-19/USA/WA-UW-1774/2020	SARS-CoV-2	0.299	0.3219
hCoV-19/USA/WA-UW-1797/2020	SARS-CoV-2	0.299	0.3219
hCoV-19/USA/WA-UW-1878/2020	SARS-CoV-2	0.299	0.3219
hCoV-19/USA/WA-UW-1870/2020	SARS-CoV-2	0.299	0.3219
hCoV-19/USA/WA-UW-1728/2020	SARS-CoV-2	0.299	0.3219
SARS-CoV-2/human/USACT-UW430/2020	SARS-CoV-2	0.299	0.3219
SARS-CoV-2/human/USAWA-UW426/2020	SARS-CoV-2	0.299	0.3219
SARS-CoV-2/human/USA/ID-UW-2134/2020	SARS-CoV-2	0.299	0.3219
hCoV-19/USA/WA-UW-1651/2020	SARS-CoV-2	0.299	0.3219
hCoV-19/USA/WA-UW-1739/2020	SARS-CoV-2	0.299	0.3219
hCoV-19/USA/WA-UW-1758/2020	SARS-CoV-2	0.299	0.3218
SARS-CoV-2/human/USACT-UW411/2020	SARS-CoV-2	0.299	0.3219
hCoV-19/USA/WA-UW-1928/2020	SARS-CoV-2	0.299	0.3219
hCoV-19/USA/WA-UW-1724/2020	SARS-CoV-2	0.299	0.3219
SARS-CoV-2/human/USAWA-UW424/2020	SARS-CoV-2	0.299	0.3219
hCoV-19/USA/WA-UW-1872/2020	SARS-CoV-2	0.299	0.3218
hCoV-19/USA/WA-UW-1865/2020	SARS-CoV-2	0.299	0.3219
SARS-CoV-2/human/USAWA-UW442/2020	SARS-CoV-2	0.299	0.3219
hCoV-19/USA/ID-UW-1934/2020	SARS-CoV-2	0.299	0.3219
hCoV-19/USA/WA-UW-1722/2020	SARS-CoV-2	0.299	0.322
hCoV-19/USA/WA-UW-1881/2020	SARS-CoV-2	0.299	0.3219
hCoV-19/USA/WA-UW-1955/2020	SARS-CoV-2	0.299	0.3219
hCoV-19/USA/WA-UW-1956/2020	SARS-CoV-2	0.299	0.3219
SARS-CoV-2/human/USAWA-UW407/2020	SARS-CoV-2	0.299	0.3219
hCoV-19/USA/WA-UW-1890/2020	SARS-CoV-2	0.299	0.3219
SARS-CoV-2/human/USA/ID-UW-2174/2020	SARS-CoV-2	0.299	0.3219
hCoV-19/USA/WA-UW-1478/2020	SARS-CoV-2	0.299	0.3219
hCoV-19/USA/WA-UW-1921/2020	SARS-CoV-2	0.299	0.3219
SARS-CoV-2/human/USAWA-UW406/2020	SARS-CoV-2	0.299	0.3219
hCoV-19/USA/WA-UW-1715/2020	SARS-CoV-2	0.299	0.3219
hCoV-19/USA/ID-UW-1925/2020	SARS-CoV-2	0.299	0.3219
SARS-CoV-2/human/USAWA-UW400/2020	SARS-CoV-2	0.299	0.3219
SARS-CoV-2/human/USAWA-UW460/2020	SARS-CoV-2	0.299	0.3219
hCoV-19/USA/WA-UW-1831/2020	SARS-CoV-2	0.299	0.322
hCoV-19/USA/WA-UW-1706/2020	SARS-CoV-2	0.299	0.3219
hCoV-19/USA/WA-UW-1646/2020	SARS-CoV-2	0.299	0.3219
hCoV-19/USA/WA-UW-1680/2020	SARS-CoV-2	0.299	0.3219
SARS-CoV-2/human/USAWA-UW413/2020	SARS-CoV-2	0.2991	0.3218
hCoV-19/USA/WA-UW-1954/2020	SARS-CoV-2	0.299	0.322
SARS-CoV-2/human/USAWA-UW449/2020	SARS-CoV-2	0.299	0.3219
hCoV-19/USA/WA-UW-1930/2020	SARS-CoV-2	0.299	0.3219
SARS-CoV-2/human/USA/ID-UW-2160/2020	SARS-CoV-2	0.299	0.3219
SARS-CoV-2/human/USAWA-UW410/2020	SARS-CoV-2	0.299	0.3219
hCoV-19/USA/WA-UW-1712/2020	SARS-CoV-2	0.299	0.3219
SARS-CoV-2/human/USAWA-UW451/2020	SARS-CoV-2	0.2989	0.3219
SARS-CoV-2/human/USAWA-UW417/2020	SARS-CoV-2	0.299	0.322
hCoV-19/USA/WA-UW-1904/2020	SARS-CoV-2	0.299	0.322
hCoV-19/USA/WA-UW-1998/2020	SARS-CoV-2	0.299	0.3219
hCoV-19/USA/WA-UW-1888/2020	SARS-CoV-2	0.299	0.3219
SARS-CoV-2/human/USAWA-UW399/2020	SARS-CoV-2	0.299	0.3219
hCoV-19/USA/WA-UW-1994/2020	SARS-CoV-2	0.299	0.3219
SARS-CoV-2/human/USA/ID-UW-4396/2020	SARS-CoV-2	0.299	0.3219
SARS-CoV-2/human/USA/ID-UW-2255/2020	SARS-CoV-2	0.299	0.3219
hCoV-19/USA/WA-UW-2006/2020	SARS-CoV-2	0.299	0.3219
hCoV-19/USA/WA-UW-1726/2020	SARS-CoV-2	0.2989	0.322
SARS-CoV-2/human/USAWA-UW397/2020	SARS-CoV-2	0.299	0.3219
SARS-CoV-2/human/USA/NY-PV08471/2020	SARS-CoV-2	0.2989	0.3219
SARS-CoV-2/human/USA/NY-PV08403/2020	SARS-CoV-2	0.2989	0.3219
SARS-CoV-2/human/USA/UNC_200191/2020	SARS-CoV-2	0.299	0.3219
SARS-CoV-2/human/USA/UNC_200189/2020	SARS-CoV-2	0.299	0.3218
hCoV-19/USA/WA-UW-1799/2020	SARS-CoV-2	0.299	0.3219
hCoV-19/USA/WA-UW-1620/2020	SARS-CoV-2	0.299	0.3219
SARS-CoV-2/human/USAWA-UW433/2020	SARS-CoV-2	0.299	0.3219
hCoV-19/USA/OR-UW-1885/2020	SARS-CoV-2	0.299	0.3219
hCoV-19/USA/WA-UW-1707/2020	SARS-CoV-2	0.299	0.3219
hCoV-19/USA/WA-UW-1770/2020	SARS-CoV-2	0.299	0.3219
SARS-CoV-2/human/USAWA-UW463/2020	SARS-CoV-2	0.299	0.3219
hCoV-19/USA/WA-UW-1750/2020	SARS-CoV-2	0.299	0.322
hCoV-19/USA/WA-UW-1907/2020	SARS-CoV-2	0.299	0.3219
hCoV-19/USA/WA-UW-1422/2020	SARS-CoV-2	0.299	0.3219
hCoV-19/USA/WA-UW-1436/2020	SARS-CoV-2	0.299	0.3219
SARS-CoV-2/human/USAOR-UW409/2020	SARS-CoV-2	0.299	0.3219
SARS-CoV-2/human/USAWA-UW408/2020	SARS-CoV-2	0.299	0.3219
hCoV-19/USA/WA-UW-1723/2020	SARS-CoV-2	0.299	0.3219
hCoV-19/USA/WA-UW-1644/2020	SARS-CoV-2	0.299	0.322
hCoV-19/USA/WA-UW-1716/2020	SARS-CoV-2	0.299	0.3219
SARS-CoV-2/human/USA/ID-UW-4448/2020	SARS-CoV-2	0.299	0.3219
SARS-CoV-2/human/AUS/VIC308/2020	SARS-CoV-2	0.2974	0.3174
SARS-CoV-2/human/USAWA-UW396/2020	SARS-CoV-2	0.299	0.322
SARS-CoV-2/human/USA/ID-UW-2127/2020	SARS-CoV-2	0.299	0.3219
SARS-CoV-2/human/AUS/VIC289/2020	SARS-CoV-2	0.299	0.3218
SARS-CoV-2/human/USA/NY-PV09115/2020	SARS-CoV-2	0.2989	0.3219
SARS-CoV-2/human/USA/NY-PV09122/2020	SARS-CoV-2	0.2989	0.3219
SARS-CoV-2/human/USA/NY-PV08462/2020	SARS-CoV-2	0.2989	0.3219
SARS-CoV-2/human/USA/NY-PV09309/2020	SARS-CoV-2	0.2989	0.3219
SARS-CoV-2/human/USAWA-UW457/2020	SARS-CoV-2	0.2989	0.3218
SARS-CoV-2/human/AUS/VIC300/2020	SARS-CoV-2	0.2989	0.3219
SARS-CoV-2/human/AUS/VIC283/2020	SARS-CoV-2	0.299	0.3219
SARS-CoV-2/human/USA/ID-UW-4378/2020	SARS-CoV-2	0.299	0.3219
SARS-CoV-2/human/USA/ID-UW-4427/2020	SARS-CoV-2	0.299	0.3219
hCoV-19/USA/WA-UW-1877/2020	SARS-CoV-2	0.299	0.3219
hCoV-19/USA/WA-UW-1880/2020	SARS-CoV-2	0.299	0.3219
hCoV-19/USA/WA-UW-1977/2020	SARS-CoV-2	0.299	0.3219
hCoV-19/USA/WA-UW-1698/2020	SARS-CoV-2	0.299	0.3219
hCoV-19/USA/WA-UW-1753/2020	SARS-CoV-2	0.299	0.322
SARS-CoV-2/human/USAWA-UW432/2020	SARS-CoV-2	0.299	0.3219
SARS-CoV-2/human/USAWA-UW465/2020	SARS-CoV-2	0.2991	0.3218
hCoV-19/USA/WA-UW-1775/2020	SARS-CoV-2	0.2991	0.3219
SARS-CoV-2/human/USAWA-UW444/2020	SARS-CoV-2	0.299	0.3219
SARS-CoV-2/human/USAWA-UW446/2020	SARS-CoV-2	0.299	0.3219
hCoV-19/USA/WA-UW-1917/2020	SARS-CoV-2	0.2991	0.3219
SARS-CoV-2/human/AUS/VIC269/2020	SARS-CoV-2	0.2991	0.3219
SARS-CoV-2/human/AUS/VIC260/2020	SARS-CoV-2	0.2989	0.3221
SARS-CoV-2/human/AUS/VIC274/2020	SARS-CoV-2	0.299	0.3218
SARS-CoV-2/human/USAWA-UW452/2020	SARS-CoV-2	0.299	0.322
hCoV-19/USA/WA-UW-1779/2020	SARS-CoV-2	0.2989	0.322
SARS-CoV-2/human/USA/NY-PV08464/2020	SARS-CoV-2	0.299	0.322
hCoV-19/USA/VA-DCLS-0043/2020	SARS-CoV-2	0.299	0.322
hCoV-19/USA/VA-DCLS-0044/2020	SARS-CoV-2	0.299	0.322
hCoV-19/USA/VA-DCLS-0045/2020	SARS-CoV-2	0.299	0.322
hCoV-19/USA/WA-UW-1828/2020	SARS-CoV-2	0.2989	0.322
hCoV-19/USA/WA-UW-1538/2020	SARS-CoV-2	0.299	0.3218
SARS-CoV-2/human/USAWA-UW395/2020	SARS-CoV-2	0.299	0.3219
SARS-CoV-2/human/AUS/VIC276/2020	SARS-CoV-2	0.2991	0.3219
hCoV-19/USA/WA-UW-1688/2020	SARS-CoV-2	0.299	0.3218
SARS-CoV-2/human/AUS/VIC314/2020	SARS-CoV-2	0.2954	0.3181
SARS-CoV-2/human/USAWA-UW450/2020	SARS-CoV-2	0.299	0.3219
SARS-CoV-2/human/USA/NY-PV08441/2020	SARS-CoV-2	0.299	0.3218
SARS-CoV-2/human/IRN/HGRC-1.1-IPI-8206/2020	SARS-CoV-2	0.2991	0.3219
SARS-CoV-2/human/USAWA-UW421/2020	SARS-CoV-2	0.2989	0.3219
hCoV-19/USA/ID-UW-1938/2020	SARS-CoV-2	0.299	0.3219
hCoV-19/USA/UNKNOWN-UW-1832/2020	SARS-CoV-2	0.299	0.3218
hCoV-19/USA/WA-UW-1868/2020	SARS-CoV-2	0.299	0.3218
hCoV-19/USA/WA-UW-1920/2020	SARS-CoV-2	0.299	0.322
hCoV-19/USA/WA-UW-1735/2020	SARS-CoV-2	0.299	0.322
hCoV-19/USA/WA-UW-1656/2020	SARS-CoV-2	0.299	0.3218
hCoV-19/USA/WA-UW-1670/2020	SARS-CoV-2	0.2989	0.3219
hCoV-19/USA/WA-UW-2008/2020	SARS-CoV-2	0.299	0.3219
hCoV-19/USA/WA-UW-1342/2020	SARS-CoV-2	0.299	0.3219
hCoV-19/USA/WA-UW-1741/2020	SARS-CoV-2	0.2989	0.322
hCoV-19/USA/WA-UW-1772/2020	SARS-CoV-2	0.2989	0.3218
hCoV-19/USA/WA-UW-1575/2020	SARS-CoV-2	0.299	0.322
SARS-CoV-2/human/USAWA-UW405/2020	SARS-CoV-2	0.299	0.3218
hCoV-19/USA/WA-UW-1672/2020	SARS-CoV-2	0.299	0.3218
SARS-CoV-2/human/USA/ID-UW-4400/2020	SARS-CoV-2	0.299	0.3218
SARS-CoV-2/human/AUS/VIC297/2020	SARS-CoV-2	0.2991	0.3224
SARS-CoV-2/human/AUS/VIC306/2020	SARS-CoV-2	0.299	0.3227
SARS-CoV-2/human/AUS/VIC307/2020	SARS-CoV-2	0.299	0.3224
SARS-CoV-2/human/FRA/KRA-ROB/2020	SARS-CoV-2	0.2989	0.3219
SARS-CoV-2/human/AUS/VIC262/2020	SARS-CoV-2	0.299	0.3225
hCoV-19/USA/WA-UW-1731/2020	SARS-CoV-2	0.299	0.3218
SARS-CoV-2/human/USAWA-UW443/2020	SARS-CoV-2	0.2989	0.322
SARS-CoV-2/human/AUS/VIC313/2020	SARS-CoV-2	0.2983	0.3237
SARS-CoV-2/human/AUS/VIC394/2020	SARS-CoV-2	0.2991	0.322
SARS-CoV-2/human/AUS/VIC395/2020	SARS-CoV-2	0.299	0.3237
SARS-CoV-2/human/AUS/VIC382/2020	SARS-CoV-2	0.299	0.3233
SARS-CoV-2/human/AUS/VIC375/2020	SARS-CoV-2	0.2986	0.3228
SARS-CoV-2/human/AUS/VIC398/2020	SARS-CoV-2	0.299	0.322
SARS-CoV-2/human/AUS/VIC387/2020	SARS-CoV-2	0.2991	0.3223
SARS-CoV-2/human/AUS/VIC404/2020	SARS-CoV-2	0.2991	0.3222
SARS-CoV-2/human/AUS/VIC538/2020	SARS-CoV-2	0.2984	0.3217
SARS-CoV-2/human/AUS/VIC566/2020	SARS-CoV-2	0.2985	0.3218
SARS-CoV-2/human/AUS/VIC571/2020	SARS-CoV-2	0.2985	0.322
SARS-CoV-2/human/AUS/VIC377/2020	SARS-CoV-2	0.299	0.3224
SARS-CoV-2/human/AUS/VIC555/2020	SARS-CoV-2	0.2985	0.322
SARS-CoV-2/human/AUS/VIC333/2020	SARS-CoV-2	0.2991	0.3225
SARS-CoV-2/human/AUS/VIC561/2020	SARS-CoV-2	0.2991	0.3225
SARS-CoV-2/human/AUS/VIC407/2020	SARS-CoV-2	0.2986	0.322
SARS-CoV-2/human/AUS/VIC565/2020	SARS-CoV-2	0.299	0.3224
SARS-CoV-2/human/AUS/VIC584/2020	SARS-CoV-2	0.2986	0.3218
SARS-CoV-2/human/AUS/VIC498/2020	SARS-CoV-2	0.299	0.3228
SARS-CoV-2/human/AUS/VIC541/2020	SARS-CoV-2	0.2989	0.3227
SARS-CoV-2/human/AUS/VIC665/2020	SARS-CoV-2	0.299	0.3223
SARS-CoV-2/human/AUS/VIC520/2020	SARS-CoV-2	0.2991	0.3231
SARS-CoV-2/human/AUS/VIC536/2020	SARS-CoV-2	0.2984	0.3235
SARS-CoV-2/human/AUS/VIC399/2020	SARS-CoV-2	0.2985	0.322
SARS-CoV-2/human/AUS/VIC368/2020	SARS-CoV-2	0.2991	0.323
SARS-CoV-2/human/AUS/VIC385/2020	SARS-CoV-2	0.299	0.323
SARS-CoV-2/human/AUS/VIC389/2020	SARS-CoV-2	0.299	0.3232
SARS-CoV-2/human/AUS/VIC449/2020	SARS-CoV-2	0.2986	0.3216
SARS-CoV-2/human/AUS/VIC500/2020	SARS-CoV-2	0.2991	0.3219
SARS-CoV-2/human/AUS/VIC504/2020	SARS-CoV-2	0.2987	0.3216
SARS-CoV-2/human/AUS/VIC527/2020	SARS-CoV-2	0.2985	0.3215
SARS-CoV-2/human/AUS/VIC682/2020	SARS-CoV-2	0.2985	0.3215
SARS-CoV-2/human/AUS/VIC677/2020	SARS-CoV-2	0.2988	0.3216
SARS-CoV-2/human/AUS/VIC845/2020	SARS-CoV-2	0.2986	0.3217
SARS-CoV-2/human/AUS/VIC530/2020	SARS-CoV-2	0.2985	0.3215
SARS-CoV-2/human/AUS/VIC611/2020	SARS-CoV-2	0.2986	0.3215
SARS-CoV-2/human/AUS/VIC843/2020	SARS-CoV-2	0.2985	0.3215
SARS-CoV-2/human/AUS/VIC848/2020	SARS-CoV-2	0.299	0.3219
SARS-CoV-2/human/AUS/VIC869/2020	SARS-CoV-2	0.2991	0.3217
SARS-CoV-2/human/AUS/VIC666/2020	SARS-CoV-2	0.2986	0.3214
SARS-CoV-2/human/AUS/VIC863/2020	SARS-CoV-2	0.2991	0.3218
SARS-CoV-2/human/AUS/VIC871/2020	SARS-CoV-2	0.299	0.3219
SARS-CoV-2/human/USA/WA-UW-3996/2020	SARS-CoV-2	0.299	0.3219
SARS-CoV-2/human/USA/OR-UW-4300/2020	SARS-CoV-2	0.299	0.3219
SARS-CoV-2/human/USA/VA-DCLS-0041/2020	SARS-CoV-2	0.299	0.322
SARS-CoV-2/human/USA/VA-DCLS-0052/2020	SARS-CoV-2	0.299	0.3219
SARS-CoV-2/human/USA/VA-DCLS-0058/2020	SARS-CoV-2	0.2989	0.322
SARS-CoV-2/human/USA/VA-DCLS-0047/2020	SARS-CoV-2	0.299	0.3219
SARS-CoV-2/human/USA/VA-DCLS-0061/2020	SARS-CoV-2	0.299	0.3219
SARS-CoV-2/human/AUS/VIC357/2020	SARS-CoV-2	0.299	0.3219
SARS-CoV-2/human/AUS/VIC346/2020	SARS-CoV-2	0.299	0.3219
SARS-CoV-2/human/AUS/VIC347/2020	SARS-CoV-2	0.299	0.3219
SARS-CoV-2/human/AUS/VIC867/2020	SARS-CoV-2	0.2989	0.3219
SARS-CoV-2/human/AUS/VIC868/2020	SARS-CoV-2	0.2989	0.3219
SARS-CoV-2/human/AUS/VIC638/2020	SARS-CoV-2	0.299	0.3218
SARS-CoV-2/human/AUS/VIC858/2020	SARS-CoV-2	0.2987	0.3214
SARS-CoV-2/human/AUS/VIC780/2020	SARS-CoV-2	0.2979	0.3219
SARS-CoV-2/human/AUS/VIC334/2020	SARS-CoV-2	0.299	0.3218
SARS-CoV-2/human/AUS/VIC860/2020	SARS-CoV-2	0.299	0.3218
SARS-CoV-2/human/AUS/VIC353/2020	SARS-CoV-2	0.299	0.3219
SARS-CoV-2/human/AUS/VIC356/2020	SARS-CoV-2	0.2991	0.3218
SARS-CoV-2/human/AUS/VIC362/2020	SARS-CoV-2	0.2991	0.3219
SARS-CoV-2/human/AUS/VIC366/2020	SARS-CoV-2	0.2991	0.3219
SARS-CoV-2/human/AUS/VIC652/2020	SARS-CoV-2	0.2986	0.3215
SARS-CoV-2/human/AUS/VIC672/2020	SARS-CoV-2	0.299	0.3219
SARS-CoV-2/human/AUS/VIC853/2020	SARS-CoV-2	0.299	0.3218
SARS-CoV-2/human/USA/WA-UW-3883/2020	SARS-CoV-2	0.299	0.3219
SARS-CoV-2/human/USA/CA-CZB-IX00069/2020	SARS-CoV-2	0.299	0.3219
SARS-CoV-2/human/USA/CA-CZB-IX00077/2020	SARS-CoV-2	0.299	0.3219
SARS-CoV-2/human/USA/VA-DCLS-0055/2020	SARS-CoV-2	0.299	0.3219
SARS-CoV-2/human/USA/WA-UW-3918/2020	SARS-CoV-2	0.299	0.3219
SARS-CoV-2/human/USA/CA-CZB-IX00084/2020	SARS-CoV-2	0.299	0.3219
SARS-CoV-2/human/USA/CA-CZB-IX00104/2020	SARS-CoV-2	0.299	0.3219
SARS-CoV-2/human/USA/CA-CZB-IX00071/2020	SARS-CoV-2	0.299	0.3219
SARS-CoV-2/human/USA/CA-CZB-IX00157/2020	SARS-CoV-2	0.299	0.3219
SARS-CoV-2/human/USA/CA-CZB-IX00138/2020	SARS-CoV-2	0.299	0.322
SARS-CoV-2/human/USA/CA-CZB-IX00098/2020	SARS-CoV-2	0.299	0.3219
SARS-CoV-2/human/USA/CA-CZB-IX00136/2020	SARS-CoV-2	0.299	0.3219
SARS-CoV-2/human/USA/VA-DCLS-0064/2020	SARS-CoV-2	0.299	0.3219
SARS-CoV-2/human/USA/VA-DCLS-0050/2020	SARS-CoV-2	0.299	0.3219
SARS-CoV-2/human/USA/CA-CZB-IX00142/2020	SARS-CoV-2	0.299	0.322
SARS-CoV-2/human/USA/CA-CZB-IX00122/2020	SARS-CoV-2	0.299	0.3219
SARS-CoV-2/human/USA/CA-CZB-IX00147/2020	SARS-CoV-2	0.299	0.3219
SARS-CoV-2/human/USA/CA-CZB-IX00080/2020	SARS-CoV-2	0.299	0.322
SARS-CoV-2/human/USA/VA-DCLS-0059/2020	SARS-CoV-2	0.2989	0.322
SARS-CoV-2/human/USA/VA-DCLS-0063/2020	SARS-CoV-2	0.299	0.3219
SARS-CoV-2/human/USA/WA-UW-4406/2020	SARS-CoV-2	0.299	0.3219
SARS-CoV-2/human/LKA/COV53/2020	SARS-CoV-2	0.299	0.3218
SARS-CoV-2/human/LKA/COV91/2020	SARS-CoV-2	0.299	0.3219
SARS-CoV-2/human/IND/GBRC1/2020	SARS-CoV-2	0.2989	0.3219
SARS-CoV-2/human/USA/CA-CZB-EX00703/2020	SARS-CoV-2	0.299	0.3219
SARS-CoV-2/human/USA/VA-DCLS-0065/2020	SARS-CoV-2	0.299	0.322
SARS-CoV-2/human/USA/VA-DCLS-0049/2020	SARS-CoV-2	0.299	0.322
SARS-CoV-2/human/USA/VA-DCLS-0057/2020	SARS-CoV-2	0.299	0.322
SARS-CoV-2/human/USA/WA-UW-4111/2020	SARS-CoV-2	0.299	0.3219
SARS-CoV-2/human/USA/WA-UW-4227/2020	SARS-CoV-2	0.299	0.322
SARS-CoV-2/human/USA/WA-UW-3989/2020	SARS-CoV-2	0.299	0.3219
SARS-CoV-2/human/USA/WA-UW-2218/2020	SARS-CoV-2	0.299	0.3219
SARS-CoV-2/human/USA/WA-UW-2232/2020	SARS-CoV-2	0.299	0.3219
SARS-CoV-2/human/USA/LA097/2020	SARS-CoV-2	0.299	0.322
SARS-CoV-2/human/USA/WA-UW-4068/2020	SARS-CoV-2	0.299	0.3219
SARS-CoV-2/human/USA/UNKNOWN-UW-2139/2020	SARS-CoV-2	0.299	0.3219
SARS-CoV-2/human/USA/VA-DCLS-0048/2020	SARS-CoV-2	0.299	0.3219
SARS-CoV-2/human/AUS/VIC823/2020	SARS-CoV-2	0.299	0.322
SARS-CoV-2/human/AUS/VIC849/2020	SARS-CoV-2	0.2979	0.3222
SARS-CoV-2/human/CHN/Beijing_IME-BJ05/2020	SARS-CoV-2	0.299	0.3218
Guangzhou/GZMU0019/2020	SARS-CoV-2	0.299	0.3218
SARS-CoV-2/human/USA/WA-UW-3881/2020	SARS-CoV-2	0.299	0.3219
SARS-CoV-2/human/USA/WA-UW-4321/2020	SARS-CoV-2	0.299	0.3219
SARS-CoV-2/human/USA/WA-UW-3941/2020	SARS-CoV-2	0.299	0.3219
SARS-CoV-2/human/USA/WA-UW-4326/2020	SARS-CoV-2	0.299	0.3219
SARS-CoV-2/human/USA/WA-UW-3923/2020	SARS-CoV-2	0.299	0.322
SARS-CoV-2/human/USA/WA-UW-3942/2020	SARS-CoV-2	0.299	0.3219
SARS-CoV-2/human/AUS/VIC824/2020	SARS-CoV-2	0.299	0.322
SARS-CoV-2/human/AUS/VIC341/2020	SARS-CoV-2	0.2989	0.3219
SARS-CoV-2/human/AUS/VIC348/2020	SARS-CoV-2	0.299	0.3219
SARS-CoV-2/human/AUS/VIC345/2020	SARS-CoV-2	0.299	0.3219
SARS-CoV-2/human/AUS/VIC384/2020	SARS-CoV-2	0.2987	0.3214
SARS-CoV-2/human/USA/WA-UW-4109/2020	SARS-CoV-2	0.299	0.3219
SARS-CoV-2/human/USA/WA-UW-2240/2020	SARS-CoV-2	0.299	0.3219
SARS-CoV-2/human/USA/WA-UW-4180/2020	SARS-CoV-2	0.299	0.3219
SARS-CoV-2/human/USA/WA-UW-2145/2020	SARS-CoV-2	0.299	0.3219
SARS-CoV-2/human/USA/WA-UW-4292/2020	SARS-CoV-2	0.299	0.3219
SARS-CoV-2/human/USA/WA-UW-2144/2020	SARS-CoV-2	0.299	0.3219
SARS-CoV-2/human/USA/WA-UW-4315/2020	SARS-CoV-2	0.299	0.3219
SARS-CoV-2/human/USA/CT-UW-4366/2020	SARS-CoV-2	0.299	0.322
SARS-CoV-2/human/USA/WA-UW-2149/2020	SARS-CoV-2	0.299	0.3219
SARS-CoV-2/human/USA/WA-UW-2137/2020	SARS-CoV-2	0.299	0.3219
SARS-CoV-2/human/USA/WA-UW-2208/2020	SARS-CoV-2	0.299	0.3219
SARS-CoV-2/human/AUS/VIC458/2020	SARS-CoV-2	0.2988	0.3216
SARS-CoV-2/human/AUS/VIC617/2020	SARS-CoV-2	0.2988	0.3216
SARS-CoV-2/human/AUS/VIC558/2020	SARS-CoV-2	0.2985	0.3216
SARS-CoV-2/human/AUS/VIC712/2020	SARS-CoV-2	0.299	0.3218
SARS-CoV-2/human/AUS/VIC606/2020	SARS-CoV-2	0.2989	0.3216
SARS-CoV-2/human/AUS/VIC628/2020	SARS-CoV-2	0.2991	0.3217
SARS-CoV-2/human/AUS/VIC783/2020	SARS-CoV-2	0.2985	0.3214
SARS-CoV-2/human/AUS/VIC531/2020	SARS-CoV-2	0.2985	0.3216
SARS-CoV-2/human/USA/WA-UW-3868/2020	SARS-CoV-2	0.299	0.3219
SARS-CoV-2/human/USA/WA-UW-2215/2020	SARS-CoV-2	0.299	0.3219
SARS-CoV-2/human/USA/WA-UW-3939/2020	SARS-CoV-2	0.299	0.3219
SARS-CoV-2/human/USA/WA-UW-3969/2020	SARS-CoV-2	0.299	0.3219
SARS-CoV-2/human/USA/VA-DCLS-0054/2020	SARS-CoV-2	0.299	0.3219
SARS-CoV-2/human/USA/GA_2275/2020	SARS-CoV-2	0.299	0.3219
SARS-CoV-2/human/USA/PA_2887/2020	SARS-CoV-2	0.299	0.3219
SARS-CoV-2/human/USA/RI_0882/2020	SARS-CoV-2	0.299	0.3219
SARS-CoV-2/human/USA/MD_0027/2020	SARS-CoV-2	0.299	0.3219
SARS-CoV-2/human/USA/HI_4970/2020	SARS-CoV-2	0.2989	0.3219
SARS-CoV-2/human/USA/OH_0019/2020	SARS-CoV-2	0.299	0.3219
SARS-CoV-2/human/USA/OH_0020/2020	SARS-CoV-2	0.299	0.3219
SARS-CoV-2/human/USA/PA_2735/2020	SARS-CoV-2	0.299	0.3219
SARS-CoV-2/human/USA/PA_2734/2020	SARS-CoV-2	0.299	0.3219
SARS-CoV-2/human/USA/NC_0025/2020	SARS-CoV-2	0.299	0.3219
SARS-CoV-2/human/USA/CA-CZB-EX00750/2020	SARS-CoV-2	0.299	0.322
SARS-CoV-2/human/USA/WA-UW-3819/2020	SARS-CoV-2	0.299	0.3218
SARS-CoV-2/human/USA/WA-UW-4407/2020	SARS-CoV-2	0.299	0.3219
SARS-CoV-2/human/USA/WA-UW-3862/2020	SARS-CoV-2	0.299	0.3219
SARS-CoV-2/human/USA/WA-UW-3911/2020	SARS-CoV-2	0.2989	0.3219
SARS-CoV-2/human/USA/WA-UW-4188/2020	SARS-CoV-2	0.299	0.3219
SARS-CoV-2/human/USA/WA-UW-3826/2020	SARS-CoV-2	0.299	0.322
SARS-CoV-2/human/USA/CT-UW-4372/2020	SARS-CoV-2	0.299	0.322
SARS-CoV-2/human/USA/WA-UW-3889/2020	SARS-CoV-2	0.299	0.3219
SARS-CoV-2/human/USA/WA-UW-2132/2020	SARS-CoV-2	0.299	0.3219
SARS-CoV-2/human/USA/WA-UW-2100/2020	SARS-CoV-2	0.299	0.322
SARS-CoV-2/human/USA/WA-UW-3828/2020	SARS-CoV-2	0.299	0.3219
SARS-CoV-2/human/USA/WA-UW-4340/2020	SARS-CoV-2	0.299	0.3219
SARS-CoV-2/human/USA/ID-UW-4239/2020	SARS-CoV-2	0.299	0.3219
SARS-CoV-2/human/USA/WA-UW-2091/2020	SARS-CoV-2	0.299	0.3219
SARS-CoV-2/human/USA/WA-UW-2244/2020	SARS-CoV-2	0.299	0.3219
SARS-CoV-2/human/USA/WA-UW-3986/2020	SARS-CoV-2	0.299	0.3219
SARS-CoV-2/human/USA/WA-UW-4324/2020	SARS-CoV-2	0.299	0.3219
SARS-CoV-2/human/USA/WA-UW-4316/2020	SARS-CoV-2	0.299	0.3219
SARS-CoV-2/human/USA/UNKNOWN-UW-2069/2020	SARS-CoV-2	0.299	0.3219
SARS-CoV-2/human/USA/CT-UW-4244/2020	SARS-CoV-2	0.299	0.3219
SARS-CoV-2/human/USA/ID-UW-3888/2020	SARS-CoV-2	0.299	0.3219
SARS-CoV-2/human/USA/WA-UW-3838/2020	SARS-CoV-2	0.299	0.3219
SARS-CoV-2/human/USA/WA-UW-3880/2020	SARS-CoV-2	0.299	0.3219
SARS-CoV-2/human/USA/WA-UW-3843/2020	SARS-CoV-2	0.299	0.3219
SARS-CoV-2/human/USA/WA-UW-3964/2020	SARS-CoV-2	0.299	0.3219
SARS-CoV-2/human/USA/WA-UW-4404/2020	SARS-CoV-2	0.299	0.3219
SARS-CoV-2/human/USA/WA-UW-2119/2020	SARS-CoV-2	0.299	0.3219
SARS-CoV-2/human/USA/WA-UW-2169/2020	SARS-CoV-2	0.299	0.3219
SARS-CoV-2/human/USA/WA-UW-3839/2020	SARS-CoV-2	0.299	0.3219
SARS-CoV-2/human/USA/WA-UW-3903/2020	SARS-CoV-2	0.299	0.3219
SARS-CoV-2/human/USA/WA-UW-3871/2020	SARS-CoV-2	0.299	0.3219
SARS-CoV-2/human/USA/WA-UW-4322/2020	SARS-CoV-2	0.299	0.3218
SARS-CoV-2/human/USA/WA-UW-4197/2020	SARS-CoV-2	0.299	0.3219
SARS-CoV-2/human/USA/WA-UW-4290/2020	SARS-CoV-2	0.299	0.3219
SARS-CoV-2/human/USA/WA-UW-2108/2020	SARS-CoV-2	0.299	0.3219
SARS-CoV-2/human/USA/WA-UW-3932/2020	SARS-CoV-2	0.299	0.3219
SARS-CoV-2/human/USA/ID-UW-4486/2020	SARS-CoV-2	0.2989	0.3219
SARS-CoV-2/human/USA/WA-UW-4499/2020	SARS-CoV-2	0.299	0.3219
SARS-CoV-2/human/USA/CA-CZB-IX00042/2020	SARS-CoV-2	0.299	0.3219
SARS-CoV-2/human/USA/CA-CZB-IX00009/2020	SARS-CoV-2	0.2989	0.3219
SARS-CoV-2/human/USA/CA-CZB-EX00705/2020	SARS-CoV-2	0.299	0.3219
SARS-CoV-2/human/USA/CA-CZB-IX00139/2020	SARS-CoV-2	0.299	0.3219
SARS-CoV-2/human/USA/CA-CZB-IX00086/2020	SARS-CoV-2	0.299	0.3219
SARS-CoV-2/human/USA/CA-CZB-IX00137/2020	SARS-CoV-2	0.299	0.3219
SARS-CoV-2/human/USA/WA-UW-2112/2020	SARS-CoV-2	0.2989	0.3219
SARS-CoV-2/human/USA/CA-CZB-EX00731/2020	SARS-CoV-2	0.299	0.3219
SARS-CoV-2/human/AUS/VIC383/2020	SARS-CoV-2	0.2988	0.3214
SARS-CoV-2/human/USA/VA-DCLS-0060/2020	SARS-CoV-2	0.299	0.3219
SARS-CoV-2/human/USA/WA-UW-3946/2020	SARS-CoV-2	0.299	0.3219
SARS-CoV-2/human/USA/WA-UW-4289/2020	SARS-CoV-2	0.299	0.322
SARS-CoV-2/human/USA/WA-UW-4213/2020	SARS-CoV-2	0.299	0.3219
SARS-CoV-2/human/USA/CA-CZB-EX00740/2020	SARS-CoV-2	0.2989	0.3219
SARS-CoV-2/human/USA/WA-UW-4318/2020	SARS-CoV-2	0.299	0.3219
SARS-CoV-2/human/USA/VA-DCLS-0053/2020	SARS-CoV-2	0.299	0.3219
SARS-CoV-2/human/USA/WA-UW-3855/2020	SARS-CoV-2	0.299	0.3219
SARS-CoV-2/human/USA/WA-UW-2140/2020	SARS-CoV-2	0.299	0.3219
SARS-CoV-2/human/USA/ID-UW-4266/2020	SARS-CoV-2	0.299	0.3219
SARS-CoV-2/human/USA/WA-UW-3829/2020	SARS-CoV-2	0.299	0.322
SARS-CoV-2/human/USA/WA-UW-3994/2020	SARS-CoV-2	0.299	0.3219
SARS-CoV-2/human/USA/WA-UW-4291/2020	SARS-CoV-2	0.299	0.3219
SARS-CoV-2/human/USA/CT-UW-4344/2020	SARS-CoV-2	0.299	0.3219
SARS-CoV-2/human/USA/WA-UW-3984/2020	SARS-CoV-2	0.299	0.3219
SARS-CoV-2/human/USA/WA-UW-2087/2020	SARS-CoV-2	0.299	0.3219
SARS-CoV-2/human/USA/WA-UW-2131/2020	SARS-CoV-2	0.299	0.3219
SARS-CoV-2/human/USA/WA-UW-2212/2020	SARS-CoV-2	0.299	0.3219
SARS-CoV-2/human/USA/WA-UW-3990/2020	SARS-CoV-2	0.299	0.3219
SARS-CoV-2/human/USA/WA-UW-4038/2020	SARS-CoV-2	0.2991	0.3219
SARS-CoV-2/human/USA/WA-UW-4082/2020	SARS-CoV-2	0.299	0.3219
SARS-CoV-2/human/USA/WA-UW-4035/2020	SARS-CoV-2	0.299	0.3219
SARS-CoV-2/human/USA/WA-UW-2104/2020	SARS-CoV-2	0.299	0.3219
SARS-CoV-2/human/USA/WA-UW-2094/2020	SARS-CoV-2	0.299	0.3219
SARS-CoV-2/human/USA/CA-CZB-IX00085/2020	SARS-CoV-2	0.299	0.3219
SARS-CoV-2/human/USA/CA-CZB-IX00067/2020	SARS-CoV-2	0.2989	0.3218
SARS-CoV-2/human/AUS/VIC337/2020	SARS-CoV-2	0.2989	0.3213
SARS-CoV-2/human/USA/WA-UW-2219/2020	SARS-CoV-2	0.299	0.3219
SARS-CoV-2/human/USA/LA096/2020	SARS-CoV-2	0.299	0.322
SARS-CoV-2/human/AUS/VIC857/2020	SARS-CoV-2	0.2984	0.3214
SARS-CoV-2/human/USA/WA-UW-2078/2020	SARS-CoV-2	0.299	0.3219
SARS-CoV-2/human/USA/CT-UW-4238/2020	SARS-CoV-2	0.299	0.322
SARS-CoV-2/human/USA/CT-UW-4347/2020	SARS-CoV-2	0.2991	0.3219
SARS-CoV-2/human/USA/CT-UW-4346/2020	SARS-CoV-2	0.299	0.3219
SARS-CoV-2/human/AUS/VIC655/2020	SARS-CoV-2	0.2985	0.3213
SARS-CoV-2/human/AUS/VIC820/2020	SARS-CoV-2	0.2988	0.3217
SARS-CoV-2/human/AUS/VIC597/2020	SARS-CoV-2	0.299	0.3219
SARS-CoV-2/human/AUS/VIC912/2020	SARS-CoV-2	0.2985	0.3215
SARS-CoV-2/human/AUS/VIC785/2020	SARS-CoV-2	0.2987	0.3218
SARS-CoV-2/human/AUS/VIC876/2020	SARS-CoV-2	0.2986	0.3214
SARS-CoV-2/human/AUS/VIC931/2020	SARS-CoV-2	0.2986	0.3215
SARS-CoV-2/human/AUS/VIC639/2020	SARS-CoV-2	0.2989	0.3219
SARS-CoV-2/human/AUS/VIC718/2020	SARS-CoV-2	0.2986	0.3215
SARS-CoV-2/human/AUS/VIC731/2020	SARS-CoV-2	0.2986	0.3215
SARS-CoV-2/human/USA/CA-CZB-EX00713/2020	SARS-CoV-2	0.2991	0.3218
SARS-CoV-2/human/USA/CA-CZB-EX00707/2020	SARS-CoV-2	0.299	0.3219
SARS-CoV-2/human/USA/VA-DCLS-0066/2020	SARS-CoV-2	0.299	0.3219
SARS-CoV-2/human/USA/VA-DCLS-0067/2020	SARS-CoV-2	0.299	0.3219
SARS-CoV-2/human/AUS/VIC664/2020	SARS-CoV-2	0.2986	0.3216
SARS-CoV-2/human/AUS/VIC339/2020	SARS-CoV-2	0.299	0.3218
SARS-CoV-2/human/AUS/VIC828/2020	SARS-CoV-2	0.299	0.322
SARS-CoV-2/human/AUS/VIC563/2020	SARS-CoV-2	0.2988	0.3214
SARS-CoV-2/human/AUS/VIC644/2020	SARS-CoV-2	0.2988	0.3217
SARS-CoV-2/human/AUS/VIC807/2020	SARS-CoV-2	0.299	0.322
SARS-CoV-2/human/AUS/VIC340/2020	SARS-CoV-2	0.299	0.322
SARS-CoV-2/human/USA/CT-UW-4341/2020	SARS-CoV-2	0.299	0.3219
SARS-CoV-2/human/USA/WA-UW-2146/2020	SARS-CoV-2	0.299	0.3219
SARS-CoV-2/human/USA/WA-UW-3935/2020	SARS-CoV-2	0.299	0.3219
SARS-CoV-2/human/USA/WA-UW-2234/2020	SARS-CoV-2	0.299	0.3219
SARS-CoV-2/human/AUS/VIC376/2020	SARS-CoV-2	0.2989	0.322
SARS-CoV-2/human/USA/CT-UW-4251/2020	SARS-CoV-2	0.2989	0.322
SARS-CoV-2/human/USA/WA-UW-2245/2020	SARS-CoV-2	0.2989	0.3219
SARS-CoV-2/human/AUS/VIC932/2020	SARS-CoV-2	0.2986	0.3217
SARS-CoV-2/human/USA/WA-UW-3983/2020	SARS-CoV-2	0.2991	0.3218
SARS-CoV-2/human/USA/WA-UW-3997/2020	SARS-CoV-2	0.2991	0.3219
SARS-CoV-2/human/USA/WA-UW-4105/2020	SARS-CoV-2	0.299	0.3219
SARS-CoV-2/human/AUS/VIC837/2020	SARS-CoV-2	0.2985	0.3217
SARS-CoV-2/human/AUS/VIC884/2020	SARS-CoV-2	0.2985	0.3215
SARS-CoV-2/human/USA/CA-CZB-EX00709/2020	SARS-CoV-2	0.299	0.322
SARS-CoV-2/human/AUS/VIC874/2020	SARS-CoV-2	0.2985	0.3215
SARS-CoV-2/human/AUS/VIC856/2020	SARS-CoV-2	0.2988	0.3218
SARS-CoV-2/human/USA/CA-CZB-EX00710/2020	SARS-CoV-2	0.299	0.322
SARS-CoV-2/human/USA/VA-DCLS-0068/2020	SARS-CoV-2	0.299	0.322
SARS-CoV-2/human/USA/WA-UW-3844/2020	SARS-CoV-2	0.299	0.3219
SARS-CoV-2/human/USA/WA-UW-2214/2020	SARS-CoV-2	0.299	0.3219
SARS-CoV-2/human/USA/WA-UW-2235/2020	SARS-CoV-2	0.299	0.322
SARS-CoV-2/human/AUS/VIC898/2020	SARS-CoV-2	0.2984	0.3215
SARS-CoV-2/human/AUS/VIC532/2020	SARS-CoV-2	0.2986	0.3215
SARS-CoV-2/human/AUS/VIC636/2020	SARS-CoV-2	0.2988	0.3216
SARS-CoV-2/human/AUS/VIC734/2020	SARS-CoV-2	0.2985	0.3215
SARS-CoV-2/human/AUS/VIC741/2020	SARS-CoV-2	0.2986	0.3216
SARS-CoV-2/human/AUS/VIC623/2020	SARS-CoV-2	0.2987	0.3215
SARS-CoV-2/human/AUS/VIC365/2020	SARS-CoV-2	0.299	0.3218
SARS-CoV-2/human/AUS/VIC336/2020	SARS-CoV-2	0.2989	0.3219
SARS-CoV-2/human/AUS/VIC364/2020	SARS-CoV-2	0.299	0.3218
SARS-CoV-2/human/AUS/VIC598/2020	SARS-CoV-2	0.2991	0.3219
SARS-CoV-2/human/AUS/VIC647/2020	SARS-CoV-2	0.299	0.3219
SARS-CoV-2/human/AUS/VIC676/2020	SARS-CoV-2	0.2986	0.3216
SARS-CoV-2/human/AUS/VIC599/2020	SARS-CoV-2	0.2986	0.3216
SARS-CoV-2/human/AUS/VIC351/2020	SARS-CoV-2	0.2991	0.3219
SARS-CoV-2/human/AUS/VIC367/2020	SARS-CoV-2	0.2991	0.3219
Guangzhou/GZMU0023/2020	SARS-CoV-2	0.299	0.3218
Guangzhou/GZMU0024/2020	SARS-CoV-2	0.299	0.3218
SARS-CoV-2/human/AUS/VIC847/2020	SARS-CoV-2	0.2984	0.3217
SARS-CoV-2/human/USA/CA-CZB-IX00045/2020	SARS-CoV-2	0.299	0.3218
SARS-CoV-2/human/USA/WA-UW-2230/2020	SARS-CoV-2	0.299	0.3219
SARS-CoV-2/human/USA/WA-UW-3810/2020	SARS-CoV-2	0.299	0.3218
SARS-CoV-2/human/USA/WA-UW-3895/2020	SARS-CoV-2	0.299	0.3218
SARS-CoV-2/human/USA/WA-UW-3850/2020	SARS-CoV-2	0.299	0.3218
SARS-CoV-2/human/USA/CA-CZB-IX00133/2020	SARS-CoV-2	0.299	0.3218
SARS-CoV-2/human/USA/CA-CZB-IX00015/2020	SARS-CoV-2	0.299	0.3218
SARS-CoV-2/human/USA/CA-CZB-IX00103/2020	SARS-CoV-2	0.299	0.3218
SARS-CoV-2/human/USA/CA-CZB-IX00079/2020	SARS-CoV-2	0.299	0.3218
SARS-CoV-2/human/USA/CA-CZB-IX00108/2020	SARS-CoV-2	0.299	0.3219
SARS-CoV-2/human/USA/WA-UW-2203/2020	SARS-CoV-2	0.299	0.3218
SARS-CoV-2/human/USA/CA-CZB-IX00091/2020	SARS-CoV-2	0.299	0.3219
SARS-CoV-2/human/USA/CA-CZB-IX00095/2020	SARS-CoV-2	0.299	0.3218
SARS-CoV-2/human/USA/CA-CZB-EX00458/2020	SARS-CoV-2	0.299	0.3218
SARS-CoV-2/human/USA/WA-UW-3815/2020	SARS-CoV-2	0.2989	0.3219
Guangzhou/GZMU0008/2020	SARS-CoV-2	0.299	0.3218
SARS-CoV-2/human/USA/CA-CZB-IX00016/2020	SARS-CoV-2	0.299	0.3218
SARS-CoV-2/human/USA/CA-CZB-IX00107/2020	SARS-CoV-2	0.299	0.3218
Guangzhou/GZMU0003/2020	SARS-CoV-2	0.299	0.3218
SARS-CoV-2/human/USA/CA-CZB-IX00046/2020	SARS-CoV-2	0.299	0.3218
Guangzhou/GZMU0010/2020	SARS-CoV-2	0.299	0.3218
Guangzhou/GZMU0013/2020	SARS-CoV-2	0.299	0.3218
SARS-CoV-2/human/BRA/SP02cc/2020	SARS-CoV-2	0.299	0.3218
SARS-CoV-2/human/LKA/COV486/2020	SARS-CoV-2	0.299	0.3218
SARS-CoV-2/human/USA/WA-UW-3814/2020	SARS-CoV-2	0.299	0.3219
SARS-CoV-2/human/USA/WA-UW-4217/2020	SARS-CoV-2	0.299	0.3218
SARS-CoV-2/human/USA/WA-UW-3950/2020	SARS-CoV-2	0.299	0.3219
SARS-CoV-2/human/USA/WA-UW-2250/2020	SARS-CoV-2	0.2989	0.3218
SARS-CoV-2/human/USA/WA-UW-2258/2020	SARS-CoV-2	0.299	0.3218
SARS-CoV-2/human/USA/WA-UW-4039/2020	SARS-CoV-2	0.299	0.3218
SARS-CoV-2/human/USA/CA-CZB-EX00701/2020	SARS-CoV-2	0.299	0.3219
SARS-CoV-2/human/USA/CA-CZB-IX00158/2020	SARS-CoV-2	0.299	0.3218
SARS-CoV-2/human/USA/CA-CZB-IX00125/2020	SARS-CoV-2	0.299	0.3218
SARS-CoV-2/human/USA/CA-CZB-IX00039/2020	SARS-CoV-2	0.299	0.3218
SARS-CoV-2/human/USA/CA-CZB-IX00090/2020	SARS-CoV-2	0.299	0.3218
SARS-CoV-2/human/USA/CA-CZB-IX00089/2020	SARS-CoV-2	0.299	0.3218
SARS-CoV-2/human/USA/WA-UW-3827/2020	SARS-CoV-2	0.299	0.3219
SARS-CoV-2/human/USA/WA-UW-3908/2020	SARS-CoV-2	0.299	0.3218
SARS-CoV-2/human/USA/CA-CZB-IX00036/2020	SARS-CoV-2	0.299	0.3218
SARS-CoV-2/human/USA/CA-CZB-EX00737/2020	SARS-CoV-2	0.299	0.3218
SARS-CoV-2/human/USA/CA-CZB-EX00746/2020	SARS-CoV-2	0.299	0.3219
SARS-CoV-2/human/USA/CA-CZB-IX00082/2020	SARS-CoV-2	0.299	0.3219
SARS-CoV-2/human/USA/WA-UW-2164/2020	SARS-CoV-2	0.299	0.3219
SARS-CoV-2/human/USA/CA-CZB-IX00096/2020	SARS-CoV-2	0.299	0.3219
SARS-CoV-2/human/USA/CA-CZB-EX00706/2020	SARS-CoV-2	0.299	0.3217
SARS-CoV-2/human/HKG/HKU-902a/2020	SARS-CoV-2	0.299	0.3217
SARS-CoV-2/human/HKG/HKU-902b/2020	SARS-CoV-2	0.299	0.3217
SARS-CoV-2/human/HKG/HKU-907b/2020	SARS-CoV-2	0.299	0.3218
SARS-CoV-2/human/HKG/HKU-908a/2020	SARS-CoV-2	0.299	0.3218
SARS-CoV-2/human/HKG/HKU-903a/2020	SARS-CoV-2	0.299	0.3218
SARS-CoV-2/human/HKG/HKU-903b/2020	SARS-CoV-2	0.299	0.3218
SARS-CoV-2/human/HKG/HKU-907a/2020	SARS-CoV-2	0.299	0.3218
SARS-CoV-2/human/HKG/HKU-001a/2020	SARS-CoV-2	0.299	0.3218
SARS-CoV-2/human/USA/CA-CZB-IX00078/2020	SARS-CoV-2	0.299	0.3219
SARS-CoV-2/human/HKG/HKU-908b/2020	SARS-CoV-2	0.299	0.3218
SARS-CoV-2/human/USA/WA-UW-3834/2020	SARS-CoV-2	0.299	0.3219
SARS-CoV-2/human/USA/WA-UW-3858/2020	SARS-CoV-2	0.299	0.3218
SARS-CoV-2/human/USA/WA-UW-2249/2020	SARS-CoV-2	0.2989	0.3218
SARS-CoV-2/human/USA/WA-UW-3985/2020	SARS-CoV-2	0.299	0.3218
SARS-CoV-2/human/USA/WA-UW-2247/2020	SARS-CoV-2	0.2989	0.3218
SARS-CoV-2/human/USA/USA-WA_0480/2020	SARS-CoV-2	0.299	0.3218
SARS-CoV-2/human/USA/USA-WA_0428/2020	SARS-CoV-2	0.299	0.3218
SARS-CoV-2/human/USA/USA-WA_0427/2020	SARS-CoV-2	0.299	0.3218
SARS-CoV-2/human/USA/USA-WA_0434/2020	SARS-CoV-2	0.299	0.3218
SARS-CoV-2/human/USA/USA-WA_0442/2020	SARS-CoV-2	0.299	0.3218
SARS-CoV-2/human/USA/USA-WA_0448/2020	SARS-CoV-2	0.299	0.3218
SARS-CoV-2/human/USA/USA-WA_0478/2020	SARS-CoV-2	0.299	0.3218
SARS-CoV-2/human/USA/USA-WA_0429/2020	SARS-CoV-2	0.299	0.3218
SARS-CoV-2/human/USA/USA-WA_0440/2020	SARS-CoV-2	0.299	0.3218
SARS-CoV-2/human/USA/USA-WA_0418/2020	SARS-CoV-2	0.299	0.3218
SARS-CoV-2/human/USA/USA-WA_0422/2020	SARS-CoV-2	0.299	0.3218
SARS-CoV-2/human/USA/USA-WA_0711/2020	SARS-CoV-2	0.299	0.3218
SARS-CoV-2/human/USA/USA-WA_0447/2020	SARS-CoV-2	0.299	0.3218
SARS-CoV-2/human/USA/USA-WA_0484/2020	SARS-CoV-2	0.299	0.3218
SARS-CoV-2/human/USA/HI_7881/2020	SARS-CoV-2	0.299	0.3219
SARS-CoV-2/human/USA/USA-WA_0432/2020	SARS-CoV-2	0.299	0.3219
SARS-CoV-2/human/USA/USA-WA_0797/2020	SARS-CoV-2	0.299	0.3219
SARS-CoV-2/human/USA/USA-WA_0457/2020	SARS-CoV-2	0.299	0.3218
SARS-CoV-2/human/USA/MN_0100/2020	SARS-CoV-2	0.2989	0.3219
SARS-CoV-2/human/USA/USA-WA_0441/2020	SARS-CoV-2	0.299	0.3218
SARS-CoV-2/human/USA/CT_9849/2020	SARS-CoV-2	0.299	0.3218
SARS-CoV-2/human/USA/CA-CZB-EX00721/2020	SARS-CoV-2	0.299	0.3219
SARS-CoV-2/human/USA/GA_2070/2020	SARS-CoV-2	0.299	0.3217
SARS-CoV-2/human/USA/GA_2147/2020	SARS-CoV-2	0.299	0.3219
SARS-CoV-2/human/AUS/VIC355/2020	SARS-CoV-2	0.299	0.3218
SARS-CoV-2/human/AUS/VIC335/2020	SARS-CoV-2	0.2989	0.3219
SARS-CoV-2/human/USA/CA-CZB-IX00154/2020	SARS-CoV-2	0.2991	0.3219
SARS-CoV-2/human/AUS/VIC656/2020	SARS-CoV-2	0.299	0.3219
SARS-CoV-2/human/AUS/VIC381/2020	SARS-CoV-2	0.2982	0.3207
SARS-CoV-2/human/AUS/VIC646/2020	SARS-CoV-2	0.299	0.3219
SARS-CoV-2/human/AUS/VIC350/2020	SARS-CoV-2	0.299	0.3218
SARS-CoV-2/human/USA/CA-CZB-IX00043/2020	SARS-CoV-2	0.299	0.3218
SARS-CoV-2/human/AUS/VIC330/2020	SARS-CoV-2	0.2983	0.3207
SARS-CoV-2/human/AUS/VIC547/2020	SARS-CoV-2	0.2991	0.3218
SARS-CoV-2/human/AUS/VIC645/2020	SARS-CoV-2	0.299	0.3218
SARS-CoV-2/human/AUS/VIC752/2020	SARS-CoV-2	0.2986	0.3214
SARS-CoV-2/human/AUS/VIC627/2020	SARS-CoV-2	0.2986	0.3215
SARS-CoV-2/human/AUS/VIC661/2020	SARS-CoV-2	0.2985	0.3214
SARS-CoV-2/human/AUS/VIC668/2020	SARS-CoV-2	0.2986	0.3216
SARS-CoV-2/human/AUS/VIC667/2020	SARS-CoV-2	0.2988	0.3217
SARS-CoV-2/human/USA/ID-UW-3892/2020	SARS-CoV-2	0.299	0.3218
SARS-CoV-2/human/USA/WA-UW-2181/2020	SARS-CoV-2	0.2989	0.3219
SARS-CoV-2/human/AUS/VIC327/2020	SARS-CoV-2	0.299	0.3219
SARS-CoV-2/human/AUS/VIC328/2020	SARS-CoV-2	0.299	0.3219
SARS-CoV-2/human/USA/VA-DCLS-0051/2020	SARS-CoV-2	0.299	0.3218
SARS-CoV-2/human/USA/VA-DCLS-0056/2020	SARS-CoV-2	0.299	0.3219
SARS-CoV-2/human/AUS/VIC862/2020	SARS-CoV-2	0.299	0.3219
SARS-CoV-2/human/AUS/VIC342/2020	SARS-CoV-2	0.299	0.322
SARS-CoV-2/human/AUS/VIC344/2020	SARS-CoV-2	0.299	0.322
SARS-CoV-2/human/USA/WA-UW-4335/2020	SARS-CoV-2	0.299	0.3218
SARS-CoV-2/human/AUS/VIC338/2020	SARS-CoV-2	0.299	0.3218
SARS-CoV-2/human/USA/WA-UW-3900/2020	SARS-CoV-2	0.299	0.3219
SARS-CoV-2/human/USA/NV_0016/2020	SARS-CoV-2	0.299	0.3218
SARS-CoV-2/human/USA/MN_0101/2020	SARS-CoV-2	0.299	0.3218
SARS-CoV-2/human/USA/WA-UW-2141/2020	SARS-CoV-2	0.299	0.322
SARS-CoV-2/human/USA/WA-UW-4281/2020	SARS-CoV-2	0.2991	0.3219
SARS-CoV-2/human/AUS/VIC836/2020	SARS-CoV-2	0.2991	0.3219
SARS-CoV-2/human/AUS/VIC886/2020	SARS-CoV-2	0.2986	0.3216
SARS-CoV-2/human/AUS/VIC875/2020	SARS-CoV-2	0.2989	0.3216
SARS-CoV-2/human/USA/WA-UW-2228/2020	SARS-CoV-2	0.2991	0.3218
SARS-CoV-2/human/AUS/VIC662/2020	SARS-CoV-2	0.2985	0.3216
SARS-CoV-2/human/USA/WA-UW-4330/2020	SARS-CoV-2	0.2991	0.3218
SARS-CoV-2/human/AUS/VIC680/2020	SARS-CoV-2	0.2986	0.3215
SARS-CoV-2/human/AUS/VIC681/2020	SARS-CoV-2	0.2986	0.3215
SARS-CoV-2/human/AUS/VIC879/2020	SARS-CoV-2	0.2991	0.3219
SARS-CoV-2/human/LKA/COV38/2020	SARS-CoV-2	0.299	0.3218
SARS-CoV-2/human/AUS/VIC354/2020	SARS-CoV-2	0.299	0.322
SARS-CoV-2/human/USA/CA-CZB-IX00030/2020	SARS-CoV-2	0.299	0.3219
SARS-CoV-2/human/USA/CA-CZB-IX00156/2020	SARS-CoV-2	0.299	0.3219
SARS-CoV-2/human/USA/WA-UW-3988/2020	SARS-CoV-2	0.299	0.3219
SARS-CoV-2/human/USA/WA-UW-2253/2020	SARS-CoV-2	0.2989	0.3219
SARS-CoV-2/human/USA/WA-UW-2238/2020	SARS-CoV-2	0.299	0.3219
SARS-CoV-2/human/AUS/VIC694/2020	SARS-CoV-2	0.2986	0.3214
SARS-CoV-2/human/USA/CA-CZB-IX00072/2020	SARS-CoV-2	0.2989	0.322
SARS-CoV-2/human/USA/CA-CZB-IX00100/2020	SARS-CoV-2	0.299	0.322
SARS-CoV-2/human/AUS/VIC572/2020	SARS-CoV-2	0.299	0.3224
SARS-CoV-2/human/AUS/VIC685/2020	SARS-CoV-2	0.2983	0.3218
SARS-CoV-2/human/AUS/VIC697/2020	SARS-CoV-2	0.2989	0.3221
SARS-CoV-2/human/AUS/VIC808/2020	SARS-CoV-2	0.2987	0.3217
SARS-CoV-2/human/USA/CT-UW-3845/2020	SARS-CoV-2	0.2989	0.3219
SARS-CoV-2/human/USA/WA-UW-3841/2020	SARS-CoV-2	0.299	0.3218
SARS-CoV-2/human/AUS/VIC548/2020	SARS-CoV-2	0.2986	0.3214
SARS-CoV-2/human/USA/WA-UW-4228/2020	SARS-CoV-2	0.299	0.3219
SARS-CoV-2/human/AUS/VIC373/2020	SARS-CoV-2	0.299	0.3218
SARS-CoV-2/human/AUS/VIC678/2020	SARS-CoV-2	0.2981	0.3214
SARS-CoV-2/human/AUS/VIC842/2020	SARS-CoV-2	0.2987	0.322
SARS-CoV-2/human/USA/WA-UW-4329/2020	SARS-CoV-2	0.2989	0.322
SARS-CoV-2/human/AUS/VIC534/2020	SARS-CoV-2	0.2986	0.3213
SARS-CoV-2/human/AUS/VIC846/2020	SARS-CoV-2	0.299	0.322
SARS-CoV-2/human/USA/IN_72003/2020	SARS-CoV-2	0.299	0.3219
SARS-CoV-2/human/USA/IN_82003/2020	SARS-CoV-2	0.299	0.3219
SARS-CoV-2/human/USA/IN_92003/2020	SARS-CoV-2	0.299	0.3219
SARS-CoV-2/human/AUS/VIC881/2020	SARS-CoV-2	0.2987	0.3217
SARS-CoV-2/human/USA/WA-UW-2142/2020	SARS-CoV-2	0.299	0.3219
SARS-CoV-2/human/USA/WA-UW-2180/2020	SARS-CoV-2	0.299	0.3219
SARS-CoV-2/human/AUS/VIC851/2020	SARS-CoV-2	0.2983	0.3211
SARS-CoV-2/human/AUS/VIC492/2020	SARS-CoV-2	0.2979	0.3237
SARS-CoV-2/human/AUS/VIC630/2020	SARS-CoV-2	0.2991	0.3236
SARS-CoV-2/human/AUS/VIC551/2020	SARS-CoV-2	0.2986	0.3234
SARS-CoV-2/human/USA/WA-UW-2213/2020	SARS-CoV-2	0.299	0.3219
SARS-CoV-2/human/AUS/VIC329/2020	SARS-CoV-2	0.2988	0.3215
SARS-CoV-2/human/AUS/VIC402/2020	SARS-CoV-2	0.2991	0.3255
SARS-CoV-2/human/USA/VA-DCLS-0185/2020	SARS-CoV-2	0.299	0.3219
SARS-CoV-2/human/IND/GMC-KP1125/2020	SARS-CoV-2	0.299	0.3219
SARS-CoV-2/human/USA/VA-DCLS-0135/2020	SARS-CoV-2	0.299	0.322
SARS-CoV-2/human/USA/UF-9/2020	SARS-CoV-2	0.299	0.3219
SARS-CoV-2/human/USA/VA-DCLS-0191/2020	SARS-CoV-2	0.299	0.322
SARS-CoV-2/human/USA/VA-DCLS-0158/2020	SARS-CoV-2	0.299	0.3219
SAR-CoV-2/human/USA/NY-QDX-00000001/2020	SARS-CoV-2	0.299	0.3219
SARS-CoV-2/human/USA/VA-DCLS-0212/2020	SARS-CoV-2	0.299	0.3219
SARS-CoV-2/human/USA/SC-NHRC-02/2020	SARS-CoV-2	0.299	0.3219
SARS-CoV-2/human/USA/CT-UW-4237/2020	SARS-CoV-2	0.299	0.3219
SARS-CoV-2/human/USA/SC-NHRC-01/2020	SARS-CoV-2	0.299	0.322
SARS-CoV-2/human/USA/SC-NHRC-03/2020	SARS-CoV-2	0.299	0.3219
SARS-CoV-2/human/USA/WA-UW-4210/2020	SARS-CoV-2	0.299	0.3219
SARS-CoV-2/human/USA/VA-DCLS-0157/2020	SARS-CoV-2	0.299	0.3219
SARS-CoV-2/human/USA/WA-UW-4041/2020	SARS-CoV-2	0.299	0.3219
SARS-CoV-2/human/USA/VA-DCLS-0188/2020	SARS-CoV-2	0.299	0.3219
SARS-CoV-2/human/USA/VA-DCLS-0193/2020	SARS-CoV-2	0.299	0.3219
SARS-CoV-2/human/USA/VA-DCLS-0195/2020	SARS-CoV-2	0.299	0.3219
SARS-CoV-2/human/USA/VA-DCLS-0159/2020	SARS-CoV-2	0.299	0.3219
SARS-CoV-2/human/USA/VA-DCLS-0217/2020	SARS-CoV-2	0.299	0.322
SARS-CoV-2/human/USA/VA-DCLS-0161/2020	SARS-CoV-2	0.299	0.322
SARS-CoV-2/human/USA/VA-DCLS-0210/2020	SARS-CoV-2	0.299	0.322
SARS-CoV-2/human/USA/VA-DCLS-0213/2020	SARS-CoV-2	0.2989	0.3219
SARS-CoV-2/human/USA/VA-DCLS-0167/2020	SARS-CoV-2	0.299	0.322
SARS-CoV-2/human/USA/VA-DCLS-0204/2020	SARS-CoV-2	0.299	0.3219
SARS-CoV-2/human/USA/VA-DCLS-0190/2020	SARS-CoV-2	0.299	0.322
SARS-CoV-2/human/USA/VA-DCLS-0189/2020	SARS-CoV-2	0.299	0.322
SARS-CoV-2/human/USA/VA-DCLS-0160/2020	SARS-CoV-2	0.299	0.322
SARS-CoV-2/human/USA/VA-DCLS-0198/2020	SARS-CoV-2	0.299	0.3219
SARS-CoV-2/human/USA/VA-DCLS-0201/2020	SARS-CoV-2	0.299	0.3219
SARS-CoV-2/human/USA/VA-DCLS-0203/2020	SARS-CoV-2	0.299	0.3219
SARS-CoV-2/human/USA/VA-DCLS-0155/2020	SARS-CoV-2	0.299	0.3219
SARS-CoV-2/human/USA/ID-UW-6457/2020	SARS-CoV-2	0.299	0.3219
SARS-CoV-2/human/USA/VA-DCLS-0202/2020	SARS-CoV-2	0.299	0.3219
SARS-CoV-2/human/USA/VA-DCLS-0132/2020	SARS-CoV-2	0.299	0.322
SARS-CoV-2/human/USA/VA-DCLS-0162/2020	SARS-CoV-2	0.299	0.3219
SARS-CoV-2/human/USA/VA-DCLS-0130/2020	SARS-CoV-2	0.299	0.3219
SARS-CoV-2/human/USA/VA-DCLS-0140/2020	SARS-CoV-2	0.2989	0.3219
SARS-CoV-2/human/USA/VA-DCLS-0141/2020	SARS-CoV-2	0.2989	0.3219
SARS-CoV-2/human/USA/VA-DCLS-0144/2020	SARS-CoV-2	0.299	0.3219
SARS-CoV-2/human/USA/VA-DCLS-0139/2020	SARS-CoV-2	0.2989	0.3219
SARS-CoV-2/human/USA/VA-DCLS-0146/2020	SARS-CoV-2	0.2989	0.3219
SARS-CoV-2/human/USA/CA-CZB-1099/2020	SARS-CoV-2	0.299	0.322
SARS-CoV-2/human/USA/CA-CZB-1133/2020	SARS-CoV-2	0.299	0.3219
SARS-CoV-2/human/USA/CA-CZB-1134/2020	SARS-CoV-2	0.299	0.322
SARS-CoV-2/human/USA/VA-DCLS-0197/2020	SARS-CoV-2	0.299	0.3219
SARS-CoV-2/human/USA/VA-DCLS-0199/2020	SARS-CoV-2	0.299	0.3219
SARS-CoV-2/human/USA/VA-DCLS-0209/2020	SARS-CoV-2	0.299	0.3219
SARS-CoV-2/human/USA/WA-UW-4024/2020	SARS-CoV-2	0.299	0.3219
SARS-CoV-2/human/USA/UNKNOWN-UW-4097/2020	SARS-CoV-2	0.299	0.3219
SARS-CoV-2/human/USA/VA-DCLS-0194/2020	SARS-CoV-2	0.299	0.3219
SARS-CoV-2/human/USA/VA-DCLS-0131/2020	SARS-CoV-2	0.299	0.322
SARS-CoV-2/human/USA/AK034/2020	SARS-CoV-2	0.299	0.3219
SARS-CoV-2/human/USA/VA-DCLS-0127/2020	SARS-CoV-2	0.2989	0.3221
SARS-CoV-2/human/USA/VA-DCLS-0128/2020	SARS-CoV-2	0.2989	0.322
SARS-CoV-2/human/USA/VA-DCLS-0129/2020	SARS-CoV-2	0.2989	0.322
SARS-CoV-2/human/USA/CA-CZB-1136/2020	SARS-CoV-2	0.299	0.322
SARS-CoV-2/human/USA/CA-CZB-1137/2020	SARS-CoV-2	0.299	0.3219
SARS-CoV-2/human/USA/VA-DCLS-0168/2020	SARS-CoV-2	0.299	0.322
SARS-CoV-2/human/USA/WA-UW-6497/2020	SARS-CoV-2	0.299	0.3219
SARS-CoV-2/human/USA/WA-UW-6481/2020	SARS-CoV-2	0.299	0.3219
SARS-CoV-2/human/USA/ID-UW-6473/2020	SARS-CoV-2	0.2989	0.3219
SARS-CoV-2/human/USA/WA-UW-6514/2020	SARS-CoV-2	0.299	0.3219
SARS-CoV-2/human/USA/CT-UW-6573/2020	SARS-CoV-2	0.299	0.322
SARS-CoV-2/human/USA/WA-UW-6559/2020	SARS-CoV-2	0.299	0.3219
SARS-CoV-2/human/USA/WA-UW-4414/2020	SARS-CoV-2	0.299	0.3219
SARS-CoV-2/human/USA/WA-UW-6485/2020	SARS-CoV-2	0.299	0.3219
SARS-CoV-2/human/USA/ID-UW-4308/2020	SARS-CoV-2	0.299	0.3219
SARS-CoV-2/human/USA/ID-UW-6446/2020	SARS-CoV-2	0.299	0.322
SARS-CoV-2/human/USA/ID-UW-6472/2020	SARS-CoV-2	0.299	0.3219
SARS-CoV-2/human/USA/WA-UW-6520/2020	SARS-CoV-2	0.299	0.322
SARS-CoV-2/human/USA/CT-UW-6574/2020	SARS-CoV-2	0.299	0.322
SARS-CoV-2/human/USA/VA-DCLS-0187/2020	SARS-CoV-2	0.299	0.322
SARS-CoV-2/human/France/60003NG/2020	SARS-CoV-2	0.299	0.3219
SARS-CoV-2/human/France/20001SE/2020	SARS-CoV-2	0.299	0.3219
SARS-CoV-2/human/France/10022AR/2020	SARS-CoV-2	0.299	0.3219
SARS-CoV-2/human/France/50006PT/2020	SARS-CoV-2	0.299	0.3219
SARS-CoV-2/human/France/10037CJ/2020	SARS-CoV-2	0.299	0.3219
SARS-CoV-2/human/France/10071BR/2020	SARS-CoV-2	0.299	0.3219
SARS-CoV-2/human/France/30001MB/2020	SARS-CoV-2	0.299	0.3219
SARS-CoV-2/human/France/10018HJ/2020	SARS-CoV-2	0.299	0.3219
SARS-CoV-2/human/France/10062MD/2020	SARS-CoV-2	0.2989	0.3219
SARS-CoV-2/human/France/10030NV/2020	SARS-CoV-2	0.299	0.3219
SARS-CoV-2/human/France/60002VV/2020	SARS-CoV-2	0.299	0.3219
SARS-CoV-2/human/France/50008KC/2020	SARS-CoV-2	0.299	0.3219
SARS-CoV-2/human/France/10034HM/2020	SARS-CoV-2	0.299	0.3219
SARS-CoV-2/human/France/50005JM/2020	SARS-CoV-2	0.299	0.3219
SARS-CoV-2/human/France/10015BY/2020	SARS-CoV-2	0.299	0.3219
SARS-CoV-2/human/France/40003KA/2020	SARS-CoV-2	0.299	0.3219
SARS-CoV-2/human/France/10013BA/2020	SARS-CoV-2	0.299	0.3219
SARS-CoV-2/human/France/10080AA/2020	SARS-CoV-2	0.299	0.322
SARS-CoV-2/human/France/10033ZM/2020	SARS-CoV-2	0.299	0.3219
SARS-CoV-2/human/France/10028CD/2020	SARS-CoV-2	0.299	0.3219
SARS-CoV-2/human/COL/Cali-01/2020	SARS-CoV-2	0.2989	0.3219
SARS-CoV-2/human/France/10076MH/2020	SARS-CoV-2	0.299	0.3219
SARS-CoV-2/human/France/10014BC/2020	SARS-CoV-2	0.299	0.3219
SARS-CoV-2/human/France/10066GJ/2020	SARS-CoV-2	0.2989	0.3219
SARS-CoV-2/human/France/10025GM/2020	SARS-CoV-2	0.299	0.3219
SARS-CoV-2/human/France/10023FD/2020	SARS-CoV-2	0.299	0.3218
SARS-CoV-2/human/France/50001AR/2020	SARS-CoV-2	0.299	0.322
SARS-CoV-2/human/France/10026SL/2020	SARS-CoV-2	0.299	0.3221
SARS-CoV-2/human/USA/CA-CZB-1113/2020	SARS-CoV-2	0.299	0.322
SARS-CoV-2/human/USA/VA-DCLS-0138/2020	SARS-CoV-2	0.2989	0.3219
SARS-CoV-2/human/DEU/FFM5/2020	SARS-CoV-2	0.299	0.3218
SARS-CoV-2/human/DEU/FFM7/2020	SARS-CoV-2	0.299	0.3219
SARS-CoV-2/human/France/40004SR/2020	SARS-CoV-2	0.299	0.3219
SARS-CoV-2/human/France/10040LJ/2020	SARS-CoV-2	0.299	0.3219
SARS-CoV-2/human/France/10032KL/2020	SARS-CoV-2	0.299	0.3219
SARS-CoV-2/human/France/10078MA/2020	SARS-CoV-2	0.299	0.3219
SARS-CoV-2/human/France/40007RD/2020	SARS-CoV-2	0.299	0.3219
SARS-CoV-2/human/France/50002BS/2020	SARS-CoV-2	0.299	0.3219
SARS-CoV-2/human/France/10008DM/2020	SARS-CoV-2	0.299	0.3219
SARS-CoV-2/human/France/10019LM/2020	SARS-CoV-2	0.299	0.3219
SARS-CoV-2/human/France/10012BM/2020	SARS-CoV-2	0.299	0.3219
SARS-CoV-2/human/France/50011LM/2020	SARS-CoV-2	0.299	0.3219
SARS-CoV-2/human/France/10003SN/2020	SARS-CoV-2	0.299	0.3219
SARS-CoV-2/human/France/10002PM/2020	SARS-CoV-2	0.299	0.3219
SARS-CoV-2/human/France/10006HC/2020	SARS-CoV-2	0.299	0.3219
SARS-CoV-2/human/France/70001GR/2020	SARS-CoV-2	0.299	0.3219
SARS-CoV-2/human/France/10036BG/2020	SARS-CoV-2	0.299	0.3219
SARS-CoV-2/human/France/10048SA/2020	SARS-CoV-2	0.299	0.3219
SARS-CoV-2/human/France/10059IS/2020	SARS-CoV-2	0.299	0.3219
SARS-CoV-2/human/France/10016DC/2020	SARS-CoV-2	0.299	0.3219
SARS-CoV-2/human/France/50007PI/2020	SARS-CoV-2	0.299	0.3219
SARS-CoV-2/human/France/10046GM/2020	SARS-CoV-2	0.2989	0.3219
SARS-CoV-2/human/France/10029DT/2020	SARS-CoV-2	0.299	0.3218
SARS-CoV-2/human/France/10068ND/2020	SARS-CoV-2	0.299	0.3218
SARS-CoV-2/human/France/10060KV/2020	SARS-CoV-2	0.299	0.3218
SARS-CoV-2/human/France/10074LD/2020	SARS-CoV-2	0.299	0.3218
SARS-CoV-2/human/France/10072CG/2020	SARS-CoV-2	0.299	0.3218
SARS-CoV-2/human/France/10004CF/2020	SARS-CoV-2	0.299	0.3218
SARS-CoV-2/human/France/10020MM/2020	SARS-CoV-2	0.299	0.3218
SARS-CoV-2/human/France/10021SB/2020	SARS-CoV-2	0.299	0.3218
SARS-CoV-2/human/France/10001DM/2020	SARS-CoV-2	0.299	0.3218
SARS-CoV-2/human/France/10053BP/2020	SARS-CoV-2	0.299	0.3218
SARS-CoV-2/human/France/10064DR/2020	SARS-CoV-2	0.299	0.3218
SARS-CoV-2/human/France/10009EE/2020	SARS-CoV-2	0.299	0.3218
SARS-CoV-2/human/USA/CA-CDC-0139/2020	SARS-CoV-2	0.299	0.3218
SARS-CoV-2/human/USA/CA-CZB-1004/2020	SARS-CoV-2	0.299	0.3218
SARS-CoV-2/human/USA/CA-CZB-1040/2020	SARS-CoV-2	0.299	0.3218
SARS-CoV-2/human/USA/CA-CZB-1024/2020	SARS-CoV-2	0.299	0.3219
SARS-CoV-2/human/France/10065EE/2020	SARS-CoV-2	0.299	0.3219
SARS-CoV-2/human/France/10069NM/2020	SARS-CoV-2	0.299	0.3219
SARS-CoV-2/human/France/10051SM/2020	SARS-CoV-2	0.299	0.3219
SARS-CoV-2/human/France/10070SK/2020	SARS-CoV-2	0.2989	0.3219
SARS-CoV-2/human/France/10031BS/2020	SARS-CoV-2	0.299	0.3219
SARS-CoV-2/human/USA/CA-CZB-1120/2020	SARS-CoV-2	0.299	0.3219
SARS-CoV-2/human/DEU/FFM3/2020	SARS-CoV-2	0.299	0.3218
SARS-CoV-2/human/France/10017GS/2020	SARS-CoV-2	0.299	0.3219
SARS-CoV-2/human/France/10007LJ/2020	SARS-CoV-2	0.299	0.3218
SARS-CoV-2/human/France/50010DC/2020	SARS-CoV-2	0.299	0.3219
SARS-CoV-2/human/DEU/FFM4/2020	SARS-CoV-2	0.299	0.3219
SARS-CoV-2/human/DEU/FFM6/2020	SARS-CoV-2	0.299	0.3218
SARS-CoV-2/human/URY/Mdeo-1/2020	SARS-CoV-2	0.299	0.3218
SARS-CoV-2/human/CHN/WHUHnCoV011/2020	SARS-CoV-2	0.299	0.3218
SARS-CoV-2/human/France/40002VJ/2020	SARS-CoV-2	0.299	0.3218
SARS-CoV-2/human/HKG/HKU-905a/2020	SARS-CoV-2	0.299	0.3218
SARS-CoV-2/human/HKG/HKU-911a/2020	SARS-CoV-2	0.299	0.3218
SARS-CoV-2/human/HKG/HKU-913a/2020	SARS-CoV-2	0.2989	0.3218
SARS-CoV-2/human/HKG/HKU-915a/2020	SARS-CoV-2	0.299	0.3218
SARS-CoV-2/human/USA/CA-CZB-1012/2020	SARS-CoV-2	0.299	0.3218
SAR-CoV-2/human/USA/CA-QDX-00000003/2020	SARS-CoV-2	0.299	0.3219
SARS-CoV-2/human/USA/CA-CZB-1124/2020	SARS-CoV-2	0.299	0.3218
SARS-CoV-2/human/USA/VT-CDC-0303/2020	SARS-CoV-2	0.299	0.3218
SARS-CoV-2/human/France/10057CJ/2020	SARS-CoV-2	0.299	0.3219
SARS-CoV-2/human/France/10045DZ/2020	SARS-CoV-2	0.2989	0.322
SARS-CoV-2/human/USA/PA-CDC-2908/2020	SARS-CoV-2	0.299	0.3219
SARS-CoV-2/human/USA/MD-CDC-0025/2020	SARS-CoV-2	0.299	0.322
SARS-CoV-2/human/USA/NY-CDC-SURV0988NYC/2020	SARS-CoV-2	0.299	0.3219
SARS-CoV-2/human/USA/NY-CDC-SURV1000NYC/2020	SARS-CoV-2	0.299	0.3219
SARS-CoV-2/human/USA/NY-CDC-SURV0996NYC/2020	SARS-CoV-2	0.299	0.3218
SARS-CoV-2/human/USA/IA-CDC-8200/2020	SARS-CoV-2	0.299	0.3219
SARS-CoV-2/human/USA/DC-CDC-0019/2020	SARS-CoV-2	0.299	0.3218
SARS-CoV-2/human/USA/NY-CDC-SURV0983NYC/2020	SARS-CoV-2	0.299	0.322
SARS-CoV-2/human/USA/PR-CDC-3578/2020	SARS-CoV-2	0.299	0.3218
SARS-CoV-2/human/USA/NY-CDC-SURV0985NYC/2020	SARS-CoV-2	0.299	0.3218
SARS-CoV-2/human/USA/FL-CDC-7619/2020	SARS-CoV-2	0.2989	0.3221
SARS-CoV-2/human/USA/VA-DCLS-0196/2020	SARS-CoV-2	0.299	0.3219
SARS-CoV-2/human/USA/VA-DCLS-0206/2020	SARS-CoV-2	0.299	0.3219
SARS-CoV-2/human/USA/VA-DCLS-0214/2020	SARS-CoV-2	0.2989	0.3219
SARS-CoV-2/human/USA/CA-CZB-1132/2020	SARS-CoV-2	0.299	0.3219
SARS-CoV-2/human/USA/VA-DCLS-0151/2020	SARS-CoV-2	0.299	0.3219
SARS-CoV-2/human/USA/WA-UW-6480/2020	SARS-CoV-2	0.299	0.3219
SARS-CoV-2/human/USA/WA-UW-6491/2020	SARS-CoV-2	0.299	0.3219
SARS-CoV-2/human/USA/WA-UW-6501/2020	SARS-CoV-2	0.299	0.3219
SARS-CoV-2/human/USA/CA-CZB-1089/2020	SARS-CoV-2	0.299	0.3218
SARS-CoV-2/human/USA/CA-CZB-1011/2020	SARS-CoV-2	0.299	0.3218
SARS-CoV-2/human/USA/CA-CZB-1016/2020	SARS-CoV-2	0.299	0.3218
SARS-CoV-2/human/USA/CA-CZB-1026/2020	SARS-CoV-2	0.299	0.3218
SARS-CoV-2/human/USA/CA-CZB-1000/2020	SARS-CoV-2	0.299	0.3218
SARS-CoV-2/human/USA/CA-CZB-1002/2020	SARS-CoV-2	0.299	0.3218
SARS-CoV-2/human/USA/CA-CZB-1006/2020	SARS-CoV-2	0.299	0.3218
SARS-CoV-2/human/USA/CA-CZB-1009/2020	SARS-CoV-2	0.299	0.3218
SARS-CoV-2/human/USA/CA-CZB-1097/2020	SARS-CoV-2	0.299	0.3218
SARS-CoV-2/human/USA/CA-CZB-1007/2020	SARS-CoV-2	0.299	0.3218
SARS-CoV-2/human/USA/CA-CZB-1018/2020	SARS-CoV-2	0.299	0.3219
SARS-CoV-2/human/USA/CA-CZB-1031/2020	SARS-CoV-2	0.299	0.3218
SARS-CoV-2/human/USA/CA-CZB-1032/2020	SARS-CoV-2	0.299	0.3218
SARS-CoV-2/human/USA/CA-CZB-1030/2020	SARS-CoV-2	0.299	0.3218
SARS-CoV-2/human/USA/CA-CZB-1035/2020	SARS-CoV-2	0.299	0.3218
SARS-CoV-2/human/USA/CA-CZB-1039/2020	SARS-CoV-2	0.299	0.3218
SARS-CoV-2/human/USA/CA-CZB-1042/2020	SARS-CoV-2	0.299	0.3218
SARS-CoV-2/human/USA/CA-CZB-1036/2020	SARS-CoV-2	0.299	0.3218
SARS-CoV-2/human/USA/CA-CZB-1013/2020	SARS-CoV-2	0.299	0.3218
SARS-CoV-2/human/USA/CA-CZB-1021/2020	SARS-CoV-2	0.299	0.3218
SARS-CoV-2/human/USA/CA-CZB-1029/2020	SARS-CoV-2	0.299	0.3218
SARS-CoV-2/human/USA/CA-CZB-1028/2020	SARS-CoV-2	0.299	0.3218
SARS-CoV-2/human/USA/CA-CZB-1019/2020	SARS-CoV-2	0.299	0.3219
SARS-CoV-2/human/USA/AK002/2020	SARS-CoV-2	0.299	0.3219
SARS-CoV-2/human/USA/AK003/2020	SARS-CoV-2	0.299	0.3219
SARS-CoV-2/human/USA/AK052/2020	SARS-CoV-2	0.299	0.3219
SARS-CoV-2/human/USA/AK010/2020	SARS-CoV-2	0.299	0.3219
SARS-CoV-2/human/USA/AK151/2020	SARS-CoV-2	0.299	0.3219
SARS-CoV-2/human/USA/CA-CZB-1025/2020	SARS-CoV-2	0.299	0.3219
SARS-CoV-2/human/USA/CA-CZB-1090/2020	SARS-CoV-2	0.299	0.3218
SARS-CoV-2/human/USA/CA-CZB-1010/2020	SARS-CoV-2	0.299	0.3218
SARS-CoV-2/human/USA/CA-CZB-1023/2020	SARS-CoV-2	0.299	0.3219
SARS-CoV-2/human/USA/CA-CZB-1033/2020	SARS-CoV-2	0.2991	0.3218
SARS-CoV-2/human/USA/CA-CZB-1038/2020	SARS-CoV-2	0.299	0.3218
SARS-CoV-2/human/USA/CA-CZB-1092/2020	SARS-CoV-2	0.299	0.3217
SARS-CoV-2/human/USA/CA-CZB-1094/2020	SARS-CoV-2	0.299	0.3219
SARS-CoV-2/human/USA/CA-CZB-1095/2020	SARS-CoV-2	0.299	0.3219
SARS-CoV-2/human/USA/CA-CZB-1109/2020	SARS-CoV-2	0.299	0.322
SARS-CoV-2/human/USA/CA-CZB-1129/2020	SARS-CoV-2	0.299	0.3219
SARS-CoV-2/human/USA/CA-CZB-1143/2020	SARS-CoV-2	0.299	0.322
SARS-CoV-2/human/USA/CA-CZB-1144/2020	SARS-CoV-2	0.299	0.322
SARS-CoV-2/human/USA/CA-CZB-1142/2020	SARS-CoV-2	0.299	0.322
SARS-CoV-2/human/USA/CA-CZB-1131/2020	SARS-CoV-2	0.299	0.3219
SARS-CoV-2/human/USA/AK115/2020	SARS-CoV-2	0.299	0.3219
SARS-CoV-2/human/USA/CA-CZB-1140/2020	SARS-CoV-2	0.299	0.3219
SARS-CoV-2/human/USA/CA-CZB-1112/2020	SARS-CoV-2	0.299	0.322
SARS-CoV-2/human/USA/CA-CZB-1118/2020	SARS-CoV-2	0.299	0.3218
SARS-CoV-2/human/USA/CA-CZB-1128/2020	SARS-CoV-2	0.299	0.3219
SARS-CoV-2/human/BGD/CHRF_0001/2020	SARS-CoV-2	0.299	0.3219
SARS-CoV-2/human/USA/CA-CZB-1108/2020	SARS-CoV-2	0.299	0.3219
SARS-CoV-2/human/USA/VA-DCLS-0205/2020	SARS-CoV-2	0.299	0.3219
SARS-CoV-2/human/USA/AK178/2020	SARS-CoV-2	0.299	0.322
SARS-CoV-2/human/USA/AK193/2020	SARS-CoV-2	0.299	0.322
SARS-CoV-2/human/USA/VA-DCLS-0211/2020	SARS-CoV-2	0.299	0.3219
SARS-CoV-2/human/USA/VA-DCLS-0142/2020	SARS-CoV-2	0.299	0.3219
SARS-CoV-2/human/USA/WA-UW-6486/2020	SARS-CoV-2	0.299	0.3219
SARS-CoV-2/human/USA/WA-UW-6535/2020	SARS-CoV-2	0.299	0.3219
SARS-CoV-2/human/USA/AK153/2020	SARS-CoV-2	0.299	0.3219
SARS-CoV-2/human/USA/CT-UW-6564/2020	SARS-CoV-2	0.2989	0.3219
SARS-CoV-2/human/USA/AK152/2020	SARS-CoV-2	0.299	0.322
SARS-CoV-2/human/USA/AK101/2020	SARS-CoV-2	0.299	0.3219
SARS-CoV-2/human/USA/AK118/2020	SARS-CoV-2	0.299	0.3219
SARS-CoV-2/human/USA/WA-UW-6528/2020	SARS-CoV-2	0.299	0.3218
SARS-CoV-2/human/USA/AK074/2020	SARS-CoV-2	0.299	0.3219
SARS-CoV-2/human/USA/AK122/2020	SARS-CoV-2	0.299	0.3219
SARS-CoV-2/human/USA/VA-DCLS-0208/2020	SARS-CoV-2	0.299	0.322
SARS-CoV-2/human/USA/AK013/2020	SARS-CoV-2	0.299	0.3219
SARS-CoV-2/human/USA/AK180/2020	SARS-CoV-2	0.299	0.3219
SARS-CoV-2/human/USA/AK077/2020	SARS-CoV-2	0.299	0.3219
SARS-CoV-2/human/USA/AK092/2020	SARS-CoV-2	0.299	0.3219
SARS-CoV-2/human/USA/AK040/2020	SARS-CoV-2	0.2989	0.3219
SARS-CoV-2/human/USA/AK200/2020	SARS-CoV-2	0.299	0.322
SARS-CoV-2/human/USA/AK070/2020	SARS-CoV-2	0.299	0.3219
SARS-CoV-2/human/USA/LA-BIE-096/2020	SARS-CoV-2	0.299	0.322
SARS-CoV-2/human/USA/AK006/2020	SARS-CoV-2	0.2989	0.3218
SARS-CoV-2/Hu/Kng/19-865	SARS-CoV-2	0.2989	0.3218
SARS-CoV-2/human/USA/AK283/2020	SARS-CoV-2	0.299	0.3219
SARS-CoV-2/human/USA/VA-DCLS-0200/2020	SARS-CoV-2	0.299	0.322
SARS-CoV-2/human/USA/VA-DCLS-0216/2020	SARS-CoV-2	0.299	0.322
SARS-CoV-2/human/USA/VA-DCLS-0152/2020	SARS-CoV-2	0.299	0.3219
SARS-CoV-2/human/USA/WA-UW-6548/2020	SARS-CoV-2	0.299	0.322
SARS-CoV-2/human/USA/CA-CZB-1121/2020	SARS-CoV-2	0.2991	0.3219
SARS-CoV-2/human/USA/CA-CZB-1116/2020	SARS-CoV-2	0.299	0.322
SARS-CoV-2/human/USA/CA-CZB-1141/2020	SARS-CoV-2	0.299	0.322
SARS-CoV-2/human/USA/ID-UW-6448/2020	SARS-CoV-2	0.299	0.3219
SARS-CoV-2/human/USA/WA-UW-6478/2020	SARS-CoV-2	0.299	0.3219
SARS-CoV-2/human/USA/WA-UW-6507/2020	SARS-CoV-2	0.299	0.3219
SARS-CoV-2/human/USA/UNKNOWN-UW-3982/2020	SARS-CoV-2	0.299	0.3219
SARS-CoV-2/human/USA/WA-UW-4058/2020	SARS-CoV-2	0.299	0.3219
SARS-CoV-2/human/USA/WA-UW-6483/2020	SARS-CoV-2	0.299	0.3219
SARS-CoV-2/human/USA/UNKNOWN-UW-4089/2020	SARS-CoV-2	0.299	0.3219
SARS-CoV-2/human/USA/CT-UW-6576/2020	SARS-CoV-2	0.299	0.322
SARS-CoV-2/human/IND/GBRC19/2020	SARS-CoV-2	0.2989	0.3218
SARS-CoV-2/human/IND/GBRC25/2020	SARS-CoV-2	0.299	0.322
SARS-CoV-2/human/IND/GBRC51/2020	SARS-CoV-2	0.299	0.322
SARS-CoV-2/human/IND/GBRC43/2020	SARS-CoV-2	0.2989	0.322
SARS-CoV-2/human/IND/GBRC30/2020	SARS-CoV-2	0.299	0.322
SARS-CoV-2/human/IND/GBRC41/2020	SARS-CoV-2	0.299	0.322
SARS-CoV-2/human/IND/GBRC34/2020	SARS-CoV-2	0.299	0.3221
SARS-CoV-2/human/IND/GBRC35/2020	SARS-CoV-2	0.299	0.3221
SARS-CoV-2/human/IND/GBRC45/2020	SARS-CoV-2	0.2989	0.3221
SARS-CoV-2/human/IND/GBRC55/2020	SARS-CoV-2	0.299	0.3221
SARS-CoV-2/human/IND/GBRC33/2020	SARS-CoV-2	0.2989	0.3221
SARS-CoV-2/human/IND/GBRC29/2020	SARS-CoV-2	0.2989	0.3218
SARS-CoV-2/human/IND/GBRC50/2020	SARS-CoV-2	0.299	0.3218
SARS-CoV-2/human/IND/GBRC42/2020	SARS-CoV-2	0.299	0.3219
SARS-CoV-2/human/IND/GBRC52/2020	SARS-CoV-2	0.299	0.3219
SARS-CoV-2/human/IND/GBRC48/2020	SARS-CoV-2	0.299	0.3218
SARS-CoV-2/human/IND/GBRC32/2020	SARS-CoV-2	0.299	0.3219
SARS-CoV-2/human/IND/GBRC46/2020	SARS-CoV-2	0.299	0.3219
SARS-CoV-2/human/IND/GBRC49/2020	SARS-CoV-2	0.2989	0.322
SARS-CoV-2/human/IND/GBRC28/2020	SARS-CoV-2	0.299	0.3221
SARS-CoV-2/human/IND/GBRC27/2020	SARS-CoV-2	0.299	0.3219
SARS-CoV-2/human/IND/GBRC31/2020	SARS-CoV-2	0.299	0.3219
SARS-CoV-2/human/IND/GBRC44/2020	SARS-CoV-2	0.299	0.3219
SARS-CoV-2/human/GRC/43_35679/2020	SARS-CoV-2	0.2991	0.3218
SARS-CoV-2/human/GRC/202_32984/2020	SARS-CoV-2	0.299	0.3219
SARS-CoV-2/human/GRC/208_33922/2020	SARS-CoV-2	0.299	0.3219
SARS-CoV-2/human/GRC/154_35632/2020	SARS-CoV-2	0.299	0.3219
SARS-CoV-2/human/GRC/141_32983/2020	SARS-CoV-2	0.299	0.3219
SARS-CoV-2/human/GRC/210_33942/2020	SARS-CoV-2	0.299	0.3219
SARS-CoV-2/human/GRC/34_36284/2020	SARS-CoV-2	0.2991	0.3217
SARS-CoV-2/human/GRC/37_35684/2020	SARS-CoV-2	0.299	0.3218
SARS-CoV-2/human/GRC/44_36073/2020	SARS-CoV-2	0.299	0.3218
SARS-CoV-2/human/GRC/46_36230/2020	SARS-CoV-2	0.299	0.3218
SARS-CoV-2/human/GRC/54_37163/2020	SARS-CoV-2	0.299	0.3218
SARS-CoV-2/human/GRC/135_32174/2020	SARS-CoV-2	0.299	0.3218
SARS-CoV-2/human/GRC/138_32343/2020	SARS-CoV-2	0.299	0.3218
SARS-CoV-2/human/GRC/139_32716/2020	SARS-CoV-2	0.299	0.3218
SARS-CoV-2/human/GRC/142_33859/2020	SARS-CoV-2	0.299	0.3218
SARS-CoV-2/human/GRC/143_34652/2020	SARS-CoV-2	0.299	0.3218
SARS-CoV-2/human/GRC/148_31943/2020	SARS-CoV-2	0.299	0.3218
SARS-CoV-2/human/GRC/151_33690/2020	SARS-CoV-2	0.299	0.3218
SARS-CoV-2/human/GRC/155_35480/2020	SARS-CoV-2	0.299	0.3218
SARS-CoV-2/human/GRC/156_34721/2020	SARS-CoV-2	0.299	0.3218
SARS-CoV-2/human/GRC/203_33026/2020	SARS-CoV-2	0.299	0.3218
SARS-CoV-2/human/GRC/206_33492/2020	SARS-CoV-2	0.299	0.3218
SARS-CoV-2/human/GRC/207_33548/2020	SARS-CoV-2	0.299	0.3218
SARS-CoV-2/human/GRC/211_34005/2020	SARS-CoV-2	0.299	0.3218
SARS-CoV-2/human/GRC/216_34732/2020	SARS-CoV-2	0.299	0.3218
SARS-CoV-2/human/GRC/219_35198/2020	SARS-CoV-2	0.299	0.3218
SARS-CoV-2/human/GRC/235_31783/2020	SARS-CoV-2	0.299	0.3218
SARS-CoV-2/human/GRC/238_31927/2020	SARS-CoV-2	0.299	0.3218
SARS-CoV-2/human/GRC/239_32178/2020	SARS-CoV-2	0.299	0.3218
SARS-CoV-2/human/GRC/45_35378/2020	SARS-CoV-2	0.299	0.3218
SARS-CoV-2/human/GRC/247_32207/2020	SARS-CoV-2	0.299	0.3218
SARS-CoV-2/human/GRC/250_32267/2020	SARS-CoV-2	0.299	0.3218
SARS-CoV-2/human/GRC/254_32422/2020	SARS-CoV-2	0.299	0.3218
SARS-CoV-2/human/GRC/255_32525/2020	SARS-CoV-2	0.299	0.3218
SARS-CoV-2/human/GRC/259_31928/2020	SARS-CoV-2	0.299	0.3218
SARS-CoV-2/human/GRC/262_32443/2020	SARS-CoV-2	0.299	0.3218
SARS-CoV-2/human/GRC/263_32477/2020	SARS-CoV-2	0.299	0.3218
SARS-CoV-2/human/GRC/50_36277/2020	SARS-CoV-2	0.2991	0.3218
SARS-CoV-2/human/GRC/217_34885/2020	SARS-CoV-2	0.299	0.3218
SARS-CoV-2/human/GRC/223_34904/2020	SARS-CoV-2	0.299	0.3219
SARS-CoV-2/human/GRC/251_32400/2020	SARS-CoV-2	0.2991	0.3218
SARS-CoV-2/human/GRC/36_36859/2020	SARS-CoV-2	0.299	0.3218
SARS-CoV-2/human/GRC/137_32340/2020	SARS-CoV-2	0.299	0.3218
SARS-CoV-2/human/GRC/264_32497/2020	SARS-CoV-2	0.299	0.3218
SARS-CoV-2/human/GRC/39_36914/2020	SARS-CoV-2	0.299	0.3219
SARS-CoV-2/human/GRC/153_33892/2020	SARS-CoV-2	0.299	0.3219
SARS-CoV-2/human/GRC/136_32338/2020	SARS-CoV-2	0.299	0.3219
SARS-CoV-2/human/GRC/218_35009/2020	SARS-CoV-2	0.299	0.3217
SARS-CoV-2/human/GRC/41_36861/2020	SARS-CoV-2	0.299	0.3219
SARS-CoV-2/human/GRC/40_36244/2020	SARS-CoV-2	0.299	0.3219
SARS-CoV-2/human/GRC/152_33705/2020	SARS-CoV-2	0.299	0.3218
SARS-CoV-2/human/GRC/204_33112/2020	SARS-CoV-2	0.299	0.3219
SARS-CoV-2/human/GRC/243_32202/2020	SARS-CoV-2	0.299	0.3219
SARS-CoV-2/human/GRC/220_35357/2020	SARS-CoV-2	0.2989	0.3218
SARS-CoV-2/human/GRC/42_36236/2020	SARS-CoV-2	0.299	0.3219
SARS-CoV-2/human/GRC/56_37161/2020	SARS-CoV-2	0.299	0.3218
SARS-CoV-2/human/GRC/38_36178/2020	SARS-CoV-2	0.2989	0.3219
SARS-CoV-2/human/GRC/212_34023/2020	SARS-CoV-2	0.299	0.3219
SARS-CoV-2/human/GRC/234_31670/2020	SARS-CoV-2	0.299	0.3219
SARS-CoV-2/human/GRC/246_32206/2020	SARS-CoV-2	0.299	0.3219
SARS-CoV-2/human/GRC/248_32261/2020	SARS-CoV-2	0.2989	0.3219
SARS-CoV-2/human/GRC/133_31929/2020	SARS-CoV-2	0.299	0.3219
SARS-CoV-2/human/GRC/237_31890/2020	SARS-CoV-2	0.2989	0.3219
SARS-CoV-2/human/GRC/33_36910/2020	SARS-CoV-2	0.299	0.3219
SARS-CoV-2/human/GRC/149_32357/2020	SARS-CoV-2	0.2991	0.3218
SARS-CoV-2/human/IND/GBRC40/2020	SARS-CoV-2	0.299	0.3219
SARS-CoV-2/human/IND/GBRC20/2020	SARS-CoV-2	0.2989	0.322
SARS-CoV-2/human/GRC/51_36518/2020	SARS-CoV-2	0.299	0.322
SARS-CoV-2/human/GRC/215_34644/2020	SARS-CoV-2	0.2989	0.3219
SARS-CoV-2/human/GRC/226_35576/2020	SARS-CoV-2	0.2989	0.3219
SARS-CoV-2/human/GRC/52_37266/2020	SARS-CoV-2	0.299	0.3219
SARS-CoV-2/human/GRC/35_36913/2020	SARS-CoV-2	0.299	0.322
SARS-CoV-2/human/GRC/47_36060/2020	SARS-CoV-2	0.299	0.322
SARS-CoV-2/human/GRC/49_36716/2020	SARS-CoV-2	0.2989	0.3218
SARS-CoV-2/human/GRC/144_34723/2020	SARS-CoV-2	0.299	0.3218
SARS-CoV-2/human/GRC/134_32124/2020	SARS-CoV-2	0.299	0.3219
SARS-CoV-2/human/GRC/236_31815/2020	SARS-CoV-2	0.299	0.322
SARS-CoV-2/human/GRC/150_32764/2020	SARS-CoV-2	0.299	0.3219
SARS-CoV-2/human/GRC/53_38017/2020	SARS-CoV-2	0.299	0.3219
SARS-CoV-2/human/GRC/146_35473/2020	SARS-CoV-2	0.299	0.3219
SARS-CoV-2/human/GRC/145_34726/2020	SARS-CoV-2	0.299	0.3219
SARS-CoV-2/human/GRC/214_34505/2020	SARS-CoV-2	0.299	0.3217
SARS-CoV-2/human/GRC/48_35910/2020	SARS-CoV-2	0.299	0.3219
SARS-CoV-2/human/USA/VA-DCLS-0164/2020	SARS-CoV-2	0.299	0.3219
SARS-CoV-2/human/USA/VA-DCLS-0165/2020	SARS-CoV-2	0.299	0.3219
SARS-CoV-2/human/USA/AK016/2020	SARS-CoV-2	0.299	0.3218
SARS-CoV-2/human/USA/AK037/2020	SARS-CoV-2	0.299	0.3218
SARS-CoV-2/human/USA/AK011/2020	SARS-CoV-2	0.299	0.3218
SARS-CoV-2/human/USA/AK015/2020	SARS-CoV-2	0.299	0.3218
SARS-CoV-2/human/IND/GBRC16/2020	SARS-CoV-2	0.299	0.322
SARS-CoV-2/human/IND/GBRC24a/2020	SARS-CoV-2	0.299	0.3218
SARS-CoV-2/human/IND/GBRC24b/2020	SARS-CoV-2	0.299	0.322
SARS-CoV-2/human/IND/GMC-RR1191/2020	SARS-CoV-2	0.299	0.3219
SARS-CoV-2/human/IND/OUMRK1090/2020	SARS-CoV-2	0.299	0.3219
SARS-CoV-2/human/GUM/GU-NHG-01/2020	SARS-CoV-2	0.299	0.3219
SARS-CoV-2/human/GUM/GU-NHG-02/2020	SARS-CoV-2	0.299	0.3219
SARS-CoV-2/human/France/10041MR/2020	SARS-CoV-2	0.299	0.3219
SARS-CoV-2/human/GUM/GU-NHG-03/2020	SARS-CoV-2	0.299	0.3219
SARS-CoV-2/human/France/10027AA/2020	SARS-CoV-2	0.299	0.322
SARS-CoV-2/human/France/40006SG/2020	SARS-CoV-2	0.299	0.3219
SARS-CoV-2/human/France/5003KM/2020	SARS-CoV-2	0.299	0.3219
SARS-CoV-2/human/France/50004CS/2020	SARS-CoV-2	0.299	0.3219
SARS-CoV-2/human/France/10010LA/2020	SARS-CoV-2	0.299	0.3219
SARS-CoV-2/human/France/10050RA/2020	SARS-CoV-2	0.299	0.3219
SARS-CoV-2/human/France/10011AS/2020	SARS-CoV-2	0.2989	0.322
SARS-CoV-2/human/France/40005BH/2020	SARS-CoV-2	0.299	0.322
SARS-CoV-2/human/DEU/FFM1/2020	SARS-CoV-2	0.299	0.3218
SARS-CoV-2/human/THA/SI200893-NT/2020	SARS-CoV-2	0.299	0.3218
SARS-CoV-2/human/THA/SI200478-NST/2020	SARS-CoV-2	0.299	0.3218
SARS-CoV-2/human/THA/SI201712-NT/2020	SARS-CoV-2	0.299	0.3218
SARS-CoV-2/human/THA/SI200383-NT/2020	SARS-CoV-2	0.299	0.3218
SARS-CoV-2/human/THA/SI200040-NT/2020	SARS-CoV-2	0.299	0.3218
SARS-CoV-2/human/THA/SI200433-NT/2020	SARS-CoV-2	0.299	0.3218
SARS-CoV-2/human/THA/SI202205-NT/2020	SARS-CoV-2	0.299	0.3218
SARS-CoV-2/human/THA/SI200468-NT/2020	SARS-CoV-2	0.299	0.3218
SARS-CoV-2/human/THA/SI202620-NT/2020	SARS-CoV-2	0.299	0.3219
SARS-CoV-2/human/THA/SI203285-NT/2020	SARS-CoV-2	0.299	0.3219
SARS-CoV-2/human/THA/SI204514-NT/2020	SARS-CoV-2	0.299	0.3219
SARS-CoV-2/human/THA/SI206377-NST/2020	SARS-CoV-2	0.299	0.3219
SARS-CoV-2/human/THA/SI206917-NT/2020	SARS-CoV-2	0.299	0.3219
SARS-CoV-2/human/THA/SI206587-NT/2020	SARS-CoV-2	0.299	0.3219
SARS-CoV-2/human/THA/SI205457-NST/2020	SARS-CoV-2	0.299	0.3219
SARS-CoV-2/human/THA/SI205929-NT/2020	SARS-CoV-2	0.299	0.322
SARS-CoV-2/human/THA/SI202872-NT/2020	SARS-CoV-2	0.299	0.3219
SARS-CoV-2/human/USA/VA-DCLS-0136/2020	SARS-CoV-2	0.2989	0.3219
SARS-CoV-2/human/THA/SI200615-NT/2020	SARS-CoV-2	0.299	0.3219
SARS-CoV-2/human/CHN/WHUHnCoV021/2020	SARS-CoV-2	0.299	0.3218
SARS-CoV-2/human/THA/SI204512-NT/2020	SARS-CoV-2	0.299	0.3219
SARS-CoV-2/human/THA/SI202769-NT/2020	SARS-CoV-2	0.299	0.3218
[truncated: 1,262 more rows]

## Sheet: GvsU
SeqName	Virus	PG	SARS-COV-2	MERS	SARS-COV	Bovine CoV	CRCoV	MHV	HEV
SARS-CoV-2/human/AUS/VIC48/2020	SARS-CoV-2	0.1958	0.3219
SARS-CoV-2/human/AUS/VIC50/2020	SARS-CoV-2	0.1958	0.3219
SARS-CoV-2/human/AUS/VIC248/2020	SARS-CoV-2	0.1958	0.322
SARS-CoV-2/human/AUS/VIC44/2020	SARS-CoV-2	0.1967	0.3207
SARS-CoV-2/human/AUS/VIC62/2020	SARS-CoV-2	0.1959	0.3218
SARS-CoV-2/human/AUS/VIC54/2020	SARS-CoV-2	0.1961	0.3218
SARS-CoV-2/human/AUS/VIC31/2020	SARS-CoV-2	0.1958	0.3219
SARS-CoV-2/human/AUS/VIC38/2020	SARS-CoV-2	0.1964	0.3209
SARS-CoV-2/human/AUS/VIC98/2020	SARS-CoV-2	0.1959	0.3218
SARS-CoV-2/human/AUS/VIC136/2020	SARS-CoV-2	0.1959	0.3218
SARS-CoV-2/human/AUS/VIC114/2020	SARS-CoV-2	0.1965	0.3209
SARS-CoV-2/human/AUS/VIC201/2020	SARS-CoV-2	0.1958	0.3219
SARS-CoV-2/human/AUS/VIC174/2020	SARS-CoV-2	0.1959	0.3218
SARS-CoV-2/human/AUS/VIC49/2020	SARS-CoV-2	0.1966	0.3207
SARS-CoV-2/human/AUS/VIC92/2020	SARS-CoV-2	0.1959	0.3218
SARS-CoV-2/human/AUS/VIC148/2020	SARS-CoV-2	0.1958	0.3219
SARS-CoV-2/human/AUS/VIC207/2020	SARS-CoV-2	0.1958	0.3219
SARS-CoV-2/human/AUS/VIC253/2020	SARS-CoV-2	0.1958	0.3219
SARS-CoV-2/human/AUS/VIC234/2020	SARS-CoV-2	0.196	0.3219
SARS-CoV-2/human/AUS/VIC236/2020	SARS-CoV-2	0.1959	0.3219
SARS-CoV-2/human/AUS/VIC131/2020	SARS-CoV-2	0.1958	0.3219
SARS-CoV-2/human/AUS/VIC155/2020	SARS-CoV-2	0.1958	0.3219
SARS-CoV-2/human/AUS/VIC247/2020	SARS-CoV-2	0.196	0.3215
SARS-CoV-2/human/AUS/VIC135/2020	SARS-CoV-2	0.1958	0.3218
SARS-CoV-2/human/AUS/VIC191/2020	SARS-CoV-2	0.1958	0.3219
SARS-CoV-2/human/AUS/VIC199/2020	SARS-CoV-2	0.1958	0.3218
SARS-CoV-2/human/AUS/VIC240/2020	SARS-CoV-2	0.1958	0.3218
SARS-CoV-2/human/AUS/VIC143/2020	SARS-CoV-2	0.1958	0.3219
SARS-CoV-2/human/AUS/VIC163/2020	SARS-CoV-2	0.1958	0.3219
SARS-CoV-2/human/AUS/VIC128/2020	SARS-CoV-2	0.1958	0.3219
SARS-CoV-2/human/AUS/VIC156/2020	SARS-CoV-2	0.1958	0.3218
SARS-CoV-2/human/AUS/VIC238/2020	SARS-CoV-2	0.1958	0.3218
SARS-CoV-2/human/AUS/VIC178/2020	SARS-CoV-2	0.1958	0.3218
SARS-CoV-2/human/AUS/VIC154/2020	SARS-CoV-2	0.1959	0.3219
SARS-CoV-2/human/AUS/VIC219/2020	SARS-CoV-2	0.1961	0.3214
SARS-CoV-2/human/AUS/VIC220/2020	SARS-CoV-2	0.1959	0.322
SARS-CoV-2/human/AUS/VIC243/2020	SARS-CoV-2	0.1958	0.322
SARS-CoV-2/human/AUS/VIC246/2020	SARS-CoV-2	0.1958	0.3219
SARS-CoV-2/human/AUS/VIC252/2020	SARS-CoV-2	0.1957	0.3219
SARS-CoV-2/human/AUS/VIC224/2020	SARS-CoV-2	0.1958	0.3218
SARS-CoV-2/human/AUS/VIC43/2020	SARS-CoV-2	0.1965	0.3206
SARS-CoV-2/human/AUS/VIC226/2020	SARS-CoV-2	0.1958	0.3218
SARS-CoV-2/human/AUS/VIC250/2020	SARS-CoV-2	0.1958	0.3218
SARS-CoV-2/human/AUS/VIC29/2020	SARS-CoV-2	0.1958	0.3218
SARS-CoV-2/human/AUS/VIC228/2020	SARS-CoV-2	0.1958	0.3218
SARS-CoV-2/human/AUS/VIC90/2020	SARS-CoV-2	0.1958	0.3218
SARS-CoV-2/human/AUS/VIC52/2020	SARS-CoV-2	0.1964	0.321
SARS-CoV-2/human/AUS/VIC134/2020	SARS-CoV-2	0.1958	0.3219
SARS-CoV-2/human/AUS/VIC249/2020	SARS-CoV-2	0.1957	0.3219
SARS-CoV-2/human/AUS/VIC109/2020	SARS-CoV-2	0.1958	0.3218
SARS-CoV-2/human/AUS/VIC153/2020	SARS-CoV-2	0.1959	0.3218
SARS-CoV-2/human/AUS/VIC197/2020	SARS-CoV-2	0.1964	0.3206
SARS-CoV-2/human/AUS/VIC89/2020	SARS-CoV-2	0.1959	0.3218
SARS-CoV-2/human/AUS/VIC105/2020	SARS-CoV-2	0.1958	0.3219
SARS-CoV-2/human/AUS/VIC202/2020	SARS-CoV-2	0.1958	0.3219
SARS-CoV-2/human/AUS/VIC99/2020	SARS-CoV-2	0.1958	0.3219
SARS-CoV-2/human/AUS/VIC245/2020	SARS-CoV-2	0.1958	0.3219
SARS-CoV-2/human/AUS/VIC39/2020	SARS-CoV-2	0.1958	0.3219
SARS-CoV-2/human/AUS/VIC22/2020	SARS-CoV-2	0.1963	0.3212
SARS-CoV-2/human/AUS/VIC144/2020	SARS-CoV-2	0.1959	0.3217
SARS-CoV-2/human/AUS/VIC149/2020	SARS-CoV-2	0.1966	0.3206
SARS-CoV-2/human/AUS/VIC170/2020	SARS-CoV-2	0.1964	0.321
SARS-CoV-2/human/AUS/VIC192/2020	SARS-CoV-2	0.1961	0.3215
SARS-CoV-2/human/AUS/VIC175/2020	SARS-CoV-2	0.1964	0.3211
SARS-CoV-2/human/AUS/VIC211/2020	SARS-CoV-2	0.1964	0.3211
SARS-CoV-2/human/AUS/VIC45/2020	SARS-CoV-2	0.1958	0.3218
SARS-CoV-2/human/AUS/VIC190/2020	SARS-CoV-2	0.1958	0.3218
SARS-CoV-2/human/AUS/VIC239/2020	SARS-CoV-2	0.1958	0.3218
hCoV-19/USA/CT-UW213/2020	SARS-CoV-2	0.1958	0.3218
hCoV-19/USA/WA-UW322/2020	SARS-CoV-2	0.1958	0.3218
hCoV-19/USA/CT-UW271/2020	SARS-CoV-2	0.1958	0.3218
SARS-CoV-2/WA-UW358/human/2020/USA	SARS-CoV-2	0.1959	0.3219
SARS-CoV-2/WA-UW333/human/2020/USA	SARS-CoV-2	0.1958	0.3219
SARS-CoV-2/WA-UW353/human/2020/USA	SARS-CoV-2	0.1958	0.3219
SARS-CoV-2/human/AUS/VIC184/2020	SARS-CoV-2	0.196	0.3218
SARS-CoV-2/human/AUS/VIC198/2020	SARS-CoV-2	0.1959	0.3216
SARS-CoV-2/HZ-162/human/2020/CHN	SARS-CoV-2	0.1958	0.3218
SARS-CoV-2/HZ-178/human/2020/CHN	SARS-CoV-2	0.1958	0.3218
SARS-CoV-2/HZ-185/human/2020/CHN	SARS-CoV-2	0.1958	0.3218
SARS-CoV-2/HZ-477/human/2020/CHN	SARS-CoV-2	0.1958	0.3218
SARS-CoV-2/HZ-481/human/2020/CHN	SARS-CoV-2	0.1958	0.3218
SARS-CoV-2/HZ-48/human/2020/CHN	SARS-CoV-2	0.1958	0.3218
SARS-CoV-2/HZ-49/human/2020/CHN	SARS-CoV-2	0.1958	0.3218
SARS-CoV-2/HZ-551/human/2020/CHN	SARS-CoV-2	0.1958	0.3218
SARS-CoV-2/HZ-576/human/2020/CHN	SARS-CoV-2	0.1958	0.3218
SARS-CoV-2/HZ-60/human/2020/CHN	SARS-CoV-2	0.1958	0.3218
SARS-CoV-2/HZ-638/human/2020/CHN	SARS-CoV-2	0.1958	0.3218
SARS-CoV-2/HZ-79/human/2020/CHN	SARS-CoV-2	0.1958	0.3218
SARS-CoV-2/HZ-90/human/2020/CHN	SARS-CoV-2	0.1958	0.3218
SARS-CoV-2/HZ-91/human/2020/CHN	SARS-CoV-2	0.1958	0.3218
SARS-CoV-2/HZ-62/human/2020/CHN	SARS-CoV-2	0.1958	0.3218
SARS-CoV-2/human/AUS/VIC217/2020	SARS-CoV-2	0.1958	0.3218
SARS-CoV-2/Wuhan_OS52/human/2020/CHN	SARS-CoV-2	0.1958	0.3217
SARS-CoV-2/Wuhan_YB012605/human/2020/CHN	SARS-CoV-2	0.1958	0.3218
SARS-CoV-2/Wuhan_YB012602/human/2020/CHN	SARS-CoV-2	0.1958	0.3218
SARS-CoV-2/Wuhan_YB012504/human/2020/CHN	SARS-CoV-2	0.1958	0.3218
SARS-CoV-2/Wuhan_YB012506/human/2020/CHN	SARS-CoV-2	0.1958	0.3218
SARS-CoV-2/human/AUS/VIC137/2020	SARS-CoV-2	0.1959	0.3219
SARS-CoV-2/human/AUS/VIC216/2020	SARS-CoV-2	0.1959	0.3219
hCoV-19/USA/WA-UW359/2020	SARS-CoV-2	0.1958	0.3219
hCoV-19/USA/CT-UW224/2020	SARS-CoV-2	0.1958	0.3219
hCoV-19/USA/WA-UW269/2020	SARS-CoV-2	0.1958	0.3219
hCoV-19/USA/WA-UW227/2020	SARS-CoV-2	0.1958	0.322
hCoV-19/USA/ID-UW259/2020	SARS-CoV-2	0.1958	0.3219
hCoV-19/USA/ID-UW288/2020	SARS-CoV-2	0.1958	0.3219
hCoV-19/USA/WA-UW366/2020	SARS-CoV-2	0.1958	0.3219
SARS-CoV-2/human/USA/WA-UW110/2020	SARS-CoV-2	0.1958	0.3219
hCoV-19/USA/WA-UW237/2020	SARS-CoV-2	0.1958	0.3219
SARS-CoV-2/human/USA/WA-UW115/2020	SARS-CoV-2	0.1958	0.3219
SARS-CoV-2/human/ESP/VH000001133/2020	SARS-CoV-2	0.1959	0.3218
hCoV-19/USA/CZB-RR057-011/2020	SARS-CoV-2	0.1958	0.3219
hCoV-19/USA/CZB-RR057-006/2020	SARS-CoV-2	0.1958	0.3219
hCoV-19/USA/CZB-RR057-015/2020	SARS-CoV-2	0.1958	0.3219
SARS-CoV-2/human/USA/UT-00023/2020	SARS-CoV-2	0.1958	0.3219
hCoV-19/USA/VA-DCLS-0012/2020	SARS-CoV-2	0.1958	0.3219
hCoV-19/USA/VA-DCLS-0020/2020	SARS-CoV-2	0.1958	0.3219
hCoV-19/USA/VA-DCLS-0008/2020	SARS-CoV-2	0.1958	0.3219
hCoV-19/USA/VA-DCLS-0009/2020	SARS-CoV-2	0.1958	0.3219
SARS-CoV-2/human/USA/UT-00025/2020	SARS-CoV-2	0.1958	0.3219
SARS-CoV-2/human/USA/UT-00028/2020	SARS-CoV-2	0.1958	0.322
SARS-CoV-2/human/USA/CA-CDPH-UC26/2020	SARS-CoV-2	0.1958	0.3219
SARS-CoV-2/human/USA/UT-00033/2020	SARS-CoV-2	0.1958	0.322
hCoV-19/USA/CZB-RR057-013/2020	SARS-CoV-2	0.1958	0.3219
SARS-CoV-2/human/USA/UT-00032/2020	SARS-CoV-2	0.1959	0.3217
hCoV-19/USA/VA-DCLS-0005/2020	SARS-CoV-2	0.1958	0.3219
SARS-CoV-2/WA-UW313/human/2020/USA	SARS-CoV-2	0.1958	0.3219
SARS-CoV-2/human/USA/WA-UW169/2020	SARS-CoV-2	0.1958	0.3219
SARS-CoV-2/human/USA/WA-UW160/2020	SARS-CoV-2	0.1958	0.3219
hCoV-19/USA/WA-UW192/2020	SARS-CoV-2	0.1958	0.3219
SARS-CoV-2/human/USA/WA-UW186/2020	SARS-CoV-2	0.1958	0.3219
SARS-CoV-2/WA-UW357/human/2020/USA	SARS-CoV-2	0.1958	0.3219
hCoV-19/USA/WA-UW193/2020	SARS-CoV-2	0.1958	0.3219
hCoV-19/USA/WA-UW268/2020	SARS-CoV-2	0.1958	0.3219
hCoV-19/USA/WA-UW362/2020	SARS-CoV-2	0.1958	0.3219
SARS-CoV-2/human/USA/WA-UW140/2020	SARS-CoV-2	0.1958	0.3219
SARS-CoV-2/human/USA/WA-UW187/2020	SARS-CoV-2	0.1958	0.3219
SARS-CoV-2/human/USA/WA-UW153/2020	SARS-CoV-2	0.1958	0.3219
hCoV-19/USA/MN-UW251/2020	SARS-CoV-2	0.1958	0.322
hCoV-19/USA/ID-UW264/2020	SARS-CoV-2	0.1958	0.322
hCoV-19/USA/ID-UW272/2020	SARS-CoV-2	0.1958	0.3219
SARS-CoV-2/human/USA/WA-UW155/2020	SARS-CoV-2	0.1958	0.3219
SARS-CoV-2/human/USA/WA-UW104/2020	SARS-CoV-2	0.1958	0.3219
hCoV-19/USA/IL-UW351/2020	SARS-CoV-2	0.1959	0.3219
hCoV-19/USA/WA-UW210/2020	SARS-CoV-2	0.1958	0.3219
hCoV-19/USA/WA-UW196/2020	SARS-CoV-2	0.1958	0.3219
SARS-CoV-2/human/USA/UT-00022/2020	SARS-CoV-2	0.1958	0.322
hCoV-19/USA/ID-UW257/2020	SARS-CoV-2	0.1958	0.322
hCoV-19/USA/WA-UW307/2020	SARS-CoV-2	0.1958	0.3219
SARS-CoV-2/human/USA/WA-UW109/2020	SARS-CoV-2	0.1958	0.3219
SARS-CoV-2/WA-UW308/human/2020/USA	SARS-CoV-2	0.1958	0.3219
hCoV-19/USA/WA-UW247/2020	SARS-CoV-2	0.1958	0.3219
hCoV-19/USA/WA-UW248/2020	SARS-CoV-2	0.1958	0.3219
hCoV-19/USA/ID-UW233/2020	SARS-CoV-2	0.1958	0.3219
hCoV-19/USA/ID-UW241/2020	SARS-CoV-2	0.1958	0.3219
SARS-CoV-2/WA-UW386/human/2020/USA	SARS-CoV-2	0.1958	0.3219
hCoV-19/USA/WA-UW240/2020	SARS-CoV-2	0.1958	0.3219
hCoV-19/USA/ID-UW291/2020	SARS-CoV-2	0.1958	0.3219
hCoV-19/USA/CT-UW328/2020	SARS-CoV-2	0.1959	0.3219
SARS-CoV-2/human/USA/WA-UW191/2020	SARS-CoV-2	0.1958	0.3219
hCoV-19/USA/ID-UW296/2020	SARS-CoV-2	0.1958	0.3219
hCoV-19/USA/WA-UW356/2020	SARS-CoV-2	0.1958	0.3218
SARS-CoV-2/human/USA/WA-UW178/2020	SARS-CoV-2	0.1958	0.3219
hCoV-19/USA/WA-UW203/2020	SARS-CoV-2	0.1958	0.3219
hCoV-19/USA/WA-UW337/2020	SARS-CoV-2	0.1958	0.3219
SARS-CoV-2/human/USA/WA-UW120/2020	SARS-CoV-2	0.1958	0.3218
hCoV-19/USA/CT-UW223/2020	SARS-CoV-2	0.1958	0.3219
SARS-CoV-2/WA-UW389/human/2020/USA	SARS-CoV-2	0.1958	0.3219
SARS-CoV-2/human/USA/WA-UW117/2020	SARS-CoV-2	0.1958	0.3219
hCoV-19/USA/MN-UW243/2020	SARS-CoV-2	0.1959	0.3219
hCoV-19/USA/WA-UW252/2020	SARS-CoV-2	0.1958	0.3219
SARS-CoV-2/human/AUS/VIC158/2020	SARS-CoV-2	0.1957	0.322
SARS-CoV-2/human/AUS/VIC185/2020	SARS-CoV-2	0.1958	0.3219
SARS-CoV-2/human/AUS/VIC196/2020	SARS-CoV-2	0.1958	0.3219
SARS-CoV-2/human/AUS/VIC214/2020	SARS-CoV-2	0.1958	0.3219
hCoV-19/USA/VA-DCLS-0016/2020	SARS-CoV-2	0.1958	0.322
SARS-CoV-2/human/AUS/VIC166/2020	SARS-CoV-2	0.1967	0.3207
SARS-CoV-2/WA-UW331/human/2020/USA	SARS-CoV-2	0.1958	0.3219
SARS-CoV-2/WA-UW238/human/2020/USA	SARS-CoV-2	0.1958	0.3219
SARS-CoV-2/WA-UW348/human/2020/USA	SARS-CoV-2	0.1958	0.322
hCoV-19/USA/IL-UW352/2020	SARS-CoV-2	0.1958	0.3219
SARS-CoV-2/WA-UW335/human/2020/USA	SARS-CoV-2	0.1958	0.322
SARS-CoV-2/human/ESP/VH198152683/2020	SARS-CoV-2	0.1958	0.3219
SARS-CoV-2/human/TWN/CGMH-CGU-12/2020	SARS-CoV-2	0.1957	0.3219
hCoV-19/USA/CZB-RR057-007/2020	SARS-CoV-2	0.1958	0.3218
hCoV-19/USA/CT-UW258/2020	SARS-CoV-2	0.1958	0.3219
SARS-CoV-2/WA-UW326/human/2020/USA	SARS-CoV-2	0.1958	0.322
SARS-CoV-2/human/AUS/VIC113/2020	SARS-CoV-2	0.1959	0.3218
SARS-CoV-2/human/USA/WA-UW123/2020	SARS-CoV-2	0.1958	0.3219
hCoV-19/USA/ID-UW254/2020	SARS-CoV-2	0.1958	0.3219
SARS-CoV-2/human/AUS/VIC91/2020	SARS-CoV-2	0.1967	0.3207
SARS-CoV-2/human/AUS/VIC227/2020	SARS-CoV-2	0.1958	0.3219
SARS-CoV-2/human/AUS/VIC142/2020	SARS-CoV-2	0.1962	0.3216
SARS-CoV-2/human/AUS/VIC147/2020	SARS-CoV-2	0.1961	0.3214
SARS-CoV-2/human/AUS/VIC167/2020	SARS-CoV-2	0.1963	0.3211
SARS-CoV-2/human/AUS/VIC157/2020	SARS-CoV-2	0.1959	0.3219
SARS-CoV-2/WA-UW388/human/2020/USA	SARS-CoV-2	0.1958	0.3219
SARS-CoV-2/ISR_IT0320/human/2020/ISR	SARS-CoV-2	0.1958	0.3219
SARS-CoV-2/human/AUS/VIC123/2020	SARS-CoV-2	0.197	0.3202
SARS-CoV-2/human/AUS/VIC36/2020	SARS-CoV-2	0.1957	0.3218
SARS-CoV-2/human/AUS/VIC55/2020	SARS-CoV-2	0.1958	0.3219
SARS-CoV-2/human/AUS/VIC79/2020	SARS-CoV-2	0.1958	0.3219
SARS-CoV-2/human/AUS/VIC23/2020	SARS-CoV-2	0.1957	0.3219
SARS-CoV-2/human/AUS/VIC21/2020	SARS-CoV-2	0.1957	0.322
SARS-CoV-2/human/AUS/VIC82/2020	SARS-CoV-2	0.1958	0.3219
SARS-CoV-2/human/AUS/VIC25/2020	SARS-CoV-2	0.1965	0.3206
SARS-CoV-2/human/AUS/VIC47/2020	SARS-CoV-2	0.1957	0.3219
SARS-CoV-2/human/AUS/VIC80/2020	SARS-CoV-2	0.1958	0.3219
SARS-CoV-2/human/AUS/VIC81/2020	SARS-CoV-2	0.1958	0.3219
SARS-CoV-2/human/AUS/VIC88/2020	SARS-CoV-2	0.1958	0.3219
SARS-CoV-2/human/AUS/VIC70/2020	SARS-CoV-2	0.1958	0.3218
SARS-CoV-2/human/AUS/VIC87/2020	SARS-CoV-2	0.1958	0.3219
SARS-CoV-2/human/AUS/VIC26/2020	SARS-CoV-2	0.1958	0.3218
SARS-CoV-2/human/AUS/VIC169/2020	SARS-CoV-2	0.1957	0.3219
SARS-CoV-2/human/AUS/VIC186/2020	SARS-CoV-2	0.1958	0.3219
SARS-CoV-2/human/AUS/VIC152/2020	SARS-CoV-2	0.1959	0.3215
SARS-CoV-2/human/TWN/CGMH-CGU-09/2020	SARS-CoV-2	0.1958	0.3218
SARS-CoV-2/human/USA/WA-UW108/2020	SARS-CoV-2	0.1958	0.3219
SARS-CoV-2/human/USA/WA-UW185/2020	SARS-CoV-2	0.1958	0.3219
hCoV-19/USA/CZB-RR057-005/2020	SARS-CoV-2	0.1958	0.3219
hCoV-19/USA/ID-UW295/2020	SARS-CoV-2	0.1958	0.3219
SARS-CoV-2/WA-UW324/human/2020/USA	SARS-CoV-2	0.1958	0.3218
SARS-CoV-2/human/AUS/VIC146/2020	SARS-CoV-2	0.1963	0.3209
hCoV-19/USA/WA-UW197/2020	SARS-CoV-2	0.1957	0.3219
SARS-CoV-2/human/AUS/VIC59/2020	SARS-CoV-2	0.1959	0.322
SARS-CoV-2/human/AUS/VIC231/2020	SARS-CoV-2	0.1958	0.3219
SARS-CoV-2/human/AUS/VIC42/2020	SARS-CoV-2	0.1958	0.3219
SARS-CoV-2/human/AUS/VIC251/2020	SARS-CoV-2	0.1958	0.3219
SARS-CoV-2/human/AUS/VIC237/2020	SARS-CoV-2	0.1958	0.3219
SARS-CoV-2/human/MYS/189332/2020	SARS-CoV-2	0.1958	0.3219
SARS-CoV-2/human/MYS/188407/2020	SARS-CoV-2	0.1958	0.3219
SARS-CoV-2/human/AUS/VIC66/2020	SARS-CoV-2	0.1958	0.3218
SARS-CoV-2/human/AUS/VIC58/2020	SARS-CoV-2	0.1958	0.3218
SARS-CoV-2/human/AUS/VIC97/2020	SARS-CoV-2	0.1958	0.3218
SARS-CoV-2/human/AUS/VIC30/2020	SARS-CoV-2	0.1965	0.3205
SARS-CoV-2/human/AUS/VIC84/2020	SARS-CoV-2	0.1959	0.3217
SARS-CoV-2/human/AUS/VIC127/2020	SARS-CoV-2	0.1965	0.3211
SARS-CoV-2/human/AUS/VIC18/2020	SARS-CoV-2	0.1964	0.3211
SARS-CoV-2/WA-UW349/human/2020/USA	SARS-CoV-2	0.1958	0.3218
SARS-CoV-2/human/AUS/VIC193/2020	SARS-CoV-2	0.1965	0.3203
SARS-CoV-2/human/AUS/VIC232/2020	SARS-CoV-2	0.1958	0.3219
SARS-CoV-2/Valencia8/human/2020/ESP	SARS-CoV-2	0.1958	0.3219
SARS-CoV-2/human/AUS/VIC126/2020	SARS-CoV-2	0.1958	0.3219
SARS-CoV-2/human/AUS/VIC244/2020	SARS-CoV-2	0.1958	0.3219
SARS-CoV-2/human/AUS/VIC218/2020	SARS-CoV-2	0.1958	0.322
SARS-CoV-2/human/AUS/VIC179/2020	SARS-CoV-2	0.1963	0.3209
SARS-CoV-2/human/AUS/VIC145/2020	SARS-CoV-2	0.1957	0.322
SARS-CoV-2/human/AUS/VIC187/2020	SARS-CoV-2	0.1963	0.3211
SARS-CoV-2/human/AUS/VIC223/2020	SARS-CoV-2	0.1957	0.322
SARS-CoV-2/human/AUS/VIC176/2020	SARS-CoV-2	0.1958	0.322
SARS-CoV-2/human/AUS/VIC172/2020	SARS-CoV-2	0.1964	0.3212
SARS-CoV-2/human/AUS/VIC195/2020	SARS-CoV-2	0.1963	0.3209
SARS-CoV-2/Hu/Kng/19-437	SARS-CoV-2	0.1958	0.3218
SARS-CoV-2/human/AUS/VIC208/2020	SARS-CoV-2	0.1959	0.322
SARS-CoV-2/human/AUS/VIC233/2020	SARS-CoV-2	0.1961	0.3217
SARS-CoV-2/human/AUS/VIC188/2020	SARS-CoV-2	0.1958	0.3219
SARS-CoV-2/human/USA/WA-UW168/2020	SARS-CoV-2	0.1958	0.3219
SARS-CoV-2/Gilgit1/Human/2020/PAK	SARS-CoV-2	0.1958	0.3219
SARS-CoV-2/human/AUS/VIC96/2020	SARS-CoV-2	0.1958	0.3218
SARS-CoV-2/human/AUS/VIC60/2020	SARS-CoV-2	0.1964	0.321
SARS-CoV-2/human/AUS/VIC130/2020	SARS-CoV-2	0.1959	0.3219
SARS-CoV-2/human/AUS/VIC222/2020	SARS-CoV-2	0.1959	0.3219
SARS-CoV-2/human/AUS/VIC140/2020	SARS-CoV-2	0.1958	0.3218
SARS-CoV-2/human/AUS/VIC34/2020	SARS-CoV-2	0.1958	0.3217
SARS-CoV-2/Wuhan_YB012611/human/2020/CHN	SARS-CoV-2	0.1958	0.3218
SARS-CoV-2/human/AUS/VIC57/2020	SARS-CoV-2	0.1959	0.3218
SARS-CoV-2/human/AUS/VIC41/2020	SARS-CoV-2	0.1959	0.3218
SARS-CoV-2/human/AUS/VIC40/2020	SARS-CoV-2	0.1959	0.3218
SARS-CoV-2/human/AUS/VIC67/2020	SARS-CoV-2	0.1959	0.3218
SARS-CoV-2/human/AUS/VIC68/2020	SARS-CoV-2	0.1958	0.3219
SARS-CoV-2/human/AUS/VIC204/2020	SARS-CoV-2	0.1958	0.3219
SARS-CoV-2/human/AUS/VIC94/2020	SARS-CoV-2	0.1959	0.3219
SARS-CoV-2/human/AUS/VIC213/2020	SARS-CoV-2	0.1959	0.3219
SARS-CoV-2/human/AUS/VIC160/2020	SARS-CoV-2	0.1965	0.3209
SARS-CoV-2/human/AUS/VIC115/2020	SARS-CoV-2	0.1959	0.3219
SARS-CoV-2/human/AUS/VIC173/2020	SARS-CoV-2	0.1959	0.3218
SARS-CoV-2/human/AUS/VIC20/2020	SARS-CoV-2	0.1959	0.3219
SARS-CoV-2/human/AUS/VIC205/2020	SARS-CoV-2	0.1965	0.3207
SARS-CoV-2/human/AUS/VIC46/2020	SARS-CoV-2	0.1959	0.3218
hCoV-19/USA/UNKNOWN-UW219/2020	SARS-CoV-2	0.1958	0.3219
SARS-CoV-2/human/AUS/VIC69/2020	SARS-CoV-2	0.1958	0.3219
SARS-CoV-2/human/AUS/VIC08/2020	SARS-CoV-2	0.1965	0.321
SARS-CoV-2/human/AUS/VIC229/2020	SARS-CoV-2	0.1959	0.3219
SARS-CoV-2/human/AUS/VIC241/2020	SARS-CoV-2	0.1959	0.3219
hCoV-19/USA/VA-DCLS-0001/2020	SARS-CoV-2	0.1959	0.3219
hCoV-19/USA/VA-DCLS-0011/2020	SARS-CoV-2	0.1959	0.3218
SARS-CoV-2/human/USA/WA-UW103/2020	SARS-CoV-2	0.1959	0.3218
SARS-CoV-2/human/USA/WA-UW152/2020	SARS-CoV-2	0.1959	0.3218
hCoV-19/USA/WA-UW285/2020	SARS-CoV-2	0.1959	0.3218
SARS-CoV-2/human/USA/WA-UW149/2020	SARS-CoV-2	0.1959	0.3218
hCoV-19/USA/WA-UW370/2020	SARS-CoV-2	0.1958	0.3218
SARS-CoV-2/human/USA/WA-UW147/2020	SARS-CoV-2	0.1959	0.3218
SARS-CoV-2/human/USA/WA-UW99/2020	SARS-CoV-2	0.1959	0.3218
SARS-CoV-2/human/USA/WA-UW121/2020	SARS-CoV-2	0.1959	0.3218
SARS-CoV-2/human/USA/WA-UW100/2020	SARS-CoV-2	0.1959	0.3218
SARS-CoV-2/human/USA/WA-UW183/2020	SARS-CoV-2	0.1959	0.3218
hCoV-19/USA/WA-UW319/2020	SARS-CoV-2	0.1958	0.3218
SARS-CoV-2/WA-UW220/human/2020/USA	SARS-CoV-2	0.1959	0.3219
SARS-CoV-2/WA-UW372/human/2020/USA	SARS-CoV-2	0.1959	0.3218
SARS-CoV-2/human/USA/WA-UW128/2020	SARS-CoV-2	0.1959	0.3218
hCoV-19/USA/WA-UW265/2020	SARS-CoV-2	0.1959	0.3219
SARS-CoV-2/WA-UW323/human/2020/USA	SARS-CoV-2	0.1959	0.3218
SARS-CoV-2/human/USA/WA-UW129/2020	SARS-CoV-2	0.1959	0.3219
hCoV-19/USA/OR-UW292/2020	SARS-CoV-2	0.1958	0.3218
SARS-CoV-2/WA-UW336/human/2020/USA	SARS-CoV-2	0.1958	0.3219
SARS-CoV-2/WA-UW339/human/2020/USA	SARS-CoV-2	0.1958	0.3218
SARS-CoV-2/WA-UW332/human/2020/USA	SARS-CoV-2	0.1959	0.3218
SARS-CoV-2/WA-UW368/human/2020/USA	SARS-CoV-2	0.1959	0.3219
SARS-CoV-2/human/USA/WA-UW111/2020	SARS-CoV-2	0.1959	0.3218
hCoV-19/USA/WA-UW222/2020	SARS-CoV-2	0.1959	0.3218
SARS-CoV-2/human/USA/WA-UW131/2020	SARS-CoV-2	0.1959	0.3218
hCoV-19/USA/WA-UW262/2020	SARS-CoV-2	0.1959	0.3218
hCoV-19/USA/WA-UW221/2020	SARS-CoV-2	0.1958	0.3218
hCoV-19/USA/WA-UW343/2020	SARS-CoV-2	0.1959	0.3218
SARS-CoV-2/WA-UW234/human/2020/USA	SARS-CoV-2	0.1959	0.3219
SARS-CoV-2/human/USA/WA-UW114/2020	SARS-CoV-2	0.1959	0.3219
hCoV-19/USA/UNKNOWN-UW354/2020	SARS-CoV-2	0.1959	0.3219
SARS-CoV-2/human/USA/WA-UW150/2020	SARS-CoV-2	0.1959	0.3218
SARS-CoV-2/human/USA/WA-UW167/2020	SARS-CoV-2	0.1959	0.3218
SARS-CoV-2/human/USA/WA-UW189/2020	SARS-CoV-2	0.1959	0.3218
hCoV-19/USA/WA-UW383/2020	SARS-CoV-2	0.1959	0.3219
SARS-CoV-2/WA-UW385/human/2020/USA	SARS-CoV-2	0.1958	0.3218
SARS-CoV-2/human/USA/WA-UW145/2020	SARS-CoV-2	0.1958	0.3219
hCoV-19/USA/WA-UW229/2020	SARS-CoV-2	0.1958	0.3219
SARS-CoV-2/human/AUS/VIC110/2020	SARS-CoV-2	0.1959	0.3219
hCoV-19/USA/ID-UW270/2020	SARS-CoV-2	0.1958	0.3219
SARS-CoV-2/human/USA/WA-UW106/2020	SARS-CoV-2	0.1958	0.3218
hCoV-19/USA/WA-UW298/2020	SARS-CoV-2	0.1959	0.3218
SARS-CoV-2/human/USA/WA-UW97/2020	SARS-CoV-2	0.1959	0.3218
SARS-CoV-2/human/USA/WA-UW124/2020	SARS-CoV-2	0.1959	0.3218
hCoV-19/USA/WA-UW207/2020	SARS-CoV-2	0.1959	0.3218
SARS-CoV-2/human/USA/WA-UW173/2020	SARS-CoV-2	0.1959	0.3218
hCoV-19/USA/WA-UW195/2020	SARS-CoV-2	0.1959	0.3218
SARS-CoV-2/human/USA/WA-UW176/2020	SARS-CoV-2	0.1959	0.3218
hCoV-19/USA/WA-UW274/2020	SARS-CoV-2	0.1959	0.3218
hCoV-19/USA/ID-UW290/2020	SARS-CoV-2	0.1959	0.3219
hCoV-19/USA/WA-UW360/2020	SARS-CoV-2	0.1959	0.3218
SARS-CoV-2/human/USA/WA-UW179/2020	SARS-CoV-2	0.1959	0.3218
SARS-CoV-2/human/USA/WA-UW130/2020	SARS-CoV-2	0.1959	0.3218
hCoV-19/USA/ID-UW232/2020	SARS-CoV-2	0.1958	0.3218
hCoV-19/USA/VA-DCLS-0002/2020	SARS-CoV-2	0.1959	0.3219
SARS-CoV-2/human/USA/WA-UW118/2020	SARS-CoV-2	0.1959	0.3218
hCoV-19/USA/WA-UW209/2020	SARS-CoV-2	0.1959	0.3218
hCoV-19/USA/WA-UW249/2020	SARS-CoV-2	0.1959	0.3218
SARS-CoV-2/human/USA/WA-UW116/2020	SARS-CoV-2	0.1959	0.3218
hCoV-19/USA/WA-UW211/2020	SARS-CoV-2	0.1959	0.3218
SARS-CoV-2/WA-UW315/human/2020/USA	SARS-CoV-2	0.1959	0.3218
SARS-CoV-2/human/USA/UT-00020/2020	SARS-CoV-2	0.1959	0.3218
hCoV-19/USA/WA-UW205/2020	SARS-CoV-2	0.1959	0.3218
SARS-CoV-2/human/USA/WA-UW105/2020	SARS-CoV-2	0.1959	0.3218
SARS-CoV-2/human/USA/UT-00014/2020	SARS-CoV-2	0.1958	0.3219
SARS-CoV-2/human/USA/UT-00015/2020	SARS-CoV-2	0.1958	0.3219
hCoV-19/USA/MN-UW334/2020	SARS-CoV-2	0.1959	0.3219
hCoV-19/USA/WA-UW369/2020	SARS-CoV-2	0.1959	0.3218
hCoV-19/USA/WA-UW320/2020	SARS-CoV-2	0.1958	0.3218
hCoV-19/USA/WA-UW345/2020	SARS-CoV-2	0.1959	0.3218
SARS-CoV-2/WA-UW228/human/2020/USA	SARS-CoV-2	0.1959	0.3219
SARS-CoV-2/WA-UW384/human/2020/USA	SARS-CoV-2	0.1959	0.3218
hCoV-19/USA/VA-DCLS-0017/2020	SARS-CoV-2	0.1959	0.3218
hCoV-19/USA/WA-UW212/2020	SARS-CoV-2	0.1959	0.3219
hCoV-19/USA/IL-UW350/2020	SARS-CoV-2	0.1959	0.3219
hCoV-19/USA/WA-UW300/2020	SARS-CoV-2	0.1959	0.3218
hCoV-19/USA/WA-UW255/2020	SARS-CoV-2	0.1959	0.3218
hCoV-19/USA/WA-UW261/2020	SARS-CoV-2	0.1958	0.3219
hCoV-19/USA/WA-UW376/2020	SARS-CoV-2	0.1959	0.3218
SARS-CoV-2/human/USA/WA-UW180/2020	SARS-CoV-2	0.1958	0.3219
hCoV-19/USA/WA-UW364/2020	SARS-CoV-2	0.1959	0.3218
hCoV-19/USA/WA-UW367/2020	SARS-CoV-2	0.1959	0.3218
SARS-CoV-2/human/USA/WA-UW172/2020	SARS-CoV-2	0.1959	0.3219
SARS-CoV-2/human/USA/WA-UW174/2020	SARS-CoV-2	0.1959	0.3219
SARS-CoV-2/human/USA/WA-UW190/2020	SARS-CoV-2	0.1959	0.3218
SARS-CoV-2/WA-UW371/human/2020/USA	SARS-CoV-2	0.1959	0.3218
hCoV-19/USA/ID-UW276/2020	SARS-CoV-2	0.1959	0.3218
hCoV-19/USA/WA-UW244/2020	SARS-CoV-2	0.1959	0.3218
hCoV-19/USA/ID-UW235/2020	SARS-CoV-2	0.1958	0.3219
SARS-CoV-2/WA-UW204/human/2020/USA	SARS-CoV-2	0.1958	0.3219
hCoV-19/USA/WA-UW253/2020	SARS-CoV-2	0.1959	0.3218
hCoV-19/USA/WA-UW214/2020	SARS-CoV-2	0.1958	0.3219
SARS-CoV-2/WA-UW325/human/2020/USA	SARS-CoV-2	0.1959	0.3219
SARS-CoV-2/human/USA/WA-UW188/2020	SARS-CoV-2	0.1959	0.3218
hCoV-19/USA/ID-UW284/2020	SARS-CoV-2	0.1958	0.3218
SARS-CoV-2/WA-UW305/human/2020/USA	SARS-CoV-2	0.1959	0.3218
SARS-CoV-2/WA-UW342/human/2020/USA	SARS-CoV-2	0.1959	0.3219
hCoV-19/USA/WA-UW198/2020	SARS-CoV-2	0.1958	0.3219
hCoV-19/USA/WA-UW215/2020	SARS-CoV-2	0.1958	0.3218
hCoV-19/USA/WA-UW361/2020	SARS-CoV-2	0.1959	0.3217
SARS-CoV-2/WA-UW390/human/2020/USA	SARS-CoV-2	0.1958	0.3218
hCoV-19/USA/WA-UW355/2020	SARS-CoV-2	0.1959	0.3219
hCoV-19/USA/WA-UW225/2020	SARS-CoV-2	0.1959	0.3218
hCoV-19/USA/ID-UW239/2020	SARS-CoV-2	0.1958	0.3218
SARS-CoV-2/human/AUS/VIC138/2020	SARS-CoV-2	0.1958	0.3218
hCoV-19/Guangzhou/GZMU0047/2020	SARS-CoV-2	0.1958	0.3218
hCoV-19/USA/WA-NH2/2020	SARS-CoV-2	0.1959	0.3218
hCoV-19/USA/WA-NH3/2020	SARS-CoV-2	0.1959	0.3218
hCoV-19/USA/WA-NH4/2020	SARS-CoV-2	0.1959	0.3218
hCoV-19/USA/WA-NH8/2020	SARS-CoV-2	0.1959	0.3218
hCoV-19/USA/WA-NH9/2020	SARS-CoV-2	0.1959	0.3218
hCoV-19/USA/WA-NH10/2020	SARS-CoV-2	0.1959	0.3218
hCoV-19/USA/WA-NH12/2020	SARS-CoV-2	0.1959	0.3218
hCoV-19/USA/WA-NH17/2020	SARS-CoV-2	0.1959	0.3218
hCoV-19/USA/WA-NH18/2020	SARS-CoV-2	0.1959	0.3218
hCoV-19/USA/WA-NH6/2020	SARS-CoV-2	0.1959	0.3218
hCoV-19/USA/WA-NH7/2020	SARS-CoV-2	0.1959	0.3218
hCoV-19/USA/WA-NH11/2020	SARS-CoV-2	0.1959	0.3218
hCoV-19/USA/WA-NH14/2020	SARS-CoV-2	0.1959	0.3218
hCoV-19/USA/WA-NH19/2020	SARS-CoV-2	0.1959	0.3218
hCoV-19/USA/WA-NH20/2020	SARS-CoV-2	0.1959	0.3218
hCoV-19/USA/WA-NH21/2020	SARS-CoV-2	0.1959	0.3218
hCoV-19/USA/WA-NH22/2020	SARS-CoV-2	0.1959	0.3218
hCoV-19/USA/WA-NH23/2020	SARS-CoV-2	0.1959	0.3218
hCoV-19/USA/WA-NH24/2020	SARS-CoV-2	0.1959	0.3218
hCoV-19/USA/WA-NH5/2020	SARS-CoV-2	0.1959	0.3218
hCoV-19/USA/WA-NH13/2020	SARS-CoV-2	0.1958	0.3219
hCoV-19/USA/GA_2741/2020	SARS-CoV-2	0.1957	0.3219
hCoV-19/USA/TX_2020/2020	SARS-CoV-2	0.1958	0.3219
hCoV-19/USA/RI_0520/2020	SARS-CoV-2	0.1959	0.3219
hCoV-19/USA/GA_2742/2020	SARS-CoV-2	0.1957	0.3219
hCoV-19/USA/FL_5125/2020	SARS-CoV-2	0.1958	0.3219
hCoV-19/USA/FL_5091/2020	SARS-CoV-2	0.1958	0.3219
SARS-CoV-2/Hu/DP/Kng/19-031	SARS-CoV-2	0.1958	0.3219
SARS-CoV-2/human/USA/CA-SCCPHD-UC14/2020	SARS-CoV-2	0.1958	0.3218
SARS-CoV-2/human/USA/CA-SCCPHD-UC16/2020	SARS-CoV-2	0.1958	0.3218
SARS-CoV-2/human/USA/UT-00010/2020	SARS-CoV-2	0.1958	0.3218
SARS-CoV-2/human/TWN/CGMH-CGU-06/2020	SARS-CoV-2	0.1958	0.3218
SARS-CoV-2/human/TWN/CGMH-CGU-08/2020	SARS-CoV-2	0.1958	0.3218
SARS-CoV-2/human/TWN/CGMH-CGU-07/2020	SARS-CoV-2	0.1958	0.3218
SARS-CoV-2/human/AUS/VIC139/2020	SARS-CoV-2	0.1963	0.3212
SARS-CoV-2/human/AUS/VIC141/2020	SARS-CoV-2	0.196	0.3217
SARS-CoV-2/human/AUS/VIC159/2020	SARS-CoV-2	0.1964	0.3211
SARS-CoV-2/human/AUS/VIC162/2020	SARS-CoV-2	0.196	0.3216
SARS-CoV-2/human/AUS/VIC165/2020	SARS-CoV-2	0.1965	0.3209
SARS-CoV-2/human/AUS/VIC189/2020	SARS-CoV-2	0.1963	0.3213
hCoV-19/USA/VA-DCLS-0010/2020	SARS-CoV-2	0.1958	0.3218
SARS-CoV-2/human/USA/WA-UW127/2020	SARS-CoV-2	0.1959	0.3218
SARS-CoV-2/human/USA/WA-UW162/2020	SARS-CoV-2	0.1959	0.3219
hCoV-19/USA/WA-UW231/2020	SARS-CoV-2	0.1958	0.3219
SARS-CoV-2/WA-UW303/human/2020/USA	SARS-CoV-2	0.1958	0.3218
hCoV-19/USA/ID-UW236/2020	SARS-CoV-2	0.1959	0.3218
SARS-CoV-2/WA-UW379/human/2020/USA	SARS-CoV-2	0.1959	0.3219
hCoV-19/USA/WA-UW217/2020	SARS-CoV-2	0.1958	0.3219
SARS-CoV-2/human/AUS/VIC111/2020	SARS-CoV-2	0.1958	0.3219
SARS-CoV-2/WA-UW202/human/2020/USA	SARS-CoV-2	0.1958	0.3219
SARS-CoV-2/human/AUS/VIC225/2020	SARS-CoV-2	0.1958	0.3219
hCoV-19/USA/WA-UW218/2020	SARS-CoV-2	0.1958	0.3219
SARS-CoV-2/WA-UW314/human/2020/USA	SARS-CoV-2	0.1958	0.3219
SARS-CoV-2/human/USA/WA-UW171/2020	SARS-CoV-2	0.1958	0.3218
SARS-CoV-2/human/USA/WA-UW142/2020	SARS-CoV-2	0.1959	0.3219
hCoV-19/USA/WA-UW245/2020	SARS-CoV-2	0.1958	0.3218
SARS-CoV-2/human/USA/WA-UW146/2020	SARS-CoV-2	0.1959	0.3219
SARS-CoV-2/WA-UW338/human/2020/USA	SARS-CoV-2	0.1958	0.3218
SARS-CoV-2/WA-UW374/human/2020/USA	SARS-CoV-2	0.1958	0.3219
hCoV-19/USA/WA-UW341/2020	SARS-CoV-2	0.1959	0.3219
hCoV-19/USA/WA-UW340/2020	SARS-CoV-2	0.1958	0.3218
SARS-CoV-2/WA-UW378/human/2020/USA	SARS-CoV-2	0.1959	0.3218
SARS-CoV-2/human/USA/WA-UW141/2020	SARS-CoV-2	0.1959	0.3218
SARS-CoV-2/human/USA/WA-UW163/2020	SARS-CoV-2	0.1959	0.3218
hCoV-19/USA/WA-UW363/2020	SARS-CoV-2	0.1959	0.3219
hCoV-19/USA/ID-UW297/2020	SARS-CoV-2	0.1958	0.3219
hCoV-19/USA/VA-DCLS-0021/2020	SARS-CoV-2	0.1958	0.3218
SARS-CoV-2/human/AUS/VIC171/2020	SARS-CoV-2	0.1958	0.3216
SARS-CoV-2/human/AUS/VIC203/2020	SARS-CoV-2	0.1958	0.3219
SARS-CoV-2/human/AUS/VIC83/2020	SARS-CoV-2	0.1958	0.3218
SARS-CoV-2/human/AUS/VIC151/2020	SARS-CoV-2	0.1966	0.3203
SARS-CoV-2/human/USA/WA-UW151/2020	SARS-CoV-2	0.1958	0.3218
SARS-CoV-2/human/AUS/VIC53/2020	SARS-CoV-2	0.1958	0.3218
SARS-CoV-2/human/AUS/VIC73/2020	SARS-CoV-2	0.1958	0.3218
SARS-CoV-2/human/AUS/VIC27/2020	SARS-CoV-2	0.1958	0.3218
SARS-CoV-2/human/AUS/VIC117/2020	SARS-CoV-2	0.1958	0.3218
SARS-CoV-2/human/AUS/VIC28/2020	SARS-CoV-2	0.1958	0.3218
SARS-CoV-2/human/AUS/VIC56/2020	SARS-CoV-2	0.1958	0.3218
SARS-CoV-2/human/AUS/VIC17/2020	SARS-CoV-2	0.1958	0.3218
SARS-CoV-2/human/AUS/VIC112/2020	SARS-CoV-2	0.1958	0.3218
SARS-CoV-2/human/AUS/VIC103/2020	SARS-CoV-2	0.1962	0.321
SARS-CoV-2/human/AUS/VIC33/2020	SARS-CoV-2	0.1958	0.3218
SARS-CoV-2/human/AUS/VIC35/2020	SARS-CoV-2	0.1958	0.3218
SARS-CoV-2/human/AUS/VIC215/2020	SARS-CoV-2	0.1958	0.3218
SARS-CoV-2/human/AUS/VIC108/2020	SARS-CoV-2	0.1958	0.3218
SARS-CoV-2/human/AUS/VIC150/2020	SARS-CoV-2	0.1963	0.3209
SARS-CoV-2/human/AUS/VIC77/2020	SARS-CoV-2	0.1961	0.3215
SARS-CoV-2/human/AUS/VIC86/2020	SARS-CoV-2	0.1958	0.3218
SARS-CoV-2/human/AUS/VIC100/2020	SARS-CoV-2	0.1965	0.3205
SARS-CoV-2/human/AUS/VIC85/2020	SARS-CoV-2	0.1957	0.3218
SARS-CoV-2/human/AUS/VIC32/2020	SARS-CoV-2	0.1964	0.3209
SARS-CoV-2/human/AUS/VIC51/2020	SARS-CoV-2	0.1959	0.3218
SARS-CoV-2/human/AUS/VIC209/2020	SARS-CoV-2	0.1964	0.321
SARS-CoV-2/WA-UW330/human/2020/USA	SARS-CoV-2	0.1958	0.3218
hCoV-19/USA/ID-UW260/2020	SARS-CoV-2	0.1958	0.3218
SARS-CoV-2/human/AUS/VIC104/2020	SARS-CoV-2	0.1966	0.3209
hCoV-19/USA/WA-UW365/2020	SARS-CoV-2	0.1958	0.3219
hCoV-19/USA/WA-UW275/2020	SARS-CoV-2	0.1958	0.322
SARS-CoV-2/human/TWN/CGMH-CGU-10/2020	SARS-CoV-2	0.1957	0.3218
SARS-CoV-2/human/TWN/CGMH-CGU-11/2020	SARS-CoV-2	0.1957	0.3218
hCoV-19/USA/OR-UW287/2020	SARS-CoV-2	0.1959	0.3219
SARS-CoV-2/WA-UW380/human/2020/USA	SARS-CoV-2	0.1959	0.3218
hCoV-19/USA/WA-UW344/2020	SARS-CoV-2	0.1959	0.3218
hCoV-19/USA/WA-UW256/2020	SARS-CoV-2	0.1959	0.3219
hCoV-19/USA/WA-UW230/2020	SARS-CoV-2	0.1958	0.3219
hCoV-19/USA/WA-UW310/2020	SARS-CoV-2	0.1958	0.3219
hCoV-19/USA/WA-UW200/2020	SARS-CoV-2	0.1959	0.3219
hCoV-19/USA/WA-UW216/2020	SARS-CoV-2	0.1959	0.3218
hCoV-19/USA/WA-UW242/2020	SARS-CoV-2	0.1958	0.3219
hCoV-19/USA/WA-UW301/2020	SARS-CoV-2	0.1958	0.3218
hCoV-19/USA/WA-UW194/2020	SARS-CoV-2	0.1957	0.3219
hCoV-19/USA/WA-UW266/2020	SARS-CoV-2	0.1958	0.322
hCoV-19/USA/CZB-RR057-014/2020	SARS-CoV-2	0.1959	0.3217
SARS-CoV-2/human/USA/VA-DCLS-0014/2020	SARS-CoV-2	0.1959	0.3219
hCoV-19/USA/WA-UW317/2020	SARS-CoV-2	0.1958	0.3219
SARS-Cov-2/Manga1/human/2020/PAK	SARS-CoV-2	0.1959	0.3215
SARS-CoV-2/human/AUS/VIC194/2020	SARS-CoV-2	0.196	0.3211
SARS-CoV-2/human/USA/WA-UW119/2020	SARS-CoV-2	0.1959	0.3218
SARS-CoV-2/human/TWN/CGMH-CGU-02/2020	SARS-CoV-2	0.1961	0.3216
SARS-CoV-2/KMS1/human/2020/CHN	SARS-CoV-2	0.1952	0.3221
hCoV-19/USA/WA-UW299/2020	SARS-CoV-2	0.1959	0.3218
hCoV-19/USA/WA-UW-1785/2020	SARS-CoV-2	0.1959	0.3219
hCoV-19/USA/WA-UW-1984/2020	SARS-CoV-2	0.1959	0.3219
hCoV-19/USA/WA-UW-1986/2020	SARS-CoV-2	0.1958	0.3219
hCoV-19/USA/WA-UW-1944/2020	SARS-CoV-2	0.1959	0.3219
hCoV-19/USA/WA-UW-1840/2020	SARS-CoV-2	0.1959	0.3219
hCoV-19/USA/WA-UW-1822/2020	SARS-CoV-2	0.1958	0.3219
hCoV-19/USA/WA-UW-1700/2020	SARS-CoV-2	0.1959	0.3218
SARS-CoV-2/human/USA/AZ-ASU2922/2020	SARS-CoV-2	0.1959	0.3218
SARS-CoV-2/human/USA/VA-DCLS-0004/2020	SARS-CoV-2	0.1959	0.3219
hCoV-19/USA/VA-DCLS-0018/2020	SARS-CoV-2	0.1959	0.3218
SARS-CoV-2/human/USA/VA-DCLS-0003/2020	SARS-CoV-2	0.1959	0.3219
hCoV-19/USA/VA-DCLS-0019/2020	SARS-CoV-2	0.1959	0.3218
hCoV-19/USA/WA-UW-1702/2020	SARS-CoV-2	0.1959	0.3218
SARS-CoV-2/human/USAWA-UW416/2020	SARS-CoV-2	0.1959	0.3218
hCoV-19/USA/WA-UW-1913/2020	SARS-CoV-2	0.1959	0.3219
hCoV-19/USA/WA-UW-1666/2020	SARS-CoV-2	0.1958	0.3218
SARS-CoV-2/human/USAWA-UW418/2020	SARS-CoV-2	0.1959	0.3219
SARS-CoV-2/human/USAWA-UW447/2020	SARS-CoV-2	0.1959	0.3218
SARS-CoV-2/human/USAWA-UW403/2020	SARS-CoV-2	0.1959	0.3218
SARS-CoV-2/human/USACT-UW427/2020	SARS-CoV-2	0.1959	0.3218
SARS-CoV-2/human/USAWA-UW438/2020	SARS-CoV-2	0.1959	0.3219
SARS-CoV-2/human/USAWA-UW425/2020	SARS-CoV-2	0.1959	0.3219
hCoV-19/USA/WA-UW-1683/2020	SARS-CoV-2	0.1959	0.3218
SARS-CoV-2/human/USACT-UW420/2020	SARS-CoV-2	0.1959	0.3218
hCoV-19/USA/WA-UW-1782/2020	SARS-CoV-2	0.1958	0.3218
hCoV-19/USA/WA-UW-1695/2020	SARS-CoV-2	0.1959	0.3218
SARS-CoV-2/human/USACT-UW412/2020	SARS-CoV-2	0.1959	0.3218
SARS-CoV-2/human/USAWA-UW445/2020	SARS-CoV-2	0.1959	0.3218
SARS-CoV-2/human/USAWA-UW401/2020	SARS-CoV-2	0.1959	0.3219
hCoV-19/USA/UNKNOWN-UW-1817/2020	SARS-CoV-2	0.1959	0.3219
hCoV-19/USA/OR-UW-1851/2020	SARS-CoV-2	0.1959	0.3218
SARS-CoV-2/human/USAWA-UW453/2020	SARS-CoV-2	0.1959	0.3218
SARS-CoV-2/human/USAWA-UW466/2020	SARS-CoV-2	0.1959	0.3218
SARS-CoV-2/human/USAWA-UW435/2020	SARS-CoV-2	0.1959	0.3218
hCoV-19/USA/WA-UW-1860/2020	SARS-CoV-2	0.1959	0.3218
SARS-CoV-2/Wuhan_IME-WH01/human/2019/CHN	SARS-CoV-2	0.1958	0.3217
SARS-CoV-2/Wuhan_IME-WH05/human/2019/CHN	SARS-CoV-2	0.1958	0.3218
SARS-CoV-2/Wuhan_IME-WH04/human/2019/CHN	SARS-CoV-2	0.1958	0.3218
SARS-CoV-2/Wuhan_IME-WH02/human/2019/CHN	SARS-CoV-2	0.1958	0.3218
SARS-CoV-2/Wuhan_IME-WH03/human/2019/CHN	SARS-CoV-2	0.1959	0.3218
hCoV-19/USA/UNKNOWN-UW-1816/2020	SARS-CoV-2	0.1959	0.3219
hCoV-19/USA/WA-UW-1863/2020	SARS-CoV-2	0.1959	0.3219
SARS-CoV-2/human/USACT-UW423/2020	SARS-CoV-2	0.1958	0.3218
hCoV-19/USA/OR-UW-1849/2020	SARS-CoV-2	0.1958	0.3219
SARS-CoV-2/human/USAWA-UW404/2020	SARS-CoV-2	0.1959	0.3219
hCoV-19/USA/WA-UW-1294/2020	SARS-CoV-2	0.1959	0.3219
hCoV-19/USA/WA-UW-1805/2020	SARS-CoV-2	0.1958	0.3219
hCoV-19/USA/WA-UW-1744/2020	SARS-CoV-2	0.1959	0.3218
SARS-CoV-2/human/AUS/VIC317/2020	SARS-CoV-2	0.1958	0.3218
hCoV-19/USA/VA-DCLS-0024/2020	SARS-CoV-2	0.1959	0.3219
SARS-CoV-2/human/USA/NY-PV08146/2020	SARS-CoV-2	0.1959	0.3219
SARS-CoV-2/human/USA/NY-PV08148/2020	SARS-CoV-2	0.1958	0.3219
SARS-CoV-2/human/USAWA-UW414/2020	SARS-CoV-2	0.1958	0.3218
SARS-CoV-2/human/AUS/VIC316/2020	SARS-CoV-2	0.1958	0.3218
SARS-CoV-2/human/AUS/VIC265/2020	SARS-CoV-2	0.1959	0.3218
SARS-CoV-2/human/AUS/VIC288/2020	SARS-CoV-2	0.1958	0.3219
hCoV-19/USA/WA-UW-1843/2020	SARS-CoV-2	0.1958	0.3218
hCoV-19/USA/IL-UW-1311/2020	SARS-CoV-2	0.1959	0.3218
SARS-CoV-2/human/USAWA-UW422/2020	SARS-CoV-2	0.1959	0.3218
SARS-CoV-2/human/USAWA-UW456/2020	SARS-CoV-2	0.1959	0.3219
hCoV-19/USA/WA-UW-1705/2020	SARS-CoV-2	0.1959	0.3219
SARS-CoV-2/human/USAWA-UW394/2020	SARS-CoV-2	0.1959	0.3219
hCoV-19/USA/WA-UW-1778/2020	SARS-CoV-2	0.1959	0.3219
hCoV-19/USA/UNKNOWN-UW-1791/2020	SARS-CoV-2	0.1959	0.3219
SARS-CoV-2/human/USAWA-UW429/2020	SARS-CoV-2	0.1958	0.3218
SARS-CoV-2/human/USAUNKNOWN-UW398/2020	SARS-CoV-2	0.1959	0.3219
hCoV-19/USA/WA-UW-1760/2020	SARS-CoV-2	0.1958	0.3219
hCoV-19/USA/WA-UW-1784/2020	SARS-CoV-2	0.1958	0.3218
hCoV-19/USA/WA-UW-1850/2020	SARS-CoV-2	0.1959	0.3219
SARS-CoV-2/human/USAWA-UW419/2020	SARS-CoV-2	0.1958	0.3219
SARS-CoV-2/human/USAWA-UW448/2020	SARS-CoV-2	0.1958	0.322
SARS-CoV-2/human/TUR/ERAGEM-001/2020	SARS-CoV-2	0.1957	0.3218
SARS-CoV-2/human/USA/NY-PV09099/2020	SARS-CoV-2	0.1958	0.3218
SARS-CoV-2/human/USA/NY-PV09154/2020	SARS-CoV-2	0.1958	0.3219
SARS-CoV-2/human/USA/NY-PV08489/2020	SARS-CoV-2	0.1958	0.3218
SARS-CoV-2/human/USA/NY-PV09067/2020	SARS-CoV-2	0.1958	0.3219
SARS-CoV-2/human/USA/NY-PV08498/2020	SARS-CoV-2	0.1957	0.3218
SARS-CoV-2/human/USA/NY-PV09061/2020	SARS-CoV-2	0.1957	0.3219
SARS-CoV-2/human/USA/NY-PV09063/2020	SARS-CoV-2	0.1958	0.3219
SARS-CoV-2/human/USA/NY-PV08135/2020	SARS-CoV-2	0.1958	0.3219
SARS-CoV-2/human/USA/NY-PV08136/2020	SARS-CoV-2	0.1957	0.3219
SARS-CoV-2/human/ITA/INMI1/2020	SARS-CoV-2	0.1958	0.3218
SARS-CoV-2/ISR_JP0320/human/2020/ISR	SARS-CoV-2	0.1958	0.3218
SARS-CoV-2/human/AUS/VIC268/2020	SARS-CoV-2	0.1958	0.3219
SARS-CoV-2/human/ESP/Valencia11/2020	SARS-CoV-2	0.1958	0.3218
SARS-CoV-2/human/AUS/VIC301/2020	SARS-CoV-2	0.1967	0.3207
SARS-CoV-2/human/USA/NY-PV09075/2020	SARS-CoV-2	0.1957	0.3219
SARS-CoV-2/human/USA/NY-PV09116/2020	SARS-CoV-2	0.1958	0.3218
SARS-CoV-2/human/CHN/IME-HZ01/2020	SARS-CoV-2	0.1958	0.3218
SARS-CoV-2/human/AUS/VIC272/2020	SARS-CoV-2	0.1958	0.3218
SARS-CoV-2/human/AUS/VIC294/2020	SARS-CoV-2	0.1958	0.3218
SARS-CoV-2/human/USA/NY-PV09156/2020	SARS-CoV-2	0.1958	0.3217
Guangzhou/GZ8H0002/2020	SARS-CoV-2	0.1958	0.3218
Guangzhou/GZ8H0003/2020	SARS-CoV-2	0.1958	0.3218
Guangzhou/GZ8H0008/2020	SARS-CoV-2	0.1958	0.3218
Guangzhou/GZ8H0010/2020	SARS-CoV-2	0.1958	0.3218
Guangzhou/GZ8H0011/2020	SARS-CoV-2	0.1958	0.3218
Guangzhou/GZ8H0007/2020	SARS-CoV-2	0.1958	0.3218
2019-nCoV/USA-WA1/2020/P2	SARS-CoV-2	0.1958	0.3218
2019-nCoV/USA-WA1/2020/P1	SARS-CoV-2	0.1958	0.3218
Guangzhou/GZ8H0016/2020	SARS-CoV-2	0.1958	0.3219
Guangzhou/GZ8H0005/2020	SARS-CoV-2	0.1958	0.3218
Guangzhou/GZ8H0004/2020	SARS-CoV-2	0.1958	0.3218
SARS-CoV-2/human/AUS/VIC293/2020	SARS-CoV-2	0.1959	0.3218
SARS-CoV-2/human/CHN/Beijing_IME-BJ03/2020	SARS-CoV-2	0.1958	0.3218
SARS-CoV-2/human/CHN/Beijing_IME-BJ04/2020	SARS-CoV-2	0.1958	0.3218
SARS-CoV-2/human/GRC/16/2020	SARS-CoV-2	0.1958	0.3219
SARS-CoV-2/human/USA/NY-PV09147/2020	SARS-CoV-2	0.1958	0.3219
SARS-CoV-2/human/AUS/VIC277/2020	SARS-CoV-2	0.1958	0.3219
SARS-CoV-2/human/ESP/Valencia12/2020	SARS-CoV-2	0.1958	0.3219
SARS-CoV-2/human/ESP/Valencia15/2020	SARS-CoV-2	0.1958	0.3219
SARS-CoV-2/human/ESP/Valencia14/2020	SARS-CoV-2	0.1958	0.3219
SARS-CoV-2/human/AUS/VIC295/2020	SARS-CoV-2	0.1958	0.322
SARS-CoV-2/human/AUS/VIC256/2020	SARS-CoV-2	0.1958	0.3219
SARS-CoV-2/human/AUS/VIC304/2020	SARS-CoV-2	0.1958	0.322
Guangzhou/GZ8H0001/2020	SARS-CoV-2	0.1958	0.3218
SARS-CoV-2/human/CHN/Beijing_IME-BJ07/2020	SARS-CoV-2	0.1958	0.3219
SARS-CoV-2/human/CHN/Beijing_IME-BJ01/2020	SARS-CoV-2	0.1958	0.3218
SARS-CoV-2/human/USAWA-UW393/2020	SARS-CoV-2	0.1958	0.3217
hCoV-19/USA/WA-UW-1796/2020	SARS-CoV-2	0.1958	0.3219
hCoV-19/USA/WA-UW-1718/2020	SARS-CoV-2	0.1959	0.3219
hCoV-19/USA/WA-UW-1756/2020	SARS-CoV-2	0.1959	0.3218
SARS-CoV-2/ENV/USA/UF-3/2020	SARS-CoV-2	0.1958	0.3217
SARS-CoV-2/human/USA/FL_9655/2020	SARS-CoV-2	0.1958	0.3218
SARS-CoV-2/human/USA/GA_1847/2020	SARS-CoV-2	0.1958	0.3217
SARS-CoV-2/human/USA/SC_3569/2020	SARS-CoV-2	0.1958	0.3217
SARS-CoV-2/human/USA/SC_3520/2020	SARS-CoV-2	0.1958	0.3217
SARS-CoV-2/human/USA/SC_3570/2020	SARS-CoV-2	0.1958	0.3217
hCov-19/USA/GA_1320/2020	SARS-CoV-2	0.1958	0.3217
hCov-19/USA/GA_1445/2020	SARS-CoV-2	0.1958	0.3217
SARS-CoV-2/human/USA/GA_2055/2020	SARS-CoV-2	0.1958	0.3218
SARS-CoV-2/human/USA/GA_2118/2020	SARS-CoV-2	0.1958	0.3217
SARS-CoV-2/human/USA/GA_2343/2020	SARS-CoV-2	0.1958	0.3218
SARS-CoV-2/human/USA/SC_3575/2020	SARS-CoV-2	0.1958	0.3218
SARS-CoV-2/human/USA/SC_3571/2020	SARS-CoV-2	0.1958	0.3217
SARS-CoV-2/human/USA/SC_6370/2020	SARS-CoV-2	0.1958	0.3218
SARS-CoV-2/human/USA/GA_2120/2020	SARS-CoV-2	0.1958	0.3217
SARS-CoV-2/human/USA/UNC_200181/2020	SARS-CoV-2	0.1958	0.3218
SARS-CoV-2/human/USA/NY-PV08490/2020	SARS-CoV-2	0.1958	0.3218
SARS-CoV-2/human/USA/UF-2/2020	SARS-CoV-2	0.1958	0.3218
SARS-CoV-2/human/USA/NV_0052/2020	SARS-CoV-2	0.1958	0.3219
hCov-19/USA/TX_2039/2020	SARS-CoV-2	0.1958	0.322
SARS-CoV-2/human/USA/VA_6171/2020	SARS-CoV-2	0.1958	0.3218
SARS-CoV-2/Fuyang_FY002/human/2020/CHN	SARS-CoV-2	0.1957	0.3219
hCoV-19/USA/WA-UW-1745/2020	SARS-CoV-2	0.1958	0.3218
hCoV-19/USA/WA-UW-1919/2020	SARS-CoV-2	0.1958	0.3219
SARS-CoV-2/human/USAWA-UW436/2020	SARS-CoV-2	0.1958	0.3218
SARS-CoV-2/human/USAWA-UW434/2020	SARS-CoV-2	0.1959	0.3218
hCoV-19/USA/WA-UW-1765/2020	SARS-CoV-2	0.1959	0.3219
SARS-CoV-2/human/USAWA-UW391/2020	SARS-CoV-2	0.1958	0.3219
SARS-CoV-2/human/AUS/VIC280/2020	SARS-CoV-2	0.1957	0.322
SARS-CoV-2/human/AUS/VIC305/2020	SARS-CoV-2	0.1957	0.322
SARS-CoV-2/human/AUS/VIC326/2020	SARS-CoV-2	0.1957	0.322
SARS-CoV-2/human/AUS/VIC299/2020	SARS-CoV-2	0.1958	0.3219
SARS-CoV-2/human/AUS/VIC322/2020	SARS-CoV-2	0.1959	0.3218
SARS-CoV-2/human/AUS/VIC325/2020	SARS-CoV-2	0.1958	0.3219
hCoV-19/USA/WA-UW-1801/2020	SARS-CoV-2	0.1958	0.3219
SARS-CoV-2/human/USA/NY-PV09077/2020	SARS-CoV-2	0.1958	0.322
SARS-CoV-2/human/USA/NY-PV09079/2020	SARS-CoV-2	0.1958	0.3219
SARS-CoV-2/human/USA/NY-PV08455/2020	SARS-CoV-2	0.1958	0.3219
SARS-CoV-2/human/USA/NY-PV09032/2020	SARS-CoV-2	0.1958	0.3219
SARS-CoV-2/human/USA/NY-PV09134/2020	SARS-CoV-2	0.1958	0.3219
SARS-CoV-2/human/USA/NY-PV08472/2020	SARS-CoV-2	0.1959	0.3219
SARS-CoV-2/human/USA/NY-PV08478/2020	SARS-CoV-2	0.1958	0.3219
SARS-CoV-2/human/USA/NY-PV08461/2020	SARS-CoV-2	0.1959	0.3219
SARS-CoV-2/human/USA/NY-PV08138/2020	SARS-CoV-2	0.1958	0.3219
SARS-CoV-2/human/USA/NY-PV08428/2020	SARS-CoV-2	0.1958	0.3219
SARS-CoV-2/human/USA/NY-PV08127/2020	SARS-CoV-2	0.1958	0.322
SARS-CoV-2/human/USA/NY-PV08469/2020	SARS-CoV-2	0.1958	0.322
SARS-CoV-2/human/USA/NY-PV08481/2020	SARS-CoV-2	0.1958	0.322
SARS-CoV-2/human/USA/NY-PV08412/2020	SARS-CoV-2	0.1958	0.3219
SARS-CoV-2/human/USA/NY-PV08143/2020	SARS-CoV-2	0.1958	0.3219
SARS-CoV-2/human/USA/NY-PV08463/2020	SARS-CoV-2	0.1959	0.3219
SARS-CoV-2/human/USA/NY-PV08149/2020	SARS-CoV-2	0.1958	0.322
SARS-CoV-2/human/USA/NY-PV09102/2020	SARS-CoV-2	0.1958	0.3219
SARS-CoV-2/human/USA/NY-PV09057/2020	SARS-CoV-2	0.1958	0.3219
SARS-CoV-2/human/USA/NY-PV09165/2020	SARS-CoV-2	0.1958	0.3219
SARS-CoV-2/human/USA/NY-PV09171/2020	SARS-CoV-2	0.1958	0.3219
SARS-CoV-2/human/USA/NY-PV08427/2020	SARS-CoV-2	0.1958	0.3219
SARS-CoV-2/human/USA/NY-PV08444/2020	SARS-CoV-2	0.1958	0.3219
SARS-CoV-2/human/USA/NY-PV08452/2020	SARS-CoV-2	0.1958	0.3219
SARS-CoV-2/human/USA/NY-PV08453/2020	SARS-CoV-2	0.1958	0.3219
SARS-CoV-2/human/USA/NY-PV08466/2020	SARS-CoV-2	0.1958	0.3219
SARS-CoV-2/human/USA/NY-PV08474/2020	SARS-CoV-2	0.1958	0.3219
SARS-CoV-2/human/USA/NY-PV08492/2020	SARS-CoV-2	0.1958	0.3219
SARS-CoV-2/human/USA/NY-PV09021/2020	SARS-CoV-2	0.1958	0.3219
SARS-CoV-2/human/USA/NY-PV09186/2020	SARS-CoV-2	0.1958	0.3219
[truncated: 2,562 more rows]

## Sheet: SARS-CoV-2
SeqName	A	C	G	T	Sum(ACGT)	PA	PC	PG	CG content	PT	AA	AC	AG	AT	CA	CC	CG	CT	GA	GC	GG	GT	TA	TC	TG	TT	Sum	PAA	PAC	PAG	PAT	PCA	PCC	PCG	PCT	PGA	PGC	PGG	PGT	PTA	PTC	PTG	PTT		ICpG
[truncated: 2,666 more rows]

[truncated: 6 more sheets: MERS, SARS-CoV, Bovine CoV, Canine CoV, Murine MHV, Porcine HEV]
