# Supplementary material for: Coronavirus genomes carry the signatures of their habitats
Source: PLoS One. 2020 Dec 22;15(12):e0244025. doi: 10.1371/journal.pone.0244025 (PMC7755226; doi:10.1371/journal.pone.0244025)
Supplement: S3 File — (XLSX) [file pone.0244025.s015.xlsx]

## Sheet: I_CpG
SeqName	Virus	PC	PG	PCG	ICpG (SARS-COV-2)	ICpG (MERS)	ICpG (SARS-COV)	ICpG (Bovine CoV)	ICpG (Canine CoV)	ICpG (Murine MHV)	ICpG (Porcine HEV)
BetaCoV/Wuhan/IPBCAMS-WH-01/2019	SARS-CoV-2	0.1837	0.1962	0.3799	0.408322
BetaCoV/Wuhan/WH-01/2019	SARS-CoV-2	0.1837	0.1962	0.3799	0.407844
BetaCoV/Wuhan/IPBCAMS-WH-02/2019	SARS-CoV-2	0.1838	0.1962	0.38	0.407308
BetaCoV/Wuhan/IPBCAMS-WH-03/2019	SARS-CoV-2	0.1837	0.1961	0.3798	0.407601
BetaCoV/Wuhan/IPBCAMS-WH-04/2019	SARS-CoV-2	0.1837	0.1962	0.3799	0.407516
WIV02	SARS-CoV-2	0.1838	0.1963	0.3801	0.407974
WIV04	SARS-CoV-2	0.1837	0.1961	0.3798	0.40771
WIV05	SARS-CoV-2	0.1839	0.1963	0.3802	0.407384
WIV06	SARS-CoV-2	0.1839	0.1963	0.3802	0.407356
WIV07	SARS-CoV-2	0.1839	0.1963	0.3802	0.407315
SARS-CoV-2/Wuhan_IME-WH01/human/2019/CHN	SARS-CoV-2	0.1836	0.1963	0.3799	0.406804
SARS-CoV-2/Wuhan_IME-WH02/human/2019/CHN	SARS-CoV-2	0.1836	0.1962	0.3798	0.408175
SARS-CoV-2/Wuhan_IME-WH03/human/2019/CHN	SARS-CoV-2	0.1836	0.1963	0.3799	0.407967
SARS-CoV-2/Wuhan_IME-WH04/human/2019/CHN	SARS-CoV-2	0.1838	0.1965	0.3803	0.406397
SARS-CoV-2/Wuhan_IME-WH05/human/2019/CHN	SARS-CoV-2	0.1836	0.1963	0.3799	0.406804
BetaCoV/Wuhan/WH19008/2019?	SARS-CoV-2	0.1837	0.1962	0.3799	0.407503
BetaCoV/Wuhan/WH19001/2019	SARS-CoV-2	0.1837	0.1961	0.3798	0.40771
BetaCoV/Wuhan/WH19005/2019	SARS-CoV-2	0.1837	0.1961	0.3798	0.405853
Wuhan-Hu-1	SARS-CoV-2	0.1837	0.1961	0.3798	0.407547
TKYE6182_2020	SARS-CoV-2	0.1836	0.1961	0.3797	0.407769
SNU01	SARS-CoV-2	0.1836	0.196	0.3796	0.406118
SARS-CoV-2/human/HKG/HK20/2020	SARS-CoV-2	0.1838	0.1961	0.3799	0.409386
BetaCoV/Wuhan/WH-03/2019	SARS-CoV-2	0.1837	0.1962	0.3799	0.407816
BetaCoV/Wuhan/IPBCAMS-WH-05/2020	SARS-CoV-2	0.1838	0.1962	0.38	0.40739
BetaCoV/Wuhan/WH19004/2020	SARS-CoV-2	0.1836	0.1961	0.3797	0.407864
BetaCoV/Wuhan/WH-04/2019	SARS-CoV-2	0.1838	0.1962	0.38	0.40754
SARS-CoV-2/WH-09/human/2020/CHN	SARS-CoV-2	0.1839	0.1962	0.3801	0.407714
SARS-CoV-2/human/THA/SI200040-NT/2020	SARS-CoV-2	0.1838	0.1964	0.3802	0.40804
SARS-CoV-2/Wuhan_OS52/human/2020/CHN	SARS-CoV-2	0.1839	0.1961	0.38	0.407581
2019-nCoV_HKU-SZ-002a_2020	SARS-CoV-2	0.1838	0.1964	0.3802	0.40666
2019-nCoV_HKU-SZ-005b_2020	SARS-CoV-2	0.1837	0.1961	0.3798	0.406782
SARS-CoV-2/Yunnan-01/human/2020/CHN	SARS-CoV-2	0.1837	0.196	0.3797	0.407755
2019-nCoV/USA-WA1/2020	SARS-CoV-2	0.1838	0.1962	0.38	0.407404
2019-nCoV/USA-WA1/2020/P1	SARS-CoV-2	0.1839	0.1963	0.3802	0.407452
2019-nCoV/USA-WA1/2020/P2	SARS-CoV-2	0.1838	0.1963	0.3801	0.408329
20cov-1L	SARS-CoV-2	0.1839	0.1963	0.3802	0.407643
SARS-CoV-2/KMS1/human/2020/CHN	SARS-CoV-2	0.184	0.1954	0.3794	0.409325
2019-nCoV/USA-IL1/2020	SARS-CoV-2	0.1838	0.1962	0.38	0.40784
SARS-CoV-2/HZ-48/human/2020/CHN	SARS-CoV-2	0.1837	0.1964	0.3801	0.407661
SARS-CoV-2/HZ-49/human/2020/CHN	SARS-CoV-2	0.1837	0.1964	0.3801	0.407661
SARS-CoV-2/HZ-79/human/2020/CHN	SARS-CoV-2	0.1837	0.1964	0.3801	0.407661
SARS-CoV-2/HZ-90/human/2020/CHN	SARS-CoV-2	0.1837	0.1964	0.3801	0.407661
SARS-CoV-2/HZ-91/human/2020/CHN	SARS-CoV-2	0.1837	0.1964	0.3801	0.407661
2019-nCoV/USA-CA2/2020	SARS-CoV-2	0.1837	0.1962	0.3799	0.407612
2019-nCoV/USA-AZ1/2020	SARS-CoV-2	0.1838	0.1962	0.38	0.406476
SARS-CoV-2/human/CHN/IME-HZ01/2020	SARS-CoV-2	0.1839	0.1963	0.3802	0.407302
SARS-CoV-2/human/CHN/WHUHnCoV001/2020	SARS-CoV-2	0.1836	0.1962	0.3798	0.409254
SARS-CoV-2/human/CHN/WHUHnCoV002/2020	SARS-CoV-2	0.1835	0.1963	0.3798	0.408408
SARS-CoV-2/human/CHN/WHUHnCoV003/2020	SARS-CoV-2	0.1837	0.1964	0.3801	0.413621
SARS-CoV-2/human/CHN/WHUHnCoV004/2020	SARS-CoV-2	0.1837	0.1965	0.3802	0.40857
SARS-CoV-2/human/CHN/WHUHnCoV005/2020	SARS-CoV-2	0.1838	0.1963	0.3801	0.407332
SARS-CoV-2/human/CHN/WHUHnCoV006/2020	SARS-CoV-2	0.1837	0.1964	0.3801	0.409093
SARS-CoV-2/human/CHN/WHUHnCoV007/2020	SARS-CoV-2	0.1836	0.1963	0.3799	0.40734
SARS-CoV-2/human/CHN/WHUHnCoV008/2020	SARS-CoV-2	0.1837	0.1965	0.3802	0.407889
SARS-CoV-2/human/CHN/WHUHnCoV011/2020	SARS-CoV-2	0.1837	0.1963	0.38	0.408343
SARS-CoV-2/human/CHN/WHUHnCoV012/2020	SARS-CoV-2	0.1839	0.1964	0.3803	0.408498
SARS-CoV-2/human/CHN/WHUHnCoV020/2020	SARS-CoV-2	0.1836	0.1963	0.3799	0.399906
SARS-CoV-2/human/CHN/WHUHnCoV021/2020	SARS-CoV-2	0.1839	0.1964	0.3803	0.409342
SARS-CoV-2/nCoV-19-01S/human/2020/VNM	SARS-CoV-2	0.1837	0.1961	0.3798	0.406782
SARS-CoV-2/nCoV-19-02S/human/2020/VNM	SARS-CoV-2	0.1837	0.1962	0.3799	0.406588
SARS-CoV-2/human/HKG/HKU-001a/2020	SARS-CoV-2	0.1837	0.1961	0.3798	0.40771
SARS-CoV-2/HZ-60/human/2020/CHN	SARS-CoV-2	0.1837	0.1964	0.3801	0.407661
SARS-CoV-2/HZ-62/human/2020/CHN	SARS-CoV-2	0.1837	0.1964	0.3801	0.407661
2019-nCoV/USA-CA1/2020	SARS-CoV-2	0.1838	0.1961	0.3799	0.407611
SARS-CoV-2/human/HKG/HKU-902a/2020	SARS-CoV-2	0.1838	0.1962	0.38	0.407308
SARS-CoV-2/HZ-162/human/2020/CHN	SARS-CoV-2	0.1837	0.1964	0.3801	0.407661
SARS-CoV-2/HZ-178/human/2020/CHN	SARS-CoV-2	0.1837	0.1964	0.3801	0.407661
SARS-CoV-2/HZ-185/human/2020/CHN	SARS-CoV-2	0.1837	0.1964	0.3801	0.407661
SARS-CoV-2/human/THA/SI200383-NT/2020	SARS-CoV-2	0.1838	0.1963	0.3801	0.40818
SARS-CoV-2/human/THA/SI203285-NT/2020	SARS-CoV-2	0.1837	0.1963	0.38	0.407335
SARS-CoV-2/human/CHN/Beijing_IME-BJ01/2020	SARS-CoV-2	0.1838	0.1962	0.38	0.406612
SARS-CoV-2/human/HKG/HKU-902b/2020	SARS-CoV-2	0.1838	0.1961	0.3799	0.407489
SARS-CoV-2/human/HKG/HKU-903a/2020	SARS-CoV-2	0.1838	0.196	0.3798	0.406768
SARS-CoV-2/HZ-477/human/2020/CHN	SARS-CoV-2	0.1837	0.1964	0.3801	0.407661
SARS-CoV-2/human/HKG/HKU-905a/2020	SARS-CoV-2	0.1838	0.196	0.3798	0.406768
Weifang/WFCDC0001/2020	SARS-CoV-2	0.1841	0.1964	0.3805	0.406598
SARS-CoV-2/Wuhan_YB012506/human/2020/CHN	SARS-CoV-2	0.1839	0.1962	0.3801	0.4074
SARS-CoV-2/Wuhan_YB012504/human/2020/CHN	SARS-CoV-2	0.1839	0.1962	0.3801	0.407414
BetaCoV/Japan/AI/I-004/2020	SARS-CoV-2	0.1838	0.1961	0.3799	0.407146
BetaCoV/Australia/VIC01/2020	SARS-CoV-2	0.1837	0.196	0.3797	0.406033
BetaCoV/USA/WA1-A12/2020	SARS-CoV-2	0.1838	0.1962	0.38	0.407404
BetaCoV/USA/WA1-F6/2020	SARS-CoV-2	0.1838	0.1962	0.38	0.407404
SARS-CoV-2/CGMH-CGU-01/human2020/TWN	SARS-CoV-2	0.1837	0.1962	0.3799	0.407898
SARS-CoV-2/HZ-481/human/2020/CHN	SARS-CoV-2	0.1837	0.1964	0.3801	0.407661
SARS-CoV-2/HZ-551/human/2020/CHN	SARS-CoV-2	0.1837	0.1964	0.3801	0.407661
SARS-CoV-2/HZ-576/human/2020/CHN	SARS-CoV-2	0.1837	0.1964	0.3801	0.407661
SARS-CoV-2/HZ-638/human/2020/CHN	SARS-CoV-2	0.1837	0.1964	0.3801	0.407661
SARS-CoV-2/human/THA/SI200433-NT/2020	SARS-CoV-2	0.1838	0.1964	0.3802	0.40778
SARS-CoV-2/human/THA/SI200468-NT/2020	SARS-CoV-2	0.1837	0.1964	0.3801	0.407961
SARS-CoV-2/human/AUS/VIC03/2020	SARS-CoV-2	0.1843	0.197	0.3813	0.420297
Guangzhou/GZ8H0001/2020	SARS-CoV-2	0.1838	0.1963	0.3801	0.406896
Guangzhou/GZ8H0002/2020	SARS-CoV-2	0.1838	0.1963	0.3801	0.407605
Guangzhou/GZ8H0007/2020	SARS-CoV-2	0.1839	0.1963	0.3802	0.40823
Guangzhou/GZ8H0016/2020	SARS-CoV-2	0.1838	0.1963	0.3801	0.406541
Weifang/WFCDC0002/2020	SARS-CoV-2	0.184	0.1963	0.3803	0.407967
SARS-CoV-2/Wuhan_YB012611/human/2020/CHN	SARS-CoV-2	0.1839	0.1964	0.3803	0.406099
SARS-CoV-2/Wuhan_YB012605/human/2020/CHN	SARS-CoV-2	0.1839	0.1962	0.3801	0.407468
SARS-CoV-2/Wuhan_YB012602/human/2020/CHN	SARS-CoV-2	0.1839	0.1962	0.3801	0.407428
SARS-CoV-2/105/human/2020/CHN	SARS-CoV-2	0.1837	0.196	0.3797	0.408684
SARS-CoV-2/human/THA/SI200478-NST/2020	SARS-CoV-2	0.1837	0.1964	0.3801	0.407865
Weifang/WFCDC0004/2020	SARS-CoV-2	0.1839	0.1962	0.3801	0.408301
Weifang/WFCDC0003/2020	SARS-CoV-2	0.1838	0.1962	0.38	0.406721
Guangzhou/GZMU0059/2020	SARS-CoV-2	0.1838	0.1963	0.3801	0.40751
SARS-CoV-2/human/CHN/Beijing_IME-BJ05/2020	SARS-CoV-2	0.1838	0.1963	0.3801	0.407851
SARS-CoV-2/29/human/2020/IND	SARS-CoV-2	0.1839	0.1963	0.3802	0.407356
SARS-CoV-2/CA6/human/2020/USA	SARS-CoV-2	0.1839	0.1962	0.3801	0.407509
SARS-CoV-2/human/HKG/HKU-903b/2020	SARS-CoV-2	0.1838	0.196	0.3798	0.406768
SARS-CoV-2/human/HKG/HKU-907a/2020	SARS-CoV-2	0.1837	0.1962	0.3799	0.40783
SARS-CoV-2/human/HKG/HKU-908a/2020	SARS-CoV-2	0.1837	0.1961	0.3798	0.40771
SARS-CoV-2/IQTC04/human/2020/CHN	SARS-CoV-2	0.184	0.1962	0.3802	0.408389
Guangzhou/GZ8H0008/2020	SARS-CoV-2	0.1839	0.1962	0.3801	0.407578
SARS-CoV-2/human/CHN/Beijing_IME-BJ03/2020	SARS-CoV-2	0.184	0.1963	0.3803	0.408514
SARS-CoV-2/human/CHN/Beijing_IME-BJ04/2020	SARS-CoV-2	0.1839	0.1962	0.3801	0.408342
SARS-CoV-2/IL2/human/2020/USA	SARS-CoV-2	0.1838	0.1962	0.38	0.407404
SARS-CoV-2/231/human/2020/CHN	SARS-CoV-2	0.1837	0.196	0.3797	0.408684
SARS-CoV-2/233/human/2020/CHN	SARS-CoV-2	0.1837	0.196	0.3797	0.408684
SARS-CoV-2/235/human/2020/CHN	SARS-CoV-2	0.1837	0.196	0.3797	0.408684
Guangzhou/GZ8H0003/2020	SARS-CoV-2	0.184	0.1963	0.3803	0.408904
Guangzhou/GZ8H0010/2020	SARS-CoV-2	0.184	0.1962	0.3802	0.407247
Guangzhou/GZ8H0011/2020	SARS-CoV-2	0.1839	0.1962	0.3801	0.407468
Guangzhou/GZMU0051/2020	SARS-CoV-2	0.1839	0.1963	0.3802	0.40722
Guangzhou/GZMU0052/2020	SARS-CoV-2	0.1839	0.1963	0.3802	0.407275
Guangzhou/GZMU0054/2020	SARS-CoV-2	0.1839	0.1963	0.3802	0.408052
Guangzhou/GZMU0055/2020	SARS-CoV-2	0.1838	0.1963	0.3801	0.408206
SARS-CoV-2/human/CHN/Beijing_IME-BJ07/2020	SARS-CoV-2	0.1838	0.1962	0.38	0.407704
2019-nCoV/Japan/KY/V-029/2020	SARS-CoV-2	0.1837	0.1962	0.3799	0.40768
2019-nCoV/Japan/TY/WK-012/2020	SARS-CoV-2	0.1837	0.1962	0.3799	0.406751
2019-nCoV/USA-CA3/2020	SARS-CoV-2	0.1838	0.1962	0.38	0.407404
2019-nCoV/USA-CA4/2020	SARS-CoV-2	0.1838	0.1962	0.38	0.407404
2019-nCoV/USA-CA5/2020	SARS-CoV-2	0.1837	0.1962	0.3799	0.407625
2019-nCoV/USA-MA1/2020	SARS-CoV-2	0.1837	0.1962	0.3799	0.407639
SARS-CoV-2/human/HKG/HKU-907b/2020	SARS-CoV-2	0.1837	0.1961	0.3798	0.40771
SARS-CoV-2/human/HKG/HKU-908b/2020	SARS-CoV-2	0.1837	0.1962	0.3799	0.407885
SARS-CoV-2/IQTC02/human/2020/CHN	SARS-CoV-2	0.1837	0.1961	0.3798	0.40722
SARS-CoV-2/IQTC03/human/2020/CHN	SARS-CoV-2	0.1839	0.1962	0.3801	0.408395
SARS-CoV-2/human/THA/SI200615-NT/2020	SARS-CoV-2	0.1839	0.1961	0.38	0.407923
SARS-CoV-2/INMI1/human/2020/ITA	SARS-CoV-2	0.1839	0.1962	0.3801	0.407605
SARS-CoV-2/human/HKG/HKU-911a/2020	SARS-CoV-2	0.1837	0.1961	0.3798	0.406782
SARS-CoV-2/human/HKG/HKU-904a/2020	SARS-CoV-2	0.1837	0.1962	0.3799	0.407557
Guangzhou/GZ8H0004/2020	SARS-CoV-2	0.1838	0.1963	0.3801	0.407278
Guangzhou/GZ8H0005/2020	SARS-CoV-2	0.1837	0.1962	0.3799	0.406822
2019-nCoV/Japan/TY/WK-501/2020	SARS-CoV-2	0.1837	0.1962	0.3799	0.406751
2019-nCoV/Japan/TY/WK-521/2020	SARS-CoV-2	0.1837	0.1962	0.3799	0.406751
2019-nCoV/USA-WI1/2020	SARS-CoV-2	0.1838	0.1962	0.38	0.407445
SARS-CoV-2/166/human/2020/IND	SARS-CoV-2	0.1837	0.1964	0.3801	0.407633
Taiwan/NTU01/2020	SARS-CoV-2	0.1839	0.1963	0.3802	0.407138
SARS-CoV-2/human/ITA/INMI1/2020	SARS-CoV-2	0.1838	0.1963	0.3801	0.407592
SARS-CoV-2/human/HKG/HKU-913a/2020	SARS-CoV-2	0.1837	0.1962	0.3799	0.407503
TKYE6968_2020	SARS-CoV-2	0.1836	0.1961	0.3797	0.407769
SARS-CoV-2/ISR_JP0320/human/2020/ISR	SARS-CoV-2	0.1838	0.1964	0.3802	0.407411
SARS-CoV-2/human/DEU/FFM1/2020	SARS-CoV-2	0.1837	0.196	0.3797	0.407755
SARS-CoV-2/human/DEU/FFM3/2020	SARS-CoV-2	0.1836	0.196	0.3796	0.407977
SARS-CoV-2/human/DEU/FFM4/2020	SARS-CoV-2	0.1835	0.196	0.3795	0.408637
SARS-CoV-2/human/DEU/FFM5/2020	SARS-CoV-2	0.1837	0.196	0.3797	0.407755
SARS-CoV-2/human/DEU/FFM6/2020	SARS-CoV-2	0.1836	0.196	0.3796	0.407963
SARS-CoV-2/human/DEU/FFM7/2020	SARS-CoV-2	0.1835	0.1961	0.3796	0.407048
Guangzhou/GZMU0033/2020	SARS-CoV-2	0.1839	0.1963	0.3802	0.407247
Guangzhou/GZMU0034/2020	SARS-CoV-2	0.1839	0.1963	0.3802	0.407125
Guangzhou/GZMU0035/2020	SARS-CoV-2	0.1839	0.1964	0.3803	0.40779
Guangzhou/GZMU0036/2020	SARS-CoV-2	0.1838	0.1963	0.3801	0.407128
SARS-CoV-2/human/THA/SI200893-NT/2020	SARS-CoV-2	0.1837	0.1964	0.3801	0.407934
Weifang/WFCDC0012/2020	SARS-CoV-2	0.1839	0.1964	0.3803	0.406495
SARS-CoV-2/SH01/human/2020/CHN	SARS-CoV-2	0.1833	0.1958	0.3791	0.408488
SARS-CoV-2/human/HKG/HKU-915a/2020	SARS-CoV-2	0.1837	0.1962	0.3799	0.407503
SARS-CoV-2/human/THA/SI201712-NT/2020	SARS-CoV-2	0.1837	0.1963	0.38	0.408333
Weifang/WFCDC0026/2020	SARS-CoV-2	0.1839	0.1963	0.3802	0.407247
Weifang/WFCDC0014/2020	SARS-CoV-2	0.1839	0.1963	0.3802	0.407438
SARS-CoV-2/human/TWN/CGMH-CGU-02/2020	SARS-CoV-2	0.1835	0.1963	0.3798	0.406267
Weifang/WFCDC0028/2020	SARS-CoV-2	0.1839	0.1964	0.3803	0.407981
Weifang/WFCDC0016/2020	SARS-CoV-2	0.1839	0.1963	0.3802	0.406689
Weifang/WFCDC0015/2020	SARS-CoV-2	0.1838	0.1962	0.38	0.407445
Guangzhou/GZMU0019/2020	SARS-CoV-2	0.1838	0.1963	0.3801	0.406868
Guangzhou/GZMU0023/2020	SARS-CoV-2	0.1838	0.1963	0.3801	0.407278
Guangzhou/GZMU0024/2020	SARS-CoV-2	0.1838	0.1963	0.3801	0.407237
Guangzhou/GZMU0025/2020	SARS-CoV-2	0.1839	0.1963	0.3802	0.407507
BetaCov/Taiwan/NTU02/2020	SARS-CoV-2	0.1838	0.1963	0.3801	0.40736
SARS-CoV-2/IQTC01/human/2020/CHN	SARS-CoV-2	0.1837	0.1963	0.38	0.407295
SARS-CoV-2/human/Guangzhou/IQTC05/2020	SARS-CoV-2	0.1838	0.1962	0.38	0.407445
2019-nCoV/USA-CA7/2020	SARS-CoV-2	0.1838	0.1961	0.3799	0.406683
Weifang/WFCDC0021/2020	SARS-CoV-2	0.1839	0.1964	0.3803	0.406536
Weifang/WFCDC0020/2020	SARS-CoV-2	0.1837	0.1962	0.3799	0.40723
Weifang/WFCDC0019/2020	SARS-CoV-2	0.184	0.1962	0.3802	0.406485
Weifang/WFCDC0018/2020	SARS-CoV-2	0.1839	0.1964	0.3803	0.406523
Guangzhou/GZMU0003/2020	SARS-CoV-2	0.1839	0.1963	0.3802	0.407302
Guangzhou/GZMU0008/2020	SARS-CoV-2	0.1838	0.1963	0.3801	0.407756
Guangzhou/GZMU0010/2020	SARS-CoV-2	0.1838	0.1963	0.3801	0.407319
Guangzhou/GZMU0013/2020	SARS-CoV-2	0.1839	0.1963	0.3802	0.407384
SARS-CoV-2/01/human/2020/SWE	SARS-CoV-2	0.1838	0.1962	0.38	0.408277
SARS-CoV-2/human/THA/SI202205-NT/2020	SARS-CoV-2	0.1837	0.1963	0.38	0.40739
Weifang/WFCDC0029/2020	SARS-CoV-2	0.1839	0.1963	0.3802	0.406401
Weifang/WFCDC0023/2020	SARS-CoV-2	0.1842	0.1973	0.3815	0.421002
Guangzhou/GZMU0037/2020	SARS-CoV-2	0.1839	0.1963	0.3802	0.406333
Guangzhou/GZMU0039/2020	SARS-CoV-2	0.1839	0.1963	0.3802	0.407302
Guangzhou/GZMU0041/2020	SARS-CoV-2	0.1839	0.1962	0.3801	0.408777
Guangzhou/GZMU0045/2020	SARS-CoV-2	0.1839	0.1963	0.3802	0.407561
Guangzhou/GZMU0046/2020	SARS-CoV-2	0.1838	0.1963	0.3801	0.407742
Guangzhou/GZMU0049/2020	SARS-CoV-2	0.1839	0.1964	0.3803	0.40644
Guangzhou/GZMU0050/2020	SARS-CoV-2	0.1839	0.1964	0.3803	0.406236
SARS-CoV-2/human/AUS/VIC07/2020	SARS-CoV-2	0.1843	0.197	0.3813	0.416384
Weifang/WFCDC0024/2020	SARS-CoV-2	0.1837	0.1962	0.3799	0.407285
SARS-CoV-2/Hu/DP/Kng/19-020	SARS-CoV-2	0.1837	0.1961	0.3798	0.40756
SARS-CoV-2/Hu/DP/Kng/19-027	SARS-CoV-2	0.1839	0.1963	0.3802	0.406702
2019-nCoV/USA-CA8/2020	SARS-CoV-2	0.1838	0.1962	0.38	0.407404
2019-nCoV/USA-TX1/2020	SARS-CoV-2	0.1838	0.1962	0.38	0.407404
SARS-CoV-2/Hu/DP/Kng/19-031	SARS-CoV-2	0.1838	0.1962	0.38	0.407458
2019-nCoV/USA-CruiseA-7/2020	SARS-CoV-2	0.1837	0.1962	0.3799	0.407625
2019-nCoV/USA-CruiseA-8/2020	SARS-CoV-2	0.1838	0.1962	0.38	0.407404
2019-nCoV/USA-CruiseA-10/2020	SARS-CoV-2	0.1838	0.1962	0.38	0.407404
2019-nCoV/USA-CruiseA-11/2020	SARS-CoV-2	0.1838	0.1962	0.38	0.407404
2019-nCoV/USA-CruiseA-9/2020	SARS-CoV-2	0.1838	0.1962	0.38	0.407404
2019-nCoV/USA-CruiseA-1/2020	SARS-CoV-2	0.1838	0.1962	0.38	0.406476
2019-nCoV/USA-CruiseA-24/2020	SARS-CoV-2	0.1837	0.1961	0.3798	0.407341
2019-nCoV/USA-CruiseA-25/2020	SARS-CoV-2	0.1838	0.1962	0.38	0.407404
2019-nCoV/USA-CruiseA-15/2020	SARS-CoV-2	0.1838	0.1962	0.38	0.407404
2019-nCoV/USA-CruiseA-16/2020	SARS-CoV-2	0.1838	0.1962	0.38	0.407404
2019-nCoV/USA-CruiseA-2/2020	SARS-CoV-2	0.1838	0.1962	0.38	0.407404
2019-nCoV/USA-CruiseA-3/2020	SARS-CoV-2	0.1838	0.1962	0.38	0.407404
2019-nCoV/USA-CruiseA-19/2020	SARS-CoV-2	0.1838	0.1962	0.38	0.407404
2019-nCoV/USA-CruiseA-23/2020	SARS-CoV-2	0.1838	0.1961	0.3799	0.406696
2019-nCoV/USA-CruiseA-12/2020	SARS-CoV-2	0.1838	0.1962	0.38	0.407404
2019-nCoV/USA-CruiseA-13/2020	SARS-CoV-2	0.1838	0.1962	0.38	0.407404
2019-nCoV/USA-CruiseA-4/2020	SARS-CoV-2	0.1837	0.1962	0.3799	0.407625
2019-nCoV/USA-CruiseA-5/2020	SARS-CoV-2	0.1838	0.1962	0.38	0.407404
2019-nCoV/USA-CruiseA-6/2020	SARS-CoV-2	0.1838	0.1962	0.38	0.407404
2019-nCoV/USA-CruiseA-21/2020	SARS-CoV-2	0.1838	0.1962	0.38	0.406476
2019-nCoV/USA-CruiseA-22/2020	SARS-CoV-2	0.1838	0.1962	0.38	0.407404
SARS-CoV-2/ENV/USA/UF-11/2020	SARS-CoV-2	0.1836	0.1962	0.3798	0.407684
SARS-CoV-2/human/THA/SI202620-NT/2020	SARS-CoV-2	0.1837	0.1963	0.38	0.407157
2019-nCoV/USA-CA9/2020	SARS-CoV-2	0.1838	0.1962	0.38	0.407404
SARS-CoV-2/human/AUS/VIC138/2020	SARS-CoV-2	0.1839	0.1963	0.3802	0.407807
BetaCoV/USA/WA2/2020	SARS-CoV-2	0.1837	0.1963	0.38	0.407472
2019-nCoV/USA-CruiseA-17/2020	SARS-CoV-2	0.1838	0.1962	0.38	0.407404
2019-nCoV/USA-CruiseA-18/2020	SARS-CoV-2	0.1838	0.1961	0.3799	0.407816
2019-nCoV/USA-CruiseA-26/2020	SARS-CoV-2	0.1838	0.1961	0.3799	0.40529
SARS-CoV-2/human/HKG.85_VM20002868/2020	SARS-CoV-2	0.1838	0.1964	0.3802	0.408602
SARS-CoV-2/human/CHN/HN03/2020	SARS-CoV-2	0.1837	0.1962	0.3799	0.408759
hCoV-19/Guangzhou/GZMU0016/2020	SARS-CoV-2	0.1963	0.1839	0.3802	0.406675
hCoV-19/Guangzhou/GZMU0031/2020	SARS-CoV-2	0.1839	0.1963	0.3802	0.407288
hCoV-19/Guangzhou/GZMU0042/2020	SARS-CoV-2	0.1839	0.1964	0.3803	0.406222
hCoV-19/Guangzhou/GZMU0044/2020	SARS-CoV-2	0.1839	0.1963	0.3802	0.407261
hCoV-19/Guangzhou/GZMU0047/2020	SARS-CoV-2	0.1839	0.1963	0.3802	0.407302
hCoV-19/Guangzhou/GZMU0048/2020	SARS-CoV-2	0.184	0.1963	0.3803	0.407992
hCoV-19/Guangzhou/GZMU0014/2020	SARS-CoV-2	0.1839	0.1963	0.3802	0.407261
2019-nCoV/USA-CruiseA-14/2020	SARS-CoV-2	0.1837	0.1962	0.3799	0.407625
SARS-CoV-2/human/HKG/90_VM20002907/2020	SARS-CoV-2	0.1838	0.1964	0.3802	0.408602
SARS-CoV-2/human/THA/SI202769-NT/2020	SARS-CoV-2	0.1838	0.1961	0.3799	0.404586
SARS-CoV-2/human/THA/SI202872-NT/2020	SARS-CoV-2	0.1837	0.196	0.3797	0.405327
SARS-CoV-2/CA_2602/human/2020/USA	SARS-CoV-2	0.1838	0.1962	0.38	0.407404
SARS-CoV-2/human/TWN/CGMH-CGU-03/2020	SARS-CoV-2	0.1837	0.196	0.3797	0.406867
hCoV-19/Guangzhou/GZMU0030/2020	SARS-CoV-2	0.1839	0.1963	0.3802	0.407372
SARS-CoV-2/WA3-UW1/human/2020/USA	SARS-CoV-2	0.1836	0.1959	0.3795	0.409115
SARS-CoV-2/Valencia5/human/2020/ESP	SARS-CoV-2	0.1837	0.1964	0.3801	0.407401
SARS-CoV-2/WA_5030/human/2020/USA	SARS-CoV-2	0.1838	0.1962	0.38	0.407404
SARS-CoV-2/OR_2656/human/2020/USA	SARS-CoV-2	0.1838	0.1961	0.3799	0.407611
hCoV-19/Korea/BA-ACH_2604/2020	SARS-CoV-2	0.1837	0.1961	0.3798	0.407833
SARS-CoV-2/human/TWN/CGMH-CGU-05/2020	SARS-CoV-2	0.1837	0.196	0.3797	0.406826
SARS-CoV-2/human/USA/CA-CDPH-UC3/2020	SARS-CoV-2	0.1838	0.1962	0.38	0.408728
SARS-CoV-2/human/USA/CA-CDPH-UC2/2020	SARS-CoV-2	0.1839	0.1963	0.3802	0.407629
SARS-CoV-2/SP02/human/2020/BRA	SARS-CoV-2	0.1838	0.1962	0.38	0.408414
SARS-CoV-2/WA4-UW2/human/2020/USA	SARS-CoV-2	0.1836	0.1961	0.3797	0.407851
hCoV-19/USA/RI_0520/2020	SARS-CoV-2	0.1836	0.1963	0.3799	0.406711
hCoV-19/USA/FL_5125/2020	SARS-CoV-2	0.1837	0.1961	0.3798	0.407833
hCoV-19/USA/FL_5091/2020	SARS-CoV-2	0.1837	0.1961	0.3798	0.407833
SARS-CoV-2/human/USA/CA-CDPH-UC1/2020	SARS-CoV-2	0.1837	0.1963	0.38	0.407718
SARS-CoV-2/WA6-UW3/human/2020/USA	SARS-CoV-2	0.1836	0.1962	0.3798	0.408039
hCoV-19/USA/GA_2741/2020	SARS-CoV-2	0.1838	0.1961	0.3799	0.40854
hCoV-19/USA/GA_2742/2020	SARS-CoV-2	0.1837	0.1961	0.3798	0.407833
hCoV-19/USA/TX_2020/2020	SARS-CoV-2	0.1837	0.1962	0.3799	0.408076
hCoV-19/Korea/BA-ACH_2718/2020	SARS-CoV-2	0.1837	0.1961	0.3798	0.407833
hCoV-19/Korea/BA-ACH_2719/2020	SARS-CoV-2	0.1837	0.1961	0.3798	0.407833
hCov-19/USA/NH_0004/2020	SARS-CoV-2	0.1837	0.1962	0.3799	0.407625
hCov-19/USA/TX_2039/2020	SARS-CoV-2	0.1836	0.1961	0.3797	0.407509
SARS-CoV-2/human/USA/NY1-PV08001/2020	SARS-CoV-2	0.1838	0.1963	0.3801	0.406673
SARS-CoV-2/human/USA/CA-SCCPHD-UC14/2020	SARS-CoV-2	0.1839	0.196	0.3799	0.405125
TKYE6947_2020	SARS-CoV-2	0.1836	0.196	0.3796	0.407977
SARS-CoV-2/human/FRA/KRA-ROB/2020	SARS-CoV-2	0.1838	0.196	0.3798	0.404997
SARS-CoV-2/human/USA/VA-DCLS-0003/2020	SARS-CoV-2	0.1835	0.1961	0.3796	0.409111
SARS-CoV-2/human/USA/VA-DCLS-0004/2020	SARS-CoV-2	0.1837	0.1961	0.3798	0.407902
SARS-CoV-2/human/USA/GA_2055/2020	SARS-CoV-2	0.1838	0.1962	0.38	0.407404
SARS-CoV-2/human/USA/GA_2120/2020	SARS-CoV-2	0.1838	0.1962	0.38	0.408768
SARS-CoV-2/human/USA/GA_2185/2020	SARS-CoV-2	0.1837	0.1962	0.3799	0.407598
hCoV-19/USA/UNKNOWN-UW-1773/2020	SARS-CoV-2	0.1834	0.1962	0.3796	0.397865
SARS-CoV-2/human/USA/GA_2147/2020	SARS-CoV-2	0.1837	0.1962	0.3799	0.407625
SARS-CoV-2/human/USA/GA_2275/2020	SARS-CoV-2	0.1836	0.1962	0.3798	0.406003
SARS-CoV-2/human/France/10027AA/2020	SARS-CoV-2	0.1836	0.196	0.3796	0.407977
SARS-CoV-2/human/France/70001GR/2020	SARS-CoV-2	0.1835	0.1961	0.3796	0.407062
SARS-CoV-2/human/France/40004SR/2020	SARS-CoV-2	0.1835	0.1961	0.3796	0.407062
SARS-CoV-2/human/France/50010DC/2020	SARS-CoV-2	0.1835	0.196	0.3795	0.407269
SARS-CoV-2/human/France/40005BH/2020	SARS-CoV-2	0.1835	0.196	0.3795	0.409129
SARS-CoV-2/human/France/60003NG/2020	SARS-CoV-2	0.1836	0.196	0.3796	0.407977
SARS-CoV-2/human/France/10036BG/2020	SARS-CoV-2	0.1835	0.1961	0.3796	0.406132
SARS-CoV-2/human/France/10037CJ/2020	SARS-CoV-2	0.1835	0.196	0.3795	0.407269
SARS-CoV-2/human/France/40006SG/2020	SARS-CoV-2	0.1836	0.196	0.3796	0.407977
SARS-CoV-2/human/France/10030NV/2020	SARS-CoV-2	0.1835	0.1961	0.3796	0.407062
SARS-CoV-2/human/France/10040LJ/2020	SARS-CoV-2	0.1835	0.1961	0.3796	0.407062
SARS-CoV-2/human/France/10041MR/2020	SARS-CoV-2	0.1835	0.196	0.3795	0.407269
SARS-CoV-2/human/France/20001SE/2020	SARS-CoV-2	0.1835	0.196	0.3795	0.407269
SARS-CoV-2/human/France/10048SA/2020	SARS-CoV-2	0.1835	0.1961	0.3796	0.407062
SARS-CoV-2/human/France/10046GM/2020	SARS-CoV-2	0.1836	0.1961	0.3797	0.40684
SARS-CoV-2/human/France/10029DT/2020	SARS-CoV-2	0.1836	0.1961	0.3797	0.40684
SARS-CoV-2/human/France/10031BS/2020	SARS-CoV-2	0.1835	0.1961	0.3796	0.406132
SARS-CoV-2/human/France/60002VV/2020	SARS-CoV-2	0.1835	0.1961	0.3796	0.407062
SARS-CoV-2/human/France/10032KL/2020	SARS-CoV-2	0.1835	0.1961	0.3796	0.407062
SARS-CoV-2/human/France/50008KC/2020	SARS-CoV-2	0.1835	0.1961	0.3796	0.407062
SARS-CoV-2/human/France/10033ZM/2020	SARS-CoV-2	0.1835	0.196	0.3795	0.407269
SARS-CoV-2/human/France/10034HM/2020	SARS-CoV-2	0.1835	0.1961	0.3796	0.407062
SARS-CoV-2/human/France/10050RA/2020	SARS-CoV-2	0.1836	0.196	0.3796	0.407977
SARS-CoV-2/human/France/10045DZ/2020	SARS-CoV-2	0.1835	0.196	0.3795	0.407269
SARS-CoV-2/human/France/10051SM/2020	SARS-CoV-2	0.1835	0.1961	0.3796	0.407062
SARS-CoV-2/human/France/10063BI/2020	SARS-CoV-2	0.1836	0.1959	0.3795	0.408185
SARS-CoV-2/human/France/10066GJ/2020	SARS-CoV-2	0.1835	0.1961	0.3796	0.407062
SARS-CoV-2/human/France/10069NM/2020	SARS-CoV-2	0.1835	0.1961	0.3796	0.407991
SARS-CoV-2/human/France/10071BR/2020	SARS-CoV-2	0.1835	0.1961	0.3796	0.407062
SARS-CoV-2/human/France/10060KV/2020	SARS-CoV-2	0.1837	0.1961	0.3798	0.407547
SARS-CoV-2/human/France/10074LD/2020	SARS-CoV-2	0.1837	0.1961	0.3798	0.407547
SARS-CoV-2/human/France/10072CG/2020	SARS-CoV-2	0.1837	0.1961	0.3798	0.407547
SARS-CoV-2/human/France/10076MH/2020	SARS-CoV-2	0.1835	0.1961	0.3796	0.407991
SARS-CoV-2/human/France/10078MA/2020	SARS-CoV-2	0.1835	0.1961	0.3796	0.407062
SARS-CoV-2/human/France/10057CJ/2020	SARS-CoV-2	0.1836	0.196	0.3796	0.407048
SARS-CoV-2/human/France/10062MD/2020	SARS-CoV-2	0.1836	0.1961	0.3797	0.407769
SARS-CoV-2/human/France/10059IS/2020	SARS-CoV-2	0.1835	0.1961	0.3796	0.407062
SARS-CoV-2/human/France/10068ND/2020	SARS-CoV-2	0.1836	0.1961	0.3797	0.40684
SARS-CoV-2/human/France/40007RD/2020	SARS-CoV-2	0.1835	0.1961	0.3796	0.407062
SARS-CoV-2/human/France/5003KM/2020	SARS-CoV-2	0.1836	0.196	0.3796	0.407977
SARS-CoV-2/human/France/50002BS/2020	SARS-CoV-2	0.1835	0.1961	0.3796	0.407062
SARS-CoV-2/human/France/10004CF/2020	SARS-CoV-2	0.1837	0.1961	0.3798	0.407547
SARS-CoV-2/human/France/10009EE/2020	SARS-CoV-2	0.1836	0.1961	0.3797	0.407769
SARS-CoV-2/human/France/10008DM/2020	SARS-CoV-2	0.1835	0.1961	0.3796	0.407062
SARS-CoV-2/human/France/50001AR/2020	SARS-CoV-2	0.1834	0.1961	0.3795	0.407284
SARS-CoV-2/human/France/10010LA/2020	SARS-CoV-2	0.1836	0.196	0.3796	0.407048
SARS-CoV-2/human/France/10014BC/2020	SARS-CoV-2	0.1836	0.1961	0.3797	0.408698
SARS-CoV-2/human/France/10080AA/2020	SARS-CoV-2	0.1835	0.1961	0.3796	0.407062
SARS-CoV-2/human/France/10019LM/2020	SARS-CoV-2	0.1835	0.1961	0.3796	0.407062
SARS-CoV-2/human/France/10018HJ/2020	SARS-CoV-2	0.1835	0.1961	0.3796	0.407062
SARS-CoV-2/human/France/10020MM/2020	SARS-CoV-2	0.1837	0.1961	0.3798	0.407547
SARS-CoV-2/human/France/50005JM/2020	SARS-CoV-2	0.1835	0.1961	0.3796	0.407062
SARS-CoV-2/human/France/50004CS/2020	SARS-CoV-2	0.1836	0.196	0.3796	0.407977
SARS-CoV-2/human/France/10016DC/2020	SARS-CoV-2	0.1835	0.1961	0.3796	0.407062
SARS-CoV-2/human/France/10015BY/2020	SARS-CoV-2	0.1835	0.1961	0.3796	0.407062
SARS-CoV-2/human/France/10012BM/2020	SARS-CoV-2	0.1835	0.1961	0.3796	0.407062
SARS-CoV-2/human/France/10017GS/2020	SARS-CoV-2	0.1836	0.196	0.3796	0.407977
SARS-CoV-2/human/France/10013BA/2020	SARS-CoV-2	0.1835	0.1961	0.3796	0.407062
SARS-CoV-2/human/France/10021SB/2020	SARS-CoV-2	0.1837	0.1961	0.3798	0.407547
SARS-CoV-2/human/France/10011AS/2020	SARS-CoV-2	0.1836	0.196	0.3796	0.407977
SARS-CoV-2/human/France/10023FD/2020	SARS-CoV-2	0.1836	0.1961	0.3797	0.40684
SARS-CoV-2/human/France/10022AR/2020	SARS-CoV-2	0.1835	0.196	0.3795	0.407269
SARS-CoV-2/human/France/50011LM/2020	SARS-CoV-2	0.1835	0.1961	0.3796	0.407062
SARS-CoV-2/human/France/10001DM/2020	SARS-CoV-2	0.1837	0.1961	0.3798	0.407547
SARS-CoV-2/human/France/50007PI/2020	SARS-CoV-2	0.1835	0.1961	0.3796	0.407062
SARS-CoV-2/human/France/10003SN/2020	SARS-CoV-2	0.1835	0.1961	0.3796	0.407062
SARS-CoV-2/human/France/10025GM/2020	SARS-CoV-2	0.1835	0.196	0.3795	0.40634
SARS-CoV-2/human/France/10002PM/2020	SARS-CoV-2	0.1835	0.1961	0.3796	0.407062
SARS-CoV-2/human/France/10026SL/2020	SARS-CoV-2	0.1834	0.1961	0.3795	0.407284
SARS-CoV-2/human/France/30001MB/2020	SARS-CoV-2	0.1835	0.1961	0.3796	0.407062
SARS-CoV-2/human/France/40003KA/2020	SARS-CoV-2	0.1835	0.1961	0.3796	0.407062
SARS-CoV-2/human/France/10007LJ/2020	SARS-CoV-2	0.1836	0.196	0.3796	0.407977
SARS-CoV-2/human/France/10028CD/2020	SARS-CoV-2	0.1835	0.196	0.3795	0.407269
SARS-CoV-2/human/France/10006HC/2020	SARS-CoV-2	0.1835	0.1961	0.3796	0.407062
SARS-CoV-2/human/France/10053BP/2020	SARS-CoV-2	0.1837	0.1961	0.3798	0.407547
SARS-CoV-2/human/France/10064DR/2020	SARS-CoV-2	0.1837	0.1961	0.3798	0.407547
SARS-CoV-2/human/France/10065EE/2020	SARS-CoV-2	0.1835	0.1961	0.3796	0.407991
SARS-CoV-2/human/France/10070SK/2020	SARS-CoV-2	0.1836	0.1961	0.3797	0.407769
SARS-CoV-2/human/France/50006PT/2020	SARS-CoV-2	0.1835	0.196	0.3795	0.407269
SARS-CoV-2/human/France/40002VJ/2020	SARS-CoV-2	0.1836	0.196	0.3796	0.407977
SARS-CoV-2/WA7-UW4/human/2020/USA	SARS-CoV-2	0.1836	0.1961	0.3797	0.407769
SARS-CoV-2/WA8-UW5/human/2020/USA	SARS-CoV-2	0.1833	0.1963	0.3796	0.405693
SARS-CoV-2/ISR_IT0320/human/2020/ISR	SARS-CoV-2	0.1837	0.1963	0.38	0.407581
hCov-19/USA/IL_1293/2020	SARS-CoV-2	0.1838	0.1962	0.38	0.407404
hCov-19/USA/IL_1375/2020	SARS-CoV-2	0.1838	0.1962	0.38	0.40784
hCov-19/USA/OR_5430/2020	SARS-CoV-2	0.1838	0.1961	0.3799	0.407611
hCov-19/USA/RI_0556/2020	SARS-CoV-2	0.1837	0.1963	0.38	0.40649
hCov-19/USA/TX_2817/2020	SARS-CoV-2	0.1837	0.1962	0.3799	0.406697
hCov-19/USA/TX_2967/2020	SARS-CoV-2	0.1836	0.1962	0.3798	0.407806
SARS-CoV-2/human/IND/OUMRK100/2020	SARS-CoV-2	0.1836	0.1961	0.3797	0.406881
SARS-CoV-2/human/KAZ/NCB-1/2020	SARS-CoV-2	0.1836	0.196	0.3796	0.408018
SARS-CoV-2/human/KAZ/NCB-2/2020	SARS-CoV-2	0.1836	0.1961	0.3797	0.40684
SARS-CoV-2/human/KAZ/NCB-3/2020	SARS-CoV-2	0.1836	0.196	0.3796	0.407977
SARS-CoV-2/human/KAZ/NCB-5/2020	SARS-CoV-2	0.1836	0.196	0.3796	0.407048
SARS-CoV-2/human/THA/SI206377-NST/2020	SARS-CoV-2	0.1837	0.1963	0.38	0.407103
SARS-CoV-2/human/ESP/Valencia15/2020	SARS-CoV-2	0.1836	0.1964	0.38	0.40739
hCov-19/USA/AZ_4811/2020	SARS-CoV-2	0.1837	0.1961	0.3798	0.407833
hCov-19/USA/FL_6318/2020	SARS-CoV-2	0.1837	0.1961	0.3798	0.40782
hCov-19/USA/NH_0008/2020	SARS-CoV-2	0.1837	0.1962	0.3799	0.407625
hCov-19/USA/NY_2929/2020	SARS-CoV-2	0.1837	0.1962	0.3799	0.406697
SARS-CoV-2/human/USA/FL_7169/2020	SARS-CoV-2	0.1837	0.1962	0.3799	0.406697
SARS-CoV-2/human/USA/NY-CDC-SURV0144NYC/2020	SARS-CoV-2	0.1838	0.1962	0.38	0.407404
SARS-CoV-2/human/AUS/VIC04/2020	SARS-CoV-2	0.1842	0.1968	0.381	0.416354
hCov-19/USA/GA_1299/2020	SARS-CoV-2	0.1837	0.1962	0.3799	0.408554
hCov-19/USA/GA_1320/2020	SARS-CoV-2	0.1838	0.1962	0.38	0.407404
SARS-CoV-2/Gilgit1/Human/2020/PAK	SARS-CoV-2	0.1836	0.1963	0.3799	0.406408
SARS-CoV-2/Valencia8/human/2020/ESP	SARS-CoV-2	0.1837	0.1964	0.3801	0.406716
hCov-19/USA/GA_1445/2020	SARS-CoV-2	0.1838	0.1962	0.38	0.407404
SARS-CoV-2/human/USA/GA_1621/2020	SARS-CoV-2	0.1838	0.1961	0.3799	0.407625
SARS-CoV-2/human/USA/MD_0026/2020	SARS-CoV-2	0.1837	0.1962	0.3799	0.406697
SARS-CoV-2/human/USA/NJ_3592/2020	SARS-CoV-2	0.1837	0.1962	0.3799	0.406656
SARS-CoV-2/human/USA/NJ_3201/2020	SARS-CoV-2	0.1837	0.1962	0.3799	0.406697
SARS-CoV-2/human/USA/NY_1922/2020	SARS-CoV-2	0.1837	0.1962	0.3799	0.406697
SARS-CoV-2/human/USA/MA_9704/2020	SARS-CoV-2	0.1837	0.1962	0.3799	0.406697
SARS-CoV-2/human/USA/MA_9889/2020	SARS-CoV-2	0.1837	0.1962	0.3799	0.406697
SARS-CoV-2/human/USA/MD_0027/2020	SARS-CoV-2	0.1837	0.1962	0.3799	0.406656
SARS-CoV-2/human/USA/NY2-PV08100/2020	SARS-CoV-2	0.1837	0.1964	0.3801	0.40762
SARS-CoV-2/human/USA/CA-SCCPHD-UC16/2020	SARS-CoV-2	0.1839	0.1963	0.3802	0.408163
SARS-CoV-2/human/USA/NY-CDC-SURV0052NYC/2020	SARS-CoV-2	0.1837	0.1963	0.38	0.408346
SARS-CoV-2/human/USA/MD-CDC-0025/2020	SARS-CoV-2	0.1836	0.1962	0.3798	0.407793
USA/MN1-MDH1/2020	SARS-CoV-2	0.1835	0.1964	0.3799	0.409226
SARS-CoV-2/human/USA/WA-UW40/2020	SARS-CoV-2	0.1831	0.196	0.3791	0.400364
SARS-CoV-2/human/USA/FL_9590/2020	SARS-CoV-2	0.1838	0.1961	0.3799	0.409468
SARS-CoV-2/human/USA/FL_9655/2020	SARS-CoV-2	0.1838	0.1962	0.38	0.40739
SARS-CoV-2/human/USA/GA_1847/2020	SARS-CoV-2	0.1838	0.1962	0.38	0.407404
SARS-CoV-2/human/USA/MA_0020/2020	SARS-CoV-2	0.1837	0.1962	0.3799	0.406697
SARS-CoV-2/human/USA/NE_6605/2020	SARS-CoV-2	0.1838	0.1961	0.3799	0.407611
SARS-CoV-2/human/USA/PA_1802/2020	SARS-CoV-2	0.1837	0.1962	0.3799	0.405768
SARS-CoV-2/human/USA/PA_1881/2020	SARS-CoV-2	0.1837	0.1962	0.3799	0.406697
SARS-CoV-2/human/USA/RI_0702/2020	SARS-CoV-2	0.1837	0.1962	0.3799	0.406697
SARS-CoV-2/human/USA/UT_8199/2020	SARS-CoV-2	0.1837	0.1962	0.3799	0.407625
SARS-CoV-2/human/USA/SC_3520/2020	SARS-CoV-2	0.1838	0.1962	0.38	0.407404
SARS-CoV-2/human/USA/SC_3572/2020	SARS-CoV-2	0.1837	0.1962	0.3799	0.405768
SARS-CoV-2/human/USA/MA_8932/2020	SARS-CoV-2	0.1837	0.1962	0.3799	0.406697
SARS-CoV-2/human/USA/MA_8933/2020	SARS-CoV-2	0.1837	0.1962	0.3799	0.406697
SARS-CoV-2/human/USA/MA_9703/2020	SARS-CoV-2	0.1837	0.1962	0.3799	0.406697
SARS-CoV-2/human/USA/MA_1355/2020	SARS-CoV-2	0.1838	0.1962	0.38	0.408332
SARS-CoV-2/human/USA/HI_4970/2020	SARS-CoV-2	0.1837	0.1963	0.38	0.40649
SARS-CoV-2/human/USA/MN_0100/2020	SARS-CoV-2	0.1837	0.1963	0.38	0.408346
SARS-CoV-2/human/TWN/CGMH-CGU-06/2020	SARS-CoV-2	0.1837	0.196	0.3797	0.406853
SARS-CoV-2/human/USA/CA-CDPH-UC7/2020	SARS-CoV-2	0.1838	0.1965	0.3803	0.410441
SARS-CoV-2/human/USA/CA-CDPH-UC9/2020	SARS-CoV-2	0.1837	0.1963	0.38	0.409219
SARS-CoV-2/human/USA/CA-CDPH-UC11/2020	SARS-CoV-2	0.1838	0.1963	0.3801	0.409476
SARS-CoV-2/human/USA/NY-CDC-SURV0076NYC/2020	SARS-CoV-2	0.1836	0.1962	0.3798	0.406905
SARS-CoV-2/human/GRC/234_31670/2020	SARS-CoV-2	0.1838	0.1963	0.3801	0.407141
SARS-CoV-2/human/USA/VT-CDC-0303/2020	SARS-CoV-2	0.1837	0.1962	0.3799	0.407625
SARS-CoV-2/human/USA/WA-UW37/2020	SARS-CoV-2	0.1834	0.1964	0.3798	0.406146
SARS-CoV-2/human/USA/DC_0004/2020	SARS-CoV-2	0.1837	0.1962	0.3799	0.407612
SARS-CoV-2/human/USA/FL_1177/2020	SARS-CoV-2	0.1836	0.1962	0.3798	0.406905
SARS-CoV-2/human/USA/FL_9656/2020	SARS-CoV-2	0.1837	0.1963	0.38	0.408346
SARS-CoV-2/human/USA/KS_4126/2020	SARS-CoV-2	0.1837	0.1962	0.3799	0.406697
SARS-CoV-2/human/USA/MA_3672/2020	SARS-CoV-2	0.1837	0.1962	0.3799	0.406697
SARS-CoV-2/human/USA/MA_3699/2020	SARS-CoV-2	0.1836	0.1962	0.3798	0.406905
SARS-CoV-2/human/USA/MA_3878/2020	SARS-CoV-2	0.1836	0.1962	0.3798	0.407369
SARS-CoV-2/human/USA/MO_4470/2020	SARS-CoV-2	0.1836	0.1961	0.3797	0.407126
SARS-CoV-2/human/USA/NC_6999/2020	SARS-CoV-2	0.1837	0.1962	0.3799	0.407625
SARS-CoV-2/human/USA/NH_0029/2020	SARS-CoV-2	0.1836	0.1962	0.3798	0.405989
SARS-CoV-2/human/USA/NH_0033/2020	SARS-CoV-2	0.1837	0.1962	0.3799	0.407625
SARS-CoV-2/human/USA/PA_4405/2020	SARS-CoV-2	0.1837	0.1961	0.3798	0.406891
SARS-CoV-2/human/USA/SC_3569/2020	SARS-CoV-2	0.1838	0.1962	0.38	0.407404
SARS-CoV-2/human/USA/MA_3623/2020	SARS-CoV-2	0.1837	0.1962	0.3799	0.406697
SARS-CoV-2/human/USA/VA_6171/2020	SARS-CoV-2	0.1838	0.1962	0.38	0.405548
SARS-CoV-2/human/USA/MA_2652/2020	SARS-CoV-2	0.1837	0.1962	0.3799	0.406697
SARS-CoV-2/human/USA/MA_3614/2020	SARS-CoV-2	0.1837	0.1962	0.3799	0.406697
SARS-CoV-2/human/USA/MA_3616/2020	SARS-CoV-2	0.1837	0.1962	0.3799	0.406697
SARS-CoV-2/human/USA/MA_3626/2020	SARS-CoV-2	0.1837	0.1962	0.3799	0.406697
SARS-CoV-2/human/USA/MA_3653/2020	SARS-CoV-2	0.1837	0.1962	0.3799	0.406697
SARS-CoV-2/human/CHN/YN-0306-466/2020	SARS-CoV-2	0.1837	0.196	0.3797	0.407796
SARS-CoV-2/human/USA/FL-CDC-7619/2020	SARS-CoV-2	0.1835	0.1962	0.3797	0.407974
USA/MN2-MDH2/2020	SARS-CoV-2	0.1835	0.1962	0.3797	0.407645
SARS-CoV-2/human/USA/WA-UW38/2020	SARS-CoV-2	0.1834	0.1962	0.3796	0.406183
SARS-CoV-2/human/ZAF/R03006/2020	SARS-CoV-2	0.1835	0.1961	0.3796	0.406132
SARS-CoV-2/human/USA/IL_0087/2020	SARS-CoV-2	0.1836	0.1962	0.3798	0.406918
SARS-CoV-2/human/USA/IL_0089/2020	SARS-CoV-2	0.1837	0.1962	0.3799	0.407625
SARS-CoV-2/human/USA/MA_4811/2020	SARS-CoV-2	0.1837	0.1962	0.3799	0.406697
SARS-CoV-2/human/USA/NC_0031/2020	SARS-CoV-2	0.1837	0.1962	0.3799	0.406697
SARS-CoV-2/human/USA/NE_7025/2020	SARS-CoV-2	0.1838	0.1961	0.3799	0.407611
SARS-CoV-2/human/USA/PA_2317/2020	SARS-CoV-2	0.1837	0.1962	0.3799	0.406697
SARS-CoV-2/human/USA/SC_3575/2020	SARS-CoV-2	0.1838	0.1962	0.38	0.407404
SARS-CoV-2/human/USA/UT_8906/2020	SARS-CoV-2	0.1836	0.1962	0.3798	0.406905
SARS-CoV-2/human/USA/IA_6391/2020	SARS-CoV-2	0.1837	0.1962	0.3799	0.406697
SARS-CoV-2/human/USA/IA_6390/2020	SARS-CoV-2	0.1837	0.1962	0.3799	0.406697
SARS-CoV-2/human/USA/SC_3570/2020	SARS-CoV-2	0.1838	0.1962	0.38	0.407404
SARS-CoV-2/human/USA/SC_3571/2020	SARS-CoV-2	0.1839	0.1962	0.3801	0.407182
SARS-CoV-2/human/USA/MA_3642/2020	SARS-CoV-2	0.1837	0.1962	0.3799	0.406697
SARS-CoV-2/human/USA/GA_2070/2020	SARS-CoV-2	0.1838	0.1962	0.38	0.407404
SARS-CoV-2/human/USA/HI_7881/2020	SARS-CoV-2	0.1837	0.1962	0.3799	0.40671
SARS-CoV-2/human/USA/IN_72003/2020	SARS-CoV-2	0.1836	0.1961	0.3797	0.403692
SARS-CoV-2/human/USA/OH_0020/2020	SARS-CoV-2	0.1837	0.1962	0.3799	0.406779
SARS-CoV-2/human/USA/PA_2734/2020	SARS-CoV-2	0.1837	0.1962	0.3799	0.406779
SARS-CoV-2/human/USA/PA_2735/2020	SARS-CoV-2	0.1837	0.1962	0.3799	0.406779
SARS-CoV-2/human/USA/NV_0016/2020	SARS-CoV-2	0.1838	0.1962	0.38	0.407445
SARS-CoV-2/human/USA/MN_0101/2020	SARS-CoV-2	0.1838	0.1962	0.38	0.407472
SARS-CoV-2/human/AUS/VIC17/2020	SARS-CoV-2	0.1838	0.1964	0.3802	0.408081
SARS-CoV-2/human/AUS/VIC18/2020	SARS-CoV-2	0.1842	0.1969	0.3811	0.419926
SARS-CoV-2/human/GRC/235_31783/2020	SARS-CoV-2	0.1838	0.1963	0.3801	0.40807
SARS-CoV-2/human/GRC/236_31815/2020	SARS-CoV-2	0.1838	0.1962	0.38	0.409208
SARS-CoV-2/human/USA/IA-CDC-8200/2020	SARS-CoV-2	0.1837	0.1962	0.3799	0.406697
SARS-CoV-2/human/USA/WA-UW41/2020	SARS-CoV-2	0.1836	0.1964	0.38	0.406529
SARS-CoV-2/human/USA/WA-UW43/2020	SARS-CoV-2	0.1834	0.1961	0.3795	0.408555
SARS-CoV-2/human/USA/WA-UW44/2020	SARS-CoV-2	0.1835	0.196	0.3795	0.408392
SARS-CoV-2/human/USA/WA-UW50/2020	SARS-CoV-2	0.1835	0.1963	0.3798	0.408424
SARS-CoV-2/human/USA/WA-UW51/2020	SARS-CoV-2	0.1833	0.1964	0.3797	0.401271
SARS-CoV-2/human/HKG/case113_VM2003179/2020	SARS-CoV-2	0.1838	0.1964	0.3802	0.408602
hCoV-19/USA/VA-DCLS-0008/2020	SARS-CoV-2	0.1835	0.1961	0.3796	0.407103
SARS-CoV-2/human/USA/GA_2118/2020	SARS-CoV-2	0.1838	0.1962	0.38	0.406476
SARS-CoV-2/human/USA/IA_6394/2020	SARS-CoV-2	0.1837	0.1962	0.3799	0.406697
SARS-CoV-2/human/USA/NC_0024/2020	SARS-CoV-2	0.1837	0.1961	0.3798	0.406904
SARS-CoV-2/human/USA/OH_0023/2020	SARS-CoV-2	0.1837	0.1962	0.3799	0.406697
SARS-CoV-2/human/USA/PA_2937/2020	SARS-CoV-2	0.1837	0.1962	0.3799	0.407148
SARS-CoV-2/human/USA/SC_6370/2020	SARS-CoV-2	0.1838	0.1962	0.38	0.40784
SARS-CoV-2/human/USA/VA_6352/2020	SARS-CoV-2	0.1837	0.1962	0.3799	0.406697
SARS-CoV-2/human/USA/VA_6377/2020	SARS-CoV-2	0.1837	0.1962	0.3799	0.406683
SARS-CoV-2/human/USA/VA_6382/2020	SARS-CoV-2	0.1837	0.1962	0.3799	0.407148
SARS-CoV-2/human/USA/VA_6389/2020	SARS-CoV-2	0.1837	0.1962	0.3799	0.405768
SARS-CoV-2/human/USA/IA_6396/2020	SARS-CoV-2	0.1837	0.1962	0.3799	0.406697
SARS-CoV-2/human/USA/IA_6395/2020	SARS-CoV-2	0.1837	0.1962	0.3799	0.406697
SARS-CoV-2/human/USA/IA_6401/2020	SARS-CoV-2	0.1837	0.1962	0.3799	0.406697
SARS-CoV-2/human/USA/IA_6399/2020	SARS-CoV-2	0.1837	0.1962	0.3799	0.406697
SARS-CoV-2/human/USA/CT_9849/2020	SARS-CoV-2	0.1837	0.1962	0.3799	0.407148
SARS-CoV-2/human/USA/IN_82003/2020	SARS-CoV-2	0.1836	0.1961	0.3797	0.403692
SARS-CoV-2/human/USA/OH_0019/2020	SARS-CoV-2	0.1837	0.1962	0.3799	0.406779
SARS-CoV-2/human/USA/PA_2887/2020	SARS-CoV-2	0.1836	0.1962	0.3798	0.407369
SARS-CoV-2/human/USA/NC_0025/2020	SARS-CoV-2	0.1837	0.1961	0.3798	0.406904
SARS-CoV-2/human/USA/NY-CDC-SURV0319NYC/2020	SARS-CoV-2	0.1837	0.1962	0.3799	0.406697
SARS-CoV-2/human/USA/NY-CDC-SURV0592NYC/2020	SARS-CoV-2	0.1837	0.1962	0.3799	0.406738
SARS-CoV-2/human/AUS/VIC20/2020	SARS-CoV-2	0.1838	0.1964	0.3802	0.40804
SARS-CoV-2/human/GRC/237_31890/2020	SARS-CoV-2	0.1838	0.1963	0.3801	0.406211
SARS-CoV-2/human/USA/PA-CDC-2908/2020	SARS-CoV-2	0.1837	0.1962	0.3799	0.406697
SARS-CoV-2/human/USA/PR-CDC-3578/2020	SARS-CoV-2	0.1837	0.1962	0.3799	0.408499
SARS-CoV-2/human/USA/DC-CDC-0019/2020	SARS-CoV-2	0.1837	0.1962	0.3799	0.406697
SARS-CoV-2/Hu/Kng/19-437	SARS-CoV-2	0.1838	0.1962	0.38	0.407513
USA/MN3-MDH3/2020	SARS-CoV-2	0.1836	0.1965	0.3801	0.408578
SARS-CoV-2/human/USA/WA-UW64/2020	SARS-CoV-2	0.1836	0.1964	0.38	0.406112
SARS-CoV-2/human/USA/WA-UW68/2020	SARS-CoV-2	0.1835	0.1963	0.3798	0.406725
SARS-CoV-2/human/USA/WA-UW67/2020	SARS-CoV-2	0.1837	0.1961	0.3798	0.406988
SARS-CoV-2/human/USA/WA-UW42/2020	SARS-CoV-2	0.1835	0.1964	0.3799	0.407555
SARS-CoV-2/human/USA/WA-UW46/2020	SARS-CoV-2	0.1835	0.1961	0.3796	0.408346
SARS-CoV-2/human/USA/WA-UW47/2020	SARS-CoV-2	0.1835	0.1961	0.3796	0.40836
SARS-CoV-2/human/USA/WA-UW48/2020	SARS-CoV-2	0.1836	0.1963	0.3799	0.407871
SARS-CoV-2/human/USA/WA-UW49/2020	SARS-CoV-2	0.1833	0.1964	0.3797	0.40146
SARS-CoV-2/human/ESP/Valencia13/2020	SARS-CoV-2	0.1837	0.1965	0.3802	0.406509
SARS-CoV-2/human/ESP/Valencia12/2020	SARS-CoV-2	0.1837	0.1964	0.3801	0.406716
SARS-CoV-2/human/ESP/Valencia14/2020	SARS-CoV-2	0.1837	0.1964	0.3801	0.406716
SARS-CoV-2/human/IRN/HGRC-1.1-IPI-8206/2020	SARS-CoV-2	0.1837	0.1963	0.38	0.406296
hCoV-19/USA/VA-DCLS-0009/2020	SARS-CoV-2	0.1836	0.1961	0.3797	0.40726
hCoV-19/USA/VA-DCLS-0010/2020	SARS-CoV-2	0.1839	0.1963	0.3802	0.40737
SARS-CoV-2/human/USA/AZ_8132/2020	SARS-CoV-2	0.1837	0.1963	0.38	0.407418
SARS-CoV-2/human/USA/AZ_8135/2020	SARS-CoV-2	0.1837	0.1962	0.3799	0.407612
SARS-CoV-2/human/USA/IN_2001/2020	SARS-CoV-2	0.1837	0.1962	0.3799	0.406683
SARS-CoV-2/human/USA/LA_0842/2020	SARS-CoV-2	0.1836	0.1962	0.3798	0.406918
SARS-CoV-2/human/USA/NV_0052/2020	SARS-CoV-2	0.1837	0.1962	0.3799	0.409005
SARS-CoV-2/human/USA/PA_4395/2020	SARS-CoV-2	0.1837	0.1962	0.3799	0.406697
SARS-CoV-2/human/USA/IN_92003/2020	SARS-CoV-2	0.1836	0.1961	0.3797	0.403226
SARS-CoV-2/human/USA/RI_0882/2020	SARS-CoV-2	0.1836	0.1962	0.3798	0.406918
SARS-CoV-2/human/TWN/CGMH-CGU-07/2020	SARS-CoV-2	0.1837	0.196	0.3797	0.407057
SARS-CoV-2/human/USA/NY-CDC-SURV0165NYC/2020	SARS-CoV-2	0.1837	0.1962	0.3799	0.408568
SARS-CoV-2/human/USA/NY-CDC-SURV0166NYC/2020	SARS-CoV-2	0.1838	0.1961	0.3799	0.40854
SARS-CoV-2/human/USA/NY-CDC-SURV0097NYC/2020	SARS-CoV-2	0.1838	0.1962	0.38	0.408332
SARS-CoV-2/human/USA/NY-CDC-SURV0162NYC/2020	SARS-CoV-2	0.1837	0.1962	0.3799	0.406697
SARS-CoV-2/human/USA/NY-CDC-SURV0171NYC/2020	SARS-CoV-2	0.1837	0.1962	0.3799	0.406697
SARS-CoV-2/human/USA/NY-CDC-SURV0302NYC/2020	SARS-CoV-2	0.1836	0.1962	0.3798	0.406918
SARS-CoV-2/human/USA/NY-CDC-SURV0331NYC/2020	SARS-CoV-2	0.1837	0.1962	0.3799	0.406697
SARS-CoV-2/human/USA/NY-CDC-SURV0334NYC/2020	SARS-CoV-2	0.1837	0.1963	0.38	0.40649
SARS-CoV-2/human/USA/NY-CDC-SURV0440NYC/2020	SARS-CoV-2	0.1836	0.1962	0.3798	0.406918
SARS-CoV-2/human/USA/NY-CDC-SURV0444NYC/2020	SARS-CoV-2	0.1837	0.1962	0.3799	0.406697
SARS-CoV-2/human/USA/NY-CDC-SURV0472NYC/2020	SARS-CoV-2	0.1837	0.1962	0.3799	0.407625
SARS-CoV-2/human/USA/NY-CDC-SURV0475NYC/2020	SARS-CoV-2	0.1837	0.1962	0.3799	0.406697
SARS-CoV-2/human/USA/NY-CDC-SURV0874NYC/2020	SARS-CoV-2	0.1838	0.1961	0.3799	0.40854
SARS-CoV-2/human/USA/NY-CDC-SURV0168NYC/2020	SARS-CoV-2	0.1838	0.1961	0.3799	0.40854
SARS-CoV-2/human/USA/NY-CDC-SURV0175NYC/2020	SARS-CoV-2	0.1836	0.1962	0.3798	0.407027
SARS-CoV-2/human/AUS/VIC21/2020	SARS-CoV-2	0.1837	0.1963	0.38	0.408374
SARS-CoV-2/human/AUS/VIC22/2020	SARS-CoV-2	0.1843	0.1968	0.3811	0.415966
SARS-CoV-2/human/AUS/VIC23/2020	SARS-CoV-2	0.1838	0.1963	0.3801	0.408426
SARS-CoV-2/human/GRC/133_31929/2020	SARS-CoV-2	0.1837	0.1964	0.3801	0.407155
SARS-CoV-2/human/GRC/148_31943/2020	SARS-CoV-2	0.1838	0.1963	0.3801	0.40807
SARS-CoV-2/human/GRC/238_31927/2020	SARS-CoV-2	0.1838	0.1963	0.3801	0.40807
SARS-CoV-2/human/GRC/259_31928/2020	SARS-CoV-2	0.1838	0.1963	0.3801	0.40807
SARS-CoV-2/Fuyang_FY002/human/2020/CHN	SARS-CoV-2	0.1837	0.196	0.3797	0.407755
SARS-CoV-2/human/USA/WA-UW77/2020	SARS-CoV-2	0.1836	0.1961	0.3797	0.407892
SARS-CoV-2/human/USA/WA-UW78/2020	SARS-CoV-2	0.1836	0.1964	0.38	0.406406
SARS-CoV-2/human/USA/WA-UW79/2020	SARS-CoV-2	0.1837	0.1964	0.3801	0.407893
SARS-CoV-2/human/USA/WA-UW80/2020	SARS-CoV-2	0.1837	0.1964	0.3801	0.408153
SARS-CoV-2/human/USA/WA-UW81/2020	SARS-CoV-2	0.1834	0.1963	0.3797	0.406383
SARS-CoV-2/human/USA/WA-UW82/2020	SARS-CoV-2	0.1835	0.1962	0.3797	0.407756
SARS-CoV-2/human/USA/WA-UW84/2020	SARS-CoV-2	0.1835	0.1965	0.38	0.405717
SARS-CoV-2/human/USA/WA-UW85/2020	SARS-CoV-2	0.1835	0.1964	0.3799	0.407896
SARS-CoV-2/human/USA/WA-UW86/2020	SARS-CoV-2	0.1835	0.1963	0.3798	0.407067
SARS-CoV-2/human/USA/WA-UW87/2020	SARS-CoV-2	0.1835	0.1964	0.3799	0.406641
SARS-CoV-2/human/USA/WA-UW88/2020	SARS-CoV-2	0.1837	0.1964	0.3801	0.407455
SARS-CoV-2/human/USA/WA-UW89/2020	SARS-CoV-2	0.1838	0.1963	0.3801	0.40837
SARS-CoV-2/human/USA/WA-UW90/2020	SARS-CoV-2	0.1835	0.1964	0.3799	0.407094
SARS-CoV-2/human/USA/WA-UW91/2020	SARS-CoV-2	0.1836	0.1965	0.3801	0.406308
SARS-CoV-2/human/USA/WA-UW95/2020	SARS-CoV-2	0.1835	0.1964	0.3799	0.406968
SARS-CoV-2/human/USA/WA-UW96/2020	SARS-CoV-2	0.1835	0.1963	0.3798	0.406466
SARS-CoV-2/human/USA/WA-UW73/2020	SARS-CoV-2	0.1835	0.1963	0.3798	0.406531
SARS-CoV-2/human/USA/WA-UW69/2020	SARS-CoV-2	0.1836	0.1961	0.3797	0.40729
SARS-CoV-2/human/USA/WA-UW74/2020	SARS-CoV-2	0.1836	0.1961	0.3797	0.408206
SARS-CoV-2/human/USA/WA-UW75/2020	SARS-CoV-2	0.1836	0.1961	0.3797	0.408752
SARS-CoV-2/human/USA/WA-UW70/2020	SARS-CoV-2	0.1834	0.1962	0.3796	0.408111
SARS-CoV-2/human/USA/WA-UW76/2020	SARS-CoV-2	0.1834	0.1962	0.3796	0.40769
SARS-CoV-2/human/ESP/Valencia17/2020	SARS-CoV-2	0.1837	0.1965	0.3802	0.407398
SARS-CoV-2/human/ESP/Valencia11/2020	SARS-CoV-2	0.1838	0.1964	0.3802	0.407425
SARS-CoV-2/human/ESP/Valencia16/2020	SARS-CoV-2	0.1837	0.1964	0.3801	0.407154
hCoV-19/USA/VA-DCLS-0011/2020	SARS-CoV-2	0.1835	0.1962	0.3797	0.408302
hCoV-19/USA/VA-DCLS-0012/2020	SARS-CoV-2	0.1835	0.1961	0.3796	0.407075
hCoV-19/USA/VA-DCLS-0020/2020	SARS-CoV-2	0.1836	0.1961	0.3797	0.40706
SARS-CoV-2/human/USA/GA_2343/2020	SARS-CoV-2	0.1838	0.1962	0.38	0.407404
SARS-CoV-2/human/USA/UT-00010/2020	SARS-CoV-2	0.1836	0.196	0.3796	0.407963
SARS-CoV-2/human/LKA/COV53/2020	SARS-CoV-2	0.1836	0.196	0.3796	0.407977
SARS-CoV-2/human/TWN/CGMH-CGU-08/2020	SARS-CoV-2	0.1837	0.196	0.3797	0.406826
SARS-CoV-2/human/USA/UNKNOWN-UW-547/2020	SARS-CoV-2	0.1838	0.1964	0.3802	0.408832
SARS-CoV-2/human/USA/NY-CDC-SURV0862NYC/2020	SARS-CoV-2	0.1836	0.1962	0.3798	0.406918
SARS-CoV-2/human/USA/NY-CDC-SURV0863NYC/2020	SARS-CoV-2	0.1837	0.1962	0.3799	0.406697
SARS-CoV-2/human/USA/MI-MDHHS-SC20162/2020	SARS-CoV-2	0.1837	0.1963	0.38	0.408537
SARS-CoV-2/human/AUS/VIC25/2020	SARS-CoV-2	0.1851	0.1971	0.3822	0.431311
SARS-CoV-2/human/AUS/VIC26/2020	SARS-CoV-2	0.1838	0.1963	0.3801	0.408262
SARS-CoV-2/human/AUS/VIC27/2020	SARS-CoV-2	0.1838	0.1963	0.3801	0.408152
SARS-CoV-2/human/AUS/VIC28/2020	SARS-CoV-2	0.1838	0.1964	0.3802	0.408775
SARS-CoV-2/human/AUS/VIC29/2020	SARS-CoV-2	0.1837	0.1963	0.38	0.407896
SARS-CoV-2/human/AUS/VIC30/2020	SARS-CoV-2	0.1851	0.197	0.3821	0.430279
SARS-CoV-2/human/AUS/VIC31/2020	SARS-CoV-2	0.1837	0.1964	0.3801	0.407551
SARS-CoV-2/human/AUS/VIC32/2020	SARS-CoV-2	0.1844	0.197	0.3814	0.419258
SARS-CoV-2/human/AUS/VIC33/2020	SARS-CoV-2	0.1838	0.1964	0.3802	0.408054
SARS-CoV-2/human/AUS/VIC34/2020	SARS-CoV-2	0.1839	0.1963	0.3802	0.407302
SARS-CoV-2/human/AUS/VIC35/2020	SARS-CoV-2	0.1838	0.1964	0.3802	0.408068
SARS-CoV-2/human/AUS/VIC36/2020	SARS-CoV-2	0.1838	0.1963	0.3801	0.409096
SARS-CoV-2/human/GRC/134_32124/2020	SARS-CoV-2	0.1839	0.1962	0.3801	0.408056
SARS-CoV-2/human/GRC/135_32174/2020	SARS-CoV-2	0.1838	0.1963	0.3801	0.40807
SARS-CoV-2/human/GRC/239_32178/2020	SARS-CoV-2	0.1838	0.1963	0.3801	0.40807
SARS-CoV-2/human/GRC/247_32207/2020	SARS-CoV-2	0.1838	0.1963	0.3801	0.40807
SARS-CoV-2/human/GRC/248_32261/2020	SARS-CoV-2	0.1837	0.1964	0.3801	0.407155
SARS-CoV-2/human/GRC/250_32267/2020	SARS-CoV-2	0.1838	0.1963	0.3801	0.40807
SARS-CoV-2/human/GRC/243_32202/2020	SARS-CoV-2	0.1837	0.1964	0.3801	0.407155
SARS-CoV-2/human/GRC/246_32206/2020	SARS-CoV-2	0.1837	0.1963	0.38	0.407362
SARS-CoV-2/PC00101P/human/2020/USA	SARS-CoV-2	0.1838	0.1963	0.3801	0.40699
SARS-CoV-2/human/USA/WA-UW92/2020	SARS-CoV-2	0.1835	0.1963	0.3798	0.40678
SARS-CoV-2/human/USA/WA-UW130/2020	SARS-CoV-2	0.1836	0.196	0.3796	0.408229
SARS-CoV-2/human/USA/WA-UW131/2020	SARS-CoV-2	0.1835	0.1962	0.3797	0.408124
SARS-CoV-2/human/USA/WA-UW140/2020	SARS-CoV-2	0.1836	0.1965	0.3801	0.405691
SARS-CoV-2/human/USA/WA-UW141/2020	SARS-CoV-2	0.1835	0.1963	0.3798	0.408173
SARS-CoV-2/human/USA/WA-UW142/2020	SARS-CoV-2	0.1835	0.1963	0.3798	0.407356
SARS-CoV-2/human/USA/WA-UW103/2020	SARS-CoV-2	0.1836	0.1962	0.3798	0.408314
SARS-CoV-2/human/USA/WA-UW104/2020	SARS-CoV-2	0.1836	0.1964	0.38	0.405966
SARS-CoV-2/human/USA/WA-UW105/2020	SARS-CoV-2	0.1838	0.1963	0.3801	0.407401
SARS-CoV-2/human/USA/WA-UW106/2020	SARS-CoV-2	0.1836	0.1962	0.3798	0.408573
SARS-CoV-2/human/USA/WA-UW108/2020	SARS-CoV-2	0.1837	0.1964	0.3801	0.408959
SARS-CoV-2/human/USA/WA-UW109/2020	SARS-CoV-2	0.1835	0.1964	0.3799	0.403898
SARS-CoV-2/human/USA/WA-UW110/2020	SARS-CoV-2	0.1837	0.1963	0.38	0.406667
SARS-CoV-2/human/USA/WA-UW111/2020	SARS-CoV-2	0.1835	0.1963	0.3798	0.406971
SARS-CoV-2/human/USA/WA-UW114/2020	SARS-CoV-2	0.1834	0.1963	0.3797	0.406016
SARS-CoV-2/human/USA/WA-UW115/2020	SARS-CoV-2	0.1836	0.196	0.3796	0.407226
SARS-CoV-2/human/USA/WA-UW116/2020	SARS-CoV-2	0.1837	0.1962	0.3799	0.407407
SARS-CoV-2/human/USA/WA-UW117/2020	SARS-CoV-2	0.1835	0.1963	0.3798	0.408203
SARS-CoV-2/human/USA/WA-UW118/2020	SARS-CoV-2	0.1835	0.1962	0.3797	0.407467
SARS-CoV-2/human/USA/WA-UW119/2020	SARS-CoV-2	0.1836	0.1961	0.3797	0.404926
SARS-CoV-2/human/USA/WA-UW120/2020	SARS-CoV-2	0.1836	0.196	0.3796	0.408862
SARS-CoV-2/human/USA/WA-UW121/2020	SARS-CoV-2	0.1838	0.1964	0.3802	0.407575
hCoV-19/USA/VA-DCLS-0017/2020	SARS-CoV-2	0.1835	0.1962	0.3797	0.408563
hCoV-19/USA/VA-DCLS-0018/2020	SARS-CoV-2	0.1835	0.1962	0.3797	0.408288
hCoV-19/USA/VA-DCLS-0019/2020	SARS-CoV-2	0.1836	0.1961	0.3797	0.408247
hCoV-19/USA/VA-DCLS-0021/2020	SARS-CoV-2	0.1835	0.1961	0.3796	0.406742
SARS-CoV-2/human/USA/UT-00023/2020	SARS-CoV-2	0.1835	0.1961	0.3796	0.407075
SARS-CoV-2/human/USA/UT-00025/2020	SARS-CoV-2	0.1835	0.1961	0.3796	0.407062
SARS-CoV-2/human/USA/NY-PV08122/2020	SARS-CoV-2	0.1837	0.1963	0.38	0.408623
SARS-CoV-2/human/USA/UNKNOWN-UW-526/2020	SARS-CoV-2	0.1834	0.1961	0.3795	0.407529
SARS-CoV-2/human/USA/UNKNOWN-UW-536/2020	SARS-CoV-2	0.1837	0.1963	0.38	0.407157
SARS-CoV-2/human/USA/WA-UW-525/2020	SARS-CoV-2	0.1836	0.1965	0.3801	0.407089
SARS-CoV-2/human/USA/WA-UW-517/2020	SARS-CoV-2	0.1837	0.1964	0.3801	0.407865
SARS-CoV-2/human/USA/WA-UW-518/2020	SARS-CoV-2	0.1837	0.1964	0.3801	0.407783
SARS-CoV-2/human/IND/GMCKN318/2020	SARS-CoV-2	0.1836	0.1961	0.3797	0.40684
SARS-CoV-2/human/USA/MI-MDHHS-SC20189/2020	SARS-CoV-2	0.1837	0.1964	0.3801	0.407087
SARS-CoV-2/human/USA/CA-NHRC-01/2020	SARS-CoV-2	0.1837	0.1961	0.3798	0.407724
SARS-CoV-2/human/THA/SI204487-NT/2020	SARS-CoV-2	0.1838	0.1963	0.3801	0.408621
SARS-CoV-2/human/AUS/VIC38/2020	SARS-CoV-2	0.1848	0.197	0.3818	0.427666
SARS-CoV-2/human/AUS/VIC39/2020	SARS-CoV-2	0.1837	0.1964	0.3801	0.409367
SARS-CoV-2/human/AUS/VIC40/2020	SARS-CoV-2	0.1837	0.1964	0.3801	0.408153
SARS-CoV-2/human/AUS/VIC41/2020	SARS-CoV-2	0.1837	0.1964	0.3801	0.40818
SARS-CoV-2/human/AUS/VIC42/2020	SARS-CoV-2	0.1837	0.1963	0.38	0.40858
SARS-CoV-2/human/AUS/VIC43/2020	SARS-CoV-2	0.185	0.197	0.382	0.431046
SARS-CoV-2/human/AUS/VIC44/2020	SARS-CoV-2	0.1844	0.1972	0.3816	0.421399
SARS-CoV-2/human/AUS/VIC45/2020	SARS-CoV-2	0.1837	0.1964	0.3801	0.40829
SARS-CoV-2/human/AUS/VIC46/2020	SARS-CoV-2	0.1838	0.1964	0.3802	0.408915
SARS-CoV-2/human/GRC/136_32338/2020	SARS-CoV-2	0.1838	0.1962	0.38	0.408278
SARS-CoV-2/human/GRC/137_32340/2020	SARS-CoV-2	0.1838	0.1963	0.3801	0.40807
SARS-CoV-2/human/GRC/138_32343/2020	SARS-CoV-2	0.1838	0.1963	0.3801	0.40807
SARS-CoV-2/human/GRC/149_32357/2020	SARS-CoV-2	0.1839	0.1963	0.3802	0.407848
SARS-CoV-2/human/GRC/251_32400/2020	SARS-CoV-2	0.1838	0.1962	0.38	0.408278
SARS-CoV-2/human/GRC/254_32422/2020	SARS-CoV-2	0.1838	0.1963	0.3801	0.40807
SARS-CoV-2/human/GRC/255_32525/2020	SARS-CoV-2	0.1838	0.1963	0.3801	0.40807
SARS-CoV-2/human/GRC/262_32443/2020	SARS-CoV-2	0.1838	0.1963	0.3801	0.40807
SARS-CoV-2/human/GRC/263_32477/2020	SARS-CoV-2	0.1838	0.1963	0.3801	0.40807
SARS-CoV-2/human/GRC/264_32497/2020	SARS-CoV-2	0.1838	0.1963	0.3801	0.407141
hCoV-19/USA/WA-UW197/2020	SARS-CoV-2	0.1837	0.196	0.3797	0.407384
hCoV-19/USA/WA-UW198/2020	SARS-CoV-2	0.1834	0.1962	0.3796	0.408169
hCoV-19/USA/WA-UW200/2020	SARS-CoV-2	0.1834	0.1962	0.3796	0.407895
SARS-CoV-2/WA-UW202/human/2020/USA	SARS-CoV-2	0.1836	0.196	0.3796	0.407827
hCoV-19/USA/WA-UW203/2020	SARS-CoV-2	0.1835	0.196	0.3795	0.407079
hCoV-19/USA/WA-UW215/2020	SARS-CoV-2	0.1836	0.1964	0.38	0.407154
SARS-CoV-2/human/USA/WA-UW155/2020	SARS-CoV-2	0.1836	0.1964	0.38	0.405857
SARS-CoV-2/human/USA/WA-UW123/2020	SARS-CoV-2	0.1835	0.1962	0.3797	0.407906
SARS-CoV-2/human/USA/WA-UW124/2020	SARS-CoV-2	0.1838	0.1963	0.3801	0.407728
SARS-CoV-2/human/USA/WA-UW127/2020	SARS-CoV-2	0.1838	0.1963	0.3801	0.408479
SARS-CoV-2/human/USA/WA-UW128/2020	SARS-CoV-2	0.1836	0.1962	0.3798	0.408187
SARS-CoV-2/human/USA/WA-UW129/2020	SARS-CoV-2	0.1835	0.1962	0.3797	0.407412
SARS-CoV-2/human/USA/WA-UW97/2020	SARS-CoV-2	0.1837	0.1964	0.3801	0.407426
SARS-CoV-2/human/USA/WA-UW99/2020	SARS-CoV-2	0.1836	0.1961	0.3797	0.408753
SARS-CoV-2/human/USA/WA-UW100/2020	SARS-CoV-2	0.1835	0.1961	0.3796	0.408346
SARS-Cov-2/Manga1/human/2020/PAK	SARS-CoV-2	0.1839	0.1963	0.3802	0.406674
hCoV-19/USA/VA-DCLS-0016/2020	SARS-CoV-2	0.1835	0.1961	0.3796	0.407907
SARS-CoV-2/human/USA/VA-DCLS-0014/2020	SARS-CoV-2	0.1834	0.1961	0.3795	0.407377
SARS-CoV-2/human/USA/WA-UW-586/2020	SARS-CoV-2	0.1836	0.1963	0.3799	0.40649
SARS-CoV-2/human/USA/WA-UW-602/2020	SARS-CoV-2	0.1837	0.1964	0.3801	0.407756
SARS-CoV-2/human/USA/WA-UW-596/2020	SARS-CoV-2	0.1837	0.1964	0.3801	0.407756
SARS-CoV-2/human/USA/WA-UW-600/2020	SARS-CoV-2	0.1838	0.1963	0.3801	0.406636
SARS-CoV-2/human/USA/UNKNOWN-UW-581/2020	SARS-CoV-2	0.1838	0.1963	0.3801	0.407442
SARS-CoV-2/human/USA/WA-UW-572/2020	SARS-CoV-2	0.1835	0.1961	0.3796	0.408524
SARS-CoV-2/human/USA/WA-UW-530/2020	SARS-CoV-2	0.1837	0.1963	0.38	0.406585
SARS-CoV-2/human/USA/WA-UW-524/2020	SARS-CoV-2	0.1837	0.1964	0.3801	0.407797
SARS-CoV-2/human/USA/WA-UW-543/2020	SARS-CoV-2	0.1837	0.1963	0.38	0.406667
SARS-CoV-2/human/USA/WA-UW-542/2020	SARS-CoV-2	0.1838	0.1964	0.3802	0.408312
SARS-CoV-2/human/USA/WA-UW-546/2020	SARS-CoV-2	0.1837	0.1962	0.3799	0.406847
SARS-CoV-2/human/USA/MI-MDHHS-SC20179/2020	SARS-CoV-2	0.1839	0.1963	0.3802	0.406565
SARS-CoV-2/human/THA/SI204512-NT/2020	SARS-CoV-2	0.1837	0.1961	0.3798	0.403858
SARS-CoV-2/human/THA/SI204514-NT/2020	SARS-CoV-2	0.1837	0.1963	0.38	0.407636
SARS-CoV-2/human/AUS/VIC47/2020	SARS-CoV-2	0.1838	0.1963	0.3801	0.408439
SARS-CoV-2/human/AUS/VIC48/2020	SARS-CoV-2	0.1837	0.1964	0.3801	0.407332
SARS-CoV-2/human/AUS/VIC49/2020	SARS-CoV-2	0.1849	0.1971	0.382	0.430096
SARS-CoV-2/human/AUS/VIC50/2020	SARS-CoV-2	0.1837	0.1964	0.3801	0.407332
SARS-CoV-2/human/AUS/VIC51/2020	SARS-CoV-2	0.1837	0.1964	0.3801	0.408738
SARS-CoV-2/human/AUS/VIC52/2020	SARS-CoV-2	0.1842	0.1969	0.3811	0.419366
SARS-CoV-2/human/AUS/VIC53/2020	SARS-CoV-2	0.1838	0.1963	0.3801	0.408152
SARS-CoV-2/human/AUS/VIC54/2020	SARS-CoV-2	0.1837	0.1967	0.3804	0.409208
SARS-CoV-2/human/AUS/VIC55/2020	SARS-CoV-2	0.1838	0.1964	0.3802	0.409569
SARS-CoV-2/human/AUS/VIC56/2020	SARS-CoV-2	0.1838	0.1964	0.3802	0.408081
SARS-CoV-2/human/AUS/VIC57/2020	SARS-CoV-2	0.1837	0.1964	0.3801	0.409069
SARS-CoV-2/human/AUS/VIC58/2020	SARS-CoV-2	0.1839	0.1963	0.3802	0.407165
SAR-CoV-2/human/USA/NY-QDX-00000001/2020	SARS-CoV-2	0.1836	0.1961	0.3797	0.406908
SARS-CoV-2/human/GRC/139_32716/2020	SARS-CoV-2	0.1838	0.1963	0.3801	0.40807
SARS-CoV-2/human/GRC/141_32983/2020	SARS-CoV-2	0.1838	0.1963	0.3801	0.40807
SARS-CoV-2/human/GRC/150_32764/2020	SARS-CoV-2	0.1839	0.1962	0.3801	0.408986
SARS-CoV-2/human/GRC/202_32984/2020	SARS-CoV-2	0.1838	0.1963	0.3801	0.40807
SARS-CoV-2/human/GRC/203_33026/2020	SARS-CoV-2	0.1838	0.1963	0.3801	0.40807
SARS-CoV-2/human/GRC/204_33112/2020	SARS-CoV-2	0.1837	0.1964	0.3801	0.407155
hCoV-19/USA/WA-UW192/2020	SARS-CoV-2	0.1834	0.1963	0.3797	0.406628
hCoV-19/USA/WA-UW193/2020	SARS-CoV-2	0.1835	0.1961	0.3796	0.407484
hCoV-19/USA/WA-UW194/2020	SARS-CoV-2	0.1834	0.1961	0.3795	0.406364
hCoV-19/USA/WA-UW195/2020	SARS-CoV-2	0.1837	0.1962	0.3799	0.408472
hCoV-19/USA/WA-UW196/2020	SARS-CoV-2	0.1834	0.1963	0.3797	0.40645
SARS-CoV-2/WA-UW204/human/2020/USA	SARS-CoV-2	0.1835	0.1961	0.3796	0.40743
hCoV-19/USA/WA-UW205/2020	SARS-CoV-2	0.1836	0.1961	0.3797	0.40906
hCoV-19/USA/WA-UW207/2020	SARS-CoV-2	0.1836	0.1965	0.3801	0.407169
hCoV-19/USA/WA-UW209/2020	SARS-CoV-2	0.1836	0.1961	0.3797	0.408158
hCoV-19/USA/CT-UW213/2020	SARS-CoV-2	0.1837	0.1962	0.3799	0.40794
hCoV-19/USA/WA-UW218/2020	SARS-CoV-2	0.1836	0.1962	0.3798	0.408148
hCoV-19/USA/UNKNOWN-UW219/2020	SARS-CoV-2	0.1834	0.1962	0.3796	0.408552
hCoV-19/USA/WA-UW222/2020	SARS-CoV-2	0.1835	0.1963	0.3798	0.406971
hCoV-19/USA/CT-UW223/2020	SARS-CoV-2	0.1835	0.1961	0.3796	0.407048
hCoV-19/USA/CT-UW224/2020	SARS-CoV-2	0.1834	0.1961	0.3795	0.408
hCoV-19/USA/WA-UW242/2020	SARS-CoV-2	0.1834	0.1963	0.3797	0.408012
SARS-CoV-2/human/USA/WA-UW191/2020	SARS-CoV-2	0.1836	0.1964	0.38	0.406583
SARS-CoV-2/human/USA/WA-UW178/2020	SARS-CoV-2	0.1837	0.1963	0.38	0.407007
SARS-CoV-2/human/USA/WA-UW183/2020	SARS-CoV-2	0.1837	0.1964	0.3801	0.407838
SARS-CoV-2/human/USA/WA-UW167/2020	SARS-CoV-2	0.1837	0.1965	0.3802	0.4064
SARS-CoV-2/human/USA/WA-UW168/2020	SARS-CoV-2	0.1836	0.1964	0.38	0.406856
SARS-CoV-2/human/USA/WA-UW188/2020	SARS-CoV-2	0.1836	0.1961	0.3797	0.408004
SARS-CoV-2/human/USA/WA-UW189/2020	SARS-CoV-2	0.1837	0.1965	0.3802	0.40733
SARS-CoV-2/human/USA/WA-UW190/2020	SARS-CoV-2	0.1836	0.1965	0.3801	0.40669
SARS-CoV-2/human/USA/WA-UW186/2020	SARS-CoV-2	0.1836	0.1964	0.38	0.405925
SARS-CoV-2/human/USA/WA-UW187/2020	SARS-CoV-2	0.1836	0.1965	0.3801	0.405882
SARS-CoV-2/human/USA/WA-UW171/2020	SARS-CoV-2	0.1838	0.1961	0.3799	0.406921
SARS-CoV-2/human/USA/WA-UW172/2020	SARS-CoV-2	0.1836	0.1965	0.3801	0.40851
SARS-CoV-2/human/USA/WA-UW163/2020	SARS-CoV-2	0.1837	0.1965	0.3802	0.407205
SARS-CoV-2/human/USA/WA-UW162/2020	SARS-CoV-2	0.1837	0.1964	0.3801	0.408098
SARS-CoV-2/human/USA/WA-UW152/2020	SARS-CoV-2	0.1836	0.1963	0.3799	0.408497
SARS-CoV-2/human/USA/WA-UW153/2020	SARS-CoV-2	0.1837	0.1963	0.38	0.407157
SARS-CoV-2/human/USA/WA-UW160/2020	SARS-CoV-2	0.1833	0.1962	0.3795	0.406349
hCoV-19/USA/MN-UW243/2020	SARS-CoV-2	0.1833	0.1964	0.3797	0.405227
hCoV-19/USA/MN-UW251/2020	SARS-CoV-2	0.1835	0.1964	0.3799	0.405637
hCoV-19/USA/ID-UW254/2020	SARS-CoV-2	0.1837	0.1964	0.3801	0.406827
hCoV-19/USA/ID-UW257/2020	SARS-CoV-2	0.1834	0.1963	0.3797	0.406125
hCoV-19/USA/ID-UW264/2020	SARS-CoV-2	0.1836	0.1964	0.38	0.407172
hCoV-19/USA/WA-UW266/2020	SARS-CoV-2	0.1829	0.1959	0.3788	0.399957
hCoV-19/USA/CT-UW271/2020	SARS-CoV-2	0.1835	0.1961	0.3796	0.40836
hCoV-19/USA/ID-UW272/2020	SARS-CoV-2	0.1836	0.1963	0.3799	0.407338
hCoV-19/USA/WA-UW274/2020	SARS-CoV-2	0.1837	0.1965	0.3802	0.407522
hCoV-19/USA/ID-UW276/2020	SARS-CoV-2	0.1833	0.1963	0.3796	0.406272
hCoV-19/USA/WA-NH2/2020	SARS-CoV-2	0.1838	0.1962	0.38	0.408332
hCoV-19/USA/WA-NH3/2020	SARS-CoV-2	0.1838	0.1962	0.38	0.408332
hCoV-19/USA/WA-NH4/2020	SARS-CoV-2	0.1838	0.1962	0.38	0.408332
hCoV-19/USA/WA-NH5/2020	SARS-CoV-2	0.1838	0.1962	0.38	0.408332
hCoV-19/USA/WA-NH6/2020	SARS-CoV-2	0.1837	0.1962	0.3799	0.407625
hCoV-19/USA/WA-NH7/2020	SARS-CoV-2	0.1837	0.1962	0.3799	0.407625
hCoV-19/USA/WA-NH8/2020	SARS-CoV-2	0.1838	0.1962	0.38	0.408332
hCoV-19/USA/WA-NH9/2020	SARS-CoV-2	0.1838	0.1962	0.38	0.408332
hCoV-19/USA/WA-NH10/2020	SARS-CoV-2	0.1838	0.1962	0.38	0.408332
hCoV-19/USA/WA-NH11/2020	SARS-CoV-2	0.1837	0.1962	0.3799	0.407625
hCoV-19/USA/WA-NH12/2020	SARS-CoV-2	0.1838	0.1962	0.38	0.408332
hCoV-19/USA/WA-NH14/2020	SARS-CoV-2	0.1837	0.1962	0.3799	0.407625
hCoV-19/USA/WA-NH17/2020	SARS-CoV-2	0.1838	0.1962	0.38	0.408332
hCoV-19/USA/WA-NH18/2020	SARS-CoV-2	0.1838	0.1962	0.38	0.408332
hCoV-19/USA/WA-NH19/2020	SARS-CoV-2	0.1837	0.1962	0.3799	0.407625
hCoV-19/USA/WA-NH20/2020	SARS-CoV-2	0.1837	0.1962	0.3799	0.407625
hCoV-19/USA/WA-NH21/2020	SARS-CoV-2	0.1837	0.1962	0.3799	0.407625
hCoV-19/USA/WA-NH22/2020	SARS-CoV-2	0.1837	0.1962	0.3799	0.407625
hCoV-19/USA/WA-NH24/2020	SARS-CoV-2	0.1837	0.1962	0.3799	0.407625
hCoV-19/USA/WA-NH13/2020	SARS-CoV-2	0.1837	0.1962	0.3799	0.407625
hCoV-19/USA/WA-NH23/2020	SARS-CoV-2	0.1837	0.1962	0.3799	0.407625
hCoV-19/USA/WA-UW298/2020	SARS-CoV-2	0.1835	0.1961	0.3796	0.40795
hCoV-19/USA/WA-UW299/2020	SARS-CoV-2	0.1837	0.1962	0.3799	0.408716
hCoV-19/USA/WA-UW300/2020	SARS-CoV-2	0.1834	0.1963	0.3797	0.406275
hCoV-19/USA/MN-UW334/2020	SARS-CoV-2	0.1834	0.1963	0.3797	0.406933
hCoV-19/USA/IL-UW351/2020	SARS-CoV-2	0.1834	0.1962	0.3796	0.408292
hCoV-19/USA/IL-UW352/2020	SARS-CoV-2	0.1834	0.1962	0.3796	0.407621
hCoV-19/USA/VA-DCLS-0024/2020	SARS-CoV-2	0.1838	0.1963	0.3801	0.40751
SARS-CoV-2/human/USA/UT-00014/2020	SARS-CoV-2	0.1836	0.1961	0.3797	0.407782
SARS-CoV-2/human/USA/NY-PV08138/2020	SARS-CoV-2	0.1837	0.1964	0.3801	0.408415
SARS-CoV-2/human/USA/NY-PV08472/2020	SARS-CoV-2	0.1837	0.1965	0.3802	0.407275
SARS-CoV-2/human/USA/NY-PV08125/2020	SARS-CoV-2	0.1837	0.1964	0.3801	0.40751
SARS-CoV-2/human/TWN/CGMH-CGU-09/2020	SARS-CoV-2	0.1837	0.196	0.3797	0.408725
SARS-CoV-2/human/TWN/CGMH-CGU-10/2020	SARS-CoV-2	0.1838	0.196	0.3798	0.405731
SARS-CoV-2/human/USA/UNKNOWN-UW-531/2020	SARS-CoV-2	0.1837	0.1963	0.38	0.407035
SARS-CoV-2/human/USA/WA-UW-604/2020	SARS-CoV-2	0.1837	0.1964	0.3801	0.407783
SARS-CoV-2/human/USA/WA-UW-558/2020	SARS-CoV-2	0.1835	0.1962	0.3797	0.408111
SARS-CoV-2/human/USA/CA-CDPH-UC26/2020	SARS-CoV-2	0.1838	0.1963	0.3801	0.407141
SARS-CoV-2/human/USA/NY-CDC-SURV0495NYC/2020	SARS-CoV-2	0.1837	0.1962	0.3799	0.407625
SARS-CoV-2/human/USA/MI-MDHHS-SC20136/2020	SARS-CoV-2	0.1837	0.1964	0.3801	0.40803
SARS-CoV-2/human/USA/MI-MDHHS-SC20158/2020	SARS-CoV-2	0.1836	0.1964	0.38	0.407295
SARS-CoV-2/human/AUS/VIC59/2020	SARS-CoV-2	0.1836	0.1964	0.38	0.408591
SARS-CoV-2/human/AUS/VIC60/2020	SARS-CoV-2	0.1843	0.197	0.3813	0.419164
SARS-CoV-2/human/AUS/VIC62/2020	SARS-CoV-2	0.1837	0.1965	0.3802	0.407125
SARS-CoV-2/human/AUS/VIC66/2020	SARS-CoV-2	0.1838	0.1963	0.3801	0.407345
SARS-CoV-2/human/AUS/VIC67/2020	SARS-CoV-2	0.1838	0.1964	0.3802	0.408109
SARS-CoV-2/human/AUS/VIC68/2020	SARS-CoV-2	0.1838	0.1964	0.3802	0.407097
SARS-CoV-2/human/AUS/VIC69/2020	SARS-CoV-2	0.1837	0.1963	0.38	0.407444
SARS-CoV-2/human/AUS/VIC70/2020	SARS-CoV-2	0.1839	0.1964	0.3803	0.411353
SAR-CoV-2/human/USA/WA-QDX-00000002/2020	SARS-CoV-2	0.1836	0.1961	0.3797	0.408698
SAR-CoV-2/human/USA/CA-QDX-00000003/2020	SARS-CoV-2	0.1837	0.1963	0.38	0.40754
SARS-CoV-2/human/GRC/151_33690/2020	SARS-CoV-2	0.1838	0.1963	0.3801	0.40807
SARS-CoV-2/human/GRC/206_33492/2020	SARS-CoV-2	0.1838	0.1963	0.3801	0.40807
SARS-CoV-2/human/GRC/207_33548/2020	SARS-CoV-2	0.1838	0.1963	0.3801	0.40807
SARS-CoV-2/human/URY/Mdeo-1/2020	SARS-CoV-2	0.1836	0.1961	0.3797	0.407769
hCoV-19/USA/WA-UW210/2020	SARS-CoV-2	0.1835	0.1961	0.3796	0.407116
hCoV-19/USA/WA-UW211/2020	SARS-CoV-2	0.1834	0.1962	0.3796	0.405976
hCoV-19/USA/WA-UW212/2020	SARS-CoV-2	0.1835	0.1962	0.3797	0.408522
hCoV-19/USA/WA-UW214/2020	SARS-CoV-2	0.1836	0.1961	0.3797	0.408206
hCoV-19/USA/WA-UW216/2020	SARS-CoV-2	0.1834	0.1963	0.3797	0.407863
hCoV-19/USA/WA-UW217/2020	SARS-CoV-2	0.1837	0.1961	0.3798	0.408085
SARS-CoV-2/WA-UW220/human/2020/USA	SARS-CoV-2	0.1834	0.1961	0.3795	0.40846
hCoV-19/USA/WA-UW221/2020	SARS-CoV-2	0.1837	0.1961	0.3798	0.407738
hCoV-19/USA/WA-UW229/2020	SARS-CoV-2	0.1835	0.1962	0.3797	0.408641
hCoV-19/USA/WA-UW231/2020	SARS-CoV-2	0.1837	0.1963	0.38	0.407035
hCoV-19/USA/ID-UW232/2020	SARS-CoV-2	0.1834	0.1961	0.3795	0.407829
hCoV-19/USA/ID-UW236/2020	SARS-CoV-2	0.1836	0.1964	0.38	0.408521
hCoV-19/USA/WA-UW237/2020	SARS-CoV-2	0.1837	0.1962	0.3799	0.407501
SARS-CoV-2/WA-UW238/human/2020/USA	SARS-CoV-2	0.1834	0.1962	0.3796	0.406841
hCoV-19/USA/ID-UW239/2020	SARS-CoV-2	0.1836	0.1961	0.3797	0.408165
hCoV-19/USA/WA-UW240/2020	SARS-CoV-2	0.1835	0.196	0.3795	0.407324
SARS-CoV-2/WA-UW234/human/2020/USA	SARS-CoV-2	0.1834	0.1963	0.3797	0.40725
hCoV-19/USA/ID-UW235/2020	SARS-CoV-2	0.1836	0.1961	0.3797	0.408165
hCoV-19/USA/ID-UW241/2020	SARS-CoV-2	0.1836	0.1964	0.38	0.406294
SARS-CoV-2/human/USA/WA-UW174/2020	SARS-CoV-2	0.1836	0.1964	0.38	0.406361
SARS-CoV-2/human/USA/WA-UW176/2020	SARS-CoV-2	0.1838	0.1964	0.3802	0.408298
SARS-CoV-2/human/USA/WA-UW169/2020	SARS-CoV-2	0.1836	0.1965	0.3801	0.405868
SARS-CoV-2/human/USA/WA-UW180/2020	SARS-CoV-2	0.1836	0.1961	0.3797	0.409108
SARS-CoV-2/human/USA/WA-UW185/2020	SARS-CoV-2	0.1838	0.1963	0.3801	0.408684
SARS-CoV-2/human/USA/WA-UW149/2020	SARS-CoV-2	0.1838	0.1964	0.3802	0.407562
SARS-CoV-2/human/USA/WA-UW151/2020	SARS-CoV-2	0.1838	0.1963	0.3801	0.407865
SARS-CoV-2/human/USA/WA-UW146/2020	SARS-CoV-2	0.1835	0.1965	0.38	0.40692
SARS-CoV-2/human/USA/WA-UW150/2020	SARS-CoV-2	0.1837	0.1965	0.3802	0.4064
hCoV-19/USA/WA-UW256/2020	SARS-CoV-2	0.1836	0.1962	0.3798	0.407252
hCoV-19/USA/CT-UW258/2020	SARS-CoV-2	0.1833	0.1962	0.3795	0.40504
hCoV-19/USA/ID-UW259/2020	SARS-CoV-2	0.1834	0.1961	0.3795	0.407556
hCoV-19/USA/ID-UW260/2020	SARS-CoV-2	0.1837	0.1964	0.3801	0.406607
hCoV-19/USA/ID-UW270/2020	SARS-CoV-2	0.1833	0.1962	0.3795	0.399269
hCoV-19/USA/WA-UW275/2020	SARS-CoV-2	0.1837	0.1962	0.3799	0.408965
hCoV-19/USA/WA-UW277/2020	SARS-CoV-2	0.1837	0.1962	0.3799	0.407475
hCoV-19/USA/ID-UW284/2020	SARS-CoV-2	0.1836	0.1963	0.3799	0.407073
hCoV-19/USA/WA-UW285/2020	SARS-CoV-2	0.1837	0.1964	0.3801	0.408016
hCoV-19/USA/WA-UW310/2020	SARS-CoV-2	0.1838	0.1962	0.38	0.408865
hCoV-19/USA/WA-UW320/2020	SARS-CoV-2	0.1835	0.1962	0.3797	0.406796
hCoV-19/USA/CT-UW328/2020	SARS-CoV-2	0.1836	0.1965	0.3801	0.406349
hCoV-19/USA/IL-UW350/2020	SARS-CoV-2	0.1834	0.1962	0.3796	0.407963
hCoV-19/USA/WA-UW359/2020	SARS-CoV-2	0.1835	0.1962	0.3797	0.407892
hCoV-19/USA/IL-UW-1311/2020	SARS-CoV-2	0.1831	0.196	0.3791	0.399945
SARS-CoV-2/human/USA/UT-00022/2020	SARS-CoV-2	0.1835	0.1961	0.3796	0.407089
SARS-CoV-2/human/USA/NY-PV08124/2020	SARS-CoV-2	0.1838	0.1963	0.3801	0.408428
SARS-CoV-2/human/USA/NY-PV08127/2020	SARS-CoV-2	0.1836	0.1964	0.38	0.407704
SARS-CoV-2/human/USA/NY-PV08148/2020	SARS-CoV-2	0.1837	0.1964	0.3801	0.407482
SARS-CoV-2/human/USA/NY-PV08123/2020	SARS-CoV-2	0.1837	0.1963	0.38	0.407992
SARS-CoV-2/human/TWN/CGMH-CGU-11/2020	SARS-CoV-2	0.1837	0.1959	0.3796	0.406118
SARS-CoV-2/human/TWN/CGMH-CGU-12/2020	SARS-CoV-2	0.1836	0.196	0.3796	0.407075
SARS-CoV-2/human/AUS/VIC73/2020	SARS-CoV-2	0.1838	0.1963	0.3801	0.408152
SARS-CoV-2/human/AUS/VIC77/2020	SARS-CoV-2	0.1838	0.1967	0.3805	0.412713
SARS-CoV-2/human/AUS/VIC79/2020	SARS-CoV-2	0.1837	0.1963	0.38	0.408881
SARS-CoV-2/human/AUS/VIC80/2020	SARS-CoV-2	0.1837	0.1963	0.38	0.408593
SARS-CoV-2/human/AUS/VIC81/2020	SARS-CoV-2	0.1837	0.1963	0.38	0.408908
SARS-CoV-2/human/AUS/VIC82/2020	SARS-CoV-2	0.1838	0.1963	0.3801	0.408891
SARS-CoV-2/human/AUS/VIC83/2020	SARS-CoV-2	0.1839	0.1962	0.3801	0.407357
SARS-CoV-2/human/AUS/VIC84/2020	SARS-CoV-2	0.1838	0.1965	0.3803	0.411221
SARS-CoV-2/human/GRC/152_33705/2020	SARS-CoV-2	0.1838	0.1963	0.3801	0.407725
SARS-CoV-2/human/GRC/142_33859/2020	SARS-CoV-2	0.1838	0.1963	0.3801	0.40807
SARS-CoV-2/human/GRC/208_33922/2020	SARS-CoV-2	0.1838	0.1963	0.3801	0.40807
SARS-CoV-2/human/GRC/210_33942/2020	SARS-CoV-2	0.1838	0.1963	0.3801	0.40807
SARS-CoV-2/human/GRC/211_34005/2020	SARS-CoV-2	0.1838	0.1963	0.3801	0.40807
SARS-CoV-2/human/GRC/212_34023/2020	SARS-CoV-2	0.1838	0.1963	0.3801	0.407141
SARS-CoV-2/human/GRC/153_33892/2020	SARS-CoV-2	0.1838	0.1962	0.38	0.408278
hCoV-19/USA/WA-UW225/2020	SARS-CoV-2	0.1835	0.1963	0.3798	0.407246
hCoV-19/USA/WA-UW227/2020	SARS-CoV-2	0.1834	0.1961	0.3795	0.40805
SARS-CoV-2/WA-UW228/human/2020/USA	SARS-CoV-2	0.1833	0.1961	0.3794	0.404733
hCoV-19/USA/WA-UW230/2020	SARS-CoV-2	0.1835	0.1961	0.3796	0.405474
hCoV-19/USA/ID-UW233/2020	SARS-CoV-2	0.1834	0.1962	0.3796	0.406868
SARS-CoV-2/human/USA/WA-UW179/2020	SARS-CoV-2	0.1835	0.1963	0.3798	0.407629
SARS-CoV-2/human/USA/WA-UW173/2020	SARS-CoV-2	0.1839	0.1963	0.3802	0.408134
SARS-CoV-2/human/USA/WA-UW145/2020	SARS-CoV-2	0.1838	0.1964	0.3802	0.407991
SARS-CoV-2/human/USA/WA-UW147/2020	SARS-CoV-2	0.1838	0.1964	0.3802	0.407998
hCoV-19/USA/WA-UW253/2020	SARS-CoV-2	0.1835	0.1963	0.3798	0.407109
hCoV-19/USA/ID-UW279/2020	SARS-CoV-2	0.1838	0.1963	0.3801	0.407442
hCoV-19/USA/ID-UW282/2020	SARS-CoV-2	0.1835	0.1961	0.3796	0.407514
hCoV-19/USA/OR-UW287/2020	SARS-CoV-2	0.1835	0.1962	0.3797	0.407953
hCoV-19/USA/ID-UW288/2020	SARS-CoV-2	0.1835	0.1961	0.3796	0.407171
hCoV-19/USA/ID-UW290/2020	SARS-CoV-2	0.1831	0.1961	0.3792	0.399698
hCoV-19/USA/ID-UW291/2020	SARS-CoV-2	0.1837	0.1963	0.38	0.407308
hCoV-19/USA/OR-UW292/2020	SARS-CoV-2	0.1837	0.1964	0.3801	0.406266
hCoV-19/USA/ID-UW295/2020	SARS-CoV-2	0.1836	0.1963	0.3799	0.408323
hCoV-19/USA/ID-UW296/2020	SARS-CoV-2	0.1836	0.1962	0.3798	0.407259
hCoV-19/USA/ID-UW297/2020	SARS-CoV-2	0.1835	0.1964	0.3799	0.40471
hCoV-19/USA/WA-UW317/2020	SARS-CoV-2	0.1836	0.1962	0.3798	0.406208
hCoV-19/USA/WA-UW319/2020	SARS-CoV-2	0.1834	0.196	0.3794	0.408654
hCoV-19/USA/WA-UW361/2020	SARS-CoV-2	0.1835	0.1964	0.3799	0.407997
SARS-CoV-2/WA-UW378/human/2020/USA	SARS-CoV-2	0.1836	0.1965	0.3801	0.407401
SARS-CoV-2/WA-UW379/human/2020/USA	SARS-CoV-2	0.1836	0.1962	0.3798	0.407861
SARS-CoV-2/WA-UW390/human/2020/USA	SARS-CoV-2	0.1834	0.1961	0.3795	0.407911
SARS-CoV-2/human/ESP/VH000001133/2020	SARS-CoV-2	0.1836	0.1962	0.3798	0.406809
SARS-CoV-2/human/USA/NY-PV08149/2020	SARS-CoV-2	0.1836	0.1965	0.3801	0.407086
SARS-CoV-2/human/AUS/VIC08/2020	SARS-CoV-2	0.1842	0.197	0.3812	0.419342
SARS-CoV-2/human/AUS/VIC85/2020	SARS-CoV-2	0.1838	0.1963	0.3801	0.408904
SARS-CoV-2/human/AUS/VIC86/2020	SARS-CoV-2	0.1838	0.1964	0.3802	0.408027
SARS-CoV-2/human/AUS/VIC87/2020	SARS-CoV-2	0.1838	0.1963	0.3801	0.40833
SARS-CoV-2/human/AUS/VIC88/2020	SARS-CoV-2	0.1837	0.1964	0.3801	0.408905
SARS-CoV-2/human/AUS/VIC89/2020	SARS-CoV-2	0.1837	0.1964	0.3801	0.406375
SARS-CoV-2/human/AUS/VIC90/2020	SARS-CoV-2	0.1837	0.1964	0.3801	0.409137
SARS-CoV-2/human/AUS/VIC91/2020	SARS-CoV-2	0.1849	0.1972	0.3821	0.428944
SARS-CoV-2/human/AUS/VIC92/2020	SARS-CoV-2	0.1837	0.1964	0.3801	0.407305
SARS-CoV-2/human/AUS/VIC139/2020	SARS-CoV-2	0.1842	0.1967	0.3809	0.414084
SARS-CoV-2/human/GRC/214_34505/2020	SARS-CoV-2	0.1839	0.1963	0.3802	0.408367
SARS-CoV-2/human/USA/AK002/2020	SARS-CoV-2	0.1838	0.1963	0.3801	0.406745
SARS-CoV-2/human/USA/AK003/2020	SARS-CoV-2	0.1838	0.1963	0.3801	0.406704
hCoV-19/USA/WA-UW244/2020	SARS-CoV-2	0.1835	0.1961	0.3796	0.408483
hCoV-19/USA/WA-UW245/2020	SARS-CoV-2	0.1836	0.1962	0.3798	0.408836
hCoV-19/USA/WA-UW247/2020	SARS-CoV-2	0.1833	0.1962	0.3795	0.399484
hCoV-19/USA/WA-UW248/2020	SARS-CoV-2	0.1834	0.1962	0.3796	0.399794
hCoV-19/USA/WA-UW249/2020	SARS-CoV-2	0.1832	0.1961	0.3793	0.401386
hCoV-19/USA/WA-UW252/2020	SARS-CoV-2	0.1834	0.1962	0.3796	0.407594
hCoV-19/USA/WA-UW255/2020	SARS-CoV-2	0.1831	0.1961	0.3792	0.400435
hCoV-19/USA/WA-UW261/2020	SARS-CoV-2	0.1835	0.1963	0.3798	0.406943
hCoV-19/USA/WA-UW262/2020	SARS-CoV-2	0.1837	0.1961	0.3798	0.407765
hCoV-19/USA/WA-UW265/2020	SARS-CoV-2	0.1836	0.1962	0.3798	0.408503
hCoV-19/USA/WA-UW268/2020	SARS-CoV-2	0.1835	0.1961	0.3796	0.407512
hCoV-19/USA/WA-UW269/2020	SARS-CoV-2	0.1836	0.1963	0.3799	0.407632
hCoV-19/USA/WA-UW301/2020	SARS-CoV-2	0.1836	0.1963	0.3799	0.406394
hCoV-19/USA/WA-UW307/2020	SARS-CoV-2	0.1833	0.1963	0.3796	0.405982
hCoV-19/USA/WA-UW322/2020	SARS-CoV-2	0.1837	0.1963	0.38	0.407937
hCoV-19/USA/WA-UW337/2020	SARS-CoV-2	0.1836	0.1962	0.3798	0.407393
hCoV-19/USA/WA-UW340/2020	SARS-CoV-2	0.1837	0.1964	0.3801	0.408016
hCoV-19/USA/WA-UW341/2020	SARS-CoV-2	0.1835	0.1961	0.3796	0.410361
hCoV-19/USA/WA-UW343/2020	SARS-CoV-2	0.1834	0.1963	0.3797	0.406988
hCoV-19/USA/WA-UW344/2020	SARS-CoV-2	0.1836	0.1964	0.38	0.407213
hCoV-19/USA/WA-UW345/2020	SARS-CoV-2	0.1834	0.1962	0.3796	0.407922
hCoV-19/USA/UNKNOWN-UW354/2020	SARS-CoV-2	0.1836	0.1965	0.3801	0.406621
hCoV-19/USA/WA-UW355/2020	SARS-CoV-2	0.1836	0.1962	0.3798	0.407847
hCoV-19/USA/WA-UW356/2020	SARS-CoV-2	0.1837	0.1963	0.38	0.40765
hCoV-19/USA/WA-UW360/2020	SARS-CoV-2	0.1834	0.1962	0.3796	0.407621
hCoV-19/USA/WA-UW365/2020	SARS-CoV-2	0.1837	0.1962	0.3799	0.407591
hCoV-19/USA/WA-UW383/2020	SARS-CoV-2	0.1837	0.1965	0.3802	0.406755
SARS-CoV-2/WA-UW384/human/2020/USA	SARS-CoV-2	0.1835	0.1962	0.3797	0.408261
SARS-CoV-2/WA-UW385/human/2020/USA	SARS-CoV-2	0.1837	0.1964	0.3801	0.407893
SARS-CoV-2/WA-UW386/human/2020/USA	SARS-CoV-2	0.1835	0.1961	0.3796	0.408223
SARS-CoV-2/WA-UW388/human/2020/USA	SARS-CoV-2	0.1834	0.1962	0.3796	0.406827
SARS-CoV-2/human/HKG/case163_VM20009579/2020	SARS-CoV-2	0.1838	0.1964	0.3802	0.408602
hCoV-19/USA/VA-DCLS-0005/2020	SARS-CoV-2	0.1834	0.1961	0.3795	0.408416
hCoV-19/USA/VA-DCLS-0031/2020	SARS-CoV-2	0.1836	0.1961	0.3797	0.407359
hCoV-19/USA/UNKNOWN-UW-1832/2020	SARS-CoV-2	0.1833	0.1962	0.3795	0.404576
SARS-CoV-2/human/USA/AZ-ASU2922/2020	SARS-CoV-2	0.1836	0.1961	0.3797	0.407864
SARS-CoV-2/human/USA/NY-PV08401/2020	SARS-CoV-2	0.1837	0.1964	0.3801	0.407469
SARS-CoV-2/human/USA/NY-PV08412/2020	SARS-CoV-2	0.1836	0.1964	0.38	0.407704
SARS-CoV-2/human/USA/NY-PV08402/2020	SARS-CoV-2	0.1836	0.1964	0.38	0.406788
SARS-CoV-2/human/USA/NY-PV08415/2020	SARS-CoV-2	0.1837	0.1964	0.3801	0.40714
SARS-CoV-2/human/LKA/COV38/2020	SARS-CoV-2	0.1836	0.1959	0.3795	0.408185
SARS-CoV-2/human/TWN/CGMH-CGU-16/2020	SARS-CoV-2	0.1835	0.196	0.3795	0.407297
SARS-CoV-2/human/USA/MI-MDHHS-SC20051/2020	SARS-CoV-2	0.1838	0.1963	0.3801	0.406813
SARS-CoV-2/human/IND/GMCKN443/2020	SARS-CoV-2	0.1835	0.196	0.3795	0.407638
SARS-CoV-2/human/USA/MI-MDHHS-SC20147/2020	SARS-CoV-2	0.1836	0.1964	0.38	0.407445
SARS-CoV-2/human/USA/MI-MDHHS-SC20154/2020	SARS-CoV-2	0.1838	0.1963	0.3801	0.406786
SARS-CoV-2/human/THA/SI205457-NST/2020	SARS-CoV-2	0.1837	0.1963	0.38	0.407089
SARS-CoV-2/human/AUS/VIC94/2020	SARS-CoV-2	0.1838	0.1964	0.3802	0.408081
SARS-CoV-2/human/AUS/VIC96/2020	SARS-CoV-2	0.1838	0.1964	0.3802	0.408081
SARS-CoV-2/human/AUS/VIC97/2020	SARS-CoV-2	0.1838	0.1963	0.3801	0.407428
SARS-CoV-2/human/AUS/VIC98/2020	SARS-CoV-2	0.1837	0.1964	0.3801	0.407209
SARS-CoV-2/human/AUS/VIC99/2020	SARS-CoV-2	0.1837	0.1963	0.38	0.407526
SARS-CoV-2/human/AUS/VIC100/2020	SARS-CoV-2	0.1849	0.1971	0.382	0.427063
SARS-CoV-2/human/AUS/VIC140/2020	SARS-CoV-2	0.1837	0.1964	0.3801	0.40914
SARS-CoV-2/human/AUS/VIC141/2020	SARS-CoV-2	0.1839	0.1965	0.3804	0.409396
SARS-CoV-2/human/AUS/VIC142/2020	SARS-CoV-2	0.1839	0.1968	0.3807	0.414215
SARS-CoV-2/human/AUS/VIC143/2020	SARS-CoV-2	0.1837	0.1963	0.38	0.408525
SARS-CoV-2/human/GRC/143_34652/2020	SARS-CoV-2	0.1838	0.1963	0.3801	0.40807
SARS-CoV-2/human/GRC/144_34723/2020	SARS-CoV-2	0.1839	0.1963	0.3802	0.408777
SARS-CoV-2/human/GRC/145_34726/2020	SARS-CoV-2	0.1838	0.1963	0.3801	0.407141
SARS-CoV-2/human/GRC/156_34721/2020	SARS-CoV-2	0.1838	0.1963	0.3801	0.40807
SARS-CoV-2/human/GRC/215_34644/2020	SARS-CoV-2	0.1838	0.1963	0.3801	0.407141
SARS-CoV-2/human/GRC/216_34732/2020	SARS-CoV-2	0.1838	0.1963	0.3801	0.40807
SARS-CoV-2/human/USA/AK006/2020	SARS-CoV-2	0.1838	0.1964	0.3802	0.406974
hCoV-19/USA/WA-UW362/2020	SARS-CoV-2	0.1834	0.1963	0.3797	0.406355
hCoV-19/USA/WA-UW363/2020	SARS-CoV-2	0.1835	0.1962	0.3797	0.407931
hCoV-19/USA/WA-UW364/2020	SARS-CoV-2	0.1836	0.1963	0.3799	0.408213
hCoV-19/USA/WA-UW366/2020	SARS-CoV-2	0.1837	0.1962	0.3799	0.406847
hCoV-19/USA/WA-UW367/2020	SARS-CoV-2	0.1835	0.1962	0.3797	0.407331
hCoV-19/USA/WA-UW369/2020	SARS-CoV-2	0.1835	0.1963	0.3798	0.407091
hCoV-19/USA/WA-UW370/2020	SARS-CoV-2	0.1837	0.1963	0.38	0.407991
hCoV-19/USA/WA-UW376/2020	SARS-CoV-2	0.1833	0.1963	0.3796	0.406161
SARS-CoV-2/WA-UW389/human/2020/USA	SARS-CoV-2	0.1836	0.1961	0.3797	0.407932
hCoV-19/USA/VA-DCLS-0001/2020	SARS-CoV-2	0.1835	0.1962	0.3797	0.408302
hCoV-19/USA/VA-DCLS-0002/2020	SARS-CoV-2	0.1835	0.1962	0.3797	0.408275
hCoV-19/USA/WA-UW-1472/2020	SARS-CoV-2	0.1833	0.1962	0.3795	0.404016
hCoV-19/USA/WA-UW-1342/2020	SARS-CoV-2	0.1832	0.196	0.3792	0.406739
SARS-CoV-2/human/TUR/ERAGEM-001/2020	SARS-CoV-2	0.1839	0.1962	0.3801	0.406935
SARS-CoV-2/human/USA/AZ-ASU2936/2020	SARS-CoV-2	0.1835	0.1961	0.3796	0.407062
SARS-CoV-2/human/USA/NY-PV08456/2020	SARS-CoV-2	0.1837	0.1964	0.3801	0.40751
SARS-CoV-2/human/USA/NY-PV08490/2020	SARS-CoV-2	0.1838	0.1964	0.3802	0.407288
SARS-CoV-2/human/USA/NY-PV08121/2020	SARS-CoV-2	0.1836	0.1964	0.38	0.407663
SARS-CoV-2/human/USA/NY-PV08146/2020	SARS-CoV-2	0.1837	0.1965	0.3802	0.408207
SARS-CoV-2/human/USA/NY-PV08500/2020	SARS-CoV-2	0.1836	0.1964	0.38	0.407691
SARS-CoV-2/human/USA/NY-PV08494/2020	SARS-CoV-2	0.1837	0.1964	0.3801	0.407441
SARS-CoV-2/human/USA/NY-PV08403/2020	SARS-CoV-2	0.1837	0.1965	0.3802	0.409153
SARS-CoV-2/human/USA/NY-PV08109/2020	SARS-CoV-2	0.1836	0.1964	0.38	0.406979
SARS-CoV-2/human/USA/NY-PV08453/2020	SARS-CoV-2	0.1837	0.1964	0.3801	0.40751
SARS-CoV-2/human/USA/NY-PV08135/2020	SARS-CoV-2	0.1837	0.1964	0.3801	0.407784
SARS-CoV-2/human/USA/NY-PV08485/2020	SARS-CoV-2	0.1836	0.1964	0.38	0.406799
SARS-CoV-2/human/USA/NY-PV08446/2020	SARS-CoV-2	0.1836	0.1964	0.38	0.407732
SARS-CoV-2/human/USA/NY-PV08491/2020	SARS-CoV-2	0.1837	0.1964	0.3801	0.407428
SARS-CoV-2/human/USA/NY-PV08448/2020	SARS-CoV-2	0.1837	0.1964	0.3801	0.40751
SARS-CoV-2/human/USA/NY-PV08474/2020	SARS-CoV-2	0.1837	0.1964	0.3801	0.40751
SARS-CoV-2/human/USA/NY-PV08450/2020	SARS-CoV-2	0.1837	0.1964	0.3801	0.40751
SARS-CoV-2/human/USA/NY-PV08498/2020	SARS-CoV-2	0.1839	0.1963	0.3802	0.409055
SARS-CoV-2/human/USA/NY-PV08496/2020	SARS-CoV-2	0.1836	0.1964	0.38	0.407732
SARS-CoV-2/human/USA/NY-PV08455/2020	SARS-CoV-2	0.1837	0.1964	0.3801	0.407482
SARS-CoV-2/human/USA/NY-PV08444/2020	SARS-CoV-2	0.1837	0.1964	0.3801	0.40751
SARS-CoV-2/human/USA/NY-PV08449/2020	SARS-CoV-2	0.1837	0.1964	0.3801	0.40751
SARS-CoV-2/human/USA/NY-PV08136/2020	SARS-CoV-2	0.1838	0.1964	0.3802	0.407781
SARS-CoV-2/human/USA/NY-PV08150/2020	SARS-CoV-2	0.1837	0.1964	0.3801	0.407441
SARS-CoV-2/human/USA/NY-PV08120/2020	SARS-CoV-2	0.1836	0.1964	0.38	0.407074
SARS-CoV-2/human/USA/NY-PV08416/2020	SARS-CoV-2	0.1837	0.1964	0.3801	0.407565
SARS-CoV-2/human/USA/NY-PV08489/2020	SARS-CoV-2	0.1838	0.1963	0.3801	0.409292
SARS-CoV-2/human/USA/NY-PV08493/2020	SARS-CoV-2	0.1837	0.1964	0.3801	0.407441
SARS-CoV-2/human/USA/NY-PV08143/2020	SARS-CoV-2	0.1836	0.1964	0.38	0.408637
SARS-CoV-2/human/USA/NY-PV08447/2020	SARS-CoV-2	0.1837	0.1964	0.3801	0.407592
SARS-CoV-2/human/USA/NY-PV08443/2020	SARS-CoV-2	0.1837	0.1964	0.3801	0.407606
SARS-CoV-2/human/CZE/CzechiaMotol_1899/2020	SARS-CoV-2	0.1836	0.1964	0.38	0.406361
SARS-CoV-2/human/TWN/CGMH-CGU-13/2020	SARS-CoV-2	0.1836	0.196	0.3796	0.407116
SARS-CoV-2/human/TWN/CGMH-CGU-14/2020	SARS-CoV-2	0.1835	0.1961	0.3796	0.407103
SARS-CoV-2/human/TWN/CGMH-CGU-15/2020	SARS-CoV-2	0.1836	0.1961	0.3797	0.405911
SARS-CoV-2/human/TWN/CGMH-CGU-17/2020	SARS-CoV-2	0.1836	0.1961	0.3797	0.407823
SARS-CoV-2/human/USA/NY-CDC-SURV0397NYC/2020	SARS-CoV-2	0.1838	0.1961	0.3799	0.40854
SARS-CoV-2/human/USA/NY-CDC-SURV0183NYC/2020	SARS-CoV-2	0.1837	0.1962	0.3799	0.406697
SARS-CoV-2/human/USA/NY-CDC-SURV0186NYC/2020	SARS-CoV-2	0.1837	0.1962	0.3799	0.406697
SARS-CoV-2/human/USA/NY-CDC-SURV0240NYC/2020	SARS-CoV-2	0.1836	0.1962	0.3798	0.406918
SARS-CoV-2/human/USA/NY-CDC-SURV0407NYC/2020	SARS-CoV-2	0.1836	0.1962	0.3798	0.406918
SARS-CoV-2/human/USA/NY-CDC-SURV0513NYC/2020	SARS-CoV-2	0.1836	0.1961	0.3797	0.407126
SARS-CoV-2/human/USA/NY-CDC-SURV0710NYC/2020	SARS-CoV-2	0.1837	0.1962	0.3799	0.406697
SARS-CoV-2/human/USA/NY-CDC-SURV0996NYC/2020	SARS-CoV-2	0.1837	0.1962	0.3799	0.406697
SARS-CoV-2/human/USA/MI-MDHHS-SC20173/2020	SARS-CoV-2	0.1837	0.1964	0.3801	0.407196
SARS-CoV-2/human/AUS/VIC103/2020	SARS-CoV-2	0.1842	0.1968	0.381	0.416971
SARS-CoV-2/human/AUS/VIC104/2020	SARS-CoV-2	0.1846	0.1972	0.3818	0.428174
SARS-CoV-2/human/AUS/VIC105/2020	SARS-CoV-2	0.1837	0.1964	0.3801	0.408221
SARS-CoV-2/human/AUS/VIC144/2020	SARS-CoV-2	0.1838	0.1965	0.3803	0.409706
SARS-CoV-2/human/AUS/VIC145/2020	SARS-CoV-2	0.1839	0.1962	0.3801	0.406908
SARS-CoV-2/human/AUS/VIC146/2020	SARS-CoV-2	0.1846	0.1969	0.3815	0.42083
SARS-CoV-2/human/AUS/VIC147/2020	SARS-CoV-2	0.1839	0.1966	0.3805	0.412126
SARS-CoV-2/human/AUS/VIC148/2020	SARS-CoV-2	0.1837	0.1964	0.3801	0.407332
SARS-CoV-2/human/AUS/VIC149/2020	SARS-CoV-2	0.185	0.1972	0.3822	0.428498
SARS-CoV-2/human/AUS/VIC150/2020	SARS-CoV-2	0.1843	0.1969	0.3812	0.418074
SARS-CoV-2/human/AUS/VIC151/2020	SARS-CoV-2	0.185	0.1969	0.3819	0.43325
SARS-CoV-2/human/AUS/VIC152/2020	SARS-CoV-2	0.184	0.1965	0.3805	0.413068
SARS-CoV-2/human/AUS/VIC153/2020	SARS-CoV-2	0.1836	0.1965	0.3801	0.409373
SARS-CoV-2/human/AUS/VIC154/2020	SARS-CoV-2	0.1837	0.1964	0.3801	0.407387
SARS-CoV-2/human/AUS/VIC155/2020	SARS-CoV-2	0.1837	0.1964	0.3801	0.40785
SARS-CoV-2/human/AUS/VIC156/2020	SARS-CoV-2	0.1838	0.1963	0.3801	0.408317
SARS-CoV-2/human/AUS/VIC157/2020	SARS-CoV-2	0.1837	0.1965	0.3802	0.406783
SARS-CoV-2/human/AUS/VIC327/2020	SARS-CoV-2	0.1839	0.1962	0.3801	0.407988
SARS-CoV-2/human/AUS/VIC328/2020	SARS-CoV-2	0.1838	0.1963	0.3801	0.408303
SARS-CoV-2/human/AUS/VIC329/2020	SARS-CoV-2	0.1843	0.1964	0.3807	0.418141
SARS-CoV-2/human/GRC/217_34885/2020	SARS-CoV-2	0.1838	0.1963	0.3801	0.40807
SARS-CoV-2/human/GRC/218_35009/2020	SARS-CoV-2	0.1839	0.1963	0.3802	0.408502
SARS-CoV-2/human/GRC/223_34904/2020	SARS-CoV-2	0.1838	0.1963	0.3801	0.40807
SARS-CoV-2/human/USA/AK010/2020	SARS-CoV-2	0.1837	0.1963	0.38	0.406816
SARS-CoV-2/human/USA/AK011/2020	SARS-CoV-2	0.1839	0.1962	0.3801	0.409311
hCoV-19/USA/CZB-RR057-005/2020	SARS-CoV-2	0.1837	0.196	0.3797	0.409381
hCoV-19/USA/CZB-RR057-006/2020	SARS-CoV-2	0.1836	0.1961	0.3797	0.40699
hCoV-19/USA/CZB-RR057-007/2020	SARS-CoV-2	0.1837	0.196	0.3797	0.408356
hCoV-19/USA/CZB-RR057-011/2020	SARS-CoV-2	0.1836	0.1961	0.3797	0.407017
hCoV-19/USA/CZB-RR057-013/2020	SARS-CoV-2	0.1835	0.1961	0.3796	0.407103
hCoV-19/USA/CZB-RR057-014/2020	SARS-CoV-2	0.1837	0.1961	0.3798	0.408762
hCoV-19/USA/CZB-RR057-015/2020	SARS-CoV-2	0.1836	0.1961	0.3797	0.407563
SARS-CoV-2/canine/HKG/20-03695/2020	SARS-CoV-2	0.1838	0.1964	0.3802	0.408602
hCoV-19/USA/WA-UW-1294/2020	SARS-CoV-2	0.1836	0.1961	0.3797	0.407551
hCoV-19/USA/WA-UW-1478/2020	SARS-CoV-2	0.1834	0.1961	0.3795	0.407871
hCoV-19/USA/WA-UW-1436/2020	SARS-CoV-2	0.1835	0.1961	0.3796	0.407158
hCoV-19/USA/WA-UW-1422/2020	SARS-CoV-2	0.1834	0.1963	0.3797	0.406906
SARS-CoV-2/human/GRC/10/2020	SARS-CoV-2	0.1836	0.196	0.3796	0.408906
SARS-CoV-2/human/GRC/12/2020	SARS-CoV-2	0.1837	0.1962	0.3799	0.407721
SARS-CoV-2/human/GRC/16/2020	SARS-CoV-2	0.1836	0.1962	0.3798	0.405962
SARS-CoV-2/human/GRC/13/2020	SARS-CoV-2	0.1836	0.196	0.3796	0.407977
SARS-CoV-2/human/BRA/SP02cc/2020	SARS-CoV-2	0.1836	0.196	0.3796	0.408906
SARS-CoV-2/human/USA/NY-PV08464/2020	SARS-CoV-2	0.1836	0.1963	0.3799	0.407116
SARS-CoV-2/human/USA/NY-PV08432/2020	SARS-CoV-2	0.1836	0.1964	0.38	0.406799
SARS-CoV-2/human/USA/NY-PV08478/2020	SARS-CoV-2	0.1836	0.1964	0.38	0.407704
SARS-CoV-2/human/USA/NY-PV08426/2020	SARS-CoV-2	0.1837	0.1964	0.3801	0.40751
SARS-CoV-2/human/USA/NY-PV08436/2020	SARS-CoV-2	0.1837	0.1964	0.3801	0.406577
SARS-CoV-2/human/USA/NY-PV08486/2020	SARS-CoV-2	0.1836	0.1964	0.38	0.407732
SARS-CoV-2/human/USA/NY-PV08463/2020	SARS-CoV-2	0.1836	0.1964	0.38	0.407704
SARS-CoV-2/human/USA/NY-PV08492/2020	SARS-CoV-2	0.1837	0.1964	0.3801	0.40751
SARS-CoV-2/human/USA/NY-PV08441/2020	SARS-CoV-2	0.1837	0.1964	0.3801	0.408649
SARS-CoV-2/human/USA/NY-PV09000/2020	SARS-CoV-2	0.1836	0.1964	0.38	0.407636
SARS-CoV-2/human/USA/NY-PV08445/2020	SARS-CoV-2	0.1837	0.1964	0.3801	0.40751
SARS-CoV-2/human/USA/NY-PV08468/2020	SARS-CoV-2	0.1837	0.1964	0.3801	0.407606
SARS-CoV-2/human/USA/NY-PV08434/2020	SARS-CoV-2	0.1836	0.1964	0.38	0.406799
SARS-CoV-2/human/USA/NY-PV08471/2020	SARS-CoV-2	0.1836	0.1964	0.38	0.407787
SARS-CoV-2/human/USA/NY-PV08495/2020	SARS-CoV-2	0.1837	0.1963	0.38	0.40865
SARS-CoV-2/human/USA/NY-PV08462/2020	SARS-CoV-2	0.1837	0.1964	0.3801	0.407482
SARS-CoV-2/human/USA/NY-PV08469/2020	SARS-CoV-2	0.1836	0.1964	0.38	0.407704
SARS-CoV-2/human/USA/NY-PV08473/2020	SARS-CoV-2	0.1836	0.1964	0.38	0.407732
SARS-CoV-2/human/USA/NY-PV08481/2020	SARS-CoV-2	0.1836	0.1964	0.38	0.407704
SARS-CoV-2/human/USA/NY-PV08425/2020	SARS-CoV-2	0.1837	0.1964	0.3801	0.40762
SARS-CoV-2/human/USA/NY-PV08461/2020	SARS-CoV-2	0.1836	0.1965	0.3801	0.407497
SARS-CoV-2/human/USA/NY-PV08477/2020	SARS-CoV-2	0.1837	0.1964	0.3801	0.40751
SARS-CoV-2/human/USA/NY-PV08459/2020	SARS-CoV-2	0.1837	0.1964	0.3801	0.40762
SARS-CoV-2/human/USA/NY-PV08452/2020	SARS-CoV-2	0.1837	0.1964	0.3801	0.40751
SARS-CoV-2/human/USA/NY-PV08487/2020	SARS-CoV-2	0.1836	0.1964	0.38	0.4078
SARS-CoV-2/human/USA/NY-PV08435/2020	SARS-CoV-2	0.1837	0.1964	0.3801	0.407578
SARS-CoV-2/human/USA/NY-PV08466/2020	SARS-CoV-2	0.1837	0.1964	0.3801	0.40751
SARS-CoV-2/human/USA/NY-PV09087/2020	SARS-CoV-2	0.1837	0.1963	0.38	0.408019
SARS-CoV-2/human/USA/NY-PV09099/2020	SARS-CoV-2	0.1838	0.1963	0.3801	0.409498
SARS-CoV-2/human/USA/NY-PV09097/2020	SARS-CoV-2	0.1837	0.1964	0.3801	0.40858
SARS-CoV-2/human/USA/NY-PV09092/2020	SARS-CoV-2	0.1837	0.1963	0.38	0.407731
SARS-CoV-2/human/CZE/CzechiaMotol_1968/2020	SARS-CoV-2	0.1836	0.1964	0.38	0.406361
SARS-CoV-2/human/CZE/CzechiaMotol_1967/2020	SARS-CoV-2	0.1836	0.1964	0.38	0.406361
SARS-CoV-2/human/MYS/188407/2020	SARS-CoV-2	0.1834	0.196	0.3794	0.407955
SARS-CoV-2/human/TWN/CGMH-CGU-18/2020	SARS-CoV-2	0.1836	0.196	0.3796	0.408004
SARS-CoV-2/human/TWN/CGMH-CGU-19/2020	SARS-CoV-2	0.1836	0.1961	0.3797	0.406908
SARS-CoV-2/human/TWN/CGMH-CGU-20/2020	SARS-CoV-2	0.1836	0.196	0.3796	0.408004
SARS-CoV-2/human/USA/CA-CZB-EX00458/2020	SARS-CoV-2	0.1837	0.1961	0.3798	0.407697
SARS-CoV-2/human/USA/NY-CDC-SURV0988NYC/2020	SARS-CoV-2	0.1837	0.1962	0.3799	0.406697
SARS-CoV-2/human/USA/MI-MDHHS-SC20161/2020	SARS-CoV-2	0.1837	0.1964	0.3801	0.408563
SARS-CoV-2/human/USA/MI-MDHHS-SC20175/2020	SARS-CoV-2	0.1838	0.1962	0.38	0.407089
SARS-CoV-2/human/USA/MI-MDHHS-SC20110/2020	SARS-CoV-2	0.1837	0.1963	0.38	0.407185
SARS-CoV-2/human/THA/SI205529-NT/2020	SARS-CoV-2	0.1837	0.1963	0.38	0.408224
SARS-CoV-2/human/THA/SI205929-NT/2020	SARS-CoV-2	0.1836	0.1963	0.3799	0.406504
SARS-CoV-2/human/AUS/VIC108/2020	SARS-CoV-2	0.1837	0.1963	0.38	0.407554
SARS-CoV-2/human/AUS/VIC109/2020	SARS-CoV-2	0.1837	0.1963	0.38	0.407991
SARS-CoV-2/human/AUS/VIC110/2020	SARS-CoV-2	0.1837	0.1964	0.3801	0.407346
SARS-CoV-2/human/AUS/VIC111/2020	SARS-CoV-2	0.1837	0.1963	0.38	0.407852
SARS-CoV-2/human/AUS/VIC112/2020	SARS-CoV-2	0.1838	0.1964	0.3802	0.408027
SARS-CoV-2/human/AUS/VIC113/2020	SARS-CoV-2	0.1838	0.1964	0.3802	0.410485
SARS-CoV-2/human/AUS/VIC114/2020	SARS-CoV-2	0.1847	0.197	0.3817	0.428159
SARS-CoV-2/human/AUS/VIC158/2020	SARS-CoV-2	0.1837	0.1963	0.38	0.407595
SARS-CoV-2/human/AUS/VIC159/2020	SARS-CoV-2	0.1843	0.197	0.3813	0.420594
SARS-CoV-2/human/AUS/VIC160/2020	SARS-CoV-2	0.1844	0.197	0.3814	0.418943
SARS-CoV-2/human/AUS/VIC162/2020	SARS-CoV-2	0.184	0.1964	0.3804	0.410226
SARS-CoV-2/human/AUS/VIC163/2020	SARS-CoV-2	0.1837	0.1963	0.38	0.408525
SARS-CoV-2/human/AUS/VIC165/2020	SARS-CoV-2	0.1844	0.1971	0.3815	0.423063
SARS-CoV-2/human/AUS/VIC166/2020	SARS-CoV-2	0.185	0.1972	0.3822	0.42359
SARS-CoV-2/human/AUS/VIC167/2020	SARS-CoV-2	0.1842	0.1969	0.3811	0.417768
SARS-CoV-2/human/AUS/VIC169/2020	SARS-CoV-2	0.1838	0.1963	0.3801	0.408371
SARS-CoV-2/human/AUS/VIC170/2020	SARS-CoV-2	0.1842	0.197	0.3812	0.417381
SARS-CoV-2/human/AUS/VIC171/2020	SARS-CoV-2	0.1838	0.1964	0.3802	0.407124
SARS-CoV-2/human/AUS/VIC172/2020	SARS-CoV-2	0.1844	0.1968	0.3812	0.416946
SARS-CoV-2/human/AUS/VIC173/2020	SARS-CoV-2	0.1837	0.1964	0.3801	0.4087
SARS-CoV-2/human/AUS/VIC174/2020	SARS-CoV-2	0.1838	0.1964	0.3802	0.407193
SARS-CoV-2/human/AUS/VIC175/2020	SARS-CoV-2	0.1842	0.197	0.3812	0.418677
SARS-CoV-2/human/AUS/VIC176/2020	SARS-CoV-2	0.1838	0.1963	0.3801	0.408821
SARS-CoV-2/human/AUS/VIC178/2020	SARS-CoV-2	0.1838	0.1963	0.3801	0.408289
SARS-CoV-2/human/AUS/VIC179/2020	SARS-CoV-2	0.1844	0.1969	0.3813	0.419886
SARS-CoV-2/human/AUS/VIC330/2020	SARS-CoV-2	0.185	0.197	0.382	0.427278
SARS-CoV-2/human/AUS/VIC333/2020	SARS-CoV-2	0.1836	0.1958	0.3794	0.407675
SARS-CoV-2/human/GRC/219_35198/2020	SARS-CoV-2	0.1838	0.1963	0.3801	0.40807
SARS-CoV-2/human/GRC/220_35357/2020	SARS-CoV-2	0.1838	0.1964	0.3802	0.406933
SARS-CoV-2/human/GRC/45_35378/2020	SARS-CoV-2	0.1838	0.1963	0.3801	0.40807
SARS-CoV-2/human/USA/AK015/2020	SARS-CoV-2	0.1838	0.1961	0.3799	0.409537
SARS-CoV-2/human/USA/AK016/2020	SARS-CoV-2	0.1839	0.1963	0.3802	0.409226
SARS-CoV-2/human/DEU/p995/2020	SARS-CoV-2	0.1838	0.1962	0.38	0.407567
hCoV-19/USA/WA-UW-1785/2020	SARS-CoV-2	0.1838	0.1964	0.3802	0.40765
hCoV-19/USA/WA-UW-1689/2020	SARS-CoV-2	0.1831	0.1961	0.3792	0.401518
hCoV-19/USA/WA-UW-1715/2020	SARS-CoV-2	0.1835	0.1961	0.3796	0.40669
hCoV-19/USA/WA-UW-1620/2020	SARS-CoV-2	0.1837	0.1966	0.3803	0.407818
hCoV-19/USA/WA-UW-1538/2020	SARS-CoV-2	0.1836	0.1965	0.3801	0.405568
hCoV-19/USA/WA-UW-1595/2020	SARS-CoV-2	0.1835	0.1961	0.3796	0.407991
hCoV-19/USA/WA-UW-1575/2020	SARS-CoV-2	0.1833	0.1962	0.3795	0.405428
SARS-CoV-2/human/USA/UT-00028/2020	SARS-CoV-2	0.1835	0.1961	0.3796	0.407062
SARS-CoV-2/human/USA/UT-00032/2020	SARS-CoV-2	0.1837	0.1962	0.3799	0.407105
SARS-CoV-2/human/USA/UT-00033/2020	SARS-CoV-2	0.1835	0.196	0.3795	0.40634
SARS-CoV-2/human/USA/USA-WA_0480/2020	SARS-CoV-2	0.1838	0.1962	0.38	0.408332
SARS-CoV-2/human/USA/USA-WA_0428/2020	SARS-CoV-2	0.1838	0.1962	0.38	0.408332
SARS-CoV-2/human/USA/USA-WA_0427/2020	SARS-CoV-2	0.1838	0.1962	0.38	0.408332
SARS-CoV-2/human/USA/USA-WA_0434/2020	SARS-CoV-2	0.1838	0.1962	0.38	0.408332
SARS-CoV-2/human/USA/USA-WA_0442/2020	SARS-CoV-2	0.1838	0.1962	0.38	0.408332
SARS-CoV-2/human/USA/USA-WA_0418/2020	SARS-CoV-2	0.1837	0.1962	0.3799	0.408554
SARS-CoV-2/human/USA/USA-WA_0432/2020	SARS-CoV-2	0.1837	0.1962	0.3799	0.407625
SARS-CoV-2/human/USA/USA-WA_0448/2020	SARS-CoV-2	0.1838	0.1962	0.38	0.408332
SARS-CoV-2/human/USA/USA-WA_0478/2020	SARS-CoV-2	0.1838	0.1962	0.38	0.408332
SARS-CoV-2/human/USA/USA-WA_0422/2020	SARS-CoV-2	0.1837	0.1962	0.3799	0.407625
SARS-CoV-2/human/USA/USA-WA_0484/2020	SARS-CoV-2	0.1837	0.1962	0.3799	0.408554
SARS-CoV-2/human/USA/USA-WA_0429/2020	SARS-CoV-2	0.1838	0.1962	0.38	0.408332
SARS-CoV-2/human/USA/USA-WA_0441/2020	SARS-CoV-2	0.1838	0.1962	0.38	0.408332
SARS-CoV-2/human/USA/USA-WA_0440/2020	SARS-CoV-2	0.1838	0.1962	0.38	0.408332
SARS-CoV-2/human/USA/USA-WA_0711/2020	SARS-CoV-2	0.1837	0.1962	0.3799	0.407625
SARS-CoV-2/human/USA/USA-WA_0447/2020	SARS-CoV-2	0.1837	0.1962	0.3799	0.407625
SARS-CoV-2/human/USA/NY-PV08428/2020	SARS-CoV-2	0.1836	0.1964	0.38	0.408637
SARS-CoV-2/human/USA/NY-PV08427/2020	SARS-CoV-2	0.1837	0.1964	0.3801	0.40751
SARS-CoV-2/human/USA/NY-PV08429/2020	SARS-CoV-2	0.1837	0.1964	0.3801	0.407757
SARS-CoV-2/human/USA/NY-PV09119/2020	SARS-CoV-2	0.1837	0.1964	0.3801	0.407633
SARS-CoV-2/human/USA/NY-PV09182/2020	SARS-CoV-2	0.1838	0.1963	0.3801	0.409361
SARS-CoV-2/human/USA/NY-PV09128/2020	SARS-CoV-2	0.1837	0.1963	0.38	0.407965
SARS-CoV-2/human/USA/NY-PV09120/2020	SARS-CoV-2	0.1837	0.1964	0.3801	0.408236
SARS-CoV-2/human/USA/NY-PV09122/2020	SARS-CoV-2	0.1837	0.1964	0.3801	0.406591
SARS-CoV-2/human/USA/NY-PV09129/2020	SARS-CoV-2	0.1837	0.1963	0.38	0.407882
SARS-CoV-2/human/USA/NY-PV09132/2020	SARS-CoV-2	0.1837	0.1963	0.38	0.407731
SARS-CoV-2/human/USA/NY-PV09116/2020	SARS-CoV-2	0.184	0.1962	0.3802	0.408533
SARS-CoV-2/human/USA/NY-PV09180/2020	SARS-CoV-2	0.1837	0.1964	0.3801	0.4074
SARS-CoV-2/human/USA/NY-PV09134/2020	SARS-CoV-2	0.1836	0.1964	0.38	0.406771
SARS-CoV-2/human/USA/NY-PV09123/2020	SARS-CoV-2	0.1837	0.1964	0.3801	0.407647
SARS-CoV-2/human/USA/NY-PV09098/2020	SARS-CoV-2	0.1837	0.1963	0.38	0.408129
SARS-CoV-2/human/USA/NY-PV09125/2020	SARS-CoV-2	0.1836	0.1963	0.3799	0.408022
SARS-CoV-2/human/USA/NY-PV09181/2020	SARS-CoV-2	0.1839	0.1963	0.3802	0.407603
SARS-CoV-2/human/USA/NY-PV09183/2020	SARS-CoV-2	0.1836	0.1964	0.38	0.407732
SARS-CoV-2/human/USA/NY-PV09171/2020	SARS-CoV-2	0.1837	0.1964	0.3801	0.40751
SARS-CoV-2/human/USA/NY-PV09172/2020	SARS-CoV-2	0.1837	0.1963	0.38	0.408129
SARS-CoV-2/human/USA/NY-PV09177/2020	SARS-CoV-2	0.1837	0.1964	0.3801	0.40762
SARS-CoV-2/human/USA/NY-PV09130/2020	SARS-CoV-2	0.1837	0.1963	0.38	0.409063
SARS-CoV-2/human/USA/NY-PV09169/2020	SARS-CoV-2	0.1837	0.1964	0.3801	0.407524
SARS-CoV-2/human/USA/NY-PV09126/2020	SARS-CoV-2	0.1837	0.1964	0.3801	0.407262
SARS-CoV-2/human/USA/NY-PV09090/2020	SARS-CoV-2	0.1837	0.1964	0.3801	0.407524
SARS-CoV-2/human/USA/NY-PV09115/2020	SARS-CoV-2	0.1837	0.1964	0.3801	0.406837
SARS-CoV-2/human/USA/NY-PV09127/2020	SARS-CoV-2	0.1837	0.1963	0.38	0.407978
SARS-CoV-2/human/USA/NY-PV09178/2020	SARS-CoV-2	0.1837	0.1963	0.38	0.408129
SARS-CoV-2/human/USA/NY-PV09189/2020	SARS-CoV-2	0.1837	0.1963	0.38	0.407786
SARS-CoV-2/human/LKA/COV91/2020	SARS-CoV-2	0.1835	0.1961	0.3796	0.407062
SARS-CoV-2/human/CZE/CzechiaMotol_2174/2020	SARS-CoV-2	0.1836	0.1964	0.38	0.406361
SARS-CoV-2/human/USA/NY-CDC-SURV0982NYC/2020	SARS-CoV-2	0.1835	0.1962	0.3797	0.406211
SARS-CoV-2/human/USA/NY-CDC-SURV0983NYC/2020	SARS-CoV-2	0.1836	0.1962	0.3798	0.406918
SARS-CoV-2/human/USA/NY-CDC-SURV1000NYC/2020	SARS-CoV-2	0.1837	0.1962	0.3799	0.406697
SARS-CoV-2/human/USA/NY-CDC-SURV0985NYC/2020	SARS-CoV-2	0.1837	0.1962	0.3799	0.406819
SARS-CoV-2/human/USA/MI-MDHHS-SC20171/2020	SARS-CoV-2	0.1837	0.1964	0.3801	0.407182
SARS-CoV-2/human/USA/MI-MDHHS-SC20156/2020	SARS-CoV-2	0.1836	0.1964	0.38	0.407445
SARS-CoV-2/human/THA/SI206587-NT/2020	SARS-CoV-2	0.1837	0.1963	0.38	0.407226
SARS-CoV-2/human/AUS/VIC115/2020	SARS-CoV-2	0.1837	0.1964	0.3801	0.408139
SARS-CoV-2/human/AUS/VIC117/2020	SARS-CoV-2	0.1838	0.1963	0.3801	0.40725
SARS-CoV-2/human/AUS/VIC184/2020	SARS-CoV-2	0.1836	0.1966	0.3802	0.409474
SARS-CoV-2/human/AUS/VIC185/2020	SARS-CoV-2	0.1837	0.1963	0.38	0.405842
SARS-CoV-2/human/AUS/VIC186/2020	SARS-CoV-2	0.1838	0.1963	0.3801	0.407523
SARS-CoV-2/human/AUS/VIC187/2020	SARS-CoV-2	0.1843	0.1967	0.381	0.417707
SARS-CoV-2/human/AUS/VIC188/2020	SARS-CoV-2	0.1836	0.1964	0.38	0.408225
SARS-CoV-2/human/AUS/VIC189/2020	SARS-CoV-2	0.184	0.1969	0.3809	0.416292
SARS-CoV-2/human/AUS/VIC190/2020	SARS-CoV-2	0.1837	0.1964	0.3801	0.407414
SARS-CoV-2/human/AUS/VIC191/2020	SARS-CoV-2	0.1837	0.1963	0.38	0.407636
SARS-CoV-2/human/AUS/VIC192/2020	SARS-CoV-2	0.1838	0.1967	0.3805	0.409796
SARS-CoV-2/human/AUS/VIC193/2020	SARS-CoV-2	0.1853	0.1971	0.3824	0.433032
SARS-CoV-2/human/AUS/VIC194/2020	SARS-CoV-2	0.1846	0.1964	0.381	0.418008
SARS-CoV-2/human/AUS/VIC195/2020	SARS-CoV-2	0.1848	0.1967	0.3815	0.419442
SARS-CoV-2/human/AUS/VIC196/2020	SARS-CoV-2	0.1837	0.1964	0.3801	0.406566
SARS-CoV-2/human/AUS/VIC197/2020	SARS-CoV-2	0.1849	0.197	0.3819	0.427952
SARS-CoV-2/human/AUS/VIC198/2020	SARS-CoV-2	0.1838	0.1965	0.3803	0.41157
SARS-CoV-2/human/AUS/VIC199/2020	SARS-CoV-2	0.1838	0.1963	0.3801	0.408344
SARS-CoV-2/human/AUS/VIC201/2020	SARS-CoV-2	0.1837	0.1964	0.3801	0.407237
SARS-CoV-2/human/AUS/VIC202/2020	SARS-CoV-2	0.1837	0.1964	0.3801	0.407291
SARS-CoV-2/human/AUS/VIC203/2020	SARS-CoV-2	0.1839	0.1962	0.3801	0.408944
SARS-CoV-2/human/AUS/VIC204/2020	SARS-CoV-2	0.1837	0.1964	0.3801	0.407442
SARS-CoV-2/human/AUS/VIC205/2020	SARS-CoV-2	0.1853	0.1971	0.3824	0.418459
SARS-CoV-2/human/AUS/VIC207/2020	SARS-CoV-2	0.1836	0.1964	0.38	0.407445
SARS-CoV-2/human/AUS/VIC334/2020	SARS-CoV-2	0.1838	0.1963	0.3801	0.408262
SARS-CoV-2/human/GRC/146_35473/2020	SARS-CoV-2	0.1839	0.1963	0.3802	0.40793
SARS-CoV-2/human/GRC/155_35480/2020	SARS-CoV-2	0.1838	0.1963	0.3801	0.40807
SARS-CoV-2/human/GRC/226_35576/2020	SARS-CoV-2	0.1838	0.1963	0.3801	0.407141
SARS-CoV-2/human/USA/AK013/2020	SARS-CoV-2	0.1838	0.1963	0.3801	0.406527
SARS-CoV-2/WA-UW323/human/2020/USA	SARS-CoV-2	0.1835	0.1962	0.3797	0.407236
SARS-CoV-2/WA-UW339/human/2020/USA	SARS-CoV-2	0.1834	0.1962	0.3796	0.407772
hCoV-19/USA/VA-DCLS-0034/2020	SARS-CoV-2	0.1834	0.1962	0.3796	0.407594
hCoV-19/USA/VA-DCLS-0036/2020	SARS-CoV-2	0.1835	0.1961	0.3796	0.408413
hCoV-19/USA/OR-UW-1849/2020	SARS-CoV-2	0.1837	0.1965	0.3802	0.406808
hCoV-19/USA/ID-UW-1925/2020	SARS-CoV-2	0.1837	0.1964	0.3801	0.406882
hCoV-19/USA/ID-UW-1934/2020	SARS-CoV-2	0.1836	0.1963	0.3799	0.407338
hCoV-19/USA/UNKNOWN-UW-1791/2020	SARS-CoV-2	0.1832	0.1961	0.3793	0.407338
hCoV-19/USA/WA-UW-1644/2020	SARS-CoV-2	0.1834	0.1962	0.3796	0.407359
hCoV-19/USA/WA-UW-1646/2020	SARS-CoV-2	0.1835	0.1962	0.3797	0.407016
hCoV-19/USA/WA-UW-1683/2020	SARS-CoV-2	0.1835	0.1962	0.3797	0.409218
hCoV-19/USA/WA-UW-1688/2020	SARS-CoV-2	0.1837	0.196	0.3797	0.408861
hCoV-19/USA/WA-UW-1661/2020	SARS-CoV-2	0.1833	0.1962	0.3795	0.406104
hCoV-19/USA/WA-UW-1666/2020	SARS-CoV-2	0.1832	0.196	0.3792	0.39967
hCoV-19/USA/WA-UW-1656/2020	SARS-CoV-2	0.1834	0.1964	0.3798	0.406035
hCoV-19/USA/WA-UW-1672/2020	SARS-CoV-2	0.1834	0.1963	0.3797	0.406789
hCoV-19/USA/WA-UW-1723/2020	SARS-CoV-2	0.1834	0.1962	0.3796	0.406686
hCoV-19/USA/WA-UW-1651/2020	SARS-CoV-2	0.1835	0.1962	0.3797	0.407426
hCoV-19/USA/WA-UW-1652/2020	SARS-CoV-2	0.1836	0.1963	0.3799	0.407458
hCoV-19/USA/WA-UW-1698/2020	SARS-CoV-2	0.1835	0.1961	0.3796	0.408134
hCoV-19/USA/WA-UW-1697/2020	SARS-CoV-2	0.1833	0.1962	0.3795	0.406056
hCoV-19/USA/WA-UW-1716/2020	SARS-CoV-2	0.1836	0.1961	0.3797	0.407044
hCoV-19/USA/WA-UW-1712/2020	SARS-CoV-2	0.1837	0.1963	0.38	0.407171
hCoV-19/USA/WA-UW-1765/2020	SARS-CoV-2	0.1835	0.1964	0.3799	0.410455
hCoV-19/USA/WA-UW-1718/2020	SARS-CoV-2	0.1833	0.1962	0.3795	0.406922
hCoV-19/USA/WA-UW-1670/2020	SARS-CoV-2	0.1833	0.1964	0.3797	0.406054
hCoV-19/USA/WA-UW-1680/2020	SARS-CoV-2	0.1835	0.1961	0.3796	0.407539
hCoV-19/USA/WA-UW-1695/2020	SARS-CoV-2	0.1833	0.1962	0.3795	0.406556
hCoV-19/USA/WA-UW-1700/2020	SARS-CoV-2	0.1833	0.1961	0.3794	0.405979
SARS-CoV-2/human/USA/UT-00020/2020	SARS-CoV-2	0.1836	0.1961	0.3797	0.408698
SARS-CoV-2/human/USA/USA-WA_0797/2020	SARS-CoV-2	0.1837	0.1962	0.3799	0.407625
SARS-CoV-2/human/USA/USA-WA_0457/2020	SARS-CoV-2	0.1837	0.1962	0.3799	0.406697
SARS-CoV-2/human/USA/NY-PV09143/2020	SARS-CoV-2	0.1837	0.1963	0.38	0.409063
SARS-CoV-2/human/USA/NY-PV09145/2020	SARS-CoV-2	0.1837	0.1962	0.3799	0.408598
SARS-CoV-2/human/USA/NY-PV09195/2020	SARS-CoV-2	0.1837	0.1964	0.3801	0.40751
SARS-CoV-2/human/USA/NJ-PV09072/2020	SARS-CoV-2	0.1837	0.1964	0.3801	0.407633
SARS-CoV-2/human/USA/NY-PV09079/2020	SARS-CoV-2	0.1837	0.1964	0.3801	0.407482
SARS-CoV-2/human/USA/NY-PV09060/2020	SARS-CoV-2	0.1837	0.1963	0.38	0.407882
SARS-CoV-2/human/USA/NY-PV09142/2020	SARS-CoV-2	0.1837	0.1964	0.3801	0.408264
SARS-CoV-2/human/USA/NY-PV09077/2020	SARS-CoV-2	0.1837	0.1963	0.38	0.406976
SARS-CoV-2/human/USA/NY-PV09144/2020	SARS-CoV-2	0.1837	0.1964	0.3801	0.407428
SARS-CoV-2/human/USA/NY-PV09075/2020	SARS-CoV-2	0.1837	0.1963	0.38	0.408747
SARS-CoV-2/human/USA/NY-PV09193/2020	SARS-CoV-2	0.1837	0.1964	0.3801	0.407414
SARS-CoV-2/human/USA/NY-PV09140/2020	SARS-CoV-2	0.1837	0.1963	0.38	0.407965
SARS-CoV-2/human/USA/NY-PV09064/2020	SARS-CoV-2	0.1836	0.1963	0.3799	0.408269
SARS-CoV-2/human/USA/NY-PV09192/2020	SARS-CoV-2	0.1837	0.1964	0.3801	0.40762
SARS-CoV-2/human/USA/NY-PV09061/2020	SARS-CoV-2	0.1838	0.1963	0.3801	0.409388
SARS-CoV-2/human/USA/NY-PV09063/2020	SARS-CoV-2	0.1838	0.1963	0.3801	0.409678
SARS-CoV-2/human/USA/NY-PV09067/2020	SARS-CoV-2	0.1838	0.1964	0.3802	0.409152
SARS-CoV-2/human/USA/NY-PV09147/2020	SARS-CoV-2	0.1837	0.1964	0.3801	0.407441
SARS-CoV-2/human/USA/NY-PV09190/2020	SARS-CoV-2	0.1837	0.1962	0.3799	0.408076
SARS-CoV-2/human/USA/NY-PV09197/2020	SARS-CoV-2	0.1836	0.1963	0.3799	0.40702
SARS-CoV-2/human/USA/NY-PV09194/2020	SARS-CoV-2	0.1837	0.1964	0.3801	0.40751
SARS-CoV-2/human/USA/NY-PV09135/2020	SARS-CoV-2	0.1837	0.1963	0.38	0.408129
SARS-CoV-2/human/USA/NY-PV09068/2020	SARS-CoV-2	0.1837	0.1964	0.3801	0.407524
SARS-CoV-2/human/USA/NY-PV09187/2020	SARS-CoV-2	0.1837	0.1964	0.3801	0.407524
SARS-CoV-2/human/USA/NY-PV09186/2020	SARS-CoV-2	0.1837	0.1964	0.3801	0.40751
SARS-CoV-2/human/USA/NY-PV09020/2020	SARS-CoV-2	0.1837	0.1963	0.38	0.408129
SARS-CoV-2/human/USA/NY-PV09073/2020	SARS-CoV-2	0.1836	0.1964	0.38	0.407732
SARS-CoV-2/human/USA/NY-PV09137/2020	SARS-CoV-2	0.1837	0.1963	0.38	0.406853
SARS-CoV-2/human/USA/NY-PV09198/2020	SARS-CoV-2	0.1837	0.1964	0.3801	0.406577
SARS-CoV-2/human/MYS/189332/2020	SARS-CoV-2	0.1835	0.1959	0.3794	0.407545
SARS-CoV-2/human/USA/DC-CDC-9096/2020	SARS-CoV-2	0.1837	0.1962	0.3799	0.406697
SARS-CoV-2/human/USA/MI-MDHHS-SC20053/2020	SARS-CoV-2	0.1837	0.1963	0.38	0.40728
SARS-CoV-2/human/IND/GMCTC469/2020	SARS-CoV-2	0.1837	0.196	0.3797	0.407918
SARS-CoV-2/human/USA/MI-MDHHS-SC20137/2020	SARS-CoV-2	0.1836	0.1964	0.38	0.407418
SARS-CoV-2/human/THA/SI206917-NT/2020	SARS-CoV-2	0.1836	0.1962	0.3798	0.407491
SARS-CoV-2/human/AUS/VIC123/2020	SARS-CoV-2	0.1849	0.1976	0.3825	0.436276
SARS-CoV-2/human/AUS/VIC126/2020	SARS-CoV-2	0.1836	0.1963	0.3799	0.407666
SARS-CoV-2/human/AUS/VIC127/2020	SARS-CoV-2	0.1843	0.197	0.3813	0.420914
SARS-CoV-2/human/AUS/VIC128/2020	SARS-CoV-2	0.1837	0.1963	0.38	0.408374
SARS-CoV-2/human/AUS/VIC208/2020	SARS-CoV-2	0.1838	0.1963	0.3801	0.409382
SARS-CoV-2/human/AUS/VIC209/2020	SARS-CoV-2	0.1842	0.197	0.3812	0.417325
SARS-CoV-2/human/AUS/VIC211/2020	SARS-CoV-2	0.1842	0.1969	0.3811	0.417186
SARS-CoV-2/human/AUS/VIC213/2020	SARS-CoV-2	0.1838	0.1964	0.3802	0.408081
SARS-CoV-2/human/AUS/VIC214/2020	SARS-CoV-2	0.1839	0.1962	0.3801	0.405993
SARS-CoV-2/human/AUS/VIC215/2020	SARS-CoV-2	0.1838	0.1964	0.3802	0.407302
SARS-CoV-2/human/AUS/VIC216/2020	SARS-CoV-2	0.1839	0.1965	0.3804	0.412006
SARS-CoV-2/human/AUS/VIC217/2020	SARS-CoV-2	0.1837	0.1963	0.38	0.40676
SARS-CoV-2/human/AUS/VIC218/2020	SARS-CoV-2	0.1837	0.1963	0.38	0.407649
SARS-CoV-2/human/AUS/VIC219/2020	SARS-CoV-2	0.1844	0.1967	0.3811	0.423607
SARS-CoV-2/human/AUS/VIC220/2020	SARS-CoV-2	0.1836	0.1965	0.3801	0.408274
SARS-CoV-2/human/AUS/VIC222/2020	SARS-CoV-2	0.1837	0.1964	0.3801	0.40829
SARS-CoV-2/human/AUS/VIC223/2020	SARS-CoV-2	0.1838	0.1962	0.38	0.407963
SARS-CoV-2/human/AUS/VIC224/2020	SARS-CoV-2	0.1837	0.1963	0.38	0.407622
SARS-CoV-2/human/AUS/VIC225/2020	SARS-CoV-2	0.1838	0.1963	0.3801	0.408428
SARS-CoV-2/human/AUS/VIC226/2020	SARS-CoV-2	0.1838	0.1963	0.3801	0.408139
SARS-CoV-2/human/AUS/VIC227/2020	SARS-CoV-2	0.1836	0.1963	0.3799	0.410238
SARS-CoV-2/human/AUS/VIC228/2020	SARS-CoV-2	0.1838	0.1963	0.3801	0.408166
SARS-CoV-2/human/AUS/VIC335/2020	SARS-CoV-2	0.1839	0.1964	0.3803	0.407668
SARS-CoV-2/human/AUS/VIC336/2020	SARS-CoV-2	0.1838	0.1964	0.3802	0.408519
SARS-CoV-2/human/AUS/VIC337/2020	SARS-CoV-2	0.1839	0.1968	0.3807	0.413442
SARS-CoV-2/human/AUS/VIC338/2020	SARS-CoV-2	0.1837	0.1964	0.3801	0.40658
SARS-CoV-2/human/AUS/VIC339/2020	SARS-CoV-2	0.1837	0.1963	0.38	0.407622
SARS-CoV-2/human/AUS/VIC340/2020	SARS-CoV-2	0.1836	0.1963	0.3799	0.407734
SARS-CoV-2/human/AUS/VIC341/2020	SARS-CoV-2	0.1837	0.1965	0.3802	0.407221
SARS-CoV-2/human/AUS/VIC342/2020	SARS-CoV-2	0.1838	0.1963	0.3801	0.407386
SARS-CoV-2/human/AUS/VIC344/2020	SARS-CoV-2	0.1837	0.1963	0.38	0.406746
SARS-CoV-2/human/AUS/VIC345/2020	SARS-CoV-2	0.1837	0.1964	0.3801	0.407373
SARS-CoV-2/human/AUS/VIC346/2020	SARS-CoV-2	0.1836	0.1964	0.38	0.407636
SARS-CoV-2/human/AUS/VIC347/2020	SARS-CoV-2	0.1837	0.1963	0.38	0.407622
SARS-CoV-2/human/AUS/VIC348/2020	SARS-CoV-2	0.1837	0.1964	0.3801	0.407428
SARS-CoV-2/human/AUS/VIC350/2020	SARS-CoV-2	0.1838	0.1963	0.3801	0.408303
SARS-CoV-2/human/AUS/VIC351/2020	SARS-CoV-2	0.1836	0.1963	0.3799	0.408104
SARS-CoV-2/human/GRC/43_35679/2020	SARS-CoV-2	0.1838	0.1962	0.38	0.409046
SARS-CoV-2/human/GRC/37_35684/2020	SARS-CoV-2	0.1838	0.1963	0.3801	0.40807
SARS-CoV-2/human/GRC/154_35632/2020	SARS-CoV-2	0.1838	0.1963	0.3801	0.40807
SARS-CoV-2/human/GUM/GU-NHG-03/2020	SARS-CoV-2	0.1836	0.196	0.3796	0.408154
SARS-CoV-2/WA-UW325/human/2020/USA	SARS-CoV-2	0.1836	0.1964	0.38	0.40751
SARS-CoV-2/WA-UW326/human/2020/USA	SARS-CoV-2	0.1834	0.196	0.3794	0.406779
SARS-CoV-2/WA-UW336/human/2020/USA	SARS-CoV-2	0.1837	0.1964	0.3801	0.407196
hCoV-19/USA/OR-UW-1851/2020	SARS-CoV-2	0.1836	0.1965	0.3801	0.407142
hCoV-19/USA/WA-UW-1879/2020	SARS-CoV-2	0.1833	0.1962	0.3795	0.406049
hCoV-19/USA/WA-UW-1792/2020	SARS-CoV-2	0.1837	0.1963	0.38	0.407219
hCoV-19/USA/WA-UW-1796/2020	SARS-CoV-2	0.1833	0.1961	0.3794	0.405262
hCoV-19/USA/WA-UW-1784/2020	SARS-CoV-2	0.1838	0.1963	0.3801	0.407728
hCoV-19/USA/WA-UW-1728/2020	SARS-CoV-2	0.1835	0.1961	0.3796	0.407498
hCoV-19/USA/WA-UW-1726/2020	SARS-CoV-2	0.1836	0.1963	0.3799	0.406464
hCoV-19/USA/WA-UW-1744/2020	SARS-CoV-2	0.1835	0.1964	0.3799	0.406682
hCoV-19/USA/WA-UW-1745/2020	SARS-CoV-2	0.1836	0.1964	0.38	0.405852
hCoV-19/USA/WA-UW-1707/2020	SARS-CoV-2	0.1835	0.1961	0.3796	0.40771
hCoV-19/USA/WA-UW-1705/2020	SARS-CoV-2	0.1834	0.1963	0.3797	0.406187
hCoV-19/USA/WA-UW-1706/2020	SARS-CoV-2	0.1833	0.1962	0.3795	0.406366
hCoV-19/USA/WA-UW-1702/2020	SARS-CoV-2	0.1835	0.1962	0.3797	0.408179
hCoV-19/USA/WA-UW-1724/2020	SARS-CoV-2	0.1835	0.1962	0.3797	0.407399
hCoV-19/USA/WA-UW-1731/2020	SARS-CoV-2	0.1836	0.1963	0.3799	0.405932
hCoV-19/USA/WA-UW-1772/2020	SARS-CoV-2	0.1834	0.1962	0.3796	0.402834
hCoV-19/USA/WA-UW-1722/2020	SARS-CoV-2	0.1836	0.1962	0.3798	0.407546
hCoV-19/USA/WA-UW-1733/2020	SARS-CoV-2	0.1833	0.1962	0.3795	0.40552
hCoV-19/USA/WA-UW-1732/2020	SARS-CoV-2	0.1833	0.1963	0.3796	0.400139
hCoV-19/USA/WA-UW-1739/2020	SARS-CoV-2	0.1835	0.1963	0.3798	0.406535
hCoV-19/USA/WA-UW-1741/2020	SARS-CoV-2	0.1831	0.196	0.3791	0.401117
hCoV-19/USA/WA-UW-1750/2020	SARS-CoV-2	0.1835	0.196	0.3795	0.408027
hCoV-19/USA/WA-UW-1735/2020	SARS-CoV-2	0.1833	0.1963	0.3796	0.40638
hCoV-19/USA/WA-UW-1753/2020	SARS-CoV-2	0.1835	0.196	0.3795	0.406728
hCoV-19/USA/WA-UW-1756/2020	SARS-CoV-2	0.1833	0.1962	0.3795	0.406798
hCoV-19/USA/WA-UW-1762/2020	SARS-CoV-2	0.1835	0.1964	0.3799	0.405111
hCoV-19/USA/WA-UW-1758/2020	SARS-CoV-2	0.1834	0.1961	0.3795	0.408223
hCoV-19/USA/WA-UW-1760/2020	SARS-CoV-2	0.1835	0.1963	0.3798	0.408012
SARS-CoV-2/human/USA/UNKNOWN-UW-2069/2020	SARS-CoV-2	0.1835	0.1962	0.3797	0.40777
SARS-CoV-2/human/USA/ID-UW-2127/2020	SARS-CoV-2	0.1837	0.1963	0.38	0.407595
SARS-CoV-2/human/USA/NY-PV09019/2020	SARS-CoV-2	0.1837	0.1963	0.38	0.407923
SARS-CoV-2/human/USA/NY-PV09103/2020	SARS-CoV-2	0.1836	0.1963	0.3799	0.408146
SARS-CoV-2/human/USA/NY-PV09164/2020	SARS-CoV-2	0.1838	0.1964	0.3802	0.408385
SARS-CoV-2/human/USA/NY-PV09301/2020	SARS-CoV-2	0.1837	0.1963	0.38	0.408129
SARS-CoV-2/human/USA/NY-PV09039/2020	SARS-CoV-2	0.1837	0.1964	0.3801	0.40762
SARS-CoV-2/human/USA/NY-PV09156/2020	SARS-CoV-2	0.1838	0.1964	0.3802	0.40833
SARS-CoV-2/human/USA/NY-PV09056/2020	SARS-CoV-2	0.1837	0.1963	0.38	0.407786
SARS-CoV-2/human/USA/NY-PV09032/2020	SARS-CoV-2	0.1837	0.1964	0.3801	0.407482
SARS-CoV-2/human/USA/NY-PV09303/2020	SARS-CoV-2	0.1838	0.1964	0.3802	0.407425
SARS-CoV-2/human/USA/NY-PV09199/2020	SARS-CoV-2	0.1836	0.1963	0.3799	0.408228
SARS-CoV-2/human/USA/NY-PV09023/2020	SARS-CoV-2	0.1836	0.1963	0.3799	0.408118
SARS-CoV-2/human/USA/NY-PV09044/2020	SARS-CoV-2	0.1837	0.1964	0.3801	0.407674
SARS-CoV-2/human/USA/NY-PV09037/2020	SARS-CoV-2	0.1837	0.1963	0.38	0.408102
SARS-CoV-2/human/USA/NY-PV09043/2020	SARS-CoV-2	0.1837	0.1964	0.3801	0.407633
SARS-CoV-2/human/USA/NY-PV09028/2020	SARS-CoV-2	0.1836	0.1963	0.3799	0.408214
SARS-CoV-2/human/USA/NY-PV09045/2020	SARS-CoV-2	0.1836	0.1964	0.38	0.407732
SARS-CoV-2/human/USA/NY-PV09057/2020	SARS-CoV-2	0.1837	0.1964	0.3801	0.40751
SARS-CoV-2/human/USA/NY-PV09102/2020	SARS-CoV-2	0.1837	0.1964	0.3801	0.40751
SARS-CoV-2/human/USA/NY-PV09029/2020	SARS-CoV-2	0.1837	0.1963	0.38	0.407772
SARS-CoV-2/human/USA/NY-PV09046/2020	SARS-CoV-2	0.1836	0.1964	0.38	0.407732
SARS-CoV-2/human/USA/NY-PV09021/2020	SARS-CoV-2	0.1837	0.1964	0.3801	0.40751
SARS-CoV-2/human/USA/NY-PV09304/2020	SARS-CoV-2	0.1837	0.1964	0.3801	0.407524
SARS-CoV-2/human/USA/NY-PV09025/2020	SARS-CoV-2	0.1836	0.1963	0.3799	0.40794
SARS-CoV-2/human/CZE/CzechiaMotol_2448/2020	SARS-CoV-2	0.1836	0.1964	0.38	0.406361
SARS-CoV-2/human/USA/MI-MDHHS-SC20153/2020	SARS-CoV-2	0.1838	0.1963	0.3801	0.4071
SARS-CoV-2/human/AUS/VIC130/2020	SARS-CoV-2	0.1837	0.1964	0.3801	0.408249
SARS-CoV-2/human/AUS/VIC131/2020	SARS-CoV-2	0.1836	0.1964	0.38	0.407486
SARS-CoV-2/human/AUS/VIC229/2020	SARS-CoV-2	0.1838	0.1964	0.3802	0.408546
SARS-CoV-2/human/AUS/VIC231/2020	SARS-CoV-2	0.1837	0.1963	0.38	0.408511
SARS-CoV-2/human/AUS/VIC232/2020	SARS-CoV-2	0.1836	0.1964	0.38	0.406842
SARS-CoV-2/human/AUS/VIC233/2020	SARS-CoV-2	0.1839	0.1965	0.3804	0.415281
SARS-CoV-2/human/AUS/VIC234/2020	SARS-CoV-2	0.1836	0.1965	0.3801	0.409944
SARS-CoV-2/human/AUS/VIC236/2020	SARS-CoV-2	0.1837	0.1964	0.3801	0.408358
SARS-CoV-2/human/AUS/VIC237/2020	SARS-CoV-2	0.1837	0.1963	0.38	0.408539
SARS-CoV-2/human/AUS/VIC238/2020	SARS-CoV-2	0.1839	0.1962	0.3801	0.40781
SARS-CoV-2/human/AUS/VIC239/2020	SARS-CoV-2	0.1839	0.1964	0.3803	0.408476
SARS-CoV-2/human/AUS/VIC240/2020	SARS-CoV-2	0.1838	0.1964	0.3802	0.408027
SARS-CoV-2/human/AUS/VIC241/2020	SARS-CoV-2	0.1837	0.1964	0.3801	0.408372
SARS-CoV-2/human/AUS/VIC243/2020	SARS-CoV-2	0.1836	0.1964	0.38	0.406747
SARS-CoV-2/human/AUS/VIC244/2020	SARS-CoV-2	0.1837	0.1962	0.3799	0.406667
SARS-CoV-2/human/AUS/VIC245/2020	SARS-CoV-2	0.1837	0.1964	0.3801	0.40736
SARS-CoV-2/human/AUS/VIC246/2020	SARS-CoV-2	0.1837	0.1964	0.3801	0.408372
SARS-CoV-2/human/AUS/VIC247/2020	SARS-CoV-2	0.1841	0.1966	0.3807	0.413538
SARS-CoV-2/human/AUS/VIC248/2020	SARS-CoV-2	0.1836	0.1964	0.38	0.406624
SARS-CoV-2/human/AUS/VIC249/2020	SARS-CoV-2	0.1837	0.1963	0.38	0.407567
SARS-CoV-2/human/AUS/VIC250/2020	SARS-CoV-2	0.1837	0.1963	0.38	0.408374
SARS-CoV-2/human/AUS/VIC251/2020	SARS-CoV-2	0.1836	0.1963	0.3799	0.407666
SARS-CoV-2/human/AUS/VIC252/2020	SARS-CoV-2	0.1837	0.1963	0.38	0.408429
SARS-CoV-2/human/AUS/VIC253/2020	SARS-CoV-2	0.1836	0.1964	0.38	0.407445
SARS-CoV-2/human/AUS/VIC254/2020	SARS-CoV-2	0.1836	0.1965	0.3801	0.407251
SARS-CoV-2/human/AUS/VIC256/2020	SARS-CoV-2	0.1836	0.1963	0.3799	0.407625
SARS-CoV-2/human/AUS/VIC257/2020	SARS-CoV-2	0.1836	0.1965	0.3801	0.407251
SARS-CoV-2/human/AUS/VIC258/2020	SARS-CoV-2	0.1836	0.1964	0.38	0.407554
SARS-CoV-2/human/AUS/VIC259/2020	SARS-CoV-2	0.1837	0.1964	0.3801	0.407373
SARS-CoV-2/human/AUS/VIC260/2020	SARS-CoV-2	0.1835	0.1964	0.3799	0.407804
SARS-CoV-2/human/AUS/VIC261/2020	SARS-CoV-2	0.1837	0.1964	0.3801	0.40736
SARS-CoV-2/human/AUS/VIC262/2020	SARS-CoV-2	0.1837	0.1956	0.3793	0.409107
SARS-CoV-2/human/AUS/VIC263/2020	SARS-CoV-2	0.1836	0.1964	0.38	0.407677
SARS-CoV-2/human/AUS/VIC353/2020	SARS-CoV-2	0.1837	0.1963	0.38	0.40847
SARS-CoV-2/human/AUS/VIC354/2020	SARS-CoV-2	0.1836	0.1963	0.3799	0.409651
SARS-CoV-2/human/AUS/VIC355/2020	SARS-CoV-2	0.184	0.1963	0.3803	0.40794
SARS-CoV-2/human/AUS/VIC356/2020	SARS-CoV-2	0.1837	0.1963	0.38	0.408539
SARS-CoV-2/human/AUS/VIC357/2020	SARS-CoV-2	0.1837	0.1964	0.3801	0.407332
SARS-CoV-2/human/USA/AK037/2020	SARS-CoV-2	0.1839	0.1963	0.3802	0.409171
SARS-CoV-2/WA-UW303/human/2020/USA	SARS-CoV-2	0.1837	0.1964	0.3801	0.405323
SARS-CoV-2/WA-UW313/human/2020/USA	SARS-CoV-2	0.1835	0.1964	0.3799	0.403653
SARS-CoV-2/WA-UW315/human/2020/USA	SARS-CoV-2	0.1836	0.1961	0.3797	0.407783
SARS-CoV-2/WA-UW332/human/2020/USA	SARS-CoV-2	0.1835	0.1963	0.3798	0.407134
hCoV-19/USA/VA-DCLS-0039/2020	SARS-CoV-2	0.1835	0.1961	0.3796	0.40729
hCoV-19/USA/VA-DCLS-0040/2020	SARS-CoV-2	0.1835	0.1961	0.3796	0.407159
hCoV-19/USA/ID-UW-1938/2020	SARS-CoV-2	0.1838	0.1963	0.3801	0.407065
hCoV-19/USA/WA-UW-1907/2020	SARS-CoV-2	0.1835	0.1963	0.3798	0.404049
hCoV-19/USA/WA-UW-1917/2020	SARS-CoV-2	0.1835	0.1963	0.3798	0.407683
hCoV-19/USA/WA-UW-1774/2020	SARS-CoV-2	0.1836	0.196	0.3796	0.407225
hCoV-19/USA/WA-UW-1775/2020	SARS-CoV-2	0.1837	0.1963	0.38	0.407157
hCoV-19/USA/WA-UW-1778/2020	SARS-CoV-2	0.1834	0.1964	0.3798	0.406787
hCoV-19/USA/WA-UW-1797/2020	SARS-CoV-2	0.1834	0.1961	0.3795	0.407638
hCoV-19/USA/WA-UW-1779/2020	SARS-CoV-2	0.1835	0.1961	0.3796	0.408974
hCoV-19/USA/WA-UW-1782/2020	SARS-CoV-2	0.1835	0.1962	0.3797	0.408317
hCoV-19/USA/WA-UW-1799/2020	SARS-CoV-2	0.1838	0.1963	0.3801	0.406624
hCoV-19/USA/WA-UW-1805/2020	SARS-CoV-2	0.1836	0.1961	0.3797	0.408178
hCoV-19/USA/UNKNOWN-UW-1817/2020	SARS-CoV-2	0.1835	0.1962	0.3797	0.408521
hCoV-19/USA/UNKNOWN-UW-1816/2020	SARS-CoV-2	0.1836	0.1965	0.3801	0.407306
hCoV-19/USA/WA-UW-1828/2020	SARS-CoV-2	0.1836	0.1964	0.38	0.40612
hCoV-19/USA/WA-UW-1831/2020	SARS-CoV-2	0.1833	0.1961	0.3794	0.407765
hCoV-19/USA/WA-UW-1822/2020	SARS-CoV-2	0.1833	0.1962	0.3795	0.406454
hCoV-19/USA/WA-UW-1770/2020	SARS-CoV-2	0.1833	0.1962	0.3795	0.406431
SARS-CoV-2/human/USA/NY-PV09154/2020	SARS-CoV-2	0.1838	0.1962	0.38	0.409983
SARS-CoV-2/human/USA/NY-PV09305/2020	SARS-CoV-2	0.1838	0.1963	0.3801	0.407959
SARS-CoV-2/human/USA/NY-PV09153/2020	SARS-CoV-2	0.1837	0.1963	0.38	0.407855
SARS-CoV-2/human/USA/NY-PV09307/2020	SARS-CoV-2	0.1837	0.1963	0.38	0.408129
SARS-CoV-2/human/USA/NY-PV09157/2020	SARS-CoV-2	0.1837	0.1963	0.38	0.408006
SARS-CoV-2/human/USA/NY-PV09165/2020	SARS-CoV-2	0.1837	0.1964	0.3801	0.40751
SARS-CoV-2/human/USA/NY-PV09308/2020	SARS-CoV-2	0.1837	0.1963	0.38	0.407717
SARS-CoV-2/human/USA/NY-PV09309/2020	SARS-CoV-2	0.1837	0.1964	0.3801	0.405672
SARS-CoV-2/human/USA/NY-PV09151/2020	SARS-CoV-2	0.1837	0.1963	0.38	0.407855
SARS-CoV-2/human/USA/NY-PV09168/2020	SARS-CoV-2	0.1836	0.1963	0.3799	0.408352
SARS-CoV-2/human/USA/NY-PV09158/2020	SARS-CoV-2	0.1836	0.1964	0.38	0.407622
SARS-CoV-2/human/USA/DC-CDC-9092/2020	SARS-CoV-2	0.1837	0.1962	0.3799	0.406697
SARS-CoV-2/human/USA/MI-MDHHS-SC20107/2020	SARS-CoV-2	0.1836	0.1964	0.38	0.407404
SARS-CoV-2/human/USA/MI-MDHHS-SC20160/2020	SARS-CoV-2	0.1838	0.1963	0.3801	0.407346
SARS-CoV-2/human/USA/MI-MDHHS-SC20132/2020	SARS-CoV-2	0.1838	0.1963	0.3801	0.40807
SARS-CoV-2/human/AUS/VIC134/2020	SARS-CoV-2	0.1836	0.1963	0.3799	0.408569
SARS-CoV-2/human/AUS/VIC135/2020	SARS-CoV-2	0.1837	0.1964	0.3801	0.408139
SARS-CoV-2/human/AUS/VIC136/2020	SARS-CoV-2	0.1837	0.1964	0.3801	0.407237
SARS-CoV-2/human/AUS/VIC137/2020	SARS-CoV-2	0.1836	0.1964	0.38	0.407472
SARS-CoV-2/human/AUS/VIC264/2020	SARS-CoV-2	0.1837	0.1963	0.38	0.407608
SARS-CoV-2/human/AUS/VIC265/2020	SARS-CoV-2	0.1838	0.1964	0.3802	0.408136
SARS-CoV-2/human/AUS/VIC266/2020	SARS-CoV-2	0.1838	0.1963	0.3801	0.4074
SARS-CoV-2/human/AUS/VIC267/2020	SARS-CoV-2	0.1837	0.1964	0.3801	0.407784
SARS-CoV-2/human/AUS/VIC268/2020	SARS-CoV-2	0.1837	0.1964	0.3801	0.40844
SARS-CoV-2/human/AUS/VIC269/2020	SARS-CoV-2	0.1837	0.1964	0.3801	0.406771
SARS-CoV-2/human/AUS/VIC270/2020	SARS-CoV-2	0.1837	0.1964	0.3801	0.407428
SARS-CoV-2/human/AUS/VIC271/2020	SARS-CoV-2	0.1837	0.1964	0.3801	0.407414
SARS-CoV-2/human/AUS/VIC272/2020	SARS-CoV-2	0.1839	0.1962	0.3801	0.407291
SARS-CoV-2/human/AUS/VIC273/2020	SARS-CoV-2	0.1836	0.1964	0.38	0.408827
SARS-CoV-2/human/AUS/VIC274/2020	SARS-CoV-2	0.1839	0.1963	0.3802	0.40666
SARS-CoV-2/human/AUS/VIC275/2020	SARS-CoV-2	0.1837	0.1964	0.3801	0.407346
SARS-CoV-2/human/AUS/VIC276/2020	SARS-CoV-2	0.1836	0.1964	0.38	0.409019
SARS-CoV-2/human/AUS/VIC277/2020	SARS-CoV-2	0.1837	0.1963	0.38	0.407513
SARS-CoV-2/human/AUS/VIC278/2020	SARS-CoV-2	0.1837	0.1964	0.3801	0.407373
SARS-CoV-2/human/AUS/VIC279/2020	SARS-CoV-2	0.1838	0.1963	0.3801	0.406977
SARS-CoV-2/human/AUS/VIC280/2020	SARS-CoV-2	0.1837	0.1963	0.38	0.408429
SARS-CoV-2/human/AUS/VIC283/2020	SARS-CoV-2	0.1837	0.1964	0.3801	0.405459
SARS-CoV-2/human/AUS/VIC284/2020	SARS-CoV-2	0.1836	0.1964	0.38	0.407486
SARS-CoV-2/human/AUS/VIC285/2020	SARS-CoV-2	0.1837	0.1964	0.3801	0.407373
SARS-CoV-2/human/AUS/VIC286/2020	SARS-CoV-2	0.1837	0.1964	0.3801	0.407332
SARS-CoV-2/human/AUS/VIC287/2020	SARS-CoV-2	0.1837	0.1964	0.3801	0.407332
SARS-CoV-2/human/AUS/VIC288/2020	SARS-CoV-2	0.1837	0.1964	0.3801	0.408166
SARS-CoV-2/human/AUS/VIC289/2020	SARS-CoV-2	0.1837	0.1964	0.3801	0.407182
SARS-CoV-2/human/AUS/VIC362/2020	SARS-CoV-2	0.1837	0.1963	0.38	0.408443
SARS-CoV-2/human/AUS/VIC364/2020	SARS-CoV-2	0.1837	0.1964	0.3801	0.408714
SARS-CoV-2/human/AUS/VIC365/2020	SARS-CoV-2	0.1837	0.1964	0.3801	0.408604
SARS-CoV-2/human/AUS/VIC366/2020	SARS-CoV-2	0.1837	0.1963	0.38	0.407608
SARS-CoV-2/human/AUS/VIC367/2020	SARS-CoV-2	0.1838	0.1962	0.38	0.407007
SARS-CoV-2/human/AUS/VIC368/2020	SARS-CoV-2	0.1835	0.1955	0.379	0.40979
SARS-CoV-2/human/AUS/VIC373/2020	SARS-CoV-2	0.1838	0.1963	0.3801	0.408109
SARS-CoV-2/human/AUS/VIC375/2020	SARS-CoV-2	0.1835	0.196	0.3795	0.413267
SARS-CoV-2/human/AUS/VIC376/2020	SARS-CoV-2	0.1836	0.1964	0.38	0.407524
SARS-CoV-2/human/AUS/VIC377/2020	SARS-CoV-2	0.1836	0.1959	0.3795	0.406991
SARS-CoV-2/human/GRC/48_35910/2020	SARS-CoV-2	0.1838	0.1963	0.3801	0.406211
SARS-CoV-2/Hu/Kng/19-865	SARS-CoV-2	0.1837	0.1963	0.38	0.4075
SARS-CoV-2/WA-UW305/human/2020/USA	SARS-CoV-2	0.1835	0.1964	0.3799	0.403126
hCoV-19/USA/VA-DCLS-0038/2020	SARS-CoV-2	0.1835	0.1961	0.3796	0.407089
hCoV-19/USA/WA-UW-1850/2020	SARS-CoV-2	0.1836	0.1966	0.3802	0.406247
hCoV-19/USA/WA-UW-1868/2020	SARS-CoV-2	0.1835	0.1961	0.3796	0.405327
hCoV-19/USA/WA-UW-1864/2020	SARS-CoV-2	0.1836	0.1965	0.3801	0.406277
hCoV-19/USA/WA-UW-1863/2020	SARS-CoV-2	0.1836	0.1965	0.3801	0.407525
hCoV-19/USA/WA-UW-1843/2020	SARS-CoV-2	0.1836	0.1961	0.3797	0.408107
hCoV-19/USA/WA-UW-1860/2020	SARS-CoV-2	0.1836	0.1964	0.38	0.406371
hCoV-19/USA/WA-UW-1854/2020	SARS-CoV-2	0.1833	0.1962	0.3795	0.405053
hCoV-19/USA/WA-UW-1870/2020	SARS-CoV-2	0.1834	0.1961	0.3795	0.406803
hCoV-19/USA/WA-UW-1872/2020	SARS-CoV-2	0.1837	0.1963	0.38	0.40787
hCoV-19/USA/WA-UW-1919/2020	SARS-CoV-2	0.1836	0.1963	0.3799	0.407106
hCoV-19/USA/WA-UW-1913/2020	SARS-CoV-2	0.1836	0.1962	0.3798	0.407684
hCoV-19/USA/WA-UW-1920/2020	SARS-CoV-2	0.1833	0.1962	0.3795	0.407622
hCoV-19/USA/WA-UW-1904/2020	SARS-CoV-2	0.1834	0.1965	0.3799	0.404371
hCoV-19/USA/OR-UW-1885/2020	SARS-CoV-2	0.1836	0.1962	0.3798	0.408058
hCoV-19/USA/WA-UW-1888/2020	SARS-CoV-2	0.1834	0.1963	0.3797	0.402185
hCoV-19/USA/WA-UW-1865/2020	SARS-CoV-2	0.1836	0.1964	0.38	0.407172
hCoV-19/USA/WA-UW-1801/2020	SARS-CoV-2	0.1836	0.1962	0.3798	0.407314
hCoV-19/USA/WA-UW-1840/2020	SARS-CoV-2	0.1834	0.1962	0.3796	0.408429
SARS-CoV-2/human/USA/WA-UW-2169/2020	SARS-CoV-2	0.1832	0.1962	0.3794	0.399365
SARS-CoV-2/human/USA/WA-UW-2078/2020	SARS-CoV-2	0.1836	0.1961	0.3797	0.407232
SARS-CoV-2/human/USA/UNKNOWN-UW-2139/2020	SARS-CoV-2	0.1836	0.1962	0.3798	0.407205
SARS-CoV-2/human/USA/ID-UW-2160/2020	SARS-CoV-2	0.1838	0.1963	0.3801	0.406663
SARS-CoV-2/human/USA/WA-UW-2228/2020	SARS-CoV-2	0.1836	0.1961	0.3797	0.407276
SARS-CoV-2/human/USA/ID-UW-2174/2020	SARS-CoV-2	0.1834	0.1961	0.3795	0.40757
SARS-CoV-2/human/USA/ID-UW-2255/2020	SARS-CoV-2	0.1837	0.1963	0.38	0.407185
SARS-CoV-2/human/USA/WA-UW-2258/2020	SARS-CoV-2	0.1836	0.1962	0.3798	0.408216
SARS-CoV-2/human/USA/VA-DCLS-0041/2020	SARS-CoV-2	0.1833	0.1961	0.3794	0.408024
SARS-CoV-2/human/USA/LA-CDC-1894/2020	SARS-CoV-2	0.1836	0.1962	0.3798	0.406918
SARS-CoV-2/human/USA/CA-CZB-EX00703/2020	SARS-CoV-2	0.1836	0.196	0.3796	0.407991
SARS-CoV-2/human/USA/CA-CZB-EX00709/2020	SARS-CoV-2	0.1836	0.196	0.3796	0.407265
SARS-CoV-2/human/USA/CA-CZB-EX00713/2020	SARS-CoV-2	0.1838	0.1962	0.38	0.407513
SARS-CoV-2/human/USA/CA-CZB-EX00705/2020	SARS-CoV-2	0.1837	0.1963	0.38	0.406639
SARS-CoV-2/human/USA/CA-CZB-EX00706/2020	SARS-CoV-2	0.1839	0.1963	0.3802	0.407261
SARS-CoV-2/human/USA/CA-CZB-EX00707/2020	SARS-CoV-2	0.1838	0.1962	0.38	0.406843
SARS-CoV-2/human/USA/CA-CZB-EX00701/2020	SARS-CoV-2	0.1837	0.1963	0.38	0.407841
SARS-CoV-2/human/USA/CA-CZB-EX00710/2020	SARS-CoV-2	0.1837	0.1963	0.38	0.406966
SARS-CoV2/human/USA/PR-CDC-S1/2020	SARS-CoV-2	0.1836	0.1965	0.3801	0.406593
SARS-CoV2/human/USA/PR-CDC-S3/2020	SARS-CoV-2	0.1836	0.1965	0.3801	0.406127
SARS-CoV2/human/USA/PR-CDC-S5/2020	SARS-CoV-2	0.1835	0.1963	0.3798	0.405101
SARS-CoV2/human/USA/PR-CDC-S9/2020	SARS-CoV-2	0.1834	0.1964	0.3798	0.406982
SARS-CoV-2/human/USA/MI-MDHHS-SC20117/2020	SARS-CoV-2	0.1837	0.1963	0.38	0.40713
SARS-CoV-2/human/USA/MI-MDHHS-SC20149/2020	SARS-CoV-2	0.1837	0.1964	0.3801	0.407182
SARS-CoV-2/human/USA/MI-MDHHS-SC20183/2020	SARS-CoV-2	0.1836	0.1964	0.38	0.407404
SARS-CoV-2/human/USA/MI-MDHHS-SC20152/2020	SARS-CoV-2	0.1837	0.1962	0.3799	0.406394
SARS-CoV-2/human/AUS/VIC292/2020	SARS-CoV-2	0.1836	0.1964	0.38	0.407513
SARS-CoV-2/human/AUS/VIC293/2020	SARS-CoV-2	0.1838	0.1964	0.3802	0.407138
SARS-CoV-2/human/AUS/VIC294/2020	SARS-CoV-2	0.1838	0.1963	0.3801	0.407318
SARS-CoV-2/human/AUS/VIC295/2020	SARS-CoV-2	0.1836	0.1963	0.3799	0.407652
SARS-CoV-2/human/AUS/VIC296/2020	SARS-CoV-2	0.1837	0.1963	0.38	0.408484
SARS-CoV-2/human/AUS/VIC297/2020	SARS-CoV-2	0.1835	0.1959	0.3794	0.409724
SARS-CoV-2/human/AUS/VIC298/2020	SARS-CoV-2	0.1837	0.1963	0.38	0.407856
SARS-CoV-2/human/AUS/VIC299/2020	SARS-CoV-2	0.1839	0.1962	0.3801	0.407851
SARS-CoV-2/human/AUS/VIC300/2020	SARS-CoV-2	0.1837	0.1964	0.3801	0.40777
SARS-CoV-2/human/AUS/VIC301/2020	SARS-CoV-2	0.1851	0.1973	0.3824	0.430619
SARS-CoV-2/human/AUS/VIC302/2020	SARS-CoV-2	0.1836	0.1963	0.3799	0.407639
SARS-CoV-2/human/AUS/VIC303/2020	SARS-CoV-2	0.1837	0.1964	0.3801	0.407442
SARS-CoV-2/human/AUS/VIC304/2020	SARS-CoV-2	0.1836	0.1963	0.3799	0.407639
SARS-CoV-2/human/AUS/VIC305/2020	SARS-CoV-2	0.1837	0.1963	0.38	0.407937
SARS-CoV-2/human/AUS/VIC306/2020	SARS-CoV-2	0.1835	0.1957	0.3792	0.408262
SARS-CoV-2/human/AUS/VIC307/2020	SARS-CoV-2	0.1835	0.196	0.3795	0.407787
SARS-CoV-2/human/AUS/VIC308/2020	SARS-CoV-2	0.1871	0.1989	0.386	0.460098
SARS-CoV-2/human/AUS/VIC309/2020	SARS-CoV-2	0.1837	0.1963	0.38	0.408361
SARS-CoV-2/human/AUS/VIC310/2020	SARS-CoV-2	0.1837	0.1963	0.38	0.408429
SARS-CoV-2/human/AUS/VIC311/2020	SARS-CoV-2	0.1838	0.1963	0.3801	0.408248
SARS-CoV-2/human/AUS/VIC312/2020	SARS-CoV-2	0.1837	0.1964	0.3801	0.40736
SARS-CoV-2/human/AUS/VIC381/2020	SARS-CoV-2	0.1849	0.1971	0.382	0.430471
SARS-CoV-2/human/AUS/VIC382/2020	SARS-CoV-2	0.1834	0.1953	0.3787	0.409555
SARS-CoV-2/human/AUS/VIC383/2020	SARS-CoV-2	0.1841	0.1966	0.3807	0.41295
SARS-CoV-2/human/AUS/VIC384/2020	SARS-CoV-2	0.1842	0.1967	0.3809	0.413863
SARS-CoV-2/human/AUS/VIC385/2020	SARS-CoV-2	0.1836	0.1954	0.379	0.409046
SARS-CoV-2/human/AUS/VIC387/2020	SARS-CoV-2	0.1837	0.1959	0.3796	0.409837
SARS-CoV-2/human/AUS/VIC389/2020	SARS-CoV-2	0.1835	0.1952	0.3787	0.410423
SARS-CoV-2/human/AUS/VIC492/2020	SARS-CoV-2	0.1837	0.1955	0.3792	0.423501
SARS-CoV-2/human/AUS/VIC498/2020	SARS-CoV-2	0.1834	0.1956	0.379	0.40953
SARS-CoV-2/human/AUS/VIC504/2020	SARS-CoV-2	0.1839	0.1966	0.3805	0.410787
SARS-CoV-2/human/AUS/VIC520/2020	SARS-CoV-2	0.1834	0.1952	0.3786	0.409183
SARS-CoV-2/human/AUS/VIC530/2020	SARS-CoV-2	0.184	0.1969	0.3809	0.415304
SARS-CoV-2/human/AUS/VIC532/2020	SARS-CoV-2	0.184	0.1968	0.3808	0.416371
SARS-CoV-2/human/AUS/VIC538/2020	SARS-CoV-2	0.1842	0.1965	0.3807	0.41687
SARS-CoV-2/human/GRC/50_36277/2020	SARS-CoV-2	0.1839	0.1963	0.3802	0.407862
SARS-CoV-2/human/GRC/38_36178/2020	SARS-CoV-2	0.1838	0.1963	0.3801	0.407141
SARS-CoV-2/human/GRC/44_36073/2020	SARS-CoV-2	0.1838	0.1963	0.3801	0.40807
SARS-CoV-2/human/GRC/46_36230/2020	SARS-CoV-2	0.1838	0.1963	0.3801	0.40807
SARS-CoV-2/human/GRC/47_36060/2020	SARS-CoV-2	0.1838	0.1963	0.3801	0.40807
SARS-CoV-2/human/GRC/40_36244/2020	SARS-CoV-2	0.1838	0.1963	0.3801	0.40807
SARS-CoV-2/human/GRC/42_36236/2020	SARS-CoV-2	0.1838	0.1964	0.3802	0.407862
SARS-CoV-2/human/USA/AK034/2020	SARS-CoV-2	0.1836	0.196	0.3796	0.407143
SARS-CoV-2/human/USA/AK041/2020	SARS-CoV-2	0.1838	0.1962	0.38	0.406802
SARS-CoV-2/human/USA/CA-CDC-0139/2020	SARS-CoV-2	0.1837	0.1961	0.3798	0.407547
SARS-CoV-2/WA-UW308/human/2020/USA	SARS-CoV-2	0.1836	0.1961	0.3797	0.407443
SARS-CoV-2/WA-UW314/human/2020/USA	SARS-CoV-2	0.1836	0.196	0.3796	0.407977
SARS-CoV-2/WA-UW324/human/2020/USA	SARS-CoV-2	0.1837	0.1961	0.3798	0.408052
SARS-CoV-2/WA-UW330/human/2020/USA	SARS-CoV-2	0.1836	0.1961	0.3797	0.407276
SARS-CoV-2/WA-UW331/human/2020/USA	SARS-CoV-2	0.1833	0.1961	0.3794	0.407079
SARS-CoV-2/WA-UW333/human/2020/USA	SARS-CoV-2	0.1835	0.1961	0.3796	0.408262
SARS-CoV-2/WA-UW335/human/2020/USA	SARS-CoV-2	0.1833	0.1962	0.3795	0.405362
SARS-CoV-2/WA-UW338/human/2020/USA	SARS-CoV-2	0.1836	0.1961	0.3797	0.408607
SARS-CoV-2/WA-UW342/human/2020/USA	SARS-CoV-2	0.1833	0.1963	0.3796	0.406303
SARS-CoV-2/WA-UW348/human/2020/USA	SARS-CoV-2	0.1833	0.1962	0.3795	0.40545
SARS-CoV-2/WA-UW349/human/2020/USA	SARS-CoV-2	0.1837	0.196	0.3797	0.407946
SARS-CoV-2/WA-UW353/human/2020/USA	SARS-CoV-2	0.1836	0.1963	0.3799	0.407189
SARS-CoV-2/WA-UW357/human/2020/USA	SARS-CoV-2	0.1835	0.1961	0.3796	0.407498
SARS-CoV-2/WA-UW358/human/2020/USA	SARS-CoV-2	0.1834	0.1962	0.3796	0.407498
SARS-CoV-2/WA-UW368/human/2020/USA	SARS-CoV-2	0.1835	0.1963	0.3798	0.408268
SARS-CoV-2/WA-UW371/human/2020/USA	SARS-CoV-2	0.1836	0.1965	0.3801	0.404816
SARS-CoV-2/WA-UW372/human/2020/USA	SARS-CoV-2	0.1838	0.1964	0.3802	0.407876
SARS-CoV-2/WA-UW374/human/2020/USA	SARS-CoV-2	0.1836	0.1964	0.38	0.409646
SARS-CoV-2/WA-UW380/human/2020/USA	SARS-CoV-2	0.1836	0.1961	0.3797	0.406677
hCoV-19/USA/WA-UW-2006/2020	SARS-CoV-2	0.1837	0.1963	0.38	0.406816
hCoV-19/USA/WA-UW-1994/2020	SARS-CoV-2	0.1834	0.1964	0.3798	0.403364
hCoV-19/USA/WA-UW-1998/2020	SARS-CoV-2	0.1835	0.1964	0.3799	0.404091
hCoV-19/USA/WA-UW-1977/2020	SARS-CoV-2	0.1837	0.1963	0.38	0.406762
hCoV-19/USA/WA-UW-1986/2020	SARS-CoV-2	0.1837	0.1964	0.3801	0.407087
hCoV-19/USA/WA-UW-2016/2020	SARS-CoV-2	0.1834	0.1962	0.3796	0.408096
hCoV-19/USA/WA-UW-2009/2020	SARS-CoV-2	0.1834	0.1962	0.3796	0.406827
hCoV-19/USA/WA-UW-2008/2020	SARS-CoV-2	0.1833	0.1961	0.3794	0.406455
hCoV-19/USA/WA-UW-1878/2020	SARS-CoV-2	0.1836	0.1962	0.3798	0.407735
hCoV-19/USA/WA-UW-1930/2020	SARS-CoV-2	0.1835	0.1963	0.3798	0.407642
hCoV-19/USA/WA-UW-1877/2020	SARS-CoV-2	0.1834	0.1963	0.3797	0.400471
hCoV-19/USA/WA-UW-1881/2020	SARS-CoV-2	0.1835	0.1961	0.3796	0.407498
hCoV-19/USA/WA-UW-1880/2020	SARS-CoV-2	0.1836	0.1961	0.3797	0.406469
hCoV-19/USA/WA-UW-1955/2020	SARS-CoV-2	0.1835	0.1961	0.3796	0.407525
hCoV-19/USA/WA-UW-1956/2020	SARS-CoV-2	0.1835	0.1961	0.3796	0.407525
hCoV-19/USA/WA-UW-1921/2020	SARS-CoV-2	0.1835	0.1962	0.3797	0.407399
hCoV-19/USA/WA-UW-1890/2020	SARS-CoV-2	0.1834	0.1961	0.3795	0.407638
hCoV-19/USA/WA-UW-1928/2020	SARS-CoV-2	0.1836	0.1964	0.38	0.407158
hCoV-19/USA/WA-UW-1944/2020	SARS-CoV-2	0.1837	0.1964	0.3801	0.409655
hCoV-19/USA/WA-UW-1954/2020	SARS-CoV-2	0.1836	0.1964	0.38	0.405258
hCoV-19/USA/WA-UW-1984/2020	SARS-CoV-2	0.1836	0.1964	0.38	0.408047
SARS-CoV-2/human/USA/UT-00015/2020	SARS-CoV-2	0.1836	0.1961	0.3797	0.407878
SARS-CoV-2/human/USA/WA-UW-2091/2020	SARS-CoV-2	0.1837	0.1963	0.38	0.407007
SARS-CoV-2/human/USA/WA-UW-2108/2020	SARS-CoV-2	0.1838	0.1963	0.3801	0.406704
SARS-CoV-2/human/USA/WA-UW-2104/2020	SARS-CoV-2	0.1833	0.1962	0.3795	0.404016
SARS-CoV-2/human/USA/WA-UW-2137/2020	SARS-CoV-2	0.1837	0.1963	0.38	0.407704
SARS-CoV-2/human/USA/ID-UW-2134/2020	SARS-CoV-2	0.1835	0.1963	0.3798	0.408092
SARS-CoV-2/human/USA/WA-UW-2249/2020	SARS-CoV-2	0.1836	0.1962	0.3798	0.408933
SARS-CoV-2/human/USA/WA-UW-2247/2020	SARS-CoV-2	0.1838	0.1962	0.38	0.408741
SARS-CoV-2/human/USA/WA-UW-2250/2020	SARS-CoV-2	0.1832	0.1963	0.3795	0.403902
SARS-CoV-2/human/USA/WA-UW-2180/2020	SARS-CoV-2	0.1836	0.1964	0.38	0.405363
SARS-CoV-2/human/USA/WA-UW-2234/2020	SARS-CoV-2	0.1835	0.1961	0.3796	0.40706
SARS-CoV-2/human/USA/WA-UW-2253/2020	SARS-CoV-2	0.1835	0.1961	0.3796	0.407691
SARS-CoV-2/human/USA/WA-UW-2238/2020	SARS-CoV-2	0.1839	0.1963	0.3802	0.408314
SARS-CoV-2/human/USA/WA-UW-2235/2020	SARS-CoV-2	0.1835	0.1962	0.3797	0.407423
SARS-CoV-2/human/ESP/VH198152683/2020	SARS-CoV-2	0.1836	0.196	0.3796	0.408113
SARS-CoV-2/human/USA/CA-CZB-59X002/2020	SARS-CoV-2	0.1838	0.1963	0.3801	0.407401
SARS-CoV-2/human/USA/CA-CZB-59X001/2020	SARS-CoV-2	0.1839	0.1963	0.3802	0.407234
SARS-CoV2/human/USA/PR-CDC-S6/2020	SARS-CoV-2	0.1836	0.1963	0.3799	0.406746
SARS-CoV2/human/USA/PR-CDC-S7/2020	SARS-CoV-2	0.1836	0.1964	0.38	0.407705
SARS-CoV2/human/USA/PR-CDC-S11/2020	SARS-CoV-2	0.1836	0.1965	0.3801	0.405905
SARS-CoV-2/human/USA/MI-MDHHS-SC20148/2020	SARS-CoV-2	0.1837	0.1965	0.3802	0.40678
SARS-CoV-2/human/USA/MI-MDHHS-SC20134/2020	SARS-CoV-2	0.1837	0.1964	0.3801	0.407223
SARS-CoV-2/human/USA/MI-MDHHS-SC20138/2020	SARS-CoV-2	0.1839	0.1962	0.3801	0.407783
SARS-CoV-2/human/USA/MI-MDHHS-SC20124/2020	SARS-CoV-2	0.1838	0.1962	0.38	0.406008
SARS-CoV-2/human/USA/MI-MDHHS-SC20180/2020	SARS-CoV-2	0.1838	0.1963	0.3801	0.406799
SARS-CoV-2/human/USA/MI-MDHHS-SC20116/2020	SARS-CoV-2	0.1838	0.1963	0.3801	0.408357
SARS-CoV-2/human/USA/MI-MDHHS-SC20142/2020	SARS-CoV-2	0.1837	0.1964	0.3801	0.407223
SARS-CoV-2/human/USA/MI-MDHHS-SC20140/2020	SARS-CoV-2	0.1837	0.1965	0.3802	0.406332
SARS-CoV-2/human/AUS/VIC313/2020	SARS-CoV-2	0.1848	0.194	0.3788	0.435758
SARS-CoV-2/human/AUS/VIC314/2020	SARS-CoV-2	0.1873	0.1997	0.387	0.477856
SARS-CoV-2/human/AUS/VIC315/2020	SARS-CoV-2	0.1837	0.1963	0.38	0.408429
SARS-CoV-2/human/AUS/VIC316/2020	SARS-CoV-2	0.1838	0.1964	0.3802	0.408478
SARS-CoV-2/human/AUS/VIC317/2020	SARS-CoV-2	0.1838	0.1964	0.3802	0.40804
SARS-CoV-2/human/AUS/VIC318/2020	SARS-CoV-2	0.1839	0.1963	0.3802	0.406633
SARS-CoV-2/human/AUS/VIC319/2020	SARS-CoV-2	0.1837	0.1964	0.3801	0.408153
SARS-CoV-2/human/AUS/VIC320/2020	SARS-CoV-2	0.1837	0.1964	0.3801	0.407414
SARS-CoV-2/human/AUS/VIC321/2020	SARS-CoV-2	0.1837	0.1964	0.3801	0.407373
SARS-CoV-2/human/AUS/VIC322/2020	SARS-CoV-2	0.1838	0.1964	0.3802	0.410336
SARS-CoV-2/human/AUS/VIC323/2020	SARS-CoV-2	0.1837	0.1965	0.3802	0.40759
SARS-CoV-2/human/AUS/VIC324/2020	SARS-CoV-2	0.1838	0.1964	0.3802	0.408027
SARS-CoV-2/human/AUS/VIC325/2020	SARS-CoV-2	0.1838	0.1963	0.3801	0.408313
SARS-CoV-2/human/AUS/VIC326/2020	SARS-CoV-2	0.1839	0.1962	0.3801	0.406922
SARS-CoV-2/human/AUS/VIC394/2020	SARS-CoV-2	0.1839	0.196	0.3799	0.413093
SARS-CoV-2/human/AUS/VIC395/2020	SARS-CoV-2	0.1834	0.195	0.3784	0.409194
SARS-CoV-2/human/AUS/VIC398/2020	SARS-CoV-2	0.1837	0.1963	0.38	0.407704
SARS-CoV-2/human/AUS/VIC399/2020	SARS-CoV-2	0.1844	0.196	0.3804	0.421143
SARS-CoV-2/human/AUS/VIC402/2020	SARS-CoV-2	0.1832	0.1932	0.3764	0.412917
SARS-CoV-2/human/AUS/VIC404/2020	SARS-CoV-2	0.1837	0.196	0.3797	0.408575
SARS-CoV-2/human/AUS/VIC449/2020	SARS-CoV-2	0.184	0.1968	0.3808	0.413852
SARS-CoV-2/human/AUS/VIC500/2020	SARS-CoV-2	0.1837	0.1963	0.38	0.408961
SARS-CoV-2/human/AUS/VIC527/2020	SARS-CoV-2	0.1841	0.1969	0.381	0.415338
SARS-CoV-2/human/AUS/VIC531/2020	SARS-CoV-2	0.1839	0.1968	0.3807	0.415143
SARS-CoV-2/human/AUS/VIC536/2020	SARS-CoV-2	0.1836	0.1954	0.379	0.417239
SARS-CoV-2/human/AUS/VIC541/2020	SARS-CoV-2	0.1835	0.1957	0.3792	0.40992
SARS-CoV-2/human/AUS/VIC563/2020	SARS-CoV-2	0.1839	0.1968	0.3807	0.414785
SARS-CoV-2/human/AUS/VIC646/2020	SARS-CoV-2	0.1837	0.1963	0.38	0.406514
SARS-CoV-2/human/AUS/VIC807/2020	SARS-CoV-2	0.1836	0.1963	0.3799	0.407666
SARS-CoV-2/human/AUS/VIC912/2020	SARS-CoV-2	0.184	0.1969	0.3809	0.415703
SARS-CoV-2/human/IND/GMC-KP1125/2020	SARS-CoV-2	0.1836	0.1961	0.3797	0.40699
SARS-CoV-2/human/GRC/34_36284/2020	SARS-CoV-2	0.1839	0.1963	0.3802	0.40815
SARS-CoV-2/human/GUM/GU-NHG-02/2020	SARS-CoV-2	0.1835	0.196	0.3795	0.408199
SARS-CoV-2/human/USA/AK040/2020	SARS-CoV-2	0.1838	0.1963	0.3801	0.406568
SARS-CoV-2/human/USA/AK118/2020	SARS-CoV-2	0.1838	0.1963	0.3801	0.406609
SARS-CoV-2/human/USA/AK122/2020	SARS-CoV-2	0.1837	0.1963	0.38	0.406912
hCoV-19/USA/VA-DCLS-0042/2020	SARS-CoV-2	0.1834	0.1961	0.3795	0.40876
SARS-CoV-2/ENV/USA/UF-3/2020	SARS-CoV-2	0.1838	0.1962	0.38	0.407308
SARS-CoV-2/human/USA/WA-UW-2131/2020	SARS-CoV-2	0.1833	0.1964	0.3797	0.405904
SARS-CoV-2/human/USA/WA-UW-2087/2020	SARS-CoV-2	0.1835	0.1961	0.3796	0.407157
SARS-CoV-2/human/USA/WA-UW-2132/2020	SARS-CoV-2	0.1834	0.1964	0.3798	0.403074
SARS-CoV-2/human/USA/WA-UW-2119/2020	SARS-CoV-2	0.1837	0.1963	0.38	0.406748
SARS-CoV-2/human/USA/WA-UW-2094/2020	SARS-CoV-2	0.1833	0.1962	0.3795	0.405436
SARS-CoV-2/human/USA/WA-UW-2112/2020	SARS-CoV-2	0.1835	0.1961	0.3796	0.407103
SARS-CoV-2/human/USA/WA-UW-2100/2020	SARS-CoV-2	0.1832	0.1963	0.3795	0.399979
SARS-CoV-2/human/USA/WA-UW-2141/2020	SARS-CoV-2	0.1834	0.1964	0.3798	0.405184
SARS-CoV-2/human/USA/WA-UW-2164/2020	SARS-CoV-2	0.1836	0.1964	0.38	0.405198
SARS-CoV-2/human/USA/WA-UW-2140/2020	SARS-CoV-2	0.1834	0.1963	0.3797	0.406201
SARS-CoV-2/human/USA/WA-UW-2145/2020	SARS-CoV-2	0.1835	0.1961	0.3796	0.408014
SARS-CoV-2/human/USA/WA-UW-2144/2020	SARS-CoV-2	0.1836	0.1963	0.3799	0.407297
SARS-CoV-2/human/USA/WA-UW-2146/2020	SARS-CoV-2	0.1834	0.1961	0.3795	0.407706
SARS-CoV-2/human/USA/WA-UW-2142/2020	SARS-CoV-2	0.1834	0.1961	0.3795	0.40861
SARS-CoV-2/human/USA/WA-UW-2149/2020	SARS-CoV-2	0.1837	0.1963	0.38	0.40683
SARS-CoV-2/human/USA/WA-UW-2181/2020	SARS-CoV-2	0.1837	0.1962	0.3799	0.408824
SARS-CoV-2/human/USA/WA-UW-2203/2020	SARS-CoV-2	0.1837	0.1961	0.3798	0.407338
SARS-CoV-2/human/USA/WA-UW-2244/2020	SARS-CoV-2	0.1834	0.1961	0.3795	0.408462
SARS-CoV-2/human/USA/WA-UW-2232/2020	SARS-CoV-2	0.1832	0.1961	0.3793	0.399869
SARS-CoV-2/human/USA/WA-UW-2230/2020	SARS-CoV-2	0.1837	0.1963	0.38	0.406925
SARS-CoV-2/human/USA/WA-UW-2219/2020	SARS-CoV-2	0.1835	0.1962	0.3797	0.40705
SARS-CoV-2/human/USA/WA-UW-2245/2020	SARS-CoV-2	0.1835	0.1962	0.3797	0.408151
SARS-CoV-2/human/USA/WA-UW-2218/2020	SARS-CoV-2	0.1835	0.1962	0.3797	0.40777
SARS-CoV-2/human/USA/WA-UW-2215/2020	SARS-CoV-2	0.1836	0.1964	0.38	0.406501
SARS-CoV-2/human/USA/WA-UW-2214/2020	SARS-CoV-2	0.1835	0.1962	0.3797	0.406669
SARS-CoV-2/human/USA/WA-UW-2212/2020	SARS-CoV-2	0.1835	0.1962	0.3797	0.407563
SARS-CoV-2/human/USA/WA-UW-2213/2020	SARS-CoV-2	0.1835	0.1961	0.3796	0.405732
SARS-CoV-2/human/USA/WA-UW-2208/2020	SARS-CoV-2	0.1836	0.1962	0.3798	0.407123
SARS-CoV-2/human/USA/WA-UW-3828/2020	SARS-CoV-2	0.1836	0.1963	0.3799	0.408323
SARS-CoV-2/human/USA/WA-UW-3829/2020	SARS-CoV-2	0.1836	0.1962	0.3798	0.407294
SARS-CoV-2/human/USA/WA-UW-3844/2020	SARS-CoV-2	0.1838	0.1964	0.3802	0.408543
SARS-CoV-2/human/USA/CT-UW-3845/2020	SARS-CoV-2	0.1835	0.196	0.3795	0.408609
SARS-CoV-2/human/USA/WA-UW-3868/2020	SARS-CoV-2	0.1838	0.1962	0.38	0.406775
SARS-CoV-2/human/USA/WA-UW-3881/2020	SARS-CoV-2	0.1836	0.1963	0.3799	0.407256
SARS-CoV-2/human/USA/ID-UW-3888/2020	SARS-CoV-2	0.1837	0.1963	0.38	0.406857
SARS-CoV-2/human/USA/WA-UW-4741/2020	SARS-CoV-2	0.1835	0.1961	0.3796	0.40713
SARS-CoV-2/human/USA/CA-CZB-IX00015/2020	SARS-CoV-2	0.1836	0.1961	0.3797	0.407796
SARS-CoV-2/human/USA/CA-CZB-IX00046/2020	SARS-CoV-2	0.1836	0.1961	0.3797	0.407823
SARS-CoV-2/human/USA/CA-CZB-IX00016/2020	SARS-CoV-2	0.1837	0.196	0.3797	0.406989
SARS-CoV-2/human/USA/CA-CZB-IX00030/2020	SARS-CoV-2	0.1836	0.196	0.3796	0.406349
SARS-CoV-2/human/USA/CA-CZB-IX00045/2020	SARS-CoV-2	0.1838	0.1963	0.3801	0.408233
SARS-CoV-2/human/USA/CA-CZB-IX00042/2020	SARS-CoV-2	0.1838	0.1963	0.3801	0.406595
SARS-CoV-2/human/USA/CA-CZB-IX00009/2020	SARS-CoV-2	0.1838	0.1963	0.3801	0.406609
SARS-CoV-2/human/USA/CA-CZB-IX00036/2020	SARS-CoV-2	0.1839	0.1963	0.3802	0.407384
SARS-CoV-2/human/USA/CA-CZB-IX00039/2020	SARS-CoV-2	0.1839	0.1963	0.3802	0.407588
SARS-CoV-2/human/USA/CA-CZB-IX00043/2020	SARS-CoV-2	0.1839	0.1962	0.3801	0.40781
SARS-CoV-2/human/USA/MI-MDHHS-SC20115/2020	SARS-CoV-2	0.1836	0.1964	0.38	0.407418
SARS-CoV-2/human/USA/MI-MDHHS-SC20104/2020	SARS-CoV-2	0.1838	0.1963	0.3801	0.406759
SARS-CoV-2/human/USA/MI-MDHHS-SC20109/2020	SARS-CoV-2	0.1837	0.1964	0.3801	0.407606
SARS-CoV-2/human/USA/MI-MDHHS-SC20101/2020	SARS-CoV-2	0.1836	0.1964	0.38	0.407445
SARS-CoV-2/human/USA/MI-MDHHS-SC20174/2020	SARS-CoV-2	0.1837	0.1964	0.3801	0.407237
SARS-CoV-2/human/AUS/VIC407/2020	SARS-CoV-2	0.184	0.1962	0.3802	0.416381
SARS-CoV-2/human/AUS/VIC534/2020	SARS-CoV-2	0.1842	0.1967	0.3809	0.419891
SARS-CoV-2/human/AUS/VIC547/2020	SARS-CoV-2	0.1838	0.1963	0.3801	0.408357
SARS-CoV-2/human/AUS/VIC548/2020	SARS-CoV-2	0.1843	0.1966	0.3809	0.418298
SARS-CoV-2/human/AUS/VIC551/2020	SARS-CoV-2	0.1835	0.1954	0.3789	0.417407
SARS-CoV-2/human/AUS/VIC555/2020	SARS-CoV-2	0.1839	0.1965	0.3804	0.415313
SARS-CoV-2/human/AUS/VIC558/2020	SARS-CoV-2	0.184	0.1968	0.3808	0.415663
SARS-CoV-2/human/AUS/VIC561/2020	SARS-CoV-2	0.1836	0.1957	0.3793	0.41103
SARS-CoV-2/human/AUS/VIC565/2020	SARS-CoV-2	0.1835	0.196	0.3795	0.40987
SARS-CoV-2/human/AUS/VIC566/2020	SARS-CoV-2	0.1839	0.1966	0.3805	0.415589
SARS-CoV-2/human/AUS/VIC571/2020	SARS-CoV-2	0.1838	0.1965	0.3803	0.415571
SARS-CoV-2/human/AUS/VIC572/2020	SARS-CoV-2	0.1835	0.196	0.3795	0.407637
SARS-CoV-2/human/AUS/VIC584/2020	SARS-CoV-2	0.1838	0.1966	0.3804	0.41561
SARS-CoV-2/human/AUS/VIC597/2020	SARS-CoV-2	0.1837	0.1963	0.38	0.408416
SARS-CoV-2/human/AUS/VIC598/2020	SARS-CoV-2	0.1837	0.1962	0.3799	0.408266
SARS-CoV-2/human/AUS/VIC599/2020	SARS-CoV-2	0.1839	0.1967	0.3806	0.415243
SARS-CoV-2/human/IND/GMC-RR1191/2020	SARS-CoV-2	0.1835	0.196	0.3795	0.407419
SARS-CoV-2/human/USA/CA-CZB-1124/2020	SARS-CoV-2	0.1838	0.1963	0.3801	0.407291
SARS-CoV-2/human/USA/AK115/2020	SARS-CoV-2	0.1838	0.1963	0.3801	0.406527
SARS-CoV-2/human/IND/OUMRK1090/2020	SARS-CoV-2	0.1835	0.1961	0.3796	0.408046
SARS-CoV-2/human/USA/CA-CZB-1137/2020	SARS-CoV-2	0.1836	0.1961	0.3797	0.40644
SARS-CoV-2/human/USAWA-UW413/2020	SARS-CoV-2	0.1835	0.1961	0.3796	0.408469
SARS-CoV-2/human/USAWA-UW414/2020	SARS-CoV-2	0.1835	0.1961	0.3796	0.408434
SARS-CoV-2/human/USAWA-UW416/2020	SARS-CoV-2	0.1835	0.1962	0.3797	0.40822
SARS-CoV-2/human/USAWA-UW417/2020	SARS-CoV-2	0.1835	0.1962	0.3797	0.407591
SARS-CoV-2/human/USAWA-UW418/2020	SARS-CoV-2	0.1835	0.1962	0.3797	0.40915
SARS-CoV-2/human/USAWA-UW419/2020	SARS-CoV-2	0.1834	0.1962	0.3796	0.404361
SARS-CoV-2/human/USAWA-UW421/2020	SARS-CoV-2	0.1836	0.1962	0.3798	0.40808
SARS-CoV-2/human/USAWA-UW422/2020	SARS-CoV-2	0.1836	0.1962	0.3798	0.408201
SARS-CoV-2/human/USAWA-UW424/2020	SARS-CoV-2	0.1835	0.1962	0.3797	0.407399
SARS-CoV-2/human/USAWA-UW425/2020	SARS-CoV-2	0.1834	0.1963	0.3797	0.406947
SARS-CoV-2/human/USAWA-UW426/2020	SARS-CoV-2	0.1832	0.1962	0.3794	0.403599
SARS-CoV-2/human/USAWA-UW448/2020	SARS-CoV-2	0.1834	0.1962	0.3796	0.408664
SARS-CoV-2/human/USA/WA-UW-2240/2020	SARS-CoV-2	0.1835	0.1961	0.3796	0.407089
SARS-CoV-2/human/USA/WA-UW-3810/2020	SARS-CoV-2	0.1836	0.1961	0.3797	0.408069
SARS-CoV-2/human/USA/WA-UW-3814/2020	SARS-CoV-2	0.1837	0.1963	0.38	0.408114
SARS-CoV-2/human/USA/WA-UW-3819/2020	SARS-CoV-2	0.1837	0.1964	0.3801	0.406456
SARS-CoV-2/human/USA/WA-UW-3826/2020	SARS-CoV-2	0.1836	0.1963	0.3799	0.406476
SARS-CoV-2/human/USA/WA-UW-3827/2020	SARS-CoV-2	0.1838	0.1964	0.3802	0.406715
SARS-CoV-2/human/USA/WA-UW-3834/2020	SARS-CoV-2	0.1838	0.1963	0.3801	0.407414
SARS-CoV-2/human/USA/WA-UW-3838/2020	SARS-CoV-2	0.1838	0.1963	0.3801	0.40669
SARS-CoV-2/human/USA/WA-UW-3839/2020	SARS-CoV-2	0.1837	0.1964	0.3801	0.40695
SARS-CoV-2/human/USA/WA-UW-3841/2020	SARS-CoV-2	0.1838	0.1963	0.3801	0.407469
SARS-CoV-2/human/USA/WA-UW-3850/2020	SARS-CoV-2	0.1836	0.1962	0.3798	0.407834
SARS-CoV-2/human/USA/WA-UW-3855/2020	SARS-CoV-2	0.1835	0.1961	0.3796	0.407225
SARS-CoV-2/human/USA/WA-UW-3858/2020	SARS-CoV-2	0.1838	0.1963	0.3801	0.407414
SARS-CoV-2/human/USA/WA-UW-3862/2020	SARS-CoV-2	0.1837	0.1964	0.3801	0.406688
SARS-CoV-2/human/USA/WA-UW-3871/2020	SARS-CoV-2	0.1837	0.1964	0.3801	0.406021
SARS-CoV-2/human/USA/WA-UW-3880/2020	SARS-CoV-2	0.1838	0.1963	0.3801	0.40669
SARS-CoV-2/human/USA/ID-UW-3892/2020	SARS-CoV-2	0.1838	0.1963	0.3801	0.407851
SARS-CoV-2/human/USA/WA-UW-4609/2020	SARS-CoV-2	0.1835	0.1961	0.3796	0.408373
SARS-CoV-2/human/USA/WA-UW-4612/2020	SARS-CoV-2	0.1837	0.1965	0.3802	0.407354
SARS-CoV-2/human/USA/VA-DCLS-0069/2020	SARS-CoV-2	0.1834	0.1961	0.3795	0.408127
SARS-CoV-2/human/USA/VA-DCLS-0080/2020	SARS-CoV-2	0.1835	0.196	0.3795	0.407256
SARS-CoV-2/human/USA/WI-UW-261/2020	SARS-CoV-2	0.1837	0.1964	0.3801	0.406716
SARS-CoV-2/human/USA/MI-MDHHS-SC20164/2020	SARS-CoV-2	0.1837	0.1964	0.3801	0.406704
SARS-CoV-2/human/USA/MI-MDHHS-SC20135/2020	SARS-CoV-2	0.1836	0.1964	0.38	0.407445
SARS-CoV-2/human/USA/MI-MDHHS-SC20157/2020	SARS-CoV-2	0.1836	0.1964	0.38	0.407445
SARS-CoV-2/human/IRN/HGRC-2-2162/2020	SARS-CoV-2	0.1837	0.1963	0.38	0.408635
SARS-CoV-2/human/AUS/VIC458/2020	SARS-CoV-2	0.1839	0.1965	0.3804	0.41153
SARS-CoV-2/human/AUS/VIC617/2020	SARS-CoV-2	0.184	0.1965	0.3805	0.413704
SARS-CoV-2/human/AUS/VIC630/2020	SARS-CoV-2	0.1833	0.1948	0.3781	0.407875
SARS-CoV-2/human/AUS/VIC942/2020	SARS-CoV-2	0.1836	0.1964	0.38	0.408348
SARS-CoV-2/human/GRC/51_36518/2020	SARS-CoV-2	0.1837	0.1962	0.3799	0.4085
SARS-CoV-2/human/GUM/GU-NHG-01/2020	SARS-CoV-2	0.1835	0.196	0.3795	0.408199
SARS-CoV-2/human/USA/SC-NHRC-03/2020	SARS-CoV-2	0.1836	0.1961	0.3797	0.406088
SARS-CoV-2/human/USAOR-UW409/2020	SARS-CoV-2	0.1831	0.1961	0.3792	0.40105
SARS-CoV-2/human/USAWA-UW451/2020	SARS-CoV-2	0.1836	0.1965	0.3801	0.406569
SARS-CoV-2/human/USA/UF-2/2020	SARS-CoV-2	0.1837	0.196	0.3797	0.407891
hCoV-19/USA/VA-DCLS-0043/2020	SARS-CoV-2	0.1837	0.1962	0.3799	0.406081
hCoV-19/USA/VA-DCLS-0044/2020	SARS-CoV-2	0.1836	0.196	0.3796	0.406333
hCoV-19/USA/VA-DCLS-0045/2020	SARS-CoV-2	0.1836	0.196	0.3796	0.406829
SARS-CoV-2/human/USA/ID-UW-4355/2020	SARS-CoV-2	0.1835	0.1962	0.3797	0.407606
SARS-CoV-2/human/USA/ID-UW-4357/2020	SARS-CoV-2	0.1835	0.196	0.3795	0.407692
SARS-CoV-2/human/USA/ID-UW-4380/2020	SARS-CoV-2	0.1834	0.1961	0.3795	0.407516
SARS-CoV-2/human/USA/ID-UW-4433/2020	SARS-CoV-2	0.1834	0.196	0.3794	0.40786
SARS-CoV-2/human/USA/VA-DCLS-0047/2020	SARS-CoV-2	0.1834	0.1962	0.3796	0.407687
SARS-CoV-2/human/USA/VA-DCLS-0053/2020	SARS-CoV-2	0.1838	0.1963	0.3801	0.406622
SARS-CoV-2/human/USA/WA-UW-3815/2020	SARS-CoV-2	0.1838	0.1964	0.3802	0.407671
SARS-CoV-2/human/USA/WA-UW-3843/2020	SARS-CoV-2	0.1837	0.1963	0.38	0.40713
SARS-CoV-2/human/USA/WA-UW-3883/2020	SARS-CoV-2	0.1836	0.1961	0.3797	0.407031
SARS-CoV-2/human/USA/WA-UW-3889/2020	SARS-CoV-2	0.1835	0.1964	0.3799	0.405605
SARS-CoV-2/human/USA/WA-UW-3895/2020	SARS-CoV-2	0.1836	0.1962	0.3798	0.408652
SARS-CoV-2/human/USA/WA-UW-3900/2020	SARS-CoV-2	0.1837	0.1963	0.38	0.407937
SARS-CoV-2/human/USA/WA-UW-3903/2020	SARS-CoV-2	0.1837	0.1963	0.38	0.407157
SARS-CoV-2/human/USA/WA-UW-3908/2020	SARS-CoV-2	0.1838	0.1964	0.3802	0.406947
SARS-CoV-2/human/USA/WA-UW-3911/2020	SARS-CoV-2	0.1837	0.1964	0.3801	0.408166
SARS-CoV-2/human/USA/WA-UW-3918/2020	SARS-CoV-2	0.1835	0.196	0.3795	0.407297
SARS-CoV-2/human/USA/WA-UW-3923/2020	SARS-CoV-2	0.1834	0.1959	0.3793	0.408398
SARS-CoV-2/human/USA/WA-UW-3932/2020	SARS-CoV-2	0.1838	0.1963	0.3801	0.405816
SARS-CoV-2/human/USA/WA-UW-3935/2020	SARS-CoV-2	0.1834	0.196	0.3794	0.407724
SARS-CoV-2/human/USA/WA-UW-3939/2020	SARS-CoV-2	0.1838	0.1963	0.3801	0.406527
SARS-CoV-2/human/USA/WA-UW-3941/2020	SARS-CoV-2	0.1833	0.1958	0.3791	0.408294
SARS-CoV-2/human/USA/WA-UW-3942/2020	SARS-CoV-2	0.1834	0.1959	0.3793	0.407713
SARS-CoV-2/human/USA/WA-UW-3946/2020	SARS-CoV-2	0.1837	0.1963	0.38	0.406694
SARS-CoV-2/human/USA/WA-UW-3950/2020	SARS-CoV-2	0.1837	0.1963	0.38	0.407157
SARS-CoV-2/human/USA/WA-UW-4763/2020	SARS-CoV-2	0.1837	0.1963	0.38	0.407075
SARS-CoV-2/human/USA/WA-UW-4769/2020	SARS-CoV-2	0.1835	0.1961	0.3796	0.40728
SARS-CoV-2/human/USA/WA-UW-4770/2020	SARS-CoV-2	0.1835	0.1965	0.38	0.405084
SARS-CoV-2/human/USA/WA-UW-4777/2020	SARS-CoV-2	0.1836	0.1966	0.3802	0.408192
SARS-CoV-2/human/USA/ID-UW-4354/2020	SARS-CoV-2	0.1834	0.196	0.3794	0.407914
SARS-CoV-2/human/USA/VA-DCLS-0076/2020	SARS-CoV-2	0.1835	0.1961	0.3796	0.407103
SARS-CoV-2/human/USA/VA-DCLS-0078/2020	SARS-CoV-2	0.1835	0.1961	0.3796	0.407582
SARS-CoV-2/human/USA/UF-4/2020	SARS-CoV-2	0.1834	0.1961	0.3795	0.407284
SARS-CoV-2/human/USA/UF-5/2020	SARS-CoV-2	0.1835	0.1961	0.3796	0.407062
SARS-CoV-2/human/USA/MI-MDHHS-SC20144/2020	SARS-CoV-2	0.1836	0.1964	0.38	0.407951
SARS-CoV-2/human/USA/MI-MDHHS-SC20188/2020	SARS-CoV-2	0.1837	0.1963	0.38	0.407472
SARS-CoV-2/human/USA/MI-MDHHS-SC20165/2020	SARS-CoV-2	0.1837	0.1963	0.38	0.407089
SARS-CoV-2/human/USA/MI-MDHHS-SC20146/2020	SARS-CoV-2	0.1836	0.1964	0.38	0.406474
SARS-CoV-2/human/USA/MI-MDHHS-SC20178/2020	SARS-CoV-2	0.1836	0.1964	0.38	0.406351
SARS-CoV-2/human/USA/MI-MDHHS-SC20155/2020	SARS-CoV-2	0.1836	0.1964	0.38	0.407445
SARS-CoV-2/human/USA/MI-MDHHS-SC20151/2020	SARS-CoV-2	0.1836	0.1964	0.38	0.407445
SARS-CoV-2/human/USA/MI-MDHHS-SC20168/2020	SARS-CoV-2	0.1836	0.1964	0.38	0.407688
SARS-CoV-2/human/AUS/VIC606/2020	SARS-CoV-2	0.1838	0.1966	0.3804	0.411813
SARS-CoV-2/human/AUS/VIC611/2020	SARS-CoV-2	0.184	0.1968	0.3808	0.416259
SARS-CoV-2/human/AUS/VIC661/2020	SARS-CoV-2	0.1841	0.1969	0.381	0.418647
SARS-CoV-2/human/AUS/VIC662/2020	SARS-CoV-2	0.184	0.1968	0.3808	0.416589
SARS-CoV-2/human/AUS/VIC664/2020	SARS-CoV-2	0.1841	0.1966	0.3807	0.418092
SARS-CoV-2/human/AUS/VIC665/2020	SARS-CoV-2	0.1835	0.196	0.3795	0.408046
SARS-CoV-2/human/AUS/VIC666/2020	SARS-CoV-2	0.184	0.1969	0.3809	0.416034
SARS-CoV-2/human/AUS/VIC667/2020	SARS-CoV-2	0.1839	0.1965	0.3804	0.409152
SARS-CoV-2/human/AUS/VIC668/2020	SARS-CoV-2	0.1841	0.1967	0.3808	0.417381
SARS-CoV-2/human/AUS/VIC672/2020	SARS-CoV-2	0.1836	0.1963	0.3799	0.408583
SARS-CoV-2/human/AUS/VIC676/2020	SARS-CoV-2	0.184	0.1968	0.3808	0.41583
SARS-CoV-2/human/AUS/VIC677/2020	SARS-CoV-2	0.1839	0.1966	0.3805	0.413992
SARS-CoV-2/human/AUS/VIC678/2020	SARS-CoV-2	0.1844	0.1971	0.3815	0.423594
SARS-CoV-2/human/AUS/VIC680/2020	SARS-CoV-2	0.1843	0.1965	0.3808	0.413421
SARS-CoV-2/human/AUS/VIC681/2020	SARS-CoV-2	0.1843	0.1966	0.3809	0.415831
SARS-CoV-2/human/AUS/VIC718/2020	SARS-CoV-2	0.184	0.1968	0.3808	0.414904
SARS-CoV-2/human/AUS/VIC964/2020	SARS-CoV-2	0.1837	0.1964	0.3801	0.408153
SARS-CoV-2/human/AUS/VIC966/2020	SARS-CoV-2	0.1837	0.1962	0.3799	0.408485
SARS-CoV-2/human/GRC/49_36716/2020	SARS-CoV-2	0.1839	0.1964	0.3803	0.408569
SARS-CoV-2/human/USA/SC-NHRC-01/2020	SARS-CoV-2	0.1835	0.1961	0.3796	0.406309
SARS-CoV-2/human/USA/SC-NHRC-02/2020	SARS-CoV-2	0.1836	0.1961	0.3797	0.406074
SARS-CoV-2/human/USA/AK074/2020	SARS-CoV-2	0.1838	0.1963	0.3801	0.40665
SARS-CoV-2/human/USA/CA-CZB-1136/2020	SARS-CoV-2	0.1835	0.1961	0.3796	0.406214
SARS-CoV-2/human/USACT-UW411/2020	SARS-CoV-2	0.1834	0.196	0.3794	0.407764
SARS-CoV-2/human/USACT-UW412/2020	SARS-CoV-2	0.1835	0.1962	0.3797	0.40904
SARS-CoV-2/human/USACT-UW420/2020	SARS-CoV-2	0.1831	0.1961	0.3792	0.399355
SARS-CoV-2/human/USACT-UW423/2020	SARS-CoV-2	0.1837	0.1965	0.3802	0.405634
SARS-CoV-2/human/USACT-UW427/2020	SARS-CoV-2	0.1834	0.1962	0.3796	0.407553
SARS-CoV-2/human/USACT-UW430/2020	SARS-CoV-2	0.1835	0.1961	0.3796	0.407498
SARS-CoV-2/human/USAWA-UW452/2020	SARS-CoV-2	0.1837	0.1962	0.3799	0.407697
SARS-CoV-2/human/USAWA-UW453/2020	SARS-CoV-2	0.1836	0.1963	0.3799	0.408172
SARS-CoV-2/human/USAWA-UW460/2020	SARS-CoV-2	0.1834	0.1962	0.3796	0.407539
hCoV-19/USA/VA-DCLS-0046/2020	SARS-CoV-2	0.1835	0.1961	0.3796	0.407075
SARS-CoV-2/human/USA/ID-UW-4375/2020	SARS-CoV-2	0.1835	0.196	0.3795	0.407337
SARS-CoV-2/human/USA/ID-UW-4378/2020	SARS-CoV-2	0.1837	0.1963	0.38	0.407267
SARS-CoV-2/human/USA/ID-UW-4396/2020	SARS-CoV-2	0.1838	0.1963	0.3801	0.406745
SARS-CoV-2/human/USA/ID-UW-4400/2020	SARS-CoV-2	0.1833	0.1961	0.3794	0.407779
SARS-CoV-2/human/USA/VA-DCLS-0051/2020	SARS-CoV-2	0.1839	0.1962	0.3801	0.408451
SARS-CoV-2/human/USA/VA-DCLS-0052/2020	SARS-CoV-2	0.1835	0.1961	0.3796	0.408101
SARS-CoV-2/human/USA/WA-UW-3989/2020	SARS-CoV-2	0.1835	0.1961	0.3796	0.406624
SARS-CoV-2/human/USA/WA-UW-3994/2020	SARS-CoV-2	0.1836	0.1964	0.38	0.40776
SARS-CoV-2/human/USA/WA-UW-3996/2020	SARS-CoV-2	0.1836	0.1963	0.3799	0.407395
SARS-CoV-2/human/USA/WA-UW-4035/2020	SARS-CoV-2	0.1836	0.1961	0.3797	0.406471
SARS-CoV-2/human/USA/WA-UW-4734/2020	SARS-CoV-2	0.1835	0.196	0.3795	0.407419
SARS-CoV-2/human/USA/WA-UW-4766/2020	SARS-CoV-2	0.1836	0.1962	0.3798	0.409257
SARS-CoV-2/human/USA/WA-UW-4775/2020	SARS-CoV-2	0.1838	0.1963	0.3801	0.407428
SARS-CoV-2/human/USA/DC-CDC-1738/2020	SARS-CoV-2	0.1836	0.1962	0.3798	0.406918
SARS-CoV-2/human/USA/CA-CZB-IX00104/2020	SARS-CoV-2	0.1835	0.196	0.3795	0.407269
SARS-CoV-2/human/USA/CA-CZB-IX00071/2020	SARS-CoV-2	0.1835	0.1961	0.3796	0.407062
SARS-CoV-2/human/USA/CA-CZB-IX00077/2020	SARS-CoV-2	0.1835	0.1961	0.3796	0.407075
SARS-CoV-2/human/USA/CA-CZB-IX00084/2020	SARS-CoV-2	0.1835	0.1961	0.3796	0.407089
SARS-CoV-2/human/USA/CA-CZB-IX00069/2020	SARS-CoV-2	0.1835	0.1961	0.3796	0.407103
SARS-CoV-2/human/USA/CA-CZB-IX00103/2020	SARS-CoV-2	0.1836	0.1961	0.3797	0.40781
SARS-CoV-2/human/USA/CA-CZB-IX00098/2020	SARS-CoV-2	0.1836	0.1961	0.3797	0.406894
SARS-CoV-2/human/USA/CA-CZB-IX00085/2020	SARS-CoV-2	0.1835	0.1962	0.3797	0.407387
SARS-CoV-2/human/USA/CA-CZB-IX00079/2020	SARS-CoV-2	0.1836	0.1961	0.3797	0.407878
SARS-CoV-2/human/USA/CA-CZB-IX00095/2020	SARS-CoV-2	0.1837	0.196	0.3797	0.407878
SARS-CoV-2/human/USA/CA-CZB-IX00091/2020	SARS-CoV-2	0.1836	0.1961	0.3797	0.407919
SARS-CoV-2/human/USA/CA-CZB-IX00108/2020	SARS-CoV-2	0.1836	0.196	0.3796	0.406268
SARS-CoV-2/human/USA/CA-CZB-IX00080/2020	SARS-CoV-2	0.1835	0.196	0.3795	0.407433
SARS-CoV-2/human/USA/CA-CZB-IX00100/2020	SARS-CoV-2	0.1835	0.1961	0.3796	0.407239
SARS-CoV-2/human/USA/CA-CZB-IX00078/2020	SARS-CoV-2	0.1837	0.1962	0.3799	0.407639
SARS-CoV-2/human/USA/CA-CZB-IX00067/2020	SARS-CoV-2	0.1838	0.1962	0.38	0.407305
SARS-CoV-2/human/USA/CA-CZB-IX00072/2020	SARS-CoV-2	0.1837	0.1963	0.38	0.406735
SARS-CoV-2/human/USA/CA-CZB-IX00082/2020	SARS-CoV-2	0.1838	0.1963	0.3801	0.407469
SARS-CoV-2/human/USA/CA-CZB-IX00086/2020	SARS-CoV-2	0.1838	0.1963	0.3801	0.406541
SARS-CoV-2/human/USA/CA-CZB-IX00107/2020	SARS-CoV-2	0.1839	0.1963	0.3802	0.407302
SARS-CoV-2/human/USA/CA-CZB-IX00096/2020	SARS-CoV-2	0.1839	0.1963	0.3802	0.407848
SARS-CoV-2/human/USA/CA-CZB-IX00090/2020	SARS-CoV-2	0.1838	0.1963	0.3801	0.407824
SARS-CoV-2/human/USA/CA-CZB-IX00089/2020	SARS-CoV-2	0.1838	0.1963	0.3801	0.407824
SARS-CoV-2/human/USA/ID-UW-4418/2020	SARS-CoV-2	0.1835	0.1961	0.3796	0.407103
SARS-CoV-2/human/USA/VA-DCLS-0070/2020	SARS-CoV-2	0.1836	0.1962	0.3798	0.407398
SARS-CoV-2/human/USA/VA-DCLS-0072/2020	SARS-CoV-2	0.1837	0.1963	0.38	0.40668
SARS-CoV-2/human/USA/VA-DCLS-0073/2020	SARS-CoV-2	0.1837	0.1963	0.38	0.406776
SARS-CoV-2/human/USA/VA-DCLS-0182/2020	SARS-CoV-2	0.1836	0.1961	0.3797	0.407497
SARS-CoV-2/human/AUS/VIC623/2020	SARS-CoV-2	0.184	0.1967	0.3807	0.416092
SARS-CoV-2/human/AUS/VIC636/2020	SARS-CoV-2	0.184	0.1965	0.3805	0.412256
SARS-CoV-2/human/AUS/VIC644/2020	SARS-CoV-2	0.1838	0.1965	0.3803	0.41316
SARS-CoV-2/human/AUS/VIC645/2020	SARS-CoV-2	0.1837	0.1962	0.3799	0.407991
SARS-CoV-2/human/AUS/VIC647/2020	SARS-CoV-2	0.1836	0.1963	0.3799	0.408104
SARS-CoV-2/human/AUS/VIC652/2020	SARS-CoV-2	0.184	0.1968	0.3808	0.414047
SARS-CoV-2/human/AUS/VIC655/2020	SARS-CoV-2	0.1841	0.197	0.3811	0.419465
SARS-CoV-2/human/AUS/VIC656/2020	SARS-CoV-2	0.1838	0.1962	0.38	0.407048
SARS-CoV-2/human/AUS/VIC685/2020	SARS-CoV-2	0.1841	0.1967	0.3808	0.419901
SARS-CoV-2/human/AUS/VIC694/2020	SARS-CoV-2	0.1841	0.1967	0.3808	0.415974
SARS-CoV-2/human/AUS/VIC697/2020	SARS-CoV-2	0.1836	0.1964	0.38	0.409045
SARS-CoV-2/human/AUS/VIC808/2020	SARS-CoV-2	0.184	0.1966	0.3806	0.417027
SARS-CoV-2/human/GRC/36_36859/2020	SARS-CoV-2	0.1838	0.1963	0.3801	0.40807
[truncated: 1,269 more rows]

## Sheet: CvsU
SeqName	Virus	PC	PU (SARS-COV-2)	PU (MERS)	PU (SARS-COV)	PU (Bovine CoV)	PU (Canine CoV)	PU (Murine MHV)	PU (Porcine HEV)
BetaCoV/Wuhan/IPBCAMS-WH-01/2019	SARS-CoV-2	0.1837	0.3208
BetaCoV/Wuhan/WH-01/2019	SARS-CoV-2	0.1837	0.3209
BetaCoV/Wuhan/IPBCAMS-WH-02/2019	SARS-CoV-2	0.1838	0.3209
BetaCoV/Wuhan/IPBCAMS-WH-03/2019	SARS-CoV-2	0.1837	0.3208
BetaCoV/Wuhan/IPBCAMS-WH-04/2019	SARS-CoV-2	0.1837	0.321
WIV02	SARS-CoV-2	0.1838	0.3213
WIV04	SARS-CoV-2	0.1837	0.321
WIV05	SARS-CoV-2	0.1839	0.3212
WIV06	SARS-CoV-2	0.1839	0.3212
WIV07	SARS-CoV-2	0.1839	0.3212
SARS-CoV-2/Wuhan_IME-WH01/human/2019/CHN	SARS-CoV-2	0.1836	0.3209
SARS-CoV-2/Wuhan_IME-WH02/human/2019/CHN	SARS-CoV-2	0.1836	0.321
SARS-CoV-2/Wuhan_IME-WH03/human/2019/CHN	SARS-CoV-2	0.1836	0.321
SARS-CoV-2/Wuhan_IME-WH04/human/2019/CHN	SARS-CoV-2	0.1838	0.3212
SARS-CoV-2/Wuhan_IME-WH05/human/2019/CHN	SARS-CoV-2	0.1836	0.3209
BetaCoV/Wuhan/WH19008/2019?	SARS-CoV-2	0.1837	0.321
BetaCoV/Wuhan/WH19001/2019	SARS-CoV-2	0.1837	0.321
BetaCoV/Wuhan/WH19005/2019	SARS-CoV-2	0.1837	0.321
Wuhan-Hu-1	SARS-CoV-2	0.1837	0.3208
TKYE6182_2020	SARS-CoV-2	0.1836	0.3209
SNU01	SARS-CoV-2	0.1836	0.321
SARS-CoV-2/human/HKG/HK20/2020	SARS-CoV-2	0.1838	0.321
BetaCoV/Wuhan/WH-03/2019	SARS-CoV-2	0.1837	0.3209
BetaCoV/Wuhan/IPBCAMS-WH-05/2020	SARS-CoV-2	0.1838	0.3211
BetaCoV/Wuhan/WH19004/2020	SARS-CoV-2	0.1836	0.321
BetaCoV/Wuhan/WH-04/2019	SARS-CoV-2	0.1838	0.321
SARS-CoV-2/WH-09/human/2020/CHN	SARS-CoV-2	0.1839	0.3212
SARS-CoV-2/human/THA/SI200040-NT/2020	SARS-CoV-2	0.1838	0.3213
SARS-CoV-2/Wuhan_OS52/human/2020/CHN	SARS-CoV-2	0.1839	0.321
2019-nCoV_HKU-SZ-002a_2020	SARS-CoV-2	0.1838	0.3213
2019-nCoV_HKU-SZ-005b_2020	SARS-CoV-2	0.1837	0.321
SARS-CoV-2/Yunnan-01/human/2020/CHN	SARS-CoV-2	0.1837	0.3208
2019-nCoV/USA-WA1/2020	SARS-CoV-2	0.1838	0.3211
2019-nCoV/USA-WA1/2020/P1	SARS-CoV-2	0.1839	0.3212
2019-nCoV/USA-WA1/2020/P2	SARS-CoV-2	0.1838	0.3212
20cov-1L	SARS-CoV-2	0.1839	0.3211
SARS-CoV-2/KMS1/human/2020/CHN	SARS-CoV-2	0.184	0.3212
2019-nCoV/USA-IL1/2020	SARS-CoV-2	0.1838	0.3211
SARS-CoV-2/HZ-48/human/2020/CHN	SARS-CoV-2	0.1837	0.3212
SARS-CoV-2/HZ-49/human/2020/CHN	SARS-CoV-2	0.1837	0.3212
SARS-CoV-2/HZ-79/human/2020/CHN	SARS-CoV-2	0.1837	0.3212
SARS-CoV-2/HZ-90/human/2020/CHN	SARS-CoV-2	0.1837	0.3212
SARS-CoV-2/HZ-91/human/2020/CHN	SARS-CoV-2	0.1837	0.3212
2019-nCoV/USA-CA2/2020	SARS-CoV-2	0.1837	0.3211
2019-nCoV/USA-AZ1/2020	SARS-CoV-2	0.1838	0.3211
SARS-CoV-2/human/CHN/IME-HZ01/2020	SARS-CoV-2	0.1839	0.3212
SARS-CoV-2/human/CHN/WHUHnCoV001/2020	SARS-CoV-2	0.1836	0.3208
SARS-CoV-2/human/CHN/WHUHnCoV002/2020	SARS-CoV-2	0.1835	0.3209
SARS-CoV-2/human/CHN/WHUHnCoV003/2020	SARS-CoV-2	0.1837	0.321
SARS-CoV-2/human/CHN/WHUHnCoV004/2020	SARS-CoV-2	0.1837	0.3212
SARS-CoV-2/human/CHN/WHUHnCoV005/2020	SARS-CoV-2	0.1838	0.3213
SARS-CoV-2/human/CHN/WHUHnCoV006/2020	SARS-CoV-2	0.1837	0.3213
SARS-CoV-2/human/CHN/WHUHnCoV007/2020	SARS-CoV-2	0.1836	0.3209
SARS-CoV-2/human/CHN/WHUHnCoV008/2020	SARS-CoV-2	0.1837	0.3213
SARS-CoV-2/human/CHN/WHUHnCoV011/2020	SARS-CoV-2	0.1837	0.321
SARS-CoV-2/human/CHN/WHUHnCoV012/2020	SARS-CoV-2	0.1839	0.3212
SARS-CoV-2/human/CHN/WHUHnCoV020/2020	SARS-CoV-2	0.1836	0.3208
SARS-CoV-2/human/CHN/WHUHnCoV021/2020	SARS-CoV-2	0.1839	0.3212
SARS-CoV-2/nCoV-19-01S/human/2020/VNM	SARS-CoV-2	0.1837	0.321
SARS-CoV-2/nCoV-19-02S/human/2020/VNM	SARS-CoV-2	0.1837	0.321
SARS-CoV-2/human/HKG/HKU-001a/2020	SARS-CoV-2	0.1837	0.321
SARS-CoV-2/HZ-60/human/2020/CHN	SARS-CoV-2	0.1837	0.3212
SARS-CoV-2/HZ-62/human/2020/CHN	SARS-CoV-2	0.1837	0.3212
2019-nCoV/USA-CA1/2020	SARS-CoV-2	0.1838	0.3211
SARS-CoV-2/human/HKG/HKU-902a/2020	SARS-CoV-2	0.1838	0.3209
SARS-CoV-2/HZ-162/human/2020/CHN	SARS-CoV-2	0.1837	0.3212
SARS-CoV-2/HZ-178/human/2020/CHN	SARS-CoV-2	0.1837	0.3212
SARS-CoV-2/HZ-185/human/2020/CHN	SARS-CoV-2	0.1837	0.3212
SARS-CoV-2/human/THA/SI200383-NT/2020	SARS-CoV-2	0.1838	0.3213
SARS-CoV-2/human/THA/SI203285-NT/2020	SARS-CoV-2	0.1837	0.3215
SARS-CoV-2/human/CHN/Beijing_IME-BJ01/2020	SARS-CoV-2	0.1838	0.3212
SARS-CoV-2/human/HKG/HKU-902b/2020	SARS-CoV-2	0.1838	0.3209
SARS-CoV-2/human/HKG/HKU-903a/2020	SARS-CoV-2	0.1838	0.321
SARS-CoV-2/HZ-477/human/2020/CHN	SARS-CoV-2	0.1837	0.3212
SARS-CoV-2/human/HKG/HKU-905a/2020	SARS-CoV-2	0.1838	0.321
Weifang/WFCDC0001/2020	SARS-CoV-2	0.1841	0.3209
SARS-CoV-2/Wuhan_YB012506/human/2020/CHN	SARS-CoV-2	0.1839	0.3211
SARS-CoV-2/Wuhan_YB012504/human/2020/CHN	SARS-CoV-2	0.1839	0.3211
BetaCoV/Japan/AI/I-004/2020	SARS-CoV-2	0.1838	0.3213
BetaCoV/Australia/VIC01/2020	SARS-CoV-2	0.1837	0.3208
BetaCoV/USA/WA1-A12/2020	SARS-CoV-2	0.1838	0.3211
BetaCoV/USA/WA1-F6/2020	SARS-CoV-2	0.1838	0.3211
SARS-CoV-2/CGMH-CGU-01/human2020/TWN	SARS-CoV-2	0.1837	0.321
SARS-CoV-2/HZ-481/human/2020/CHN	SARS-CoV-2	0.1837	0.3212
SARS-CoV-2/HZ-551/human/2020/CHN	SARS-CoV-2	0.1837	0.3212
SARS-CoV-2/HZ-576/human/2020/CHN	SARS-CoV-2	0.1837	0.3212
SARS-CoV-2/HZ-638/human/2020/CHN	SARS-CoV-2	0.1837	0.3212
SARS-CoV-2/human/THA/SI200433-NT/2020	SARS-CoV-2	0.1838	0.3214
SARS-CoV-2/human/THA/SI200468-NT/2020	SARS-CoV-2	0.1837	0.3214
SARS-CoV-2/human/AUS/VIC03/2020	SARS-CoV-2	0.1843	0.3205
Guangzhou/GZ8H0001/2020	SARS-CoV-2	0.1838	0.3213
Guangzhou/GZ8H0002/2020	SARS-CoV-2	0.1838	0.3212
Guangzhou/GZ8H0007/2020	SARS-CoV-2	0.1839	0.3212
Guangzhou/GZ8H0016/2020	SARS-CoV-2	0.1838	0.3212
Weifang/WFCDC0002/2020	SARS-CoV-2	0.184	0.3211
SARS-CoV-2/Wuhan_YB012611/human/2020/CHN	SARS-CoV-2	0.1839	0.321
SARS-CoV-2/Wuhan_YB012605/human/2020/CHN	SARS-CoV-2	0.1839	0.3211
SARS-CoV-2/Wuhan_YB012602/human/2020/CHN	SARS-CoV-2	0.1839	0.3211
SARS-CoV-2/105/human/2020/CHN	SARS-CoV-2	0.1837	0.3208
SARS-CoV-2/human/THA/SI200478-NST/2020	SARS-CoV-2	0.1837	0.3213
Weifang/WFCDC0004/2020	SARS-CoV-2	0.1839	0.3211
Weifang/WFCDC0003/2020	SARS-CoV-2	0.1838	0.3211
Guangzhou/GZMU0059/2020	SARS-CoV-2	0.1838	0.3211
SARS-CoV-2/human/CHN/Beijing_IME-BJ05/2020	SARS-CoV-2	0.1838	0.3213
SARS-CoV-2/29/human/2020/IND	SARS-CoV-2	0.1839	0.3212
SARS-CoV-2/CA6/human/2020/USA	SARS-CoV-2	0.1839	0.321
SARS-CoV-2/human/HKG/HKU-903b/2020	SARS-CoV-2	0.1838	0.321
SARS-CoV-2/human/HKG/HKU-907a/2020	SARS-CoV-2	0.1837	0.321
SARS-CoV-2/human/HKG/HKU-908a/2020	SARS-CoV-2	0.1837	0.321
SARS-CoV-2/IQTC04/human/2020/CHN	SARS-CoV-2	0.184	0.3212
Guangzhou/GZ8H0008/2020	SARS-CoV-2	0.1839	0.3212
SARS-CoV-2/human/CHN/Beijing_IME-BJ03/2020	SARS-CoV-2	0.184	0.3211
SARS-CoV-2/human/CHN/Beijing_IME-BJ04/2020	SARS-CoV-2	0.1839	0.3212
SARS-CoV-2/IL2/human/2020/USA	SARS-CoV-2	0.1838	0.3211
SARS-CoV-2/231/human/2020/CHN	SARS-CoV-2	0.1837	0.3208
SARS-CoV-2/233/human/2020/CHN	SARS-CoV-2	0.1837	0.3209
SARS-CoV-2/235/human/2020/CHN	SARS-CoV-2	0.1837	0.3208
Guangzhou/GZ8H0003/2020	SARS-CoV-2	0.184	0.3208
Guangzhou/GZ8H0010/2020	SARS-CoV-2	0.184	0.3212
Guangzhou/GZ8H0011/2020	SARS-CoV-2	0.1839	0.3212
Guangzhou/GZMU0051/2020	SARS-CoV-2	0.1839	0.3212
Guangzhou/GZMU0052/2020	SARS-CoV-2	0.1839	0.3211
Guangzhou/GZMU0054/2020	SARS-CoV-2	0.1839	0.3211
Guangzhou/GZMU0055/2020	SARS-CoV-2	0.1838	0.3212
SARS-CoV-2/human/CHN/Beijing_IME-BJ07/2020	SARS-CoV-2	0.1838	0.3214
2019-nCoV/Japan/KY/V-029/2020	SARS-CoV-2	0.1837	0.3211
2019-nCoV/Japan/TY/WK-012/2020	SARS-CoV-2	0.1837	0.3211
2019-nCoV/USA-CA3/2020	SARS-CoV-2	0.1838	0.3211
2019-nCoV/USA-CA4/2020	SARS-CoV-2	0.1838	0.3211
2019-nCoV/USA-CA5/2020	SARS-CoV-2	0.1837	0.3211
2019-nCoV/USA-MA1/2020	SARS-CoV-2	0.1837	0.3212
SARS-CoV-2/human/HKG/HKU-907b/2020	SARS-CoV-2	0.1837	0.321
SARS-CoV-2/human/HKG/HKU-908b/2020	SARS-CoV-2	0.1837	0.3211
SARS-CoV-2/IQTC02/human/2020/CHN	SARS-CoV-2	0.1837	0.321
SARS-CoV-2/IQTC03/human/2020/CHN	SARS-CoV-2	0.1839	0.3211
SARS-CoV-2/human/THA/SI200615-NT/2020	SARS-CoV-2	0.1839	0.3215
SARS-CoV-2/INMI1/human/2020/ITA	SARS-CoV-2	0.1839	0.3213
SARS-CoV-2/human/HKG/HKU-911a/2020	SARS-CoV-2	0.1837	0.321
SARS-CoV-2/human/HKG/HKU-904a/2020	SARS-CoV-2	0.1837	0.321
Guangzhou/GZ8H0004/2020	SARS-CoV-2	0.1838	0.3212
Guangzhou/GZ8H0005/2020	SARS-CoV-2	0.1837	0.3211
2019-nCoV/Japan/TY/WK-501/2020	SARS-CoV-2	0.1837	0.3211
2019-nCoV/Japan/TY/WK-521/2020	SARS-CoV-2	0.1837	0.3211
2019-nCoV/USA-WI1/2020	SARS-CoV-2	0.1838	0.3211
SARS-CoV-2/166/human/2020/IND	SARS-CoV-2	0.1837	0.3212
Taiwan/NTU01/2020	SARS-CoV-2	0.1839	0.3212
SARS-CoV-2/human/ITA/INMI1/2020	SARS-CoV-2	0.1838	0.3212
SARS-CoV-2/human/HKG/HKU-913a/2020	SARS-CoV-2	0.1837	0.321
TKYE6968_2020	SARS-CoV-2	0.1836	0.3209
SARS-CoV-2/ISR_JP0320/human/2020/ISR	SARS-CoV-2	0.1838	0.3212
SARS-CoV-2/human/DEU/FFM1/2020	SARS-CoV-2	0.1837	0.3209
SARS-CoV-2/human/DEU/FFM3/2020	SARS-CoV-2	0.1836	0.3209
SARS-CoV-2/human/DEU/FFM4/2020	SARS-CoV-2	0.1835	0.321
SARS-CoV-2/human/DEU/FFM5/2020	SARS-CoV-2	0.1837	0.3208
SARS-CoV-2/human/DEU/FFM6/2020	SARS-CoV-2	0.1836	0.3209
SARS-CoV-2/human/DEU/FFM7/2020	SARS-CoV-2	0.1835	0.321
Guangzhou/GZMU0033/2020	SARS-CoV-2	0.1839	0.3211
Guangzhou/GZMU0034/2020	SARS-CoV-2	0.1839	0.3212
Guangzhou/GZMU0035/2020	SARS-CoV-2	0.1839	0.3211
Guangzhou/GZMU0036/2020	SARS-CoV-2	0.1838	0.3213
SARS-CoV-2/human/THA/SI200893-NT/2020	SARS-CoV-2	0.1837	0.3214
Weifang/WFCDC0012/2020	SARS-CoV-2	0.1839	0.3212
SARS-CoV-2/SH01/human/2020/CHN	SARS-CoV-2	0.1833	0.3205
SARS-CoV-2/human/HKG/HKU-915a/2020	SARS-CoV-2	0.1837	0.321
SARS-CoV-2/human/THA/SI201712-NT/2020	SARS-CoV-2	0.1837	0.3214
Weifang/WFCDC0026/2020	SARS-CoV-2	0.1839	0.3211
Weifang/WFCDC0014/2020	SARS-CoV-2	0.1839	0.3211
SARS-CoV-2/human/TWN/CGMH-CGU-02/2020	SARS-CoV-2	0.1835	0.3207
Weifang/WFCDC0028/2020	SARS-CoV-2	0.1839	0.3212
Weifang/WFCDC0016/2020	SARS-CoV-2	0.1839	0.3211
Weifang/WFCDC0015/2020	SARS-CoV-2	0.1838	0.3209
Guangzhou/GZMU0019/2020	SARS-CoV-2	0.1838	0.3213
Guangzhou/GZMU0023/2020	SARS-CoV-2	0.1838	0.3212
Guangzhou/GZMU0024/2020	SARS-CoV-2	0.1838	0.3213
Guangzhou/GZMU0025/2020	SARS-CoV-2	0.1839	0.3212
BetaCov/Taiwan/NTU02/2020	SARS-CoV-2	0.1838	0.3212
SARS-CoV-2/IQTC01/human/2020/CHN	SARS-CoV-2	0.1837	0.3211
SARS-CoV-2/human/Guangzhou/IQTC05/2020	SARS-CoV-2	0.1838	0.3211
2019-nCoV/USA-CA7/2020	SARS-CoV-2	0.1838	0.3211
Weifang/WFCDC0021/2020	SARS-CoV-2	0.1839	0.3211
Weifang/WFCDC0020/2020	SARS-CoV-2	0.1837	0.3212
Weifang/WFCDC0019/2020	SARS-CoV-2	0.184	0.3212
Weifang/WFCDC0018/2020	SARS-CoV-2	0.1839	0.3212
Guangzhou/GZMU0003/2020	SARS-CoV-2	0.1839	0.3212
Guangzhou/GZMU0008/2020	SARS-CoV-2	0.1838	0.3212
Guangzhou/GZMU0010/2020	SARS-CoV-2	0.1838	0.3212
Guangzhou/GZMU0013/2020	SARS-CoV-2	0.1839	0.3212
SARS-CoV-2/01/human/2020/SWE	SARS-CoV-2	0.1838	0.321
SARS-CoV-2/human/THA/SI202205-NT/2020	SARS-CoV-2	0.1837	0.3214
Weifang/WFCDC0029/2020	SARS-CoV-2	0.1839	0.3212
Weifang/WFCDC0023/2020	SARS-CoV-2	0.1842	0.3199
Guangzhou/GZMU0037/2020	SARS-CoV-2	0.1839	0.3212
Guangzhou/GZMU0039/2020	SARS-CoV-2	0.1839	0.3211
Guangzhou/GZMU0041/2020	SARS-CoV-2	0.1839	0.3209
Guangzhou/GZMU0045/2020	SARS-CoV-2	0.1839	0.3212
Guangzhou/GZMU0046/2020	SARS-CoV-2	0.1838	0.3212
Guangzhou/GZMU0049/2020	SARS-CoV-2	0.1839	0.3212
Guangzhou/GZMU0050/2020	SARS-CoV-2	0.1839	0.3211
SARS-CoV-2/human/AUS/VIC07/2020	SARS-CoV-2	0.1843	0.3204
Weifang/WFCDC0024/2020	SARS-CoV-2	0.1837	0.3211
SARS-CoV-2/Hu/DP/Kng/19-020	SARS-CoV-2	0.1837	0.3212
SARS-CoV-2/Hu/DP/Kng/19-027	SARS-CoV-2	0.1839	0.3211
2019-nCoV/USA-CA8/2020	SARS-CoV-2	0.1838	0.3211
2019-nCoV/USA-TX1/2020	SARS-CoV-2	0.1838	0.3211
SARS-CoV-2/Hu/DP/Kng/19-031	SARS-CoV-2	0.1838	0.3211
2019-nCoV/USA-CruiseA-7/2020	SARS-CoV-2	0.1837	0.3211
2019-nCoV/USA-CruiseA-8/2020	SARS-CoV-2	0.1838	0.3211
2019-nCoV/USA-CruiseA-10/2020	SARS-CoV-2	0.1838	0.3211
2019-nCoV/USA-CruiseA-11/2020	SARS-CoV-2	0.1838	0.3211
2019-nCoV/USA-CruiseA-9/2020	SARS-CoV-2	0.1838	0.3211
2019-nCoV/USA-CruiseA-1/2020	SARS-CoV-2	0.1838	0.3211
2019-nCoV/USA-CruiseA-24/2020	SARS-CoV-2	0.1837	0.3213
2019-nCoV/USA-CruiseA-25/2020	SARS-CoV-2	0.1838	0.3211
2019-nCoV/USA-CruiseA-15/2020	SARS-CoV-2	0.1838	0.3211
2019-nCoV/USA-CruiseA-16/2020	SARS-CoV-2	0.1838	0.3211
2019-nCoV/USA-CruiseA-2/2020	SARS-CoV-2	0.1838	0.3211
2019-nCoV/USA-CruiseA-3/2020	SARS-CoV-2	0.1838	0.3211
2019-nCoV/USA-CruiseA-19/2020	SARS-CoV-2	0.1838	0.3211
2019-nCoV/USA-CruiseA-23/2020	SARS-CoV-2	0.1838	0.3212
2019-nCoV/USA-CruiseA-12/2020	SARS-CoV-2	0.1838	0.3211
2019-nCoV/USA-CruiseA-13/2020	SARS-CoV-2	0.1838	0.3211
2019-nCoV/USA-CruiseA-4/2020	SARS-CoV-2	0.1837	0.3212
2019-nCoV/USA-CruiseA-5/2020	SARS-CoV-2	0.1838	0.3211
2019-nCoV/USA-CruiseA-6/2020	SARS-CoV-2	0.1838	0.3211
2019-nCoV/USA-CruiseA-21/2020	SARS-CoV-2	0.1838	0.3212
2019-nCoV/USA-CruiseA-22/2020	SARS-CoV-2	0.1838	0.3211
SARS-CoV-2/ENV/USA/UF-11/2020	SARS-CoV-2	0.1836	0.3211
SARS-CoV-2/human/THA/SI202620-NT/2020	SARS-CoV-2	0.1837	0.3214
2019-nCoV/USA-CA9/2020	SARS-CoV-2	0.1838	0.3211
SARS-CoV-2/human/AUS/VIC138/2020	SARS-CoV-2	0.1839	0.3212
BetaCoV/USA/WA2/2020	SARS-CoV-2	0.1837	0.3212
2019-nCoV/USA-CruiseA-17/2020	SARS-CoV-2	0.1838	0.3211
2019-nCoV/USA-CruiseA-18/2020	SARS-CoV-2	0.1838	0.321
2019-nCoV/USA-CruiseA-26/2020	SARS-CoV-2	0.1838	0.3211
SARS-CoV-2/human/HKG.85_VM20002868/2020	SARS-CoV-2	0.1838	0.3212
SARS-CoV-2/human/CHN/HN03/2020	SARS-CoV-2	0.1837	0.321
hCoV-19/Guangzhou/GZMU0016/2020	SARS-CoV-2	0.1963	0.2986
hCoV-19/Guangzhou/GZMU0031/2020	SARS-CoV-2	0.1839	0.3211
hCoV-19/Guangzhou/GZMU0042/2020	SARS-CoV-2	0.1839	0.3212
hCoV-19/Guangzhou/GZMU0044/2020	SARS-CoV-2	0.1839	0.3211
hCoV-19/Guangzhou/GZMU0047/2020	SARS-CoV-2	0.1839	0.3211
hCoV-19/Guangzhou/GZMU0048/2020	SARS-CoV-2	0.184	0.3209
hCoV-19/Guangzhou/GZMU0014/2020	SARS-CoV-2	0.1839	0.3212
2019-nCoV/USA-CruiseA-14/2020	SARS-CoV-2	0.1837	0.3212
SARS-CoV-2/human/HKG/90_VM20002907/2020	SARS-CoV-2	0.1838	0.3212
SARS-CoV-2/human/THA/SI202769-NT/2020	SARS-CoV-2	0.1838	0.3216
SARS-CoV-2/human/THA/SI202872-NT/2020	SARS-CoV-2	0.1837	0.3217
SARS-CoV-2/CA_2602/human/2020/USA	SARS-CoV-2	0.1838	0.3211
SARS-CoV-2/human/TWN/CGMH-CGU-03/2020	SARS-CoV-2	0.1837	0.3209
hCoV-19/Guangzhou/GZMU0030/2020	SARS-CoV-2	0.1839	0.3212
SARS-CoV-2/WA3-UW1/human/2020/USA	SARS-CoV-2	0.1836	0.321
SARS-CoV-2/Valencia5/human/2020/ESP	SARS-CoV-2	0.1837	0.3213
SARS-CoV-2/WA_5030/human/2020/USA	SARS-CoV-2	0.1838	0.3211
SARS-CoV-2/OR_2656/human/2020/USA	SARS-CoV-2	0.1838	0.3211
hCoV-19/Korea/BA-ACH_2604/2020	SARS-CoV-2	0.1837	0.3212
SARS-CoV-2/human/TWN/CGMH-CGU-05/2020	SARS-CoV-2	0.1837	0.3209
SARS-CoV-2/human/USA/CA-CDPH-UC3/2020	SARS-CoV-2	0.1838	0.3213
SARS-CoV-2/human/USA/CA-CDPH-UC2/2020	SARS-CoV-2	0.1839	0.3212
SARS-CoV-2/SP02/human/2020/BRA	SARS-CoV-2	0.1838	0.3212
SARS-CoV-2/WA4-UW2/human/2020/USA	SARS-CoV-2	0.1836	0.3209
hCoV-19/USA/RI_0520/2020	SARS-CoV-2	0.1836	0.3212
hCoV-19/USA/FL_5125/2020	SARS-CoV-2	0.1837	0.3212
hCoV-19/USA/FL_5091/2020	SARS-CoV-2	0.1837	0.3212
SARS-CoV-2/human/USA/CA-CDPH-UC1/2020	SARS-CoV-2	0.1837	0.3213
SARS-CoV-2/WA6-UW3/human/2020/USA	SARS-CoV-2	0.1836	0.321
hCoV-19/USA/GA_2741/2020	SARS-CoV-2	0.1838	0.3212
hCoV-19/USA/GA_2742/2020	SARS-CoV-2	0.1837	0.3212
hCoV-19/USA/TX_2020/2020	SARS-CoV-2	0.1837	0.3212
hCoV-19/Korea/BA-ACH_2718/2020	SARS-CoV-2	0.1837	0.3212
hCoV-19/Korea/BA-ACH_2719/2020	SARS-CoV-2	0.1837	0.3212
hCov-19/USA/NH_0004/2020	SARS-CoV-2	0.1837	0.3212
hCov-19/USA/TX_2039/2020	SARS-CoV-2	0.1836	0.3213
SARS-CoV-2/human/USA/NY1-PV08001/2020	SARS-CoV-2	0.1838	0.3212
SARS-CoV-2/human/USA/CA-SCCPHD-UC14/2020	SARS-CoV-2	0.1839	0.3214
TKYE6947_2020	SARS-CoV-2	0.1836	0.321
SARS-CoV-2/human/FRA/KRA-ROB/2020	SARS-CoV-2	0.1838	0.3217
SARS-CoV-2/human/USA/VA-DCLS-0003/2020	SARS-CoV-2	0.1835	0.3211
SARS-CoV-2/human/USA/VA-DCLS-0004/2020	SARS-CoV-2	0.1837	0.3209
SARS-CoV-2/human/USA/GA_2055/2020	SARS-CoV-2	0.1838	0.3211
SARS-CoV-2/human/USA/GA_2120/2020	SARS-CoV-2	0.1838	0.321
SARS-CoV-2/human/USA/GA_2185/2020	SARS-CoV-2	0.1837	0.3212
hCoV-19/USA/UNKNOWN-UW-1773/2020	SARS-CoV-2	0.1834	0.3215
SARS-CoV-2/human/USA/GA_2147/2020	SARS-CoV-2	0.1837	0.3212
SARS-CoV-2/human/USA/GA_2275/2020	SARS-CoV-2	0.1836	0.3212
SARS-CoV-2/human/France/10027AA/2020	SARS-CoV-2	0.1836	0.321
SARS-CoV-2/human/France/70001GR/2020	SARS-CoV-2	0.1835	0.321
SARS-CoV-2/human/France/40004SR/2020	SARS-CoV-2	0.1835	0.321
SARS-CoV-2/human/France/50010DC/2020	SARS-CoV-2	0.1835	0.321
SARS-CoV-2/human/France/40005BH/2020	SARS-CoV-2	0.1835	0.3211
SARS-CoV-2/human/France/60003NG/2020	SARS-CoV-2	0.1836	0.321
SARS-CoV-2/human/France/10036BG/2020	SARS-CoV-2	0.1835	0.321
SARS-CoV-2/human/France/10037CJ/2020	SARS-CoV-2	0.1835	0.321
SARS-CoV-2/human/France/40006SG/2020	SARS-CoV-2	0.1836	0.321
SARS-CoV-2/human/France/10030NV/2020	SARS-CoV-2	0.1835	0.321
SARS-CoV-2/human/France/10040LJ/2020	SARS-CoV-2	0.1835	0.321
SARS-CoV-2/human/France/10041MR/2020	SARS-CoV-2	0.1835	0.321
SARS-CoV-2/human/France/20001SE/2020	SARS-CoV-2	0.1835	0.321
SARS-CoV-2/human/France/10048SA/2020	SARS-CoV-2	0.1835	0.321
SARS-CoV-2/human/France/10046GM/2020	SARS-CoV-2	0.1836	0.321
SARS-CoV-2/human/France/10029DT/2020	SARS-CoV-2	0.1836	0.3209
SARS-CoV-2/human/France/10031BS/2020	SARS-CoV-2	0.1835	0.321
SARS-CoV-2/human/France/60002VV/2020	SARS-CoV-2	0.1835	0.321
SARS-CoV-2/human/France/10032KL/2020	SARS-CoV-2	0.1835	0.321
SARS-CoV-2/human/France/50008KC/2020	SARS-CoV-2	0.1835	0.321
SARS-CoV-2/human/France/10033ZM/2020	SARS-CoV-2	0.1835	0.321
SARS-CoV-2/human/France/10034HM/2020	SARS-CoV-2	0.1835	0.321
SARS-CoV-2/human/France/10050RA/2020	SARS-CoV-2	0.1836	0.321
SARS-CoV-2/human/France/10045DZ/2020	SARS-CoV-2	0.1835	0.3211
SARS-CoV-2/human/France/10051SM/2020	SARS-CoV-2	0.1835	0.321
SARS-CoV-2/human/France/10063BI/2020	SARS-CoV-2	0.1836	0.321
SARS-CoV-2/human/France/10066GJ/2020	SARS-CoV-2	0.1835	0.321
SARS-CoV-2/human/France/10069NM/2020	SARS-CoV-2	0.1835	0.321
SARS-CoV-2/human/France/10071BR/2020	SARS-CoV-2	0.1835	0.321
SARS-CoV-2/human/France/10060KV/2020	SARS-CoV-2	0.1837	0.3208
SARS-CoV-2/human/France/10074LD/2020	SARS-CoV-2	0.1837	0.3208
SARS-CoV-2/human/France/10072CG/2020	SARS-CoV-2	0.1837	0.3208
SARS-CoV-2/human/France/10076MH/2020	SARS-CoV-2	0.1835	0.321
SARS-CoV-2/human/France/10078MA/2020	SARS-CoV-2	0.1835	0.321
SARS-CoV-2/human/France/10057CJ/2020	SARS-CoV-2	0.1836	0.321
SARS-CoV-2/human/France/10062MD/2020	SARS-CoV-2	0.1836	0.321
SARS-CoV-2/human/France/10059IS/2020	SARS-CoV-2	0.1835	0.321
SARS-CoV-2/human/France/10068ND/2020	SARS-CoV-2	0.1836	0.3209
SARS-CoV-2/human/France/40007RD/2020	SARS-CoV-2	0.1835	0.321
SARS-CoV-2/human/France/5003KM/2020	SARS-CoV-2	0.1836	0.321
SARS-CoV-2/human/France/50002BS/2020	SARS-CoV-2	0.1835	0.321
SARS-CoV-2/human/France/10004CF/2020	SARS-CoV-2	0.1837	0.3208
SARS-CoV-2/human/France/10009EE/2020	SARS-CoV-2	0.1836	0.3209
SARS-CoV-2/human/France/10008DM/2020	SARS-CoV-2	0.1835	0.321
SARS-CoV-2/human/France/50001AR/2020	SARS-CoV-2	0.1834	0.3211
SARS-CoV-2/human/France/10010LA/2020	SARS-CoV-2	0.1836	0.321
SARS-CoV-2/human/France/10014BC/2020	SARS-CoV-2	0.1836	0.321
SARS-CoV-2/human/France/10080AA/2020	SARS-CoV-2	0.1835	0.3211
SARS-CoV-2/human/France/10019LM/2020	SARS-CoV-2	0.1835	0.321
SARS-CoV-2/human/France/10018HJ/2020	SARS-CoV-2	0.1835	0.321
SARS-CoV-2/human/France/10020MM/2020	SARS-CoV-2	0.1837	0.3208
SARS-CoV-2/human/France/50005JM/2020	SARS-CoV-2	0.1835	0.321
SARS-CoV-2/human/France/50004CS/2020	SARS-CoV-2	0.1836	0.321
SARS-CoV-2/human/France/10016DC/2020	SARS-CoV-2	0.1835	0.321
SARS-CoV-2/human/France/10015BY/2020	SARS-CoV-2	0.1835	0.321
SARS-CoV-2/human/France/10012BM/2020	SARS-CoV-2	0.1835	0.321
SARS-CoV-2/human/France/10017GS/2020	SARS-CoV-2	0.1836	0.321
SARS-CoV-2/human/France/10013BA/2020	SARS-CoV-2	0.1835	0.321
SARS-CoV-2/human/France/10021SB/2020	SARS-CoV-2	0.1837	0.3208
SARS-CoV-2/human/France/10011AS/2020	SARS-CoV-2	0.1836	0.321
SARS-CoV-2/human/France/10023FD/2020	SARS-CoV-2	0.1836	0.3209
SARS-CoV-2/human/France/10022AR/2020	SARS-CoV-2	0.1835	0.321
SARS-CoV-2/human/France/50011LM/2020	SARS-CoV-2	0.1835	0.321
SARS-CoV-2/human/France/10001DM/2020	SARS-CoV-2	0.1837	0.3208
SARS-CoV-2/human/France/50007PI/2020	SARS-CoV-2	0.1835	0.321
SARS-CoV-2/human/France/10003SN/2020	SARS-CoV-2	0.1835	0.321
SARS-CoV-2/human/France/10025GM/2020	SARS-CoV-2	0.1835	0.321
SARS-CoV-2/human/France/10002PM/2020	SARS-CoV-2	0.1835	0.321
SARS-CoV-2/human/France/10026SL/2020	SARS-CoV-2	0.1834	0.3212
SARS-CoV-2/human/France/30001MB/2020	SARS-CoV-2	0.1835	0.321
SARS-CoV-2/human/France/40003KA/2020	SARS-CoV-2	0.1835	0.321
SARS-CoV-2/human/France/10007LJ/2020	SARS-CoV-2	0.1836	0.3209
SARS-CoV-2/human/France/10028CD/2020	SARS-CoV-2	0.1835	0.321
SARS-CoV-2/human/France/10006HC/2020	SARS-CoV-2	0.1835	0.321
SARS-CoV-2/human/France/10053BP/2020	SARS-CoV-2	0.1837	0.3208
SARS-CoV-2/human/France/10064DR/2020	SARS-CoV-2	0.1837	0.3208
SARS-CoV-2/human/France/10065EE/2020	SARS-CoV-2	0.1835	0.321
SARS-CoV-2/human/France/10070SK/2020	SARS-CoV-2	0.1836	0.321
SARS-CoV-2/human/France/50006PT/2020	SARS-CoV-2	0.1835	0.321
SARS-CoV-2/human/France/40002VJ/2020	SARS-CoV-2	0.1836	0.3209
SARS-CoV-2/WA7-UW4/human/2020/USA	SARS-CoV-2	0.1836	0.3209
SARS-CoV-2/WA8-UW5/human/2020/USA	SARS-CoV-2	0.1833	0.3211
SARS-CoV-2/ISR_IT0320/human/2020/ISR	SARS-CoV-2	0.1837	0.3213
hCov-19/USA/IL_1293/2020	SARS-CoV-2	0.1838	0.3211
hCov-19/USA/IL_1375/2020	SARS-CoV-2	0.1838	0.3211
hCov-19/USA/OR_5430/2020	SARS-CoV-2	0.1838	0.3212
hCov-19/USA/RI_0556/2020	SARS-CoV-2	0.1837	0.3212
hCov-19/USA/TX_2817/2020	SARS-CoV-2	0.1837	0.3212
hCov-19/USA/TX_2967/2020	SARS-CoV-2	0.1836	0.3212
SARS-CoV-2/human/IND/OUMRK100/2020	SARS-CoV-2	0.1836	0.3209
SARS-CoV-2/human/KAZ/NCB-1/2020	SARS-CoV-2	0.1836	0.3209
SARS-CoV-2/human/KAZ/NCB-2/2020	SARS-CoV-2	0.1836	0.321
SARS-CoV-2/human/KAZ/NCB-3/2020	SARS-CoV-2	0.1836	0.321
SARS-CoV-2/human/KAZ/NCB-5/2020	SARS-CoV-2	0.1836	0.3209
SARS-CoV-2/human/THA/SI206377-NST/2020	SARS-CoV-2	0.1837	0.3214
SARS-CoV-2/human/ESP/Valencia15/2020	SARS-CoV-2	0.1836	0.3213
hCov-19/USA/AZ_4811/2020	SARS-CoV-2	0.1837	0.3212
hCov-19/USA/FL_6318/2020	SARS-CoV-2	0.1837	0.3212
hCov-19/USA/NH_0008/2020	SARS-CoV-2	0.1837	0.3212
hCov-19/USA/NY_2929/2020	SARS-CoV-2	0.1837	0.3212
SARS-CoV-2/human/USA/FL_7169/2020	SARS-CoV-2	0.1837	0.3212
SARS-CoV-2/human/USA/NY-CDC-SURV0144NYC/2020	SARS-CoV-2	0.1838	0.3211
SARS-CoV-2/human/AUS/VIC04/2020	SARS-CoV-2	0.1842	0.3207
hCov-19/USA/GA_1299/2020	SARS-CoV-2	0.1837	0.3211
hCov-19/USA/GA_1320/2020	SARS-CoV-2	0.1838	0.321
SARS-CoV-2/Gilgit1/Human/2020/PAK	SARS-CoV-2	0.1836	0.3214
SARS-CoV-2/Valencia8/human/2020/ESP	SARS-CoV-2	0.1837	0.3213
hCov-19/USA/GA_1445/2020	SARS-CoV-2	0.1838	0.321
SARS-CoV-2/human/USA/GA_1621/2020	SARS-CoV-2	0.1838	0.3211
SARS-CoV-2/human/USA/MD_0026/2020	SARS-CoV-2	0.1837	0.3213
SARS-CoV-2/human/USA/NJ_3592/2020	SARS-CoV-2	0.1837	0.3212
SARS-CoV-2/human/USA/NJ_3201/2020	SARS-CoV-2	0.1837	0.3213
SARS-CoV-2/human/USA/NY_1922/2020	SARS-CoV-2	0.1837	0.3212
SARS-CoV-2/human/USA/MA_9704/2020	SARS-CoV-2	0.1837	0.3212
SARS-CoV-2/human/USA/MA_9889/2020	SARS-CoV-2	0.1837	0.3212
SARS-CoV-2/human/USA/MD_0027/2020	SARS-CoV-2	0.1837	0.3213
SARS-CoV-2/human/USA/NY2-PV08100/2020	SARS-CoV-2	0.1837	0.3212
SARS-CoV-2/human/USA/CA-SCCPHD-UC16/2020	SARS-CoV-2	0.1839	0.3212
SARS-CoV-2/human/USA/NY-CDC-SURV0052NYC/2020	SARS-CoV-2	0.1837	0.3211
SARS-CoV-2/human/USA/MD-CDC-0025/2020	SARS-CoV-2	0.1836	0.3213
USA/MN1-MDH1/2020	SARS-CoV-2	0.1835	0.3209
SARS-CoV-2/human/USA/WA-UW40/2020	SARS-CoV-2	0.1831	0.3208
SARS-CoV-2/human/USA/FL_9590/2020	SARS-CoV-2	0.1838	0.3211
SARS-CoV-2/human/USA/FL_9655/2020	SARS-CoV-2	0.1838	0.3211
SARS-CoV-2/human/USA/GA_1847/2020	SARS-CoV-2	0.1838	0.321
SARS-CoV-2/human/USA/MA_0020/2020	SARS-CoV-2	0.1837	0.3212
SARS-CoV-2/human/USA/NE_6605/2020	SARS-CoV-2	0.1838	0.3211
SARS-CoV-2/human/USA/PA_1802/2020	SARS-CoV-2	0.1837	0.3212
SARS-CoV-2/human/USA/PA_1881/2020	SARS-CoV-2	0.1837	0.3212
SARS-CoV-2/human/USA/RI_0702/2020	SARS-CoV-2	0.1837	0.3212
SARS-CoV-2/human/USA/UT_8199/2020	SARS-CoV-2	0.1837	0.3211
SARS-CoV-2/human/USA/SC_3520/2020	SARS-CoV-2	0.1838	0.321
SARS-CoV-2/human/USA/SC_3572/2020	SARS-CoV-2	0.1837	0.3212
SARS-CoV-2/human/USA/MA_8932/2020	SARS-CoV-2	0.1837	0.3213
SARS-CoV-2/human/USA/MA_8933/2020	SARS-CoV-2	0.1837	0.3212
SARS-CoV-2/human/USA/MA_9703/2020	SARS-CoV-2	0.1837	0.3212
SARS-CoV-2/human/USA/MA_1355/2020	SARS-CoV-2	0.1838	0.3211
SARS-CoV-2/human/USA/HI_4970/2020	SARS-CoV-2	0.1837	0.3212
SARS-CoV-2/human/USA/MN_0100/2020	SARS-CoV-2	0.1837	0.3212
SARS-CoV-2/human/TWN/CGMH-CGU-06/2020	SARS-CoV-2	0.1837	0.3209
SARS-CoV-2/human/USA/CA-CDPH-UC7/2020	SARS-CoV-2	0.1838	0.3212
SARS-CoV-2/human/USA/CA-CDPH-UC9/2020	SARS-CoV-2	0.1837	0.3212
SARS-CoV-2/human/USA/CA-CDPH-UC11/2020	SARS-CoV-2	0.1838	0.3214
SARS-CoV-2/human/USA/NY-CDC-SURV0076NYC/2020	SARS-CoV-2	0.1836	0.3213
SARS-CoV-2/human/GRC/234_31670/2020	SARS-CoV-2	0.1838	0.3213
SARS-CoV-2/human/USA/VT-CDC-0303/2020	SARS-CoV-2	0.1837	0.3211
SARS-CoV-2/human/USA/WA-UW37/2020	SARS-CoV-2	0.1834	0.3208
SARS-CoV-2/human/USA/DC_0004/2020	SARS-CoV-2	0.1837	0.3211
SARS-CoV-2/human/USA/FL_1177/2020	SARS-CoV-2	0.1836	0.3212
SARS-CoV-2/human/USA/FL_9656/2020	SARS-CoV-2	0.1837	0.3212
SARS-CoV-2/human/USA/KS_4126/2020	SARS-CoV-2	0.1837	0.3212
SARS-CoV-2/human/USA/MA_3672/2020	SARS-CoV-2	0.1837	0.3212
SARS-CoV-2/human/USA/MA_3699/2020	SARS-CoV-2	0.1836	0.3212
SARS-CoV-2/human/USA/MA_3878/2020	SARS-CoV-2	0.1836	0.3212
SARS-CoV-2/human/USA/MO_4470/2020	SARS-CoV-2	0.1836	0.3213
SARS-CoV-2/human/USA/NC_6999/2020	SARS-CoV-2	0.1837	0.3211
SARS-CoV-2/human/USA/NH_0029/2020	SARS-CoV-2	0.1836	0.3212
SARS-CoV-2/human/USA/NH_0033/2020	SARS-CoV-2	0.1837	0.3212
SARS-CoV-2/human/USA/PA_4405/2020	SARS-CoV-2	0.1837	0.3213
SARS-CoV-2/human/USA/SC_3569/2020	SARS-CoV-2	0.1838	0.321
SARS-CoV-2/human/USA/MA_3623/2020	SARS-CoV-2	0.1837	0.3212
SARS-CoV-2/human/USA/VA_6171/2020	SARS-CoV-2	0.1838	0.3211
SARS-CoV-2/human/USA/MA_2652/2020	SARS-CoV-2	0.1837	0.3213
SARS-CoV-2/human/USA/MA_3614/2020	SARS-CoV-2	0.1837	0.3213
SARS-CoV-2/human/USA/MA_3616/2020	SARS-CoV-2	0.1837	0.3212
SARS-CoV-2/human/USA/MA_3626/2020	SARS-CoV-2	0.1837	0.3212
SARS-CoV-2/human/USA/MA_3653/2020	SARS-CoV-2	0.1837	0.3212
SARS-CoV-2/human/CHN/YN-0306-466/2020	SARS-CoV-2	0.1837	0.3209
SARS-CoV-2/human/USA/FL-CDC-7619/2020	SARS-CoV-2	0.1835	0.3214
USA/MN2-MDH2/2020	SARS-CoV-2	0.1835	0.3209
SARS-CoV-2/human/USA/WA-UW38/2020	SARS-CoV-2	0.1834	0.3208
SARS-CoV-2/human/ZAF/R03006/2020	SARS-CoV-2	0.1835	0.321
SARS-CoV-2/human/USA/IL_0087/2020	SARS-CoV-2	0.1836	0.3213
SARS-CoV-2/human/USA/IL_0089/2020	SARS-CoV-2	0.1837	0.3212
SARS-CoV-2/human/USA/MA_4811/2020	SARS-CoV-2	0.1837	0.3213
SARS-CoV-2/human/USA/NC_0031/2020	SARS-CoV-2	0.1837	0.3212
SARS-CoV-2/human/USA/NE_7025/2020	SARS-CoV-2	0.1838	0.3211
SARS-CoV-2/human/USA/PA_2317/2020	SARS-CoV-2	0.1837	0.3212
SARS-CoV-2/human/USA/SC_3575/2020	SARS-CoV-2	0.1838	0.3211
SARS-CoV-2/human/USA/UT_8906/2020	SARS-CoV-2	0.1836	0.3212
SARS-CoV-2/human/USA/IA_6391/2020	SARS-CoV-2	0.1837	0.3212
SARS-CoV-2/human/USA/IA_6390/2020	SARS-CoV-2	0.1837	0.3212
SARS-CoV-2/human/USA/SC_3570/2020	SARS-CoV-2	0.1838	0.321
SARS-CoV-2/human/USA/SC_3571/2020	SARS-CoV-2	0.1839	0.321
SARS-CoV-2/human/USA/MA_3642/2020	SARS-CoV-2	0.1837	0.3213
SARS-CoV-2/human/USA/GA_2070/2020	SARS-CoV-2	0.1838	0.321
SARS-CoV-2/human/USA/HI_7881/2020	SARS-CoV-2	0.1837	0.3212
SARS-CoV-2/human/USA/IN_72003/2020	SARS-CoV-2	0.1836	0.3214
SARS-CoV-2/human/USA/OH_0020/2020	SARS-CoV-2	0.1837	0.3212
SARS-CoV-2/human/USA/PA_2734/2020	SARS-CoV-2	0.1837	0.3212
SARS-CoV-2/human/USA/PA_2735/2020	SARS-CoV-2	0.1837	0.3212
SARS-CoV-2/human/USA/NV_0016/2020	SARS-CoV-2	0.1838	0.3211
SARS-CoV-2/human/USA/MN_0101/2020	SARS-CoV-2	0.1838	0.3211
SARS-CoV-2/human/AUS/VIC17/2020	SARS-CoV-2	0.1838	0.3213
SARS-CoV-2/human/AUS/VIC18/2020	SARS-CoV-2	0.1842	0.3207
SARS-CoV-2/human/GRC/235_31783/2020	SARS-CoV-2	0.1838	0.3212
SARS-CoV-2/human/GRC/236_31815/2020	SARS-CoV-2	0.1838	0.3213
SARS-CoV-2/human/USA/IA-CDC-8200/2020	SARS-CoV-2	0.1837	0.3212
SARS-CoV-2/human/USA/WA-UW41/2020	SARS-CoV-2	0.1836	0.3212
SARS-CoV-2/human/USA/WA-UW43/2020	SARS-CoV-2	0.1834	0.321
SARS-CoV-2/human/USA/WA-UW44/2020	SARS-CoV-2	0.1835	0.321
SARS-CoV-2/human/USA/WA-UW50/2020	SARS-CoV-2	0.1835	0.321
SARS-CoV-2/human/USA/WA-UW51/2020	SARS-CoV-2	0.1833	0.3214
SARS-CoV-2/human/HKG/case113_VM2003179/2020	SARS-CoV-2	0.1838	0.3212
hCoV-19/USA/VA-DCLS-0008/2020	SARS-CoV-2	0.1835	0.321
SARS-CoV-2/human/USA/GA_2118/2020	SARS-CoV-2	0.1838	0.321
SARS-CoV-2/human/USA/IA_6394/2020	SARS-CoV-2	0.1837	0.3211
SARS-CoV-2/human/USA/NC_0024/2020	SARS-CoV-2	0.1837	0.3213
SARS-CoV-2/human/USA/OH_0023/2020	SARS-CoV-2	0.1837	0.3212
SARS-CoV-2/human/USA/PA_2937/2020	SARS-CoV-2	0.1837	0.3212
SARS-CoV-2/human/USA/SC_6370/2020	SARS-CoV-2	0.1838	0.3211
SARS-CoV-2/human/USA/VA_6352/2020	SARS-CoV-2	0.1837	0.3212
SARS-CoV-2/human/USA/VA_6377/2020	SARS-CoV-2	0.1837	0.3212
SARS-CoV-2/human/USA/VA_6382/2020	SARS-CoV-2	0.1837	0.3211
SARS-CoV-2/human/USA/VA_6389/2020	SARS-CoV-2	0.1837	0.3212
SARS-CoV-2/human/USA/IA_6396/2020	SARS-CoV-2	0.1837	0.3212
SARS-CoV-2/human/USA/IA_6395/2020	SARS-CoV-2	0.1837	0.3211
SARS-CoV-2/human/USA/IA_6401/2020	SARS-CoV-2	0.1837	0.3212
SARS-CoV-2/human/USA/IA_6399/2020	SARS-CoV-2	0.1837	0.3212
SARS-CoV-2/human/USA/CT_9849/2020	SARS-CoV-2	0.1837	0.3212
SARS-CoV-2/human/USA/IN_82003/2020	SARS-CoV-2	0.1836	0.3214
SARS-CoV-2/human/USA/OH_0019/2020	SARS-CoV-2	0.1837	0.3212
SARS-CoV-2/human/USA/PA_2887/2020	SARS-CoV-2	0.1836	0.3212
SARS-CoV-2/human/USA/NC_0025/2020	SARS-CoV-2	0.1837	0.3213
SARS-CoV-2/human/USA/NY-CDC-SURV0319NYC/2020	SARS-CoV-2	0.1837	0.3212
SARS-CoV-2/human/USA/NY-CDC-SURV0592NYC/2020	SARS-CoV-2	0.1837	0.3212
SARS-CoV-2/human/AUS/VIC20/2020	SARS-CoV-2	0.1838	0.3214
SARS-CoV-2/human/GRC/237_31890/2020	SARS-CoV-2	0.1838	0.3213
SARS-CoV-2/human/USA/PA-CDC-2908/2020	SARS-CoV-2	0.1837	0.3212
SARS-CoV-2/human/USA/PR-CDC-3578/2020	SARS-CoV-2	0.1837	0.3212
SARS-CoV-2/human/USA/DC-CDC-0019/2020	SARS-CoV-2	0.1837	0.3212
SARS-CoV-2/Hu/Kng/19-437	SARS-CoV-2	0.1838	0.321
USA/MN3-MDH3/2020	SARS-CoV-2	0.1836	0.3213
SARS-CoV-2/human/USA/WA-UW64/2020	SARS-CoV-2	0.1836	0.3212
SARS-CoV-2/human/USA/WA-UW68/2020	SARS-CoV-2	0.1835	0.3209
SARS-CoV-2/human/USA/WA-UW67/2020	SARS-CoV-2	0.1837	0.3208
SARS-CoV-2/human/USA/WA-UW42/2020	SARS-CoV-2	0.1835	0.3209
SARS-CoV-2/human/USA/WA-UW46/2020	SARS-CoV-2	0.1835	0.3209
SARS-CoV-2/human/USA/WA-UW47/2020	SARS-CoV-2	0.1835	0.321
SARS-CoV-2/human/USA/WA-UW48/2020	SARS-CoV-2	0.1836	0.3208
SARS-CoV-2/human/USA/WA-UW49/2020	SARS-CoV-2	0.1833	0.3214
SARS-CoV-2/human/ESP/Valencia13/2020	SARS-CoV-2	0.1837	0.3213
SARS-CoV-2/human/ESP/Valencia12/2020	SARS-CoV-2	0.1837	0.3213
SARS-CoV-2/human/ESP/Valencia14/2020	SARS-CoV-2	0.1837	0.3213
SARS-CoV-2/human/IRN/HGRC-1.1-IPI-8206/2020	SARS-CoV-2	0.1837	0.3214
hCoV-19/USA/VA-DCLS-0009/2020	SARS-CoV-2	0.1836	0.321
hCoV-19/USA/VA-DCLS-0010/2020	SARS-CoV-2	0.1839	0.3212
SARS-CoV-2/human/USA/AZ_8132/2020	SARS-CoV-2	0.1837	0.3211
SARS-CoV-2/human/USA/AZ_8135/2020	SARS-CoV-2	0.1837	0.3211
SARS-CoV-2/human/USA/IN_2001/2020	SARS-CoV-2	0.1837	0.3212
SARS-CoV-2/human/USA/LA_0842/2020	SARS-CoV-2	0.1836	0.3214
SARS-CoV-2/human/USA/NV_0052/2020	SARS-CoV-2	0.1837	0.3212
SARS-CoV-2/human/USA/PA_4395/2020	SARS-CoV-2	0.1837	0.3212
SARS-CoV-2/human/USA/IN_92003/2020	SARS-CoV-2	0.1836	0.3214
SARS-CoV-2/human/USA/RI_0882/2020	SARS-CoV-2	0.1836	0.3213
SARS-CoV-2/human/TWN/CGMH-CGU-07/2020	SARS-CoV-2	0.1837	0.321
SARS-CoV-2/human/USA/NY-CDC-SURV0165NYC/2020	SARS-CoV-2	0.1837	0.3212
SARS-CoV-2/human/USA/NY-CDC-SURV0166NYC/2020	SARS-CoV-2	0.1838	0.3212
SARS-CoV-2/human/USA/NY-CDC-SURV0097NYC/2020	SARS-CoV-2	0.1838	0.3211
SARS-CoV-2/human/USA/NY-CDC-SURV0162NYC/2020	SARS-CoV-2	0.1837	0.3212
SARS-CoV-2/human/USA/NY-CDC-SURV0171NYC/2020	SARS-CoV-2	0.1837	0.3212
SARS-CoV-2/human/USA/NY-CDC-SURV0302NYC/2020	SARS-CoV-2	0.1836	0.3213
SARS-CoV-2/human/USA/NY-CDC-SURV0331NYC/2020	SARS-CoV-2	0.1837	0.3212
SARS-CoV-2/human/USA/NY-CDC-SURV0334NYC/2020	SARS-CoV-2	0.1837	0.3211
SARS-CoV-2/human/USA/NY-CDC-SURV0440NYC/2020	SARS-CoV-2	0.1836	0.3213
SARS-CoV-2/human/USA/NY-CDC-SURV0444NYC/2020	SARS-CoV-2	0.1837	0.3212
SARS-CoV-2/human/USA/NY-CDC-SURV0472NYC/2020	SARS-CoV-2	0.1837	0.3211
SARS-CoV-2/human/USA/NY-CDC-SURV0475NYC/2020	SARS-CoV-2	0.1837	0.3212
SARS-CoV-2/human/USA/NY-CDC-SURV0874NYC/2020	SARS-CoV-2	0.1838	0.3212
SARS-CoV-2/human/USA/NY-CDC-SURV0168NYC/2020	SARS-CoV-2	0.1838	0.3212
SARS-CoV-2/human/USA/NY-CDC-SURV0175NYC/2020	SARS-CoV-2	0.1836	0.3212
SARS-CoV-2/human/AUS/VIC21/2020	SARS-CoV-2	0.1837	0.3215
SARS-CoV-2/human/AUS/VIC22/2020	SARS-CoV-2	0.1843	0.3208
SARS-CoV-2/human/AUS/VIC23/2020	SARS-CoV-2	0.1838	0.3214
SARS-CoV-2/human/GRC/133_31929/2020	SARS-CoV-2	0.1837	0.3213
SARS-CoV-2/human/GRC/148_31943/2020	SARS-CoV-2	0.1838	0.3212
SARS-CoV-2/human/GRC/238_31927/2020	SARS-CoV-2	0.1838	0.3212
SARS-CoV-2/human/GRC/259_31928/2020	SARS-CoV-2	0.1838	0.3212
SARS-CoV-2/Fuyang_FY002/human/2020/CHN	SARS-CoV-2	0.1837	0.3209
SARS-CoV-2/human/USA/WA-UW77/2020	SARS-CoV-2	0.1836	0.3209
SARS-CoV-2/human/USA/WA-UW78/2020	SARS-CoV-2	0.1836	0.3214
SARS-CoV-2/human/USA/WA-UW79/2020	SARS-CoV-2	0.1837	0.3215
SARS-CoV-2/human/USA/WA-UW80/2020	SARS-CoV-2	0.1837	0.3214
SARS-CoV-2/human/USA/WA-UW81/2020	SARS-CoV-2	0.1834	0.3211
SARS-CoV-2/human/USA/WA-UW82/2020	SARS-CoV-2	0.1835	0.3213
SARS-CoV-2/human/USA/WA-UW84/2020	SARS-CoV-2	0.1835	0.3213
SARS-CoV-2/human/USA/WA-UW85/2020	SARS-CoV-2	0.1835	0.3211
SARS-CoV-2/human/USA/WA-UW86/2020	SARS-CoV-2	0.1835	0.321
SARS-CoV-2/human/USA/WA-UW87/2020	SARS-CoV-2	0.1835	0.3209
SARS-CoV-2/human/USA/WA-UW88/2020	SARS-CoV-2	0.1837	0.3213
SARS-CoV-2/human/USA/WA-UW89/2020	SARS-CoV-2	0.1838	0.3213
SARS-CoV-2/human/USA/WA-UW90/2020	SARS-CoV-2	0.1835	0.321
SARS-CoV-2/human/USA/WA-UW91/2020	SARS-CoV-2	0.1836	0.3214
SARS-CoV-2/human/USA/WA-UW95/2020	SARS-CoV-2	0.1835	0.3212
SARS-CoV-2/human/USA/WA-UW96/2020	SARS-CoV-2	0.1835	0.3212
SARS-CoV-2/human/USA/WA-UW73/2020	SARS-CoV-2	0.1835	0.3209
SARS-CoV-2/human/USA/WA-UW69/2020	SARS-CoV-2	0.1836	0.321
SARS-CoV-2/human/USA/WA-UW74/2020	SARS-CoV-2	0.1836	0.3212
SARS-CoV-2/human/USA/WA-UW75/2020	SARS-CoV-2	0.1836	0.3209
SARS-CoV-2/human/USA/WA-UW70/2020	SARS-CoV-2	0.1834	0.321
SARS-CoV-2/human/USA/WA-UW76/2020	SARS-CoV-2	0.1834	0.3209
SARS-CoV-2/human/ESP/Valencia17/2020	SARS-CoV-2	0.1837	0.3213
SARS-CoV-2/human/ESP/Valencia11/2020	SARS-CoV-2	0.1838	0.3212
SARS-CoV-2/human/ESP/Valencia16/2020	SARS-CoV-2	0.1837	0.3213
hCoV-19/USA/VA-DCLS-0011/2020	SARS-CoV-2	0.1835	0.321
hCoV-19/USA/VA-DCLS-0012/2020	SARS-CoV-2	0.1835	0.321
hCoV-19/USA/VA-DCLS-0020/2020	SARS-CoV-2	0.1836	0.321
SARS-CoV-2/human/USA/GA_2343/2020	SARS-CoV-2	0.1838	0.3211
SARS-CoV-2/human/USA/UT-00010/2020	SARS-CoV-2	0.1836	0.3209
SARS-CoV-2/human/LKA/COV53/2020	SARS-CoV-2	0.1836	0.3209
SARS-CoV-2/human/TWN/CGMH-CGU-08/2020	SARS-CoV-2	0.1837	0.3209
SARS-CoV-2/human/USA/UNKNOWN-UW-547/2020	SARS-CoV-2	0.1838	0.3214
SARS-CoV-2/human/USA/NY-CDC-SURV0862NYC/2020	SARS-CoV-2	0.1836	0.3213
SARS-CoV-2/human/USA/NY-CDC-SURV0863NYC/2020	SARS-CoV-2	0.1837	0.3212
SARS-CoV-2/human/USA/MI-MDHHS-SC20162/2020	SARS-CoV-2	0.1837	0.3214
SARS-CoV-2/human/AUS/VIC25/2020	SARS-CoV-2	0.1851	0.3202
SARS-CoV-2/human/AUS/VIC26/2020	SARS-CoV-2	0.1838	0.3213
SARS-CoV-2/human/AUS/VIC27/2020	SARS-CoV-2	0.1838	0.3214
SARS-CoV-2/human/AUS/VIC28/2020	SARS-CoV-2	0.1838	0.3214
SARS-CoV-2/human/AUS/VIC29/2020	SARS-CoV-2	0.1837	0.3214
SARS-CoV-2/human/AUS/VIC30/2020	SARS-CoV-2	0.1851	0.3201
SARS-CoV-2/human/AUS/VIC31/2020	SARS-CoV-2	0.1837	0.3214
SARS-CoV-2/human/AUS/VIC32/2020	SARS-CoV-2	0.1844	0.3204
SARS-CoV-2/human/AUS/VIC33/2020	SARS-CoV-2	0.1838	0.3213
SARS-CoV-2/human/AUS/VIC34/2020	SARS-CoV-2	0.1839	0.3213
SARS-CoV-2/human/AUS/VIC35/2020	SARS-CoV-2	0.1838	0.3213
SARS-CoV-2/human/AUS/VIC36/2020	SARS-CoV-2	0.1838	0.3214
SARS-CoV-2/human/GRC/134_32124/2020	SARS-CoV-2	0.1839	0.3212
SARS-CoV-2/human/GRC/135_32174/2020	SARS-CoV-2	0.1838	0.3212
SARS-CoV-2/human/GRC/239_32178/2020	SARS-CoV-2	0.1838	0.3212
SARS-CoV-2/human/GRC/247_32207/2020	SARS-CoV-2	0.1838	0.3212
SARS-CoV-2/human/GRC/248_32261/2020	SARS-CoV-2	0.1837	0.3213
SARS-CoV-2/human/GRC/250_32267/2020	SARS-CoV-2	0.1838	0.3212
SARS-CoV-2/human/GRC/243_32202/2020	SARS-CoV-2	0.1837	0.3213
SARS-CoV-2/human/GRC/246_32206/2020	SARS-CoV-2	0.1837	0.3213
SARS-CoV-2/PC00101P/human/2020/USA	SARS-CoV-2	0.1838	0.3213
SARS-CoV-2/human/USA/WA-UW92/2020	SARS-CoV-2	0.1835	0.321
SARS-CoV-2/human/USA/WA-UW130/2020	SARS-CoV-2	0.1836	0.3209
SARS-CoV-2/human/USA/WA-UW131/2020	SARS-CoV-2	0.1835	0.3209
SARS-CoV-2/human/USA/WA-UW140/2020	SARS-CoV-2	0.1836	0.3214
SARS-CoV-2/human/USA/WA-UW141/2020	SARS-CoV-2	0.1835	0.3209
SARS-CoV-2/human/USA/WA-UW142/2020	SARS-CoV-2	0.1835	0.3212
SARS-CoV-2/human/USA/WA-UW103/2020	SARS-CoV-2	0.1836	0.3211
SARS-CoV-2/human/USA/WA-UW104/2020	SARS-CoV-2	0.1836	0.3214
SARS-CoV-2/human/USA/WA-UW105/2020	SARS-CoV-2	0.1838	0.3212
SARS-CoV-2/human/USA/WA-UW106/2020	SARS-CoV-2	0.1836	0.3211
SARS-CoV-2/human/USA/WA-UW108/2020	SARS-CoV-2	0.1837	0.3214
SARS-CoV-2/human/USA/WA-UW109/2020	SARS-CoV-2	0.1835	0.3215
SARS-CoV-2/human/USA/WA-UW110/2020	SARS-CoV-2	0.1837	0.3213
SARS-CoV-2/human/USA/WA-UW111/2020	SARS-CoV-2	0.1835	0.3209
SARS-CoV-2/human/USA/WA-UW114/2020	SARS-CoV-2	0.1834	0.321
SARS-CoV-2/human/USA/WA-UW115/2020	SARS-CoV-2	0.1836	0.321
SARS-CoV-2/human/USA/WA-UW116/2020	SARS-CoV-2	0.1837	0.3209
SARS-CoV-2/human/USA/WA-UW117/2020	SARS-CoV-2	0.1835	0.3212
SARS-CoV-2/human/USA/WA-UW118/2020	SARS-CoV-2	0.1835	0.321
SARS-CoV-2/human/USA/WA-UW119/2020	SARS-CoV-2	0.1836	0.3211
SARS-CoV-2/human/USA/WA-UW120/2020	SARS-CoV-2	0.1836	0.3209
SARS-CoV-2/human/USA/WA-UW121/2020	SARS-CoV-2	0.1838	0.3213
hCoV-19/USA/VA-DCLS-0017/2020	SARS-CoV-2	0.1835	0.321
hCoV-19/USA/VA-DCLS-0018/2020	SARS-CoV-2	0.1835	0.321
hCoV-19/USA/VA-DCLS-0019/2020	SARS-CoV-2	0.1836	0.3209
hCoV-19/USA/VA-DCLS-0021/2020	SARS-CoV-2	0.1835	0.321
SARS-CoV-2/human/USA/UT-00023/2020	SARS-CoV-2	0.1835	0.321
SARS-CoV-2/human/USA/UT-00025/2020	SARS-CoV-2	0.1835	0.321
SARS-CoV-2/human/USA/NY-PV08122/2020	SARS-CoV-2	0.1837	0.3213
SARS-CoV-2/human/USA/UNKNOWN-UW-526/2020	SARS-CoV-2	0.1834	0.321
SARS-CoV-2/human/USA/UNKNOWN-UW-536/2020	SARS-CoV-2	0.1837	0.3215
SARS-CoV-2/human/USA/WA-UW-525/2020	SARS-CoV-2	0.1836	0.3214
SARS-CoV-2/human/USA/WA-UW-517/2020	SARS-CoV-2	0.1837	0.3214
SARS-CoV-2/human/USA/WA-UW-518/2020	SARS-CoV-2	0.1837	0.3214
SARS-CoV-2/human/IND/GMCKN318/2020	SARS-CoV-2	0.1836	0.3209
SARS-CoV-2/human/USA/MI-MDHHS-SC20189/2020	SARS-CoV-2	0.1837	0.3215
SARS-CoV-2/human/USA/CA-NHRC-01/2020	SARS-CoV-2	0.1837	0.3209
SARS-CoV-2/human/THA/SI204487-NT/2020	SARS-CoV-2	0.1838	0.3215
SARS-CoV-2/human/AUS/VIC38/2020	SARS-CoV-2	0.1848	0.3205
SARS-CoV-2/human/AUS/VIC39/2020	SARS-CoV-2	0.1837	0.3214
SARS-CoV-2/human/AUS/VIC40/2020	SARS-CoV-2	0.1837	0.3214
SARS-CoV-2/human/AUS/VIC41/2020	SARS-CoV-2	0.1837	0.3214
SARS-CoV-2/human/AUS/VIC42/2020	SARS-CoV-2	0.1837	0.3214
SARS-CoV-2/human/AUS/VIC43/2020	SARS-CoV-2	0.185	0.3202
SARS-CoV-2/human/AUS/VIC44/2020	SARS-CoV-2	0.1844	0.3203
SARS-CoV-2/human/AUS/VIC45/2020	SARS-CoV-2	0.1837	0.3214
SARS-CoV-2/human/AUS/VIC46/2020	SARS-CoV-2	0.1838	0.3214
SARS-CoV-2/human/GRC/136_32338/2020	SARS-CoV-2	0.1838	0.3212
SARS-CoV-2/human/GRC/137_32340/2020	SARS-CoV-2	0.1838	0.3212
SARS-CoV-2/human/GRC/138_32343/2020	SARS-CoV-2	0.1838	0.3212
SARS-CoV-2/human/GRC/149_32357/2020	SARS-CoV-2	0.1839	0.3211
SARS-CoV-2/human/GRC/251_32400/2020	SARS-CoV-2	0.1838	0.3212
SARS-CoV-2/human/GRC/254_32422/2020	SARS-CoV-2	0.1838	0.3212
SARS-CoV-2/human/GRC/255_32525/2020	SARS-CoV-2	0.1838	0.3212
SARS-CoV-2/human/GRC/262_32443/2020	SARS-CoV-2	0.1838	0.3212
SARS-CoV-2/human/GRC/263_32477/2020	SARS-CoV-2	0.1838	0.3212
SARS-CoV-2/human/GRC/264_32497/2020	SARS-CoV-2	0.1838	0.3212
hCoV-19/USA/WA-UW197/2020	SARS-CoV-2	0.1837	0.321
hCoV-19/USA/WA-UW198/2020	SARS-CoV-2	0.1834	0.3211
hCoV-19/USA/WA-UW200/2020	SARS-CoV-2	0.1834	0.321
SARS-CoV-2/WA-UW202/human/2020/USA	SARS-CoV-2	0.1836	0.3209
hCoV-19/USA/WA-UW203/2020	SARS-CoV-2	0.1835	0.3209
hCoV-19/USA/WA-UW215/2020	SARS-CoV-2	0.1836	0.321
SARS-CoV-2/human/USA/WA-UW155/2020	SARS-CoV-2	0.1836	0.3215
SARS-CoV-2/human/USA/WA-UW123/2020	SARS-CoV-2	0.1835	0.3212
SARS-CoV-2/human/USA/WA-UW124/2020	SARS-CoV-2	0.1838	0.3213
SARS-CoV-2/human/USA/WA-UW127/2020	SARS-CoV-2	0.1838	0.3212
SARS-CoV-2/human/USA/WA-UW128/2020	SARS-CoV-2	0.1836	0.321
SARS-CoV-2/human/USA/WA-UW129/2020	SARS-CoV-2	0.1835	0.321
SARS-CoV-2/human/USA/WA-UW97/2020	SARS-CoV-2	0.1837	0.3212
SARS-CoV-2/human/USA/WA-UW99/2020	SARS-CoV-2	0.1836	0.3209
SARS-CoV-2/human/USA/WA-UW100/2020	SARS-CoV-2	0.1835	0.321
SARS-Cov-2/Manga1/human/2020/PAK	SARS-CoV-2	0.1839	0.3209
hCoV-19/USA/VA-DCLS-0016/2020	SARS-CoV-2	0.1835	0.3211
SARS-CoV-2/human/USA/VA-DCLS-0014/2020	SARS-CoV-2	0.1834	0.3209
SARS-CoV-2/human/USA/WA-UW-586/2020	SARS-CoV-2	0.1836	0.3216
SARS-CoV-2/human/USA/WA-UW-602/2020	SARS-CoV-2	0.1837	0.3214
SARS-CoV-2/human/USA/WA-UW-596/2020	SARS-CoV-2	0.1837	0.3214
SARS-CoV-2/human/USA/WA-UW-600/2020	SARS-CoV-2	0.1838	0.3214
SARS-CoV-2/human/USA/UNKNOWN-UW-581/2020	SARS-CoV-2	0.1838	0.3212
SARS-CoV-2/human/USA/WA-UW-572/2020	SARS-CoV-2	0.1835	0.3208
SARS-CoV-2/human/USA/WA-UW-530/2020	SARS-CoV-2	0.1837	0.3213
SARS-CoV-2/human/USA/WA-UW-524/2020	SARS-CoV-2	0.1837	0.3214
SARS-CoV-2/human/USA/WA-UW-543/2020	SARS-CoV-2	0.1837	0.3213
SARS-CoV-2/human/USA/WA-UW-542/2020	SARS-CoV-2	0.1838	0.3212
SARS-CoV-2/human/USA/WA-UW-546/2020	SARS-CoV-2	0.1837	0.3213
SARS-CoV-2/human/USA/MI-MDHHS-SC20179/2020	SARS-CoV-2	0.1839	0.3213
SARS-CoV-2/human/THA/SI204512-NT/2020	SARS-CoV-2	0.1837	0.3217
SARS-CoV-2/human/THA/SI204514-NT/2020	SARS-CoV-2	0.1837	0.3214
SARS-CoV-2/human/AUS/VIC47/2020	SARS-CoV-2	0.1838	0.3214
SARS-CoV-2/human/AUS/VIC48/2020	SARS-CoV-2	0.1837	0.3214
SARS-CoV-2/human/AUS/VIC49/2020	SARS-CoV-2	0.1849	0.3203
SARS-CoV-2/human/AUS/VIC50/2020	SARS-CoV-2	0.1837	0.3214
SARS-CoV-2/human/AUS/VIC51/2020	SARS-CoV-2	0.1837	0.3213
SARS-CoV-2/human/AUS/VIC52/2020	SARS-CoV-2	0.1842	0.3207
SARS-CoV-2/human/AUS/VIC53/2020	SARS-CoV-2	0.1838	0.3214
SARS-CoV-2/human/AUS/VIC54/2020	SARS-CoV-2	0.1837	0.3213
SARS-CoV-2/human/AUS/VIC55/2020	SARS-CoV-2	0.1838	0.3214
SARS-CoV-2/human/AUS/VIC56/2020	SARS-CoV-2	0.1838	0.3213
SARS-CoV-2/human/AUS/VIC57/2020	SARS-CoV-2	0.1837	0.3214
SARS-CoV-2/human/AUS/VIC58/2020	SARS-CoV-2	0.1839	0.3213
SAR-CoV-2/human/USA/NY-QDX-00000001/2020	SARS-CoV-2	0.1836	0.321
SARS-CoV-2/human/GRC/139_32716/2020	SARS-CoV-2	0.1838	0.3212
SARS-CoV-2/human/GRC/141_32983/2020	SARS-CoV-2	0.1838	0.3213
SARS-CoV-2/human/GRC/150_32764/2020	SARS-CoV-2	0.1839	0.3213
SARS-CoV-2/human/GRC/202_32984/2020	SARS-CoV-2	0.1838	0.3212
SARS-CoV-2/human/GRC/203_33026/2020	SARS-CoV-2	0.1838	0.3212
SARS-CoV-2/human/GRC/204_33112/2020	SARS-CoV-2	0.1837	0.3213
hCoV-19/USA/WA-UW192/2020	SARS-CoV-2	0.1834	0.3211
hCoV-19/USA/WA-UW193/2020	SARS-CoV-2	0.1835	0.321
hCoV-19/USA/WA-UW194/2020	SARS-CoV-2	0.1834	0.321
hCoV-19/USA/WA-UW195/2020	SARS-CoV-2	0.1837	0.321
hCoV-19/USA/WA-UW196/2020	SARS-CoV-2	0.1834	0.3211
SARS-CoV-2/WA-UW204/human/2020/USA	SARS-CoV-2	0.1835	0.3211
hCoV-19/USA/WA-UW205/2020	SARS-CoV-2	0.1836	0.3209
hCoV-19/USA/WA-UW207/2020	SARS-CoV-2	0.1836	0.3213
hCoV-19/USA/WA-UW209/2020	SARS-CoV-2	0.1836	0.321
hCoV-19/USA/CT-UW213/2020	SARS-CoV-2	0.1837	0.3212
hCoV-19/USA/WA-UW218/2020	SARS-CoV-2	0.1836	0.3211
hCoV-19/USA/UNKNOWN-UW219/2020	SARS-CoV-2	0.1834	0.3211
hCoV-19/USA/WA-UW222/2020	SARS-CoV-2	0.1835	0.3209
hCoV-19/USA/CT-UW223/2020	SARS-CoV-2	0.1835	0.321
hCoV-19/USA/CT-UW224/2020	SARS-CoV-2	0.1834	0.3211
hCoV-19/USA/WA-UW242/2020	SARS-CoV-2	0.1834	0.3211
SARS-CoV-2/human/USA/WA-UW191/2020	SARS-CoV-2	0.1836	0.3214
SARS-CoV-2/human/USA/WA-UW178/2020	SARS-CoV-2	0.1837	0.3213
SARS-CoV-2/human/USA/WA-UW183/2020	SARS-CoV-2	0.1837	0.3213
SARS-CoV-2/human/USA/WA-UW167/2020	SARS-CoV-2	0.1837	0.3213
SARS-CoV-2/human/USA/WA-UW168/2020	SARS-CoV-2	0.1836	0.3214
SARS-CoV-2/human/USA/WA-UW188/2020	SARS-CoV-2	0.1836	0.3208
SARS-CoV-2/human/USA/WA-UW189/2020	SARS-CoV-2	0.1837	0.3213
SARS-CoV-2/human/USA/WA-UW190/2020	SARS-CoV-2	0.1836	0.3213
SARS-CoV-2/human/USA/WA-UW186/2020	SARS-CoV-2	0.1836	0.3214
SARS-CoV-2/human/USA/WA-UW187/2020	SARS-CoV-2	0.1836	0.3214
SARS-CoV-2/human/USA/WA-UW171/2020	SARS-CoV-2	0.1838	0.3209
SARS-CoV-2/human/USA/WA-UW172/2020	SARS-CoV-2	0.1836	0.3214
SARS-CoV-2/human/USA/WA-UW163/2020	SARS-CoV-2	0.1837	0.3213
SARS-CoV-2/human/USA/WA-UW162/2020	SARS-CoV-2	0.1837	0.3215
SARS-CoV-2/human/USA/WA-UW152/2020	SARS-CoV-2	0.1836	0.3211
SARS-CoV-2/human/USA/WA-UW153/2020	SARS-CoV-2	0.1837	0.3215
SARS-CoV-2/human/USA/WA-UW160/2020	SARS-CoV-2	0.1833	0.3209
hCoV-19/USA/MN-UW243/2020	SARS-CoV-2	0.1833	0.3211
hCoV-19/USA/MN-UW251/2020	SARS-CoV-2	0.1835	0.3215
hCoV-19/USA/ID-UW254/2020	SARS-CoV-2	0.1837	0.3213
hCoV-19/USA/ID-UW257/2020	SARS-CoV-2	0.1834	0.3211
hCoV-19/USA/ID-UW264/2020	SARS-CoV-2	0.1836	0.3216
hCoV-19/USA/WA-UW266/2020	SARS-CoV-2	0.1829	0.321
hCoV-19/USA/CT-UW271/2020	SARS-CoV-2	0.1835	0.321
hCoV-19/USA/ID-UW272/2020	SARS-CoV-2	0.1836	0.3215
hCoV-19/USA/WA-UW274/2020	SARS-CoV-2	0.1837	0.3212
hCoV-19/USA/ID-UW276/2020	SARS-CoV-2	0.1833	0.3209
hCoV-19/USA/WA-NH2/2020	SARS-CoV-2	0.1838	0.3211
hCoV-19/USA/WA-NH3/2020	SARS-CoV-2	0.1838	0.3211
hCoV-19/USA/WA-NH4/2020	SARS-CoV-2	0.1838	0.3211
hCoV-19/USA/WA-NH5/2020	SARS-CoV-2	0.1838	0.3211
hCoV-19/USA/WA-NH6/2020	SARS-CoV-2	0.1837	0.3211
hCoV-19/USA/WA-NH7/2020	SARS-CoV-2	0.1837	0.3211
hCoV-19/USA/WA-NH8/2020	SARS-CoV-2	0.1838	0.3211
hCoV-19/USA/WA-NH9/2020	SARS-CoV-2	0.1838	0.3211
hCoV-19/USA/WA-NH10/2020	SARS-CoV-2	0.1838	0.3211
hCoV-19/USA/WA-NH11/2020	SARS-CoV-2	0.1837	0.3211
hCoV-19/USA/WA-NH12/2020	SARS-CoV-2	0.1838	0.3211
hCoV-19/USA/WA-NH14/2020	SARS-CoV-2	0.1837	0.3211
hCoV-19/USA/WA-NH17/2020	SARS-CoV-2	0.1838	0.3211
hCoV-19/USA/WA-NH18/2020	SARS-CoV-2	0.1838	0.3211
hCoV-19/USA/WA-NH19/2020	SARS-CoV-2	0.1837	0.3211
hCoV-19/USA/WA-NH20/2020	SARS-CoV-2	0.1837	0.3211
hCoV-19/USA/WA-NH21/2020	SARS-CoV-2	0.1837	0.3211
hCoV-19/USA/WA-NH22/2020	SARS-CoV-2	0.1837	0.3211
hCoV-19/USA/WA-NH24/2020	SARS-CoV-2	0.1837	0.3211
hCoV-19/USA/WA-NH13/2020	SARS-CoV-2	0.1837	0.3212
hCoV-19/USA/WA-NH23/2020	SARS-CoV-2	0.1837	0.3211
hCoV-19/USA/WA-UW298/2020	SARS-CoV-2	0.1835	0.3209
hCoV-19/USA/WA-UW299/2020	SARS-CoV-2	0.1837	0.3208
hCoV-19/USA/WA-UW300/2020	SARS-CoV-2	0.1834	0.3209
hCoV-19/USA/MN-UW334/2020	SARS-CoV-2	0.1834	0.321
hCoV-19/USA/IL-UW351/2020	SARS-CoV-2	0.1834	0.3211
hCoV-19/USA/IL-UW352/2020	SARS-CoV-2	0.1834	0.321
hCoV-19/USA/VA-DCLS-0024/2020	SARS-CoV-2	0.1838	0.3213
SARS-CoV-2/human/USA/UT-00014/2020	SARS-CoV-2	0.1836	0.3209
SARS-CoV-2/human/USA/NY-PV08138/2020	SARS-CoV-2	0.1837	0.3213
SARS-CoV-2/human/USA/NY-PV08472/2020	SARS-CoV-2	0.1837	0.3213
SARS-CoV-2/human/USA/NY-PV08125/2020	SARS-CoV-2	0.1837	0.3214
SARS-CoV-2/human/TWN/CGMH-CGU-09/2020	SARS-CoV-2	0.1837	0.3209
SARS-CoV-2/human/TWN/CGMH-CGU-10/2020	SARS-CoV-2	0.1838	0.3209
SARS-CoV-2/human/USA/UNKNOWN-UW-531/2020	SARS-CoV-2	0.1837	0.3214
SARS-CoV-2/human/USA/WA-UW-604/2020	SARS-CoV-2	0.1837	0.3214
SARS-CoV-2/human/USA/WA-UW-558/2020	SARS-CoV-2	0.1835	0.321
SARS-CoV-2/human/USA/CA-CDPH-UC26/2020	SARS-CoV-2	0.1838	0.3212
SARS-CoV-2/human/USA/NY-CDC-SURV0495NYC/2020	SARS-CoV-2	0.1837	0.3212
SARS-CoV-2/human/USA/MI-MDHHS-SC20136/2020	SARS-CoV-2	0.1837	0.3215
SARS-CoV-2/human/USA/MI-MDHHS-SC20158/2020	SARS-CoV-2	0.1836	0.3215
SARS-CoV-2/human/AUS/VIC59/2020	SARS-CoV-2	0.1836	0.3215
SARS-CoV-2/human/AUS/VIC60/2020	SARS-CoV-2	0.1843	0.3205
SARS-CoV-2/human/AUS/VIC62/2020	SARS-CoV-2	0.1837	0.3214
SARS-CoV-2/human/AUS/VIC66/2020	SARS-CoV-2	0.1838	0.3213
SARS-CoV-2/human/AUS/VIC67/2020	SARS-CoV-2	0.1838	0.3213
SARS-CoV-2/human/AUS/VIC68/2020	SARS-CoV-2	0.1838	0.3214
SARS-CoV-2/human/AUS/VIC69/2020	SARS-CoV-2	0.1837	0.3214
SARS-CoV-2/human/AUS/VIC70/2020	SARS-CoV-2	0.1839	0.3213
SAR-CoV-2/human/USA/WA-QDX-00000002/2020	SARS-CoV-2	0.1836	0.3209
SAR-CoV-2/human/USA/CA-QDX-00000003/2020	SARS-CoV-2	0.1837	0.3213
SARS-CoV-2/human/GRC/151_33690/2020	SARS-CoV-2	0.1838	0.3212
SARS-CoV-2/human/GRC/206_33492/2020	SARS-CoV-2	0.1838	0.3212
SARS-CoV-2/human/GRC/207_33548/2020	SARS-CoV-2	0.1838	0.3212
SARS-CoV-2/human/URY/Mdeo-1/2020	SARS-CoV-2	0.1836	0.3209
hCoV-19/USA/WA-UW210/2020	SARS-CoV-2	0.1835	0.321
hCoV-19/USA/WA-UW211/2020	SARS-CoV-2	0.1834	0.3209
hCoV-19/USA/WA-UW212/2020	SARS-CoV-2	0.1835	0.321
hCoV-19/USA/WA-UW214/2020	SARS-CoV-2	0.1836	0.3211
hCoV-19/USA/WA-UW216/2020	SARS-CoV-2	0.1834	0.321
hCoV-19/USA/WA-UW217/2020	SARS-CoV-2	0.1837	0.3211
SARS-CoV-2/WA-UW220/human/2020/USA	SARS-CoV-2	0.1834	0.3209
hCoV-19/USA/WA-UW221/2020	SARS-CoV-2	0.1837	0.3208
hCoV-19/USA/WA-UW229/2020	SARS-CoV-2	0.1835	0.3212
hCoV-19/USA/WA-UW231/2020	SARS-CoV-2	0.1837	0.3214
hCoV-19/USA/ID-UW232/2020	SARS-CoV-2	0.1834	0.3208
hCoV-19/USA/ID-UW236/2020	SARS-CoV-2	0.1836	0.3211
hCoV-19/USA/WA-UW237/2020	SARS-CoV-2	0.1837	0.3213
SARS-CoV-2/WA-UW238/human/2020/USA	SARS-CoV-2	0.1834	0.321
hCoV-19/USA/ID-UW239/2020	SARS-CoV-2	0.1836	0.3209
hCoV-19/USA/WA-UW240/2020	SARS-CoV-2	0.1835	0.3211
SARS-CoV-2/WA-UW234/human/2020/USA	SARS-CoV-2	0.1834	0.321
hCoV-19/USA/ID-UW235/2020	SARS-CoV-2	0.1836	0.3209
hCoV-19/USA/ID-UW241/2020	SARS-CoV-2	0.1836	0.3214
SARS-CoV-2/human/USA/WA-UW174/2020	SARS-CoV-2	0.1836	0.3213
SARS-CoV-2/human/USA/WA-UW176/2020	SARS-CoV-2	0.1838	0.3212
SARS-CoV-2/human/USA/WA-UW169/2020	SARS-CoV-2	0.1836	0.3214
SARS-CoV-2/human/USA/WA-UW180/2020	SARS-CoV-2	0.1836	0.321
SARS-CoV-2/human/USA/WA-UW185/2020	SARS-CoV-2	0.1838	0.3213
SARS-CoV-2/human/USA/WA-UW149/2020	SARS-CoV-2	0.1838	0.3213
SARS-CoV-2/human/USA/WA-UW151/2020	SARS-CoV-2	0.1838	0.3214
SARS-CoV-2/human/USA/WA-UW146/2020	SARS-CoV-2	0.1835	0.3215
SARS-CoV-2/human/USA/WA-UW150/2020	SARS-CoV-2	0.1837	0.3213
hCoV-19/USA/WA-UW256/2020	SARS-CoV-2	0.1836	0.321
hCoV-19/USA/CT-UW258/2020	SARS-CoV-2	0.1833	0.3211
hCoV-19/USA/ID-UW259/2020	SARS-CoV-2	0.1834	0.321
hCoV-19/USA/ID-UW260/2020	SARS-CoV-2	0.1837	0.3213
hCoV-19/USA/ID-UW270/2020	SARS-CoV-2	0.1833	0.3214
hCoV-19/USA/WA-UW275/2020	SARS-CoV-2	0.1837	0.3214
hCoV-19/USA/WA-UW277/2020	SARS-CoV-2	0.1837	0.3211
hCoV-19/USA/ID-UW284/2020	SARS-CoV-2	0.1836	0.3209
hCoV-19/USA/WA-UW285/2020	SARS-CoV-2	0.1837	0.3214
hCoV-19/USA/WA-UW310/2020	SARS-CoV-2	0.1838	0.3214
hCoV-19/USA/WA-UW320/2020	SARS-CoV-2	0.1835	0.3209
hCoV-19/USA/CT-UW328/2020	SARS-CoV-2	0.1836	0.3214
hCoV-19/USA/IL-UW350/2020	SARS-CoV-2	0.1834	0.3209
hCoV-19/USA/WA-UW359/2020	SARS-CoV-2	0.1835	0.3213
hCoV-19/USA/IL-UW-1311/2020	SARS-CoV-2	0.1831	0.3211
SARS-CoV-2/human/USA/UT-00022/2020	SARS-CoV-2	0.1835	0.3211
SARS-CoV-2/human/USA/NY-PV08124/2020	SARS-CoV-2	0.1838	0.3213
SARS-CoV-2/human/USA/NY-PV08127/2020	SARS-CoV-2	0.1836	0.3214
SARS-CoV-2/human/USA/NY-PV08148/2020	SARS-CoV-2	0.1837	0.3213
SARS-CoV-2/human/USA/NY-PV08123/2020	SARS-CoV-2	0.1837	0.3213
SARS-CoV-2/human/TWN/CGMH-CGU-11/2020	SARS-CoV-2	0.1837	0.3209
SARS-CoV-2/human/TWN/CGMH-CGU-12/2020	SARS-CoV-2	0.1836	0.321
SARS-CoV-2/human/AUS/VIC73/2020	SARS-CoV-2	0.1838	0.3214
SARS-CoV-2/human/AUS/VIC77/2020	SARS-CoV-2	0.1838	0.3211
SARS-CoV-2/human/AUS/VIC79/2020	SARS-CoV-2	0.1837	0.3214
SARS-CoV-2/human/AUS/VIC80/2020	SARS-CoV-2	0.1837	0.3214
SARS-CoV-2/human/AUS/VIC81/2020	SARS-CoV-2	0.1837	0.3214
SARS-CoV-2/human/AUS/VIC82/2020	SARS-CoV-2	0.1838	0.3214
SARS-CoV-2/human/AUS/VIC83/2020	SARS-CoV-2	0.1839	0.3213
SARS-CoV-2/human/AUS/VIC84/2020	SARS-CoV-2	0.1838	0.3213
SARS-CoV-2/human/GRC/152_33705/2020	SARS-CoV-2	0.1838	0.3212
SARS-CoV-2/human/GRC/142_33859/2020	SARS-CoV-2	0.1838	0.3212
SARS-CoV-2/human/GRC/208_33922/2020	SARS-CoV-2	0.1838	0.3212
SARS-CoV-2/human/GRC/210_33942/2020	SARS-CoV-2	0.1838	0.3212
SARS-CoV-2/human/GRC/211_34005/2020	SARS-CoV-2	0.1838	0.3212
SARS-CoV-2/human/GRC/212_34023/2020	SARS-CoV-2	0.1838	0.3213
SARS-CoV-2/human/GRC/153_33892/2020	SARS-CoV-2	0.1838	0.3212
hCoV-19/USA/WA-UW225/2020	SARS-CoV-2	0.1835	0.321
hCoV-19/USA/WA-UW227/2020	SARS-CoV-2	0.1834	0.3212
SARS-CoV-2/WA-UW228/human/2020/USA	SARS-CoV-2	0.1833	0.321
hCoV-19/USA/WA-UW230/2020	SARS-CoV-2	0.1835	0.3211
hCoV-19/USA/ID-UW233/2020	SARS-CoV-2	0.1834	0.321
SARS-CoV-2/human/USA/WA-UW179/2020	SARS-CoV-2	0.1835	0.321
SARS-CoV-2/human/USA/WA-UW173/2020	SARS-CoV-2	0.1839	0.3212
SARS-CoV-2/human/USA/WA-UW145/2020	SARS-CoV-2	0.1838	0.3214
SARS-CoV-2/human/USA/WA-UW147/2020	SARS-CoV-2	0.1838	0.3213
hCoV-19/USA/WA-UW253/2020	SARS-CoV-2	0.1835	0.3209
hCoV-19/USA/ID-UW279/2020	SARS-CoV-2	0.1838	0.3212
hCoV-19/USA/ID-UW282/2020	SARS-CoV-2	0.1835	0.321
hCoV-19/USA/OR-UW287/2020	SARS-CoV-2	0.1835	0.321
hCoV-19/USA/ID-UW288/2020	SARS-CoV-2	0.1835	0.321
hCoV-19/USA/ID-UW290/2020	SARS-CoV-2	0.1831	0.3212
hCoV-19/USA/ID-UW291/2020	SARS-CoV-2	0.1837	0.3215
hCoV-19/USA/OR-UW292/2020	SARS-CoV-2	0.1837	0.3213
hCoV-19/USA/ID-UW295/2020	SARS-CoV-2	0.1836	0.3211
hCoV-19/USA/ID-UW296/2020	SARS-CoV-2	0.1836	0.3212
hCoV-19/USA/ID-UW297/2020	SARS-CoV-2	0.1835	0.3215
hCoV-19/USA/WA-UW317/2020	SARS-CoV-2	0.1836	0.3208
hCoV-19/USA/WA-UW319/2020	SARS-CoV-2	0.1834	0.3209
hCoV-19/USA/WA-UW361/2020	SARS-CoV-2	0.1835	0.3209
SARS-CoV-2/WA-UW378/human/2020/USA	SARS-CoV-2	0.1836	0.3212
SARS-CoV-2/WA-UW379/human/2020/USA	SARS-CoV-2	0.1836	0.3211
SARS-CoV-2/WA-UW390/human/2020/USA	SARS-CoV-2	0.1834	0.3207
SARS-CoV-2/human/ESP/VH000001133/2020	SARS-CoV-2	0.1836	0.3209
SARS-CoV-2/human/USA/NY-PV08149/2020	SARS-CoV-2	0.1836	0.3213
SARS-CoV-2/human/AUS/VIC08/2020	SARS-CoV-2	0.1842	0.3206
SARS-CoV-2/human/AUS/VIC85/2020	SARS-CoV-2	0.1838	0.3214
SARS-CoV-2/human/AUS/VIC86/2020	SARS-CoV-2	0.1838	0.3213
SARS-CoV-2/human/AUS/VIC87/2020	SARS-CoV-2	0.1838	0.3214
SARS-CoV-2/human/AUS/VIC88/2020	SARS-CoV-2	0.1837	0.3214
SARS-CoV-2/human/AUS/VIC89/2020	SARS-CoV-2	0.1837	0.3214
SARS-CoV-2/human/AUS/VIC90/2020	SARS-CoV-2	0.1837	0.3214
SARS-CoV-2/human/AUS/VIC91/2020	SARS-CoV-2	0.1849	0.3203
SARS-CoV-2/human/AUS/VIC92/2020	SARS-CoV-2	0.1837	0.3214
SARS-CoV-2/human/AUS/VIC139/2020	SARS-CoV-2	0.1842	0.3206
SARS-CoV-2/human/GRC/214_34505/2020	SARS-CoV-2	0.1839	0.3211
SARS-CoV-2/human/USA/AK002/2020	SARS-CoV-2	0.1838	0.3213
SARS-CoV-2/human/USA/AK003/2020	SARS-CoV-2	0.1838	0.3213
hCoV-19/USA/WA-UW244/2020	SARS-CoV-2	0.1835	0.3209
hCoV-19/USA/WA-UW245/2020	SARS-CoV-2	0.1836	0.3212
hCoV-19/USA/WA-UW247/2020	SARS-CoV-2	0.1833	0.3214
hCoV-19/USA/WA-UW248/2020	SARS-CoV-2	0.1834	0.3214
hCoV-19/USA/WA-UW249/2020	SARS-CoV-2	0.1832	0.3209
hCoV-19/USA/WA-UW252/2020	SARS-CoV-2	0.1834	0.3212
hCoV-19/USA/WA-UW255/2020	SARS-CoV-2	0.1831	0.321
hCoV-19/USA/WA-UW261/2020	SARS-CoV-2	0.1835	0.3209
hCoV-19/USA/WA-UW262/2020	SARS-CoV-2	0.1837	0.3209
hCoV-19/USA/WA-UW265/2020	SARS-CoV-2	0.1836	0.3211
hCoV-19/USA/WA-UW268/2020	SARS-CoV-2	0.1835	0.3212
hCoV-19/USA/WA-UW269/2020	SARS-CoV-2	0.1836	0.3215
hCoV-19/USA/WA-UW301/2020	SARS-CoV-2	0.1836	0.321
hCoV-19/USA/WA-UW307/2020	SARS-CoV-2	0.1833	0.3209
hCoV-19/USA/WA-UW322/2020	SARS-CoV-2	0.1837	0.3214
hCoV-19/USA/WA-UW337/2020	SARS-CoV-2	0.1836	0.3211
hCoV-19/USA/WA-UW340/2020	SARS-CoV-2	0.1837	0.3214
hCoV-19/USA/WA-UW341/2020	SARS-CoV-2	0.1835	0.3211
hCoV-19/USA/WA-UW343/2020	SARS-CoV-2	0.1834	0.3209
hCoV-19/USA/WA-UW344/2020	SARS-CoV-2	0.1836	0.3212
hCoV-19/USA/WA-UW345/2020	SARS-CoV-2	0.1834	0.3209
hCoV-19/USA/UNKNOWN-UW354/2020	SARS-CoV-2	0.1836	0.3213
hCoV-19/USA/WA-UW355/2020	SARS-CoV-2	0.1836	0.321
hCoV-19/USA/WA-UW356/2020	SARS-CoV-2	0.1837	0.3213
hCoV-19/USA/WA-UW360/2020	SARS-CoV-2	0.1834	0.3208
hCoV-19/USA/WA-UW365/2020	SARS-CoV-2	0.1837	0.3214
hCoV-19/USA/WA-UW383/2020	SARS-CoV-2	0.1837	0.3213
SARS-CoV-2/WA-UW384/human/2020/USA	SARS-CoV-2	0.1835	0.3209
SARS-CoV-2/WA-UW385/human/2020/USA	SARS-CoV-2	0.1837	0.3214
SARS-CoV-2/WA-UW386/human/2020/USA	SARS-CoV-2	0.1835	0.3212
SARS-CoV-2/WA-UW388/human/2020/USA	SARS-CoV-2	0.1834	0.321
SARS-CoV-2/human/HKG/case163_VM20009579/2020	SARS-CoV-2	0.1838	0.3213
hCoV-19/USA/VA-DCLS-0005/2020	SARS-CoV-2	0.1834	0.3211
hCoV-19/USA/VA-DCLS-0031/2020	SARS-CoV-2	0.1836	0.321
hCoV-19/USA/UNKNOWN-UW-1832/2020	SARS-CoV-2	0.1833	0.3209
SARS-CoV-2/human/USA/AZ-ASU2922/2020	SARS-CoV-2	0.1836	0.3209
SARS-CoV-2/human/USA/NY-PV08401/2020	SARS-CoV-2	0.1837	0.3213
SARS-CoV-2/human/USA/NY-PV08412/2020	SARS-CoV-2	0.1836	0.3214
SARS-CoV-2/human/USA/NY-PV08402/2020	SARS-CoV-2	0.1836	0.3214
SARS-CoV-2/human/USA/NY-PV08415/2020	SARS-CoV-2	0.1837	0.3213
SARS-CoV-2/human/LKA/COV38/2020	SARS-CoV-2	0.1836	0.3209
SARS-CoV-2/human/TWN/CGMH-CGU-16/2020	SARS-CoV-2	0.1835	0.3211
SARS-CoV-2/human/USA/MI-MDHHS-SC20051/2020	SARS-CoV-2	0.1838	0.3213
SARS-CoV-2/human/IND/GMCKN443/2020	SARS-CoV-2	0.1835	0.321
SARS-CoV-2/human/USA/MI-MDHHS-SC20147/2020	SARS-CoV-2	0.1836	0.3215
SARS-CoV-2/human/USA/MI-MDHHS-SC20154/2020	SARS-CoV-2	0.1838	0.3213
SARS-CoV-2/human/THA/SI205457-NST/2020	SARS-CoV-2	0.1837	0.3214
SARS-CoV-2/human/AUS/VIC94/2020	SARS-CoV-2	0.1838	0.3214
SARS-CoV-2/human/AUS/VIC96/2020	SARS-CoV-2	0.1838	0.3213
SARS-CoV-2/human/AUS/VIC97/2020	SARS-CoV-2	0.1838	0.3214
SARS-CoV-2/human/AUS/VIC98/2020	SARS-CoV-2	0.1837	0.3215
SARS-CoV-2/human/AUS/VIC99/2020	SARS-CoV-2	0.1837	0.3215
SARS-CoV-2/human/AUS/VIC100/2020	SARS-CoV-2	0.1849	0.32
SARS-CoV-2/human/AUS/VIC140/2020	SARS-CoV-2	0.1837	0.3213
SARS-CoV-2/human/AUS/VIC141/2020	SARS-CoV-2	0.1839	0.3211
SARS-CoV-2/human/AUS/VIC142/2020	SARS-CoV-2	0.1839	0.3211
SARS-CoV-2/human/AUS/VIC143/2020	SARS-CoV-2	0.1837	0.3214
SARS-CoV-2/human/GRC/143_34652/2020	SARS-CoV-2	0.1838	0.3212
SARS-CoV-2/human/GRC/144_34723/2020	SARS-CoV-2	0.1839	0.3212
SARS-CoV-2/human/GRC/145_34726/2020	SARS-CoV-2	0.1838	0.3212
SARS-CoV-2/human/GRC/156_34721/2020	SARS-CoV-2	0.1838	0.3212
SARS-CoV-2/human/GRC/215_34644/2020	SARS-CoV-2	0.1838	0.3213
SARS-CoV-2/human/GRC/216_34732/2020	SARS-CoV-2	0.1838	0.3212
SARS-CoV-2/human/USA/AK006/2020	SARS-CoV-2	0.1838	0.3212
hCoV-19/USA/WA-UW362/2020	SARS-CoV-2	0.1834	0.321
hCoV-19/USA/WA-UW363/2020	SARS-CoV-2	0.1835	0.3211
hCoV-19/USA/WA-UW364/2020	SARS-CoV-2	0.1836	0.3212
hCoV-19/USA/WA-UW366/2020	SARS-CoV-2	0.1837	0.3213
hCoV-19/USA/WA-UW367/2020	SARS-CoV-2	0.1835	0.321
hCoV-19/USA/WA-UW369/2020	SARS-CoV-2	0.1835	0.321
hCoV-19/USA/WA-UW370/2020	SARS-CoV-2	0.1837	0.3214
hCoV-19/USA/WA-UW376/2020	SARS-CoV-2	0.1833	0.321
SARS-CoV-2/WA-UW389/human/2020/USA	SARS-CoV-2	0.1836	0.3211
hCoV-19/USA/VA-DCLS-0001/2020	SARS-CoV-2	0.1835	0.321
hCoV-19/USA/VA-DCLS-0002/2020	SARS-CoV-2	0.1835	0.321
hCoV-19/USA/WA-UW-1472/2020	SARS-CoV-2	0.1833	0.3211
hCoV-19/USA/WA-UW-1342/2020	SARS-CoV-2	0.1832	0.321
SARS-CoV-2/human/TUR/ERAGEM-001/2020	SARS-CoV-2	0.1839	0.3212
SARS-CoV-2/human/USA/AZ-ASU2936/2020	SARS-CoV-2	0.1835	0.321
SARS-CoV-2/human/USA/NY-PV08456/2020	SARS-CoV-2	0.1837	0.3214
SARS-CoV-2/human/USA/NY-PV08490/2020	SARS-CoV-2	0.1838	0.3212
SARS-CoV-2/human/USA/NY-PV08121/2020	SARS-CoV-2	0.1836	0.3213
SARS-CoV-2/human/USA/NY-PV08146/2020	SARS-CoV-2	0.1837	0.3213
SARS-CoV-2/human/USA/NY-PV08500/2020	SARS-CoV-2	0.1836	0.3215
SARS-CoV-2/human/USA/NY-PV08494/2020	SARS-CoV-2	0.1837	0.3214
SARS-CoV-2/human/USA/NY-PV08403/2020	SARS-CoV-2	0.1837	0.3213
SARS-CoV-2/human/USA/NY-PV08109/2020	SARS-CoV-2	0.1836	0.3214
SARS-CoV-2/human/USA/NY-PV08453/2020	SARS-CoV-2	0.1837	0.3214
SARS-CoV-2/human/USA/NY-PV08135/2020	SARS-CoV-2	0.1837	0.3213
SARS-CoV-2/human/USA/NY-PV08485/2020	SARS-CoV-2	0.1836	0.3215
SARS-CoV-2/human/USA/NY-PV08446/2020	SARS-CoV-2	0.1836	0.3215
SARS-CoV-2/human/USA/NY-PV08491/2020	SARS-CoV-2	0.1837	0.3214
SARS-CoV-2/human/USA/NY-PV08448/2020	SARS-CoV-2	0.1837	0.3214
SARS-CoV-2/human/USA/NY-PV08474/2020	SARS-CoV-2	0.1837	0.3214
SARS-CoV-2/human/USA/NY-PV08450/2020	SARS-CoV-2	0.1837	0.3214
SARS-CoV-2/human/USA/NY-PV08498/2020	SARS-CoV-2	0.1839	0.3213
SARS-CoV-2/human/USA/NY-PV08496/2020	SARS-CoV-2	0.1836	0.3214
SARS-CoV-2/human/USA/NY-PV08455/2020	SARS-CoV-2	0.1837	0.3213
SARS-CoV-2/human/USA/NY-PV08444/2020	SARS-CoV-2	0.1837	0.3214
SARS-CoV-2/human/USA/NY-PV08449/2020	SARS-CoV-2	0.1837	0.3214
SARS-CoV-2/human/USA/NY-PV08136/2020	SARS-CoV-2	0.1838	0.3213
SARS-CoV-2/human/USA/NY-PV08150/2020	SARS-CoV-2	0.1837	0.3213
SARS-CoV-2/human/USA/NY-PV08120/2020	SARS-CoV-2	0.1836	0.3213
SARS-CoV-2/human/USA/NY-PV08416/2020	SARS-CoV-2	0.1837	0.3213
SARS-CoV-2/human/USA/NY-PV08489/2020	SARS-CoV-2	0.1838	0.3213
SARS-CoV-2/human/USA/NY-PV08493/2020	SARS-CoV-2	0.1837	0.3213
SARS-CoV-2/human/USA/NY-PV08143/2020	SARS-CoV-2	0.1836	0.3213
SARS-CoV-2/human/USA/NY-PV08447/2020	SARS-CoV-2	0.1837	0.3214
SARS-CoV-2/human/USA/NY-PV08443/2020	SARS-CoV-2	0.1837	0.3214
SARS-CoV-2/human/CZE/CzechiaMotol_1899/2020	SARS-CoV-2	0.1836	0.3213
SARS-CoV-2/human/TWN/CGMH-CGU-13/2020	SARS-CoV-2	0.1836	0.321
SARS-CoV-2/human/TWN/CGMH-CGU-14/2020	SARS-CoV-2	0.1835	0.321
SARS-CoV-2/human/TWN/CGMH-CGU-15/2020	SARS-CoV-2	0.1836	0.3209
SARS-CoV-2/human/TWN/CGMH-CGU-17/2020	SARS-CoV-2	0.1836	0.321
SARS-CoV-2/human/USA/NY-CDC-SURV0397NYC/2020	SARS-CoV-2	0.1838	0.3211
SARS-CoV-2/human/USA/NY-CDC-SURV0183NYC/2020	SARS-CoV-2	0.1837	0.3212
SARS-CoV-2/human/USA/NY-CDC-SURV0186NYC/2020	SARS-CoV-2	0.1837	0.3212
SARS-CoV-2/human/USA/NY-CDC-SURV0240NYC/2020	SARS-CoV-2	0.1836	0.3213
SARS-CoV-2/human/USA/NY-CDC-SURV0407NYC/2020	SARS-CoV-2	0.1836	0.3212
SARS-CoV-2/human/USA/NY-CDC-SURV0513NYC/2020	SARS-CoV-2	0.1836	0.3213
SARS-CoV-2/human/USA/NY-CDC-SURV0710NYC/2020	SARS-CoV-2	0.1837	0.3212
SARS-CoV-2/human/USA/NY-CDC-SURV0996NYC/2020	SARS-CoV-2	0.1837	0.3212
SARS-CoV-2/human/USA/MI-MDHHS-SC20173/2020	SARS-CoV-2	0.1837	0.3214
SARS-CoV-2/human/AUS/VIC103/2020	SARS-CoV-2	0.1842	0.3205
SARS-CoV-2/human/AUS/VIC104/2020	SARS-CoV-2	0.1846	0.3204
SARS-CoV-2/human/AUS/VIC105/2020	SARS-CoV-2	0.1837	0.3214
SARS-CoV-2/human/AUS/VIC144/2020	SARS-CoV-2	0.1838	0.3212
SARS-CoV-2/human/AUS/VIC145/2020	SARS-CoV-2	0.1839	0.3213
SARS-CoV-2/human/AUS/VIC146/2020	SARS-CoV-2	0.1846	0.3204
SARS-CoV-2/human/AUS/VIC147/2020	SARS-CoV-2	0.1839	0.3209
SARS-CoV-2/human/AUS/VIC148/2020	SARS-CoV-2	0.1837	0.3214
SARS-CoV-2/human/AUS/VIC149/2020	SARS-CoV-2	0.185	0.3201
SARS-CoV-2/human/AUS/VIC150/2020	SARS-CoV-2	0.1843	0.3204
SARS-CoV-2/human/AUS/VIC151/2020	SARS-CoV-2	0.185	0.3199
SARS-CoV-2/human/AUS/VIC152/2020	SARS-CoV-2	0.184	0.321
SARS-CoV-2/human/AUS/VIC153/2020	SARS-CoV-2	0.1836	0.3213
SARS-CoV-2/human/AUS/VIC154/2020	SARS-CoV-2	0.1837	0.3214
SARS-CoV-2/human/AUS/VIC155/2020	SARS-CoV-2	0.1837	0.3214
SARS-CoV-2/human/AUS/VIC156/2020	SARS-CoV-2	0.1838	0.3214
SARS-CoV-2/human/AUS/VIC157/2020	SARS-CoV-2	0.1837	0.3214
SARS-CoV-2/human/AUS/VIC327/2020	SARS-CoV-2	0.1839	0.3212
SARS-CoV-2/human/AUS/VIC328/2020	SARS-CoV-2	0.1838	0.3214
SARS-CoV-2/human/AUS/VIC329/2020	SARS-CoV-2	0.1843	0.321
SARS-CoV-2/human/GRC/217_34885/2020	SARS-CoV-2	0.1838	0.3212
SARS-CoV-2/human/GRC/218_35009/2020	SARS-CoV-2	0.1839	0.3211
SARS-CoV-2/human/GRC/223_34904/2020	SARS-CoV-2	0.1838	0.3212
SARS-CoV-2/human/USA/AK010/2020	SARS-CoV-2	0.1837	0.3213
SARS-CoV-2/human/USA/AK011/2020	SARS-CoV-2	0.1839	0.3212
hCoV-19/USA/CZB-RR057-005/2020	SARS-CoV-2	0.1837	0.3209
hCoV-19/USA/CZB-RR057-006/2020	SARS-CoV-2	0.1836	0.321
hCoV-19/USA/CZB-RR057-007/2020	SARS-CoV-2	0.1837	0.3209
hCoV-19/USA/CZB-RR057-011/2020	SARS-CoV-2	0.1836	0.3209
hCoV-19/USA/CZB-RR057-013/2020	SARS-CoV-2	0.1835	0.321
hCoV-19/USA/CZB-RR057-014/2020	SARS-CoV-2	0.1837	0.3207
hCoV-19/USA/CZB-RR057-015/2020	SARS-CoV-2	0.1836	0.3209
SARS-CoV-2/canine/HKG/20-03695/2020	SARS-CoV-2	0.1838	0.3213
hCoV-19/USA/WA-UW-1294/2020	SARS-CoV-2	0.1836	0.3208
hCoV-19/USA/WA-UW-1478/2020	SARS-CoV-2	0.1834	0.3211
hCoV-19/USA/WA-UW-1436/2020	SARS-CoV-2	0.1835	0.3209
hCoV-19/USA/WA-UW-1422/2020	SARS-CoV-2	0.1834	0.3209
SARS-CoV-2/human/GRC/10/2020	SARS-CoV-2	0.1836	0.3209
SARS-CoV-2/human/GRC/12/2020	SARS-CoV-2	0.1837	0.3212
SARS-CoV-2/human/GRC/16/2020	SARS-CoV-2	0.1836	0.3212
SARS-CoV-2/human/GRC/13/2020	SARS-CoV-2	0.1836	0.321
SARS-CoV-2/human/BRA/SP02cc/2020	SARS-CoV-2	0.1836	0.3209
SARS-CoV-2/human/USA/NY-PV08464/2020	SARS-CoV-2	0.1836	0.3214
SARS-CoV-2/human/USA/NY-PV08432/2020	SARS-CoV-2	0.1836	0.3215
SARS-CoV-2/human/USA/NY-PV08478/2020	SARS-CoV-2	0.1836	0.3214
SARS-CoV-2/human/USA/NY-PV08426/2020	SARS-CoV-2	0.1837	0.3213
SARS-CoV-2/human/USA/NY-PV08436/2020	SARS-CoV-2	0.1837	0.3214
SARS-CoV-2/human/USA/NY-PV08486/2020	SARS-CoV-2	0.1836	0.3214
SARS-CoV-2/human/USA/NY-PV08463/2020	SARS-CoV-2	0.1836	0.3214
SARS-CoV-2/human/USA/NY-PV08492/2020	SARS-CoV-2	0.1837	0.3214
SARS-CoV-2/human/USA/NY-PV08441/2020	SARS-CoV-2	0.1837	0.3212
SARS-CoV-2/human/USA/NY-PV09000/2020	SARS-CoV-2	0.1836	0.3214
SARS-CoV-2/human/USA/NY-PV08445/2020	SARS-CoV-2	0.1837	0.3213
SARS-CoV-2/human/USA/NY-PV08468/2020	SARS-CoV-2	0.1837	0.3214
SARS-CoV-2/human/USA/NY-PV08434/2020	SARS-CoV-2	0.1836	0.3215
SARS-CoV-2/human/USA/NY-PV08471/2020	SARS-CoV-2	0.1836	0.3214
SARS-CoV-2/human/USA/NY-PV08495/2020	SARS-CoV-2	0.1837	0.3214
SARS-CoV-2/human/USA/NY-PV08462/2020	SARS-CoV-2	0.1837	0.3213
SARS-CoV-2/human/USA/NY-PV08469/2020	SARS-CoV-2	0.1836	0.3214
SARS-CoV-2/human/USA/NY-PV08473/2020	SARS-CoV-2	0.1836	0.3214
SARS-CoV-2/human/USA/NY-PV08481/2020	SARS-CoV-2	0.1836	0.3214
SARS-CoV-2/human/USA/NY-PV08425/2020	SARS-CoV-2	0.1837	0.3213
SARS-CoV-2/human/USA/NY-PV08461/2020	SARS-CoV-2	0.1836	0.3214
SARS-CoV-2/human/USA/NY-PV08477/2020	SARS-CoV-2	0.1837	0.3214
SARS-CoV-2/human/USA/NY-PV08459/2020	SARS-CoV-2	0.1837	0.3213
SARS-CoV-2/human/USA/NY-PV08452/2020	SARS-CoV-2	0.1837	0.3214
SARS-CoV-2/human/USA/NY-PV08487/2020	SARS-CoV-2	0.1836	0.3214
SARS-CoV-2/human/USA/NY-PV08435/2020	SARS-CoV-2	0.1837	0.3214
SARS-CoV-2/human/USA/NY-PV08466/2020	SARS-CoV-2	0.1837	0.3214
SARS-CoV-2/human/USA/NY-PV09087/2020	SARS-CoV-2	0.1837	0.3214
SARS-CoV-2/human/USA/NY-PV09099/2020	SARS-CoV-2	0.1838	0.3212
SARS-CoV-2/human/USA/NY-PV09097/2020	SARS-CoV-2	0.1837	0.3214
SARS-CoV-2/human/USA/NY-PV09092/2020	SARS-CoV-2	0.1837	0.3214
SARS-CoV-2/human/CZE/CzechiaMotol_1968/2020	SARS-CoV-2	0.1836	0.3213
SARS-CoV-2/human/CZE/CzechiaMotol_1967/2020	SARS-CoV-2	0.1836	0.3213
SARS-CoV-2/human/MYS/188407/2020	SARS-CoV-2	0.1834	0.321
SARS-CoV-2/human/TWN/CGMH-CGU-18/2020	SARS-CoV-2	0.1836	0.321
SARS-CoV-2/human/TWN/CGMH-CGU-19/2020	SARS-CoV-2	0.1836	0.321
SARS-CoV-2/human/TWN/CGMH-CGU-20/2020	SARS-CoV-2	0.1836	0.321
SARS-CoV-2/human/USA/CA-CZB-EX00458/2020	SARS-CoV-2	0.1837	0.3208
SARS-CoV-2/human/USA/NY-CDC-SURV0988NYC/2020	SARS-CoV-2	0.1837	0.3212
SARS-CoV-2/human/USA/MI-MDHHS-SC20161/2020	SARS-CoV-2	0.1837	0.3214
SARS-CoV-2/human/USA/MI-MDHHS-SC20175/2020	SARS-CoV-2	0.1838	0.3214
SARS-CoV-2/human/USA/MI-MDHHS-SC20110/2020	SARS-CoV-2	0.1837	0.3213
SARS-CoV-2/human/THA/SI205529-NT/2020	SARS-CoV-2	0.1837	0.3216
SARS-CoV-2/human/THA/SI205929-NT/2020	SARS-CoV-2	0.1836	0.3215
SARS-CoV-2/human/AUS/VIC108/2020	SARS-CoV-2	0.1837	0.3214
SARS-CoV-2/human/AUS/VIC109/2020	SARS-CoV-2	0.1837	0.3214
SARS-CoV-2/human/AUS/VIC110/2020	SARS-CoV-2	0.1837	0.3214
SARS-CoV-2/human/AUS/VIC111/2020	SARS-CoV-2	0.1837	0.3214
SARS-CoV-2/human/AUS/VIC112/2020	SARS-CoV-2	0.1838	0.3213
SARS-CoV-2/human/AUS/VIC113/2020	SARS-CoV-2	0.1838	0.3214
SARS-CoV-2/human/AUS/VIC114/2020	SARS-CoV-2	0.1847	0.3205
SARS-CoV-2/human/AUS/VIC158/2020	SARS-CoV-2	0.1837	0.3215
SARS-CoV-2/human/AUS/VIC159/2020	SARS-CoV-2	0.1843	0.3206
SARS-CoV-2/human/AUS/VIC160/2020	SARS-CoV-2	0.1844	0.3205
SARS-CoV-2/human/AUS/VIC162/2020	SARS-CoV-2	0.184	0.321
SARS-CoV-2/human/AUS/VIC163/2020	SARS-CoV-2	0.1837	0.3214
SARS-CoV-2/human/AUS/VIC165/2020	SARS-CoV-2	0.1844	0.3204
SARS-CoV-2/human/AUS/VIC166/2020	SARS-CoV-2	0.185	0.3203
SARS-CoV-2/human/AUS/VIC167/2020	SARS-CoV-2	0.1842	0.3206
SARS-CoV-2/human/AUS/VIC169/2020	SARS-CoV-2	0.1838	0.3214
SARS-CoV-2/human/AUS/VIC170/2020	SARS-CoV-2	0.1842	0.3205
SARS-CoV-2/human/AUS/VIC171/2020	SARS-CoV-2	0.1838	0.321
SARS-CoV-2/human/AUS/VIC172/2020	SARS-CoV-2	0.1844	0.3205
SARS-CoV-2/human/AUS/VIC173/2020	SARS-CoV-2	0.1837	0.3213
SARS-CoV-2/human/AUS/VIC174/2020	SARS-CoV-2	0.1838	0.3214
SARS-CoV-2/human/AUS/VIC175/2020	SARS-CoV-2	0.1842	0.3206
SARS-CoV-2/human/AUS/VIC176/2020	SARS-CoV-2	0.1838	0.3214
SARS-CoV-2/human/AUS/VIC178/2020	SARS-CoV-2	0.1838	0.3213
SARS-CoV-2/human/AUS/VIC179/2020	SARS-CoV-2	0.1844	0.3204
SARS-CoV-2/human/AUS/VIC330/2020	SARS-CoV-2	0.185	0.3202
SARS-CoV-2/human/AUS/VIC333/2020	SARS-CoV-2	0.1836	0.322
SARS-CoV-2/human/GRC/219_35198/2020	SARS-CoV-2	0.1838	0.3212
SARS-CoV-2/human/GRC/220_35357/2020	SARS-CoV-2	0.1838	0.3212
SARS-CoV-2/human/GRC/45_35378/2020	SARS-CoV-2	0.1838	0.3212
SARS-CoV-2/human/USA/AK015/2020	SARS-CoV-2	0.1838	0.321
SARS-CoV-2/human/USA/AK016/2020	SARS-CoV-2	0.1839	0.3212
SARS-CoV-2/human/DEU/p995/2020	SARS-CoV-2	0.1838	0.3213
hCoV-19/USA/WA-UW-1785/2020	SARS-CoV-2	0.1838	0.3214
hCoV-19/USA/WA-UW-1689/2020	SARS-CoV-2	0.1831	0.321
hCoV-19/USA/WA-UW-1715/2020	SARS-CoV-2	0.1835	0.3213
hCoV-19/USA/WA-UW-1620/2020	SARS-CoV-2	0.1837	0.3213
hCoV-19/USA/WA-UW-1538/2020	SARS-CoV-2	0.1836	0.3211
hCoV-19/USA/WA-UW-1595/2020	SARS-CoV-2	0.1835	0.321
hCoV-19/USA/WA-UW-1575/2020	SARS-CoV-2	0.1833	0.3212
SARS-CoV-2/human/USA/UT-00028/2020	SARS-CoV-2	0.1835	0.3211
SARS-CoV-2/human/USA/UT-00032/2020	SARS-CoV-2	0.1837	0.3208
SARS-CoV-2/human/USA/UT-00033/2020	SARS-CoV-2	0.1835	0.3211
SARS-CoV-2/human/USA/USA-WA_0480/2020	SARS-CoV-2	0.1838	0.3211
SARS-CoV-2/human/USA/USA-WA_0428/2020	SARS-CoV-2	0.1838	0.3211
SARS-CoV-2/human/USA/USA-WA_0427/2020	SARS-CoV-2	0.1838	0.3211
SARS-CoV-2/human/USA/USA-WA_0434/2020	SARS-CoV-2	0.1838	0.3211
SARS-CoV-2/human/USA/USA-WA_0442/2020	SARS-CoV-2	0.1838	0.3211
SARS-CoV-2/human/USA/USA-WA_0418/2020	SARS-CoV-2	0.1837	0.3211
SARS-CoV-2/human/USA/USA-WA_0432/2020	SARS-CoV-2	0.1837	0.3212
SARS-CoV-2/human/USA/USA-WA_0448/2020	SARS-CoV-2	0.1838	0.3211
SARS-CoV-2/human/USA/USA-WA_0478/2020	SARS-CoV-2	0.1838	0.3211
SARS-CoV-2/human/USA/USA-WA_0422/2020	SARS-CoV-2	0.1837	0.3211
SARS-CoV-2/human/USA/USA-WA_0484/2020	SARS-CoV-2	0.1837	0.3211
SARS-CoV-2/human/USA/USA-WA_0429/2020	SARS-CoV-2	0.1838	0.3211
SARS-CoV-2/human/USA/USA-WA_0441/2020	SARS-CoV-2	0.1838	0.3211
SARS-CoV-2/human/USA/USA-WA_0440/2020	SARS-CoV-2	0.1838	0.3211
SARS-CoV-2/human/USA/USA-WA_0711/2020	SARS-CoV-2	0.1837	0.3211
SARS-CoV-2/human/USA/USA-WA_0447/2020	SARS-CoV-2	0.1837	0.3211
SARS-CoV-2/human/USA/NY-PV08428/2020	SARS-CoV-2	0.1836	0.3214
SARS-CoV-2/human/USA/NY-PV08427/2020	SARS-CoV-2	0.1837	0.3214
SARS-CoV-2/human/USA/NY-PV08429/2020	SARS-CoV-2	0.1837	0.3214
SARS-CoV-2/human/USA/NY-PV09119/2020	SARS-CoV-2	0.1837	0.3213
SARS-CoV-2/human/USA/NY-PV09182/2020	SARS-CoV-2	0.1838	0.3213
SARS-CoV-2/human/USA/NY-PV09128/2020	SARS-CoV-2	0.1837	0.3214
SARS-CoV-2/human/USA/NY-PV09120/2020	SARS-CoV-2	0.1837	0.3215
SARS-CoV-2/human/USA/NY-PV09122/2020	SARS-CoV-2	0.1837	0.3214
SARS-CoV-2/human/USA/NY-PV09129/2020	SARS-CoV-2	0.1837	0.3214
SARS-CoV-2/human/USA/NY-PV09132/2020	SARS-CoV-2	0.1837	0.3214
SARS-CoV-2/human/USA/NY-PV09116/2020	SARS-CoV-2	0.184	0.3212
SARS-CoV-2/human/USA/NY-PV09180/2020	SARS-CoV-2	0.1837	0.3214
SARS-CoV-2/human/USA/NY-PV09134/2020	SARS-CoV-2	0.1836	0.3214
SARS-CoV-2/human/USA/NY-PV09123/2020	SARS-CoV-2	0.1837	0.3213
SARS-CoV-2/human/USA/NY-PV09098/2020	SARS-CoV-2	0.1837	0.3214
SARS-CoV-2/human/USA/NY-PV09125/2020	SARS-CoV-2	0.1836	0.3214
SARS-CoV-2/human/USA/NY-PV09181/2020	SARS-CoV-2	0.1839	0.3213
SARS-CoV-2/human/USA/NY-PV09183/2020	SARS-CoV-2	0.1836	0.3214
SARS-CoV-2/human/USA/NY-PV09171/2020	SARS-CoV-2	0.1837	0.3214
SARS-CoV-2/human/USA/NY-PV09172/2020	SARS-CoV-2	0.1837	0.3214
SARS-CoV-2/human/USA/NY-PV09177/2020	SARS-CoV-2	0.1837	0.3213
SARS-CoV-2/human/USA/NY-PV09130/2020	SARS-CoV-2	0.1837	0.3214
SARS-CoV-2/human/USA/NY-PV09169/2020	SARS-CoV-2	0.1837	0.3214
SARS-CoV-2/human/USA/NY-PV09126/2020	SARS-CoV-2	0.1837	0.3215
SARS-CoV-2/human/USA/NY-PV09090/2020	SARS-CoV-2	0.1837	0.3214
SARS-CoV-2/human/USA/NY-PV09115/2020	SARS-CoV-2	0.1837	0.3214
SARS-CoV-2/human/USA/NY-PV09127/2020	SARS-CoV-2	0.1837	0.3214
SARS-CoV-2/human/USA/NY-PV09178/2020	SARS-CoV-2	0.1837	0.3214
SARS-CoV-2/human/USA/NY-PV09189/2020	SARS-CoV-2	0.1837	0.3215
SARS-CoV-2/human/LKA/COV91/2020	SARS-CoV-2	0.1835	0.321
SARS-CoV-2/human/CZE/CzechiaMotol_2174/2020	SARS-CoV-2	0.1836	0.3213
SARS-CoV-2/human/USA/NY-CDC-SURV0982NYC/2020	SARS-CoV-2	0.1835	0.3214
SARS-CoV-2/human/USA/NY-CDC-SURV0983NYC/2020	SARS-CoV-2	0.1836	0.3213
SARS-CoV-2/human/USA/NY-CDC-SURV1000NYC/2020	SARS-CoV-2	0.1837	0.3212
SARS-CoV-2/human/USA/NY-CDC-SURV0985NYC/2020	SARS-CoV-2	0.1837	0.3212
SARS-CoV-2/human/USA/MI-MDHHS-SC20171/2020	SARS-CoV-2	0.1837	0.3214
SARS-CoV-2/human/USA/MI-MDHHS-SC20156/2020	SARS-CoV-2	0.1836	0.3216
SARS-CoV-2/human/THA/SI206587-NT/2020	SARS-CoV-2	0.1837	0.3215
SARS-CoV-2/human/AUS/VIC115/2020	SARS-CoV-2	0.1837	0.3214
SARS-CoV-2/human/AUS/VIC117/2020	SARS-CoV-2	0.1838	0.3214
SARS-CoV-2/human/AUS/VIC184/2020	SARS-CoV-2	0.1836	0.3213
SARS-CoV-2/human/AUS/VIC185/2020	SARS-CoV-2	0.1837	0.3215
SARS-CoV-2/human/AUS/VIC186/2020	SARS-CoV-2	0.1838	0.3214
SARS-CoV-2/human/AUS/VIC187/2020	SARS-CoV-2	0.1843	0.3205
SARS-CoV-2/human/AUS/VIC188/2020	SARS-CoV-2	0.1836	0.3214
SARS-CoV-2/human/AUS/VIC189/2020	SARS-CoV-2	0.184	0.3207
SARS-CoV-2/human/AUS/VIC190/2020	SARS-CoV-2	0.1837	0.3213
SARS-CoV-2/human/AUS/VIC191/2020	SARS-CoV-2	0.1837	0.3214
SARS-CoV-2/human/AUS/VIC192/2020	SARS-CoV-2	0.1838	0.321
SARS-CoV-2/human/AUS/VIC193/2020	SARS-CoV-2	0.1853	0.3198
SARS-CoV-2/human/AUS/VIC194/2020	SARS-CoV-2	0.1846	0.3205
SARS-CoV-2/human/AUS/VIC195/2020	SARS-CoV-2	0.1848	0.3203
SARS-CoV-2/human/AUS/VIC196/2020	SARS-CoV-2	0.1837	0.3214
SARS-CoV-2/human/AUS/VIC197/2020	SARS-CoV-2	0.1849	0.3201
SARS-CoV-2/human/AUS/VIC198/2020	SARS-CoV-2	0.1838	0.3209
SARS-CoV-2/human/AUS/VIC199/2020	SARS-CoV-2	0.1838	0.3214
SARS-CoV-2/human/AUS/VIC201/2020	SARS-CoV-2	0.1837	0.3215
SARS-CoV-2/human/AUS/VIC202/2020	SARS-CoV-2	0.1837	0.3215
SARS-CoV-2/human/AUS/VIC203/2020	SARS-CoV-2	0.1839	0.3213
SARS-CoV-2/human/AUS/VIC204/2020	SARS-CoV-2	0.1837	0.3214
SARS-CoV-2/human/AUS/VIC205/2020	SARS-CoV-2	0.1853	0.3202
SARS-CoV-2/human/AUS/VIC207/2020	SARS-CoV-2	0.1836	0.3215
SARS-CoV-2/human/AUS/VIC334/2020	SARS-CoV-2	0.1838	0.3214
SARS-CoV-2/human/GRC/146_35473/2020	SARS-CoV-2	0.1839	0.3212
SARS-CoV-2/human/GRC/155_35480/2020	SARS-CoV-2	0.1838	0.3212
SARS-CoV-2/human/GRC/226_35576/2020	SARS-CoV-2	0.1838	0.3213
SARS-CoV-2/human/USA/AK013/2020	SARS-CoV-2	0.1838	0.3212
SARS-CoV-2/WA-UW323/human/2020/USA	SARS-CoV-2	0.1835	0.321
SARS-CoV-2/WA-UW339/human/2020/USA	SARS-CoV-2	0.1834	0.321
hCoV-19/USA/VA-DCLS-0034/2020	SARS-CoV-2	0.1834	0.3211
hCoV-19/USA/VA-DCLS-0036/2020	SARS-CoV-2	0.1835	0.3212
hCoV-19/USA/OR-UW-1849/2020	SARS-CoV-2	0.1837	0.3214
hCoV-19/USA/ID-UW-1925/2020	SARS-CoV-2	0.1837	0.3215
hCoV-19/USA/ID-UW-1934/2020	SARS-CoV-2	0.1836	0.3215
hCoV-19/USA/UNKNOWN-UW-1791/2020	SARS-CoV-2	0.1832	0.3208
hCoV-19/USA/WA-UW-1644/2020	SARS-CoV-2	0.1834	0.3211
hCoV-19/USA/WA-UW-1646/2020	SARS-CoV-2	0.1835	0.3213
hCoV-19/USA/WA-UW-1683/2020	SARS-CoV-2	0.1835	0.321
hCoV-19/USA/WA-UW-1688/2020	SARS-CoV-2	0.1837	0.3209
hCoV-19/USA/WA-UW-1661/2020	SARS-CoV-2	0.1833	0.3211
hCoV-19/USA/WA-UW-1666/2020	SARS-CoV-2	0.1832	0.3211
hCoV-19/USA/WA-UW-1656/2020	SARS-CoV-2	0.1834	0.3208
hCoV-19/USA/WA-UW-1672/2020	SARS-CoV-2	0.1834	0.321
hCoV-19/USA/WA-UW-1723/2020	SARS-CoV-2	0.1834	0.321
hCoV-19/USA/WA-UW-1651/2020	SARS-CoV-2	0.1835	0.3213
hCoV-19/USA/WA-UW-1652/2020	SARS-CoV-2	0.1836	0.3214
hCoV-19/USA/WA-UW-1698/2020	SARS-CoV-2	0.1835	0.3211
hCoV-19/USA/WA-UW-1697/2020	SARS-CoV-2	0.1833	0.321
hCoV-19/USA/WA-UW-1716/2020	SARS-CoV-2	0.1836	0.3211
hCoV-19/USA/WA-UW-1712/2020	SARS-CoV-2	0.1837	0.3215
hCoV-19/USA/WA-UW-1765/2020	SARS-CoV-2	0.1835	0.3212
hCoV-19/USA/WA-UW-1718/2020	SARS-CoV-2	0.1833	0.321
hCoV-19/USA/WA-UW-1670/2020	SARS-CoV-2	0.1833	0.3207
hCoV-19/USA/WA-UW-1680/2020	SARS-CoV-2	0.1835	0.3211
hCoV-19/USA/WA-UW-1695/2020	SARS-CoV-2	0.1833	0.3207
hCoV-19/USA/WA-UW-1700/2020	SARS-CoV-2	0.1833	0.321
SARS-CoV-2/human/USA/UT-00020/2020	SARS-CoV-2	0.1836	0.3209
SARS-CoV-2/human/USA/USA-WA_0797/2020	SARS-CoV-2	0.1837	0.3212
SARS-CoV-2/human/USA/USA-WA_0457/2020	SARS-CoV-2	0.1837	0.3211
SARS-CoV-2/human/USA/NY-PV09143/2020	SARS-CoV-2	0.1837	0.3214
SARS-CoV-2/human/USA/NY-PV09145/2020	SARS-CoV-2	0.1837	0.3215
SARS-CoV-2/human/USA/NY-PV09195/2020	SARS-CoV-2	0.1837	0.3214
SARS-CoV-2/human/USA/NJ-PV09072/2020	SARS-CoV-2	0.1837	0.3213
SARS-CoV-2/human/USA/NY-PV09079/2020	SARS-CoV-2	0.1837	0.3213
SARS-CoV-2/human/USA/NY-PV09060/2020	SARS-CoV-2	0.1837	0.3214
SARS-CoV-2/human/USA/NY-PV09142/2020	SARS-CoV-2	0.1837	0.3215
SARS-CoV-2/human/USA/NY-PV09077/2020	SARS-CoV-2	0.1837	0.3214
SARS-CoV-2/human/USA/NY-PV09144/2020	SARS-CoV-2	0.1837	0.3214
SARS-CoV-2/human/USA/NY-PV09075/2020	SARS-CoV-2	0.1837	0.3213
SARS-CoV-2/human/USA/NY-PV09193/2020	SARS-CoV-2	0.1837	0.3214
SARS-CoV-2/human/USA/NY-PV09140/2020	SARS-CoV-2	0.1837	0.3214
SARS-CoV-2/human/USA/NY-PV09064/2020	SARS-CoV-2	0.1836	0.3214
SARS-CoV-2/human/USA/NY-PV09192/2020	SARS-CoV-2	0.1837	0.3214
SARS-CoV-2/human/USA/NY-PV09061/2020	SARS-CoV-2	0.1838	0.3213
SARS-CoV-2/human/USA/NY-PV09063/2020	SARS-CoV-2	0.1838	0.3213
SARS-CoV-2/human/USA/NY-PV09067/2020	SARS-CoV-2	0.1838	0.3213
SARS-CoV-2/human/USA/NY-PV09147/2020	SARS-CoV-2	0.1837	0.3213
SARS-CoV-2/human/USA/NY-PV09190/2020	SARS-CoV-2	0.1837	0.3214
SARS-CoV-2/human/USA/NY-PV09197/2020	SARS-CoV-2	0.1836	0.3214
SARS-CoV-2/human/USA/NY-PV09194/2020	SARS-CoV-2	0.1837	0.3214
SARS-CoV-2/human/USA/NY-PV09135/2020	SARS-CoV-2	0.1837	0.3215
SARS-CoV-2/human/USA/NY-PV09068/2020	SARS-CoV-2	0.1837	0.3214
SARS-CoV-2/human/USA/NY-PV09187/2020	SARS-CoV-2	0.1837	0.3213
SARS-CoV-2/human/USA/NY-PV09186/2020	SARS-CoV-2	0.1837	0.3213
SARS-CoV-2/human/USA/NY-PV09020/2020	SARS-CoV-2	0.1837	0.3214
SARS-CoV-2/human/USA/NY-PV09073/2020	SARS-CoV-2	0.1836	0.3214
SARS-CoV-2/human/USA/NY-PV09137/2020	SARS-CoV-2	0.1837	0.3214
SARS-CoV-2/human/USA/NY-PV09198/2020	SARS-CoV-2	0.1837	0.3214
SARS-CoV-2/human/MYS/189332/2020	SARS-CoV-2	0.1835	0.3209
SARS-CoV-2/human/USA/DC-CDC-9096/2020	SARS-CoV-2	0.1837	0.3212
SARS-CoV-2/human/USA/MI-MDHHS-SC20053/2020	SARS-CoV-2	0.1837	0.3214
SARS-CoV-2/human/IND/GMCTC469/2020	SARS-CoV-2	0.1837	0.3209
SARS-CoV-2/human/USA/MI-MDHHS-SC20137/2020	SARS-CoV-2	0.1836	0.3215
SARS-CoV-2/human/THA/SI206917-NT/2020	SARS-CoV-2	0.1836	0.3214
SARS-CoV-2/human/AUS/VIC123/2020	SARS-CoV-2	0.1849	0.3196
SARS-CoV-2/human/AUS/VIC126/2020	SARS-CoV-2	0.1836	0.3215
SARS-CoV-2/human/AUS/VIC127/2020	SARS-CoV-2	0.1843	0.3206
SARS-CoV-2/human/AUS/VIC128/2020	SARS-CoV-2	0.1837	0.3215
SARS-CoV-2/human/AUS/VIC208/2020	SARS-CoV-2	0.1838	0.3213
SARS-CoV-2/human/AUS/VIC209/2020	SARS-CoV-2	0.1842	0.3205
SARS-CoV-2/human/AUS/VIC211/2020	SARS-CoV-2	0.1842	0.3206
SARS-CoV-2/human/AUS/VIC213/2020	SARS-CoV-2	0.1838	0.3214
SARS-CoV-2/human/AUS/VIC214/2020	SARS-CoV-2	0.1839	0.3213
SARS-CoV-2/human/AUS/VIC215/2020	SARS-CoV-2	0.1838	0.3213
SARS-CoV-2/human/AUS/VIC216/2020	SARS-CoV-2	0.1839	0.3215
SARS-CoV-2/human/AUS/VIC217/2020	SARS-CoV-2	0.1837	0.3213
SARS-CoV-2/human/AUS/VIC218/2020	SARS-CoV-2	0.1837	0.3215
SARS-CoV-2/human/AUS/VIC219/2020	SARS-CoV-2	0.1844	0.3209
SARS-CoV-2/human/AUS/VIC220/2020	SARS-CoV-2	0.1836	0.3216
SARS-CoV-2/human/AUS/VIC222/2020	SARS-CoV-2	0.1837	0.3214
SARS-CoV-2/human/AUS/VIC223/2020	SARS-CoV-2	0.1838	0.3214
SARS-CoV-2/human/AUS/VIC224/2020	SARS-CoV-2	0.1837	0.3214
SARS-CoV-2/human/AUS/VIC225/2020	SARS-CoV-2	0.1838	0.3214
SARS-CoV-2/human/AUS/VIC226/2020	SARS-CoV-2	0.1838	0.3214
SARS-CoV-2/human/AUS/VIC227/2020	SARS-CoV-2	0.1836	0.3215
SARS-CoV-2/human/AUS/VIC228/2020	SARS-CoV-2	0.1838	0.3214
SARS-CoV-2/human/AUS/VIC335/2020	SARS-CoV-2	0.1839	0.3212
SARS-CoV-2/human/AUS/VIC336/2020	SARS-CoV-2	0.1838	0.3213
SARS-CoV-2/human/AUS/VIC337/2020	SARS-CoV-2	0.1839	0.3209
SARS-CoV-2/human/AUS/VIC338/2020	SARS-CoV-2	0.1837	0.3213
SARS-CoV-2/human/AUS/VIC339/2020	SARS-CoV-2	0.1837	0.3214
SARS-CoV-2/human/AUS/VIC340/2020	SARS-CoV-2	0.1836	0.3216
SARS-CoV-2/human/AUS/VIC341/2020	SARS-CoV-2	0.1837	0.3214
SARS-CoV-2/human/AUS/VIC342/2020	SARS-CoV-2	0.1838	0.3215
SARS-CoV-2/human/AUS/VIC344/2020	SARS-CoV-2	0.1837	0.3215
SARS-CoV-2/human/AUS/VIC345/2020	SARS-CoV-2	0.1837	0.3214
SARS-CoV-2/human/AUS/VIC346/2020	SARS-CoV-2	0.1836	0.3215
SARS-CoV-2/human/AUS/VIC347/2020	SARS-CoV-2	0.1837	0.3215
SARS-CoV-2/human/AUS/VIC348/2020	SARS-CoV-2	0.1837	0.3215
SARS-CoV-2/human/AUS/VIC350/2020	SARS-CoV-2	0.1838	0.3213
SARS-CoV-2/human/AUS/VIC351/2020	SARS-CoV-2	0.1836	0.3215
SARS-CoV-2/human/GRC/43_35679/2020	SARS-CoV-2	0.1838	0.3212
SARS-CoV-2/human/GRC/37_35684/2020	SARS-CoV-2	0.1838	0.3212
SARS-CoV-2/human/GRC/154_35632/2020	SARS-CoV-2	0.1838	0.3212
SARS-CoV-2/human/GUM/GU-NHG-03/2020	SARS-CoV-2	0.1836	0.3209
SARS-CoV-2/WA-UW325/human/2020/USA	SARS-CoV-2	0.1836	0.3212
SARS-CoV-2/WA-UW326/human/2020/USA	SARS-CoV-2	0.1834	0.321
SARS-CoV-2/WA-UW336/human/2020/USA	SARS-CoV-2	0.1837	0.3214
hCoV-19/USA/OR-UW-1851/2020	SARS-CoV-2	0.1836	0.3213
hCoV-19/USA/WA-UW-1879/2020	SARS-CoV-2	0.1833	0.321
hCoV-19/USA/WA-UW-1792/2020	SARS-CoV-2	0.1837	0.3214
hCoV-19/USA/WA-UW-1796/2020	SARS-CoV-2	0.1833	0.321
hCoV-19/USA/WA-UW-1784/2020	SARS-CoV-2	0.1838	0.3214
hCoV-19/USA/WA-UW-1728/2020	SARS-CoV-2	0.1835	0.3211
hCoV-19/USA/WA-UW-1726/2020	SARS-CoV-2	0.1836	0.3215
hCoV-19/USA/WA-UW-1744/2020	SARS-CoV-2	0.1835	0.321
hCoV-19/USA/WA-UW-1745/2020	SARS-CoV-2	0.1836	0.3213
hCoV-19/USA/WA-UW-1707/2020	SARS-CoV-2	0.1835	0.3211
hCoV-19/USA/WA-UW-1705/2020	SARS-CoV-2	0.1834	0.3209
hCoV-19/USA/WA-UW-1706/2020	SARS-CoV-2	0.1833	0.321
hCoV-19/USA/WA-UW-1702/2020	SARS-CoV-2	0.1835	0.321
hCoV-19/USA/WA-UW-1724/2020	SARS-CoV-2	0.1835	0.3213
hCoV-19/USA/WA-UW-1731/2020	SARS-CoV-2	0.1836	0.3208
hCoV-19/USA/WA-UW-1772/2020	SARS-CoV-2	0.1834	0.321
hCoV-19/USA/WA-UW-1722/2020	SARS-CoV-2	0.1836	0.3216
hCoV-19/USA/WA-UW-1733/2020	SARS-CoV-2	0.1833	0.321
hCoV-19/USA/WA-UW-1732/2020	SARS-CoV-2	0.1833	0.3213
hCoV-19/USA/WA-UW-1739/2020	SARS-CoV-2	0.1835	0.3213
hCoV-19/USA/WA-UW-1741/2020	SARS-CoV-2	0.1831	0.321
hCoV-19/USA/WA-UW-1750/2020	SARS-CoV-2	0.1835	0.3211
hCoV-19/USA/WA-UW-1735/2020	SARS-CoV-2	0.1833	0.3211
hCoV-19/USA/WA-UW-1753/2020	SARS-CoV-2	0.1835	0.3212
hCoV-19/USA/WA-UW-1756/2020	SARS-CoV-2	0.1833	0.3209
hCoV-19/USA/WA-UW-1762/2020	SARS-CoV-2	0.1835	0.3213
hCoV-19/USA/WA-UW-1758/2020	SARS-CoV-2	0.1834	0.321
hCoV-19/USA/WA-UW-1760/2020	SARS-CoV-2	0.1835	0.3209
SARS-CoV-2/human/USA/UNKNOWN-UW-2069/2020	SARS-CoV-2	0.1835	0.3212
SARS-CoV-2/human/USA/ID-UW-2127/2020	SARS-CoV-2	0.1837	0.3213
SARS-CoV-2/human/USA/NY-PV09019/2020	SARS-CoV-2	0.1837	0.3215
SARS-CoV-2/human/USA/NY-PV09103/2020	SARS-CoV-2	0.1836	0.3215
SARS-CoV-2/human/USA/NY-PV09164/2020	SARS-CoV-2	0.1838	0.3214
SARS-CoV-2/human/USA/NY-PV09301/2020	SARS-CoV-2	0.1837	0.3214
SARS-CoV-2/human/USA/NY-PV09039/2020	SARS-CoV-2	0.1837	0.3213
SARS-CoV-2/human/USA/NY-PV09156/2020	SARS-CoV-2	0.1838	0.3211
SARS-CoV-2/human/USA/NY-PV09056/2020	SARS-CoV-2	0.1837	0.3214
SARS-CoV-2/human/USA/NY-PV09032/2020	SARS-CoV-2	0.1837	0.3213
SARS-CoV-2/human/USA/NY-PV09303/2020	SARS-CoV-2	0.1838	0.3214
SARS-CoV-2/human/USA/NY-PV09199/2020	SARS-CoV-2	0.1836	0.3214
SARS-CoV-2/human/USA/NY-PV09023/2020	SARS-CoV-2	0.1836	0.3215
SARS-CoV-2/human/USA/NY-PV09044/2020	SARS-CoV-2	0.1837	0.3214
SARS-CoV-2/human/USA/NY-PV09037/2020	SARS-CoV-2	0.1837	0.3215
SARS-CoV-2/human/USA/NY-PV09043/2020	SARS-CoV-2	0.1837	0.3213
SARS-CoV-2/human/USA/NY-PV09028/2020	SARS-CoV-2	0.1836	0.3215
SARS-CoV-2/human/USA/NY-PV09045/2020	SARS-CoV-2	0.1836	0.3214
SARS-CoV-2/human/USA/NY-PV09057/2020	SARS-CoV-2	0.1837	0.3214
SARS-CoV-2/human/USA/NY-PV09102/2020	SARS-CoV-2	0.1837	0.3214
SARS-CoV-2/human/USA/NY-PV09029/2020	SARS-CoV-2	0.1837	0.3214
SARS-CoV-2/human/USA/NY-PV09046/2020	SARS-CoV-2	0.1836	0.3214
SARS-CoV-2/human/USA/NY-PV09021/2020	SARS-CoV-2	0.1837	0.3214
SARS-CoV-2/human/USA/NY-PV09304/2020	SARS-CoV-2	0.1837	0.3214
SARS-CoV-2/human/USA/NY-PV09025/2020	SARS-CoV-2	0.1836	0.3214
SARS-CoV-2/human/CZE/CzechiaMotol_2448/2020	SARS-CoV-2	0.1836	0.3213
SARS-CoV-2/human/USA/MI-MDHHS-SC20153/2020	SARS-CoV-2	0.1838	0.3214
SARS-CoV-2/human/AUS/VIC130/2020	SARS-CoV-2	0.1837	0.3214
SARS-CoV-2/human/AUS/VIC131/2020	SARS-CoV-2	0.1836	0.3215
SARS-CoV-2/human/AUS/VIC229/2020	SARS-CoV-2	0.1838	0.3214
SARS-CoV-2/human/AUS/VIC231/2020	SARS-CoV-2	0.1837	0.3214
SARS-CoV-2/human/AUS/VIC232/2020	SARS-CoV-2	0.1836	0.3214
SARS-CoV-2/human/AUS/VIC233/2020	SARS-CoV-2	0.1839	0.3211
SARS-CoV-2/human/AUS/VIC234/2020	SARS-CoV-2	0.1836	0.3214
SARS-CoV-2/human/AUS/VIC236/2020	SARS-CoV-2	0.1837	0.3214
SARS-CoV-2/human/AUS/VIC237/2020	SARS-CoV-2	0.1837	0.3214
SARS-CoV-2/human/AUS/VIC238/2020	SARS-CoV-2	0.1839	0.3212
SARS-CoV-2/human/AUS/VIC239/2020	SARS-CoV-2	0.1839	0.3213
SARS-CoV-2/human/AUS/VIC240/2020	SARS-CoV-2	0.1838	0.3213
SARS-CoV-2/human/AUS/VIC241/2020	SARS-CoV-2	0.1837	0.3214
SARS-CoV-2/human/AUS/VIC243/2020	SARS-CoV-2	0.1836	0.3215
SARS-CoV-2/human/AUS/VIC244/2020	SARS-CoV-2	0.1837	0.3213
SARS-CoV-2/human/AUS/VIC245/2020	SARS-CoV-2	0.1837	0.3214
SARS-CoV-2/human/AUS/VIC246/2020	SARS-CoV-2	0.1837	0.3214
SARS-CoV-2/human/AUS/VIC247/2020	SARS-CoV-2	0.1841	0.321
SARS-CoV-2/human/AUS/VIC248/2020	SARS-CoV-2	0.1836	0.3215
SARS-CoV-2/human/AUS/VIC249/2020	SARS-CoV-2	0.1837	0.3214
SARS-CoV-2/human/AUS/VIC250/2020	SARS-CoV-2	0.1837	0.3215
SARS-CoV-2/human/AUS/VIC251/2020	SARS-CoV-2	0.1836	0.3215
SARS-CoV-2/human/AUS/VIC252/2020	SARS-CoV-2	0.1837	0.3215
SARS-CoV-2/human/AUS/VIC253/2020	SARS-CoV-2	0.1836	0.3215
SARS-CoV-2/human/AUS/VIC254/2020	SARS-CoV-2	0.1836	0.3215
SARS-CoV-2/human/AUS/VIC256/2020	SARS-CoV-2	0.1836	0.3215
SARS-CoV-2/human/AUS/VIC257/2020	SARS-CoV-2	0.1836	0.3215
SARS-CoV-2/human/AUS/VIC258/2020	SARS-CoV-2	0.1836	0.3215
SARS-CoV-2/human/AUS/VIC259/2020	SARS-CoV-2	0.1837	0.3215
SARS-CoV-2/human/AUS/VIC260/2020	SARS-CoV-2	0.1835	0.3216
SARS-CoV-2/human/AUS/VIC261/2020	SARS-CoV-2	0.1837	0.3214
SARS-CoV-2/human/AUS/VIC262/2020	SARS-CoV-2	0.1837	0.3221
SARS-CoV-2/human/AUS/VIC263/2020	SARS-CoV-2	0.1836	0.3215
SARS-CoV-2/human/AUS/VIC353/2020	SARS-CoV-2	0.1837	0.3214
SARS-CoV-2/human/AUS/VIC354/2020	SARS-CoV-2	0.1836	0.3215
SARS-CoV-2/human/AUS/VIC355/2020	SARS-CoV-2	0.184	0.3212
SARS-CoV-2/human/AUS/VIC356/2020	SARS-CoV-2	0.1837	0.3214
SARS-CoV-2/human/AUS/VIC357/2020	SARS-CoV-2	0.1837	0.3214
SARS-CoV-2/human/USA/AK037/2020	SARS-CoV-2	0.1839	0.3212
SARS-CoV-2/WA-UW303/human/2020/USA	SARS-CoV-2	0.1837	0.3211
SARS-CoV-2/WA-UW313/human/2020/USA	SARS-CoV-2	0.1835	0.3215
SARS-CoV-2/WA-UW315/human/2020/USA	SARS-CoV-2	0.1836	0.3209
SARS-CoV-2/WA-UW332/human/2020/USA	SARS-CoV-2	0.1835	0.321
hCoV-19/USA/VA-DCLS-0039/2020	SARS-CoV-2	0.1835	0.321
hCoV-19/USA/VA-DCLS-0040/2020	SARS-CoV-2	0.1835	0.321
hCoV-19/USA/ID-UW-1938/2020	SARS-CoV-2	0.1838	0.3214
hCoV-19/USA/WA-UW-1907/2020	SARS-CoV-2	0.1835	0.3215
hCoV-19/USA/WA-UW-1917/2020	SARS-CoV-2	0.1835	0.3214
hCoV-19/USA/WA-UW-1774/2020	SARS-CoV-2	0.1836	0.321
hCoV-19/USA/WA-UW-1775/2020	SARS-CoV-2	0.1837	0.3214
hCoV-19/USA/WA-UW-1778/2020	SARS-CoV-2	0.1834	0.321
hCoV-19/USA/WA-UW-1797/2020	SARS-CoV-2	0.1834	0.3211
hCoV-19/USA/WA-UW-1779/2020	SARS-CoV-2	0.1835	0.3212
hCoV-19/USA/WA-UW-1782/2020	SARS-CoV-2	0.1835	0.3211
hCoV-19/USA/WA-UW-1799/2020	SARS-CoV-2	0.1838	0.3213
hCoV-19/USA/WA-UW-1805/2020	SARS-CoV-2	0.1836	0.321
hCoV-19/USA/UNKNOWN-UW-1817/2020	SARS-CoV-2	0.1835	0.3211
hCoV-19/USA/UNKNOWN-UW-1816/2020	SARS-CoV-2	0.1836	0.3214
hCoV-19/USA/WA-UW-1828/2020	SARS-CoV-2	0.1836	0.3215
hCoV-19/USA/WA-UW-1831/2020	SARS-CoV-2	0.1833	0.3211
hCoV-19/USA/WA-UW-1822/2020	SARS-CoV-2	0.1833	0.321
hCoV-19/USA/WA-UW-1770/2020	SARS-CoV-2	0.1833	0.3211
SARS-CoV-2/human/USA/NY-PV09154/2020	SARS-CoV-2	0.1838	0.3213
SARS-CoV-2/human/USA/NY-PV09305/2020	SARS-CoV-2	0.1838	0.3214
SARS-CoV-2/human/USA/NY-PV09153/2020	SARS-CoV-2	0.1837	0.3213
SARS-CoV-2/human/USA/NY-PV09307/2020	SARS-CoV-2	0.1837	0.3214
SARS-CoV-2/human/USA/NY-PV09157/2020	SARS-CoV-2	0.1837	0.3215
SARS-CoV-2/human/USA/NY-PV09165/2020	SARS-CoV-2	0.1837	0.3214
SARS-CoV-2/human/USA/NY-PV09308/2020	SARS-CoV-2	0.1837	0.3213
SARS-CoV-2/human/USA/NY-PV09309/2020	SARS-CoV-2	0.1837	0.3214
SARS-CoV-2/human/USA/NY-PV09151/2020	SARS-CoV-2	0.1837	0.3213
SARS-CoV-2/human/USA/NY-PV09168/2020	SARS-CoV-2	0.1836	0.3215
SARS-CoV-2/human/USA/NY-PV09158/2020	SARS-CoV-2	0.1836	0.3215
SARS-CoV-2/human/USA/DC-CDC-9092/2020	SARS-CoV-2	0.1837	0.3213
SARS-CoV-2/human/USA/MI-MDHHS-SC20107/2020	SARS-CoV-2	0.1836	0.3215
SARS-CoV-2/human/USA/MI-MDHHS-SC20160/2020	SARS-CoV-2	0.1838	0.3213
SARS-CoV-2/human/USA/MI-MDHHS-SC20132/2020	SARS-CoV-2	0.1838	0.3214
SARS-CoV-2/human/AUS/VIC134/2020	SARS-CoV-2	0.1836	0.3215
SARS-CoV-2/human/AUS/VIC135/2020	SARS-CoV-2	0.1837	0.3214
SARS-CoV-2/human/AUS/VIC136/2020	SARS-CoV-2	0.1837	0.3214
SARS-CoV-2/human/AUS/VIC137/2020	SARS-CoV-2	0.1836	0.3216
SARS-CoV-2/human/AUS/VIC264/2020	SARS-CoV-2	0.1837	0.3214
SARS-CoV-2/human/AUS/VIC265/2020	SARS-CoV-2	0.1838	0.3213
SARS-CoV-2/human/AUS/VIC266/2020	SARS-CoV-2	0.1838	0.3214
SARS-CoV-2/human/AUS/VIC267/2020	SARS-CoV-2	0.1837	0.3215
SARS-CoV-2/human/AUS/VIC268/2020	SARS-CoV-2	0.1837	0.3214
SARS-CoV-2/human/AUS/VIC269/2020	SARS-CoV-2	0.1837	0.3213
SARS-CoV-2/human/AUS/VIC270/2020	SARS-CoV-2	0.1837	0.3214
SARS-CoV-2/human/AUS/VIC271/2020	SARS-CoV-2	0.1837	0.3214
SARS-CoV-2/human/AUS/VIC272/2020	SARS-CoV-2	0.1839	0.3213
SARS-CoV-2/human/AUS/VIC273/2020	SARS-CoV-2	0.1836	0.3215
SARS-CoV-2/human/AUS/VIC274/2020	SARS-CoV-2	0.1839	0.3212
SARS-CoV-2/human/AUS/VIC275/2020	SARS-CoV-2	0.1837	0.3214
SARS-CoV-2/human/AUS/VIC276/2020	SARS-CoV-2	0.1836	0.3214
SARS-CoV-2/human/AUS/VIC277/2020	SARS-CoV-2	0.1837	0.3213
SARS-CoV-2/human/AUS/VIC278/2020	SARS-CoV-2	0.1837	0.3214
SARS-CoV-2/human/AUS/VIC279/2020	SARS-CoV-2	0.1838	0.3213
SARS-CoV-2/human/AUS/VIC280/2020	SARS-CoV-2	0.1837	0.3216
SARS-CoV-2/human/AUS/VIC283/2020	SARS-CoV-2	0.1837	0.3214
SARS-CoV-2/human/AUS/VIC284/2020	SARS-CoV-2	0.1836	0.3215
SARS-CoV-2/human/AUS/VIC285/2020	SARS-CoV-2	0.1837	0.3214
SARS-CoV-2/human/AUS/VIC286/2020	SARS-CoV-2	0.1837	0.3214
SARS-CoV-2/human/AUS/VIC287/2020	SARS-CoV-2	0.1837	0.3215
SARS-CoV-2/human/AUS/VIC288/2020	SARS-CoV-2	0.1837	0.3214
SARS-CoV-2/human/AUS/VIC289/2020	SARS-CoV-2	0.1837	0.3214
SARS-CoV-2/human/AUS/VIC362/2020	SARS-CoV-2	0.1837	0.3214
SARS-CoV-2/human/AUS/VIC364/2020	SARS-CoV-2	0.1837	0.3213
SARS-CoV-2/human/AUS/VIC365/2020	SARS-CoV-2	0.1837	0.3214
SARS-CoV-2/human/AUS/VIC366/2020	SARS-CoV-2	0.1837	0.3214
SARS-CoV-2/human/AUS/VIC367/2020	SARS-CoV-2	0.1838	0.3213
SARS-CoV-2/human/AUS/VIC368/2020	SARS-CoV-2	0.1835	0.3225
SARS-CoV-2/human/AUS/VIC373/2020	SARS-CoV-2	0.1838	0.3213
SARS-CoV-2/human/AUS/VIC375/2020	SARS-CoV-2	0.1835	0.3224
SARS-CoV-2/human/AUS/VIC376/2020	SARS-CoV-2	0.1836	0.3216
SARS-CoV-2/human/AUS/VIC377/2020	SARS-CoV-2	0.1836	0.3219
SARS-CoV-2/human/GRC/48_35910/2020	SARS-CoV-2	0.1838	0.3212
SARS-CoV-2/Hu/Kng/19-865	SARS-CoV-2	0.1837	0.3211
SARS-CoV-2/WA-UW305/human/2020/USA	SARS-CoV-2	0.1835	0.3214
hCoV-19/USA/VA-DCLS-0038/2020	SARS-CoV-2	0.1835	0.321
hCoV-19/USA/WA-UW-1850/2020	SARS-CoV-2	0.1836	0.3212
hCoV-19/USA/WA-UW-1868/2020	SARS-CoV-2	0.1835	0.321
hCoV-19/USA/WA-UW-1864/2020	SARS-CoV-2	0.1836	0.3213
hCoV-19/USA/WA-UW-1863/2020	SARS-CoV-2	0.1836	0.3213
hCoV-19/USA/WA-UW-1843/2020	SARS-CoV-2	0.1836	0.321
hCoV-19/USA/WA-UW-1860/2020	SARS-CoV-2	0.1836	0.3212
hCoV-19/USA/WA-UW-1854/2020	SARS-CoV-2	0.1833	0.3211
hCoV-19/USA/WA-UW-1870/2020	SARS-CoV-2	0.1834	0.3212
hCoV-19/USA/WA-UW-1872/2020	SARS-CoV-2	0.1837	0.3215
hCoV-19/USA/WA-UW-1919/2020	SARS-CoV-2	0.1836	0.3214
hCoV-19/USA/WA-UW-1913/2020	SARS-CoV-2	0.1836	0.321
hCoV-19/USA/WA-UW-1920/2020	SARS-CoV-2	0.1833	0.3211
hCoV-19/USA/WA-UW-1904/2020	SARS-CoV-2	0.1834	0.3215
hCoV-19/USA/OR-UW-1885/2020	SARS-CoV-2	0.1836	0.3212
hCoV-19/USA/WA-UW-1888/2020	SARS-CoV-2	0.1834	0.3214
hCoV-19/USA/WA-UW-1865/2020	SARS-CoV-2	0.1836	0.3216
hCoV-19/USA/WA-UW-1801/2020	SARS-CoV-2	0.1836	0.3213
hCoV-19/USA/WA-UW-1840/2020	SARS-CoV-2	0.1834	0.3211
SARS-CoV-2/human/USA/WA-UW-2169/2020	SARS-CoV-2	0.1832	0.3215
SARS-CoV-2/human/USA/WA-UW-2078/2020	SARS-CoV-2	0.1836	0.3213
SARS-CoV-2/human/USA/UNKNOWN-UW-2139/2020	SARS-CoV-2	0.1836	0.3211
SARS-CoV-2/human/USA/ID-UW-2160/2020	SARS-CoV-2	0.1838	0.3213
SARS-CoV-2/human/USA/WA-UW-2228/2020	SARS-CoV-2	0.1836	0.321
SARS-CoV-2/human/USA/ID-UW-2174/2020	SARS-CoV-2	0.1834	0.3211
SARS-CoV-2/human/USA/ID-UW-2255/2020	SARS-CoV-2	0.1837	0.3215
SARS-CoV-2/human/USA/WA-UW-2258/2020	SARS-CoV-2	0.1836	0.321
SARS-CoV-2/human/USA/VA-DCLS-0041/2020	SARS-CoV-2	0.1833	0.3212
SARS-CoV-2/human/USA/LA-CDC-1894/2020	SARS-CoV-2	0.1836	0.3213
SARS-CoV-2/human/USA/CA-CZB-EX00703/2020	SARS-CoV-2	0.1836	0.321
SARS-CoV-2/human/USA/CA-CZB-EX00709/2020	SARS-CoV-2	0.1836	0.3211
SARS-CoV-2/human/USA/CA-CZB-EX00713/2020	SARS-CoV-2	0.1838	0.3212
SARS-CoV-2/human/USA/CA-CZB-EX00705/2020	SARS-CoV-2	0.1837	0.3213
SARS-CoV-2/human/USA/CA-CZB-EX00706/2020	SARS-CoV-2	0.1839	0.3211
SARS-CoV-2/human/USA/CA-CZB-EX00707/2020	SARS-CoV-2	0.1838	0.3213
SARS-CoV-2/human/USA/CA-CZB-EX00701/2020	SARS-CoV-2	0.1837	0.3213
SARS-CoV-2/human/USA/CA-CZB-EX00710/2020	SARS-CoV-2	0.1837	0.3214
SARS-CoV2/human/USA/PR-CDC-S1/2020	SARS-CoV-2	0.1836	0.3213
SARS-CoV2/human/USA/PR-CDC-S3/2020	SARS-CoV-2	0.1836	0.3213
SARS-CoV2/human/USA/PR-CDC-S5/2020	SARS-CoV-2	0.1835	0.3214
SARS-CoV2/human/USA/PR-CDC-S9/2020	SARS-CoV-2	0.1834	0.3215
SARS-CoV-2/human/USA/MI-MDHHS-SC20117/2020	SARS-CoV-2	0.1837	0.3213
SARS-CoV-2/human/USA/MI-MDHHS-SC20149/2020	SARS-CoV-2	0.1837	0.3215
SARS-CoV-2/human/USA/MI-MDHHS-SC20183/2020	SARS-CoV-2	0.1836	0.3215
SARS-CoV-2/human/USA/MI-MDHHS-SC20152/2020	SARS-CoV-2	0.1837	0.3215
SARS-CoV-2/human/AUS/VIC292/2020	SARS-CoV-2	0.1836	0.3215
SARS-CoV-2/human/AUS/VIC293/2020	SARS-CoV-2	0.1838	0.3213
SARS-CoV-2/human/AUS/VIC294/2020	SARS-CoV-2	0.1838	0.3214
SARS-CoV-2/human/AUS/VIC295/2020	SARS-CoV-2	0.1836	0.3215
SARS-CoV-2/human/AUS/VIC296/2020	SARS-CoV-2	0.1837	0.3214
SARS-CoV-2/human/AUS/VIC297/2020	SARS-CoV-2	0.1835	0.322
SARS-CoV-2/human/AUS/VIC298/2020	SARS-CoV-2	0.1837	0.3215
SARS-CoV-2/human/AUS/VIC299/2020	SARS-CoV-2	0.1839	0.3213
SARS-CoV-2/human/AUS/VIC300/2020	SARS-CoV-2	0.1837	0.3215
SARS-CoV-2/human/AUS/VIC301/2020	SARS-CoV-2	0.1851	0.3201
SARS-CoV-2/human/AUS/VIC302/2020	SARS-CoV-2	0.1836	0.3215
SARS-CoV-2/human/AUS/VIC303/2020	SARS-CoV-2	0.1837	0.3215
SARS-CoV-2/human/AUS/VIC304/2020	SARS-CoV-2	0.1836	0.3215
SARS-CoV-2/human/AUS/VIC305/2020	SARS-CoV-2	0.1837	0.3216
SARS-CoV-2/human/AUS/VIC306/2020	SARS-CoV-2	0.1835	0.3223
SARS-CoV-2/human/AUS/VIC307/2020	SARS-CoV-2	0.1835	0.3219
SARS-CoV-2/human/AUS/VIC308/2020	SARS-CoV-2	0.1871	0.317
SARS-CoV-2/human/AUS/VIC309/2020	SARS-CoV-2	0.1837	0.3214
SARS-CoV-2/human/AUS/VIC310/2020	SARS-CoV-2	0.1837	0.3214
SARS-CoV-2/human/AUS/VIC311/2020	SARS-CoV-2	0.1838	0.3214
SARS-CoV-2/human/AUS/VIC312/2020	SARS-CoV-2	0.1837	0.3215
SARS-CoV-2/human/AUS/VIC381/2020	SARS-CoV-2	0.1849	0.3202
SARS-CoV-2/human/AUS/VIC382/2020	SARS-CoV-2	0.1834	0.3228
SARS-CoV-2/human/AUS/VIC383/2020	SARS-CoV-2	0.1841	0.3209
SARS-CoV-2/human/AUS/VIC384/2020	SARS-CoV-2	0.1842	0.3209
SARS-CoV-2/human/AUS/VIC385/2020	SARS-CoV-2	0.1836	0.3225
SARS-CoV-2/human/AUS/VIC387/2020	SARS-CoV-2	0.1837	0.3218
SARS-CoV-2/human/AUS/VIC389/2020	SARS-CoV-2	0.1835	0.3228
SARS-CoV-2/human/AUS/VIC492/2020	SARS-CoV-2	0.1837	0.3233
SARS-CoV-2/human/AUS/VIC498/2020	SARS-CoV-2	0.1834	0.3225
SARS-CoV-2/human/AUS/VIC504/2020	SARS-CoV-2	0.1839	0.3213
SARS-CoV-2/human/AUS/VIC520/2020	SARS-CoV-2	0.1834	0.3227
SARS-CoV-2/human/AUS/VIC530/2020	SARS-CoV-2	0.184	0.3211
SARS-CoV-2/human/AUS/VIC532/2020	SARS-CoV-2	0.184	0.3211
SARS-CoV-2/human/AUS/VIC538/2020	SARS-CoV-2	0.1842	0.3213
SARS-CoV-2/human/GRC/50_36277/2020	SARS-CoV-2	0.1839	0.3212
SARS-CoV-2/human/GRC/38_36178/2020	SARS-CoV-2	0.1838	0.3213
SARS-CoV-2/human/GRC/44_36073/2020	SARS-CoV-2	0.1838	0.3212
SARS-CoV-2/human/GRC/46_36230/2020	SARS-CoV-2	0.1838	0.3212
SARS-CoV-2/human/GRC/47_36060/2020	SARS-CoV-2	0.1838	0.3213
SARS-CoV-2/human/GRC/40_36244/2020	SARS-CoV-2	0.1838	0.3213
SARS-CoV-2/human/GRC/42_36236/2020	SARS-CoV-2	0.1838	0.3212
SARS-CoV-2/human/USA/AK034/2020	SARS-CoV-2	0.1836	0.321
SARS-CoV-2/human/USA/AK041/2020	SARS-CoV-2	0.1838	0.3213
SARS-CoV-2/human/USA/CA-CDC-0139/2020	SARS-CoV-2	0.1837	0.3208
SARS-CoV-2/WA-UW308/human/2020/USA	SARS-CoV-2	0.1836	0.3208
SARS-CoV-2/WA-UW314/human/2020/USA	SARS-CoV-2	0.1836	0.3209
SARS-CoV-2/WA-UW324/human/2020/USA	SARS-CoV-2	0.1837	0.321
SARS-CoV-2/WA-UW330/human/2020/USA	SARS-CoV-2	0.1836	0.321
SARS-CoV-2/WA-UW331/human/2020/USA	SARS-CoV-2	0.1833	0.3209
SARS-CoV-2/WA-UW333/human/2020/USA	SARS-CoV-2	0.1835	0.3213
SARS-CoV-2/WA-UW335/human/2020/USA	SARS-CoV-2	0.1833	0.321
SARS-CoV-2/WA-UW338/human/2020/USA	SARS-CoV-2	0.1836	0.321
SARS-CoV-2/WA-UW342/human/2020/USA	SARS-CoV-2	0.1833	0.3209
SARS-CoV-2/WA-UW348/human/2020/USA	SARS-CoV-2	0.1833	0.3211
SARS-CoV-2/WA-UW349/human/2020/USA	SARS-CoV-2	0.1837	0.3209
SARS-CoV-2/WA-UW353/human/2020/USA	SARS-CoV-2	0.1836	0.3214
SARS-CoV-2/WA-UW357/human/2020/USA	SARS-CoV-2	0.1835	0.321
SARS-CoV-2/WA-UW358/human/2020/USA	SARS-CoV-2	0.1834	0.3211
SARS-CoV-2/WA-UW368/human/2020/USA	SARS-CoV-2	0.1835	0.321
SARS-CoV-2/WA-UW371/human/2020/USA	SARS-CoV-2	0.1836	0.3213
SARS-CoV-2/WA-UW372/human/2020/USA	SARS-CoV-2	0.1838	0.3214
SARS-CoV-2/WA-UW374/human/2020/USA	SARS-CoV-2	0.1836	0.3214
SARS-CoV-2/WA-UW380/human/2020/USA	SARS-CoV-2	0.1836	0.3209
hCoV-19/USA/WA-UW-2006/2020	SARS-CoV-2	0.1837	0.3214
hCoV-19/USA/WA-UW-1994/2020	SARS-CoV-2	0.1834	0.3215
hCoV-19/USA/WA-UW-1998/2020	SARS-CoV-2	0.1835	0.3213
hCoV-19/USA/WA-UW-1977/2020	SARS-CoV-2	0.1837	0.3215
hCoV-19/USA/WA-UW-1986/2020	SARS-CoV-2	0.1837	0.3214
hCoV-19/USA/WA-UW-2016/2020	SARS-CoV-2	0.1834	0.3212
hCoV-19/USA/WA-UW-2009/2020	SARS-CoV-2	0.1834	0.3211
hCoV-19/USA/WA-UW-2008/2020	SARS-CoV-2	0.1833	0.3211
hCoV-19/USA/WA-UW-1878/2020	SARS-CoV-2	0.1836	0.3212
hCoV-19/USA/WA-UW-1930/2020	SARS-CoV-2	0.1835	0.3216
hCoV-19/USA/WA-UW-1877/2020	SARS-CoV-2	0.1834	0.3214
hCoV-19/USA/WA-UW-1881/2020	SARS-CoV-2	0.1835	0.3212
hCoV-19/USA/WA-UW-1880/2020	SARS-CoV-2	0.1836	0.3212
hCoV-19/USA/WA-UW-1955/2020	SARS-CoV-2	0.1835	0.3211
hCoV-19/USA/WA-UW-1956/2020	SARS-CoV-2	0.1835	0.3211
hCoV-19/USA/WA-UW-1921/2020	SARS-CoV-2	0.1835	0.3212
hCoV-19/USA/WA-UW-1890/2020	SARS-CoV-2	0.1834	0.3211
hCoV-19/USA/WA-UW-1928/2020	SARS-CoV-2	0.1836	0.3215
hCoV-19/USA/WA-UW-1944/2020	SARS-CoV-2	0.1837	0.3214
hCoV-19/USA/WA-UW-1954/2020	SARS-CoV-2	0.1836	0.3216
hCoV-19/USA/WA-UW-1984/2020	SARS-CoV-2	0.1836	0.3214
SARS-CoV-2/human/USA/UT-00015/2020	SARS-CoV-2	0.1836	0.321
SARS-CoV-2/human/USA/WA-UW-2091/2020	SARS-CoV-2	0.1837	0.3213
SARS-CoV-2/human/USA/WA-UW-2108/2020	SARS-CoV-2	0.1838	0.3214
SARS-CoV-2/human/USA/WA-UW-2104/2020	SARS-CoV-2	0.1833	0.3211
SARS-CoV-2/human/USA/WA-UW-2137/2020	SARS-CoV-2	0.1837	0.3213
SARS-CoV-2/human/USA/ID-UW-2134/2020	SARS-CoV-2	0.1835	0.3212
SARS-CoV-2/human/USA/WA-UW-2249/2020	SARS-CoV-2	0.1836	0.321
SARS-CoV-2/human/USA/WA-UW-2247/2020	SARS-CoV-2	0.1838	0.3211
SARS-CoV-2/human/USA/WA-UW-2250/2020	SARS-CoV-2	0.1832	0.3209
SARS-CoV-2/human/USA/WA-UW-2180/2020	SARS-CoV-2	0.1836	0.3213
SARS-CoV-2/human/USA/WA-UW-2234/2020	SARS-CoV-2	0.1835	0.3213
SARS-CoV-2/human/USA/WA-UW-2253/2020	SARS-CoV-2	0.1835	0.3211
SARS-CoV-2/human/USA/WA-UW-2238/2020	SARS-CoV-2	0.1839	0.321
SARS-CoV-2/human/USA/WA-UW-2235/2020	SARS-CoV-2	0.1835	0.3213
SARS-CoV-2/human/ESP/VH198152683/2020	SARS-CoV-2	0.1836	0.3209
SARS-CoV-2/human/USA/CA-CZB-59X002/2020	SARS-CoV-2	0.1838	0.3212
SARS-CoV-2/human/USA/CA-CZB-59X001/2020	SARS-CoV-2	0.1839	0.3211
SARS-CoV2/human/USA/PR-CDC-S6/2020	SARS-CoV-2	0.1836	0.3213
SARS-CoV2/human/USA/PR-CDC-S7/2020	SARS-CoV-2	0.1836	0.3213
SARS-CoV2/human/USA/PR-CDC-S11/2020	SARS-CoV-2	0.1836	0.3213
SARS-CoV-2/human/USA/MI-MDHHS-SC20148/2020	SARS-CoV-2	0.1837	0.3214
SARS-CoV-2/human/USA/MI-MDHHS-SC20134/2020	SARS-CoV-2	0.1837	0.3214
SARS-CoV-2/human/USA/MI-MDHHS-SC20138/2020	SARS-CoV-2	0.1839	0.3212
SARS-CoV-2/human/USA/MI-MDHHS-SC20124/2020	SARS-CoV-2	0.1838	0.3214
SARS-CoV-2/human/USA/MI-MDHHS-SC20180/2020	SARS-CoV-2	0.1838	0.3213
SARS-CoV-2/human/USA/MI-MDHHS-SC20116/2020	SARS-CoV-2	0.1838	0.3213
SARS-CoV-2/human/USA/MI-MDHHS-SC20142/2020	SARS-CoV-2	0.1837	0.3214
SARS-CoV-2/human/USA/MI-MDHHS-SC20140/2020	SARS-CoV-2	0.1837	0.3213
SARS-CoV-2/human/AUS/VIC313/2020	SARS-CoV-2	0.1848	0.3234
SARS-CoV-2/human/AUS/VIC314/2020	SARS-CoV-2	0.1873	0.3181
SARS-CoV-2/human/AUS/VIC315/2020	SARS-CoV-2	0.1837	0.3215
SARS-CoV-2/human/AUS/VIC316/2020	SARS-CoV-2	0.1838	0.3213
SARS-CoV-2/human/AUS/VIC317/2020	SARS-CoV-2	0.1838	0.3213
SARS-CoV-2/human/AUS/VIC318/2020	SARS-CoV-2	0.1839	0.3213
SARS-CoV-2/human/AUS/VIC319/2020	SARS-CoV-2	0.1837	0.3214
SARS-CoV-2/human/AUS/VIC320/2020	SARS-CoV-2	0.1837	0.3214
SARS-CoV-2/human/AUS/VIC321/2020	SARS-CoV-2	0.1837	0.3215
SARS-CoV-2/human/AUS/VIC322/2020	SARS-CoV-2	0.1838	0.3213
SARS-CoV-2/human/AUS/VIC323/2020	SARS-CoV-2	0.1837	0.3214
SARS-CoV-2/human/AUS/VIC324/2020	SARS-CoV-2	0.1838	0.3214
SARS-CoV-2/human/AUS/VIC325/2020	SARS-CoV-2	0.1838	0.3214
SARS-CoV-2/human/AUS/VIC326/2020	SARS-CoV-2	0.1839	0.3214
SARS-CoV-2/human/AUS/VIC394/2020	SARS-CoV-2	0.1839	0.3216
SARS-CoV-2/human/AUS/VIC395/2020	SARS-CoV-2	0.1834	0.3232
SARS-CoV-2/human/AUS/VIC398/2020	SARS-CoV-2	0.1837	0.3215
SARS-CoV-2/human/AUS/VIC399/2020	SARS-CoV-2	0.1844	0.3216
SARS-CoV-2/human/AUS/VIC402/2020	SARS-CoV-2	0.1832	0.325
SARS-CoV-2/human/AUS/VIC404/2020	SARS-CoV-2	0.1837	0.3217
SARS-CoV-2/human/AUS/VIC449/2020	SARS-CoV-2	0.184	0.3212
SARS-CoV-2/human/AUS/VIC500/2020	SARS-CoV-2	0.1837	0.3215
SARS-CoV-2/human/AUS/VIC527/2020	SARS-CoV-2	0.1841	0.3211
SARS-CoV-2/human/AUS/VIC531/2020	SARS-CoV-2	0.1839	0.3212
SARS-CoV-2/human/AUS/VIC536/2020	SARS-CoV-2	0.1836	0.323
SARS-CoV-2/human/AUS/VIC541/2020	SARS-CoV-2	0.1835	0.3224
SARS-CoV-2/human/AUS/VIC563/2020	SARS-CoV-2	0.1839	0.321
SARS-CoV-2/human/AUS/VIC646/2020	SARS-CoV-2	0.1837	0.3215
SARS-CoV-2/human/AUS/VIC807/2020	SARS-CoV-2	0.1836	0.3216
SARS-CoV-2/human/AUS/VIC912/2020	SARS-CoV-2	0.184	0.321
SARS-CoV-2/human/IND/GMC-KP1125/2020	SARS-CoV-2	0.1836	0.3209
SARS-CoV-2/human/GRC/34_36284/2020	SARS-CoV-2	0.1839	0.3211
SARS-CoV-2/human/GUM/GU-NHG-02/2020	SARS-CoV-2	0.1835	0.321
SARS-CoV-2/human/USA/AK040/2020	SARS-CoV-2	0.1838	0.3213
SARS-CoV-2/human/USA/AK118/2020	SARS-CoV-2	0.1838	0.3213
SARS-CoV-2/human/USA/AK122/2020	SARS-CoV-2	0.1837	0.3213
hCoV-19/USA/VA-DCLS-0042/2020	SARS-CoV-2	0.1834	0.3211
SARS-CoV-2/ENV/USA/UF-3/2020	SARS-CoV-2	0.1838	0.321
SARS-CoV-2/human/USA/WA-UW-2131/2020	SARS-CoV-2	0.1833	0.3211
SARS-CoV-2/human/USA/WA-UW-2087/2020	SARS-CoV-2	0.1835	0.321
SARS-CoV-2/human/USA/WA-UW-2132/2020	SARS-CoV-2	0.1834	0.3215
SARS-CoV-2/human/USA/WA-UW-2119/2020	SARS-CoV-2	0.1837	0.3214
SARS-CoV-2/human/USA/WA-UW-2094/2020	SARS-CoV-2	0.1833	0.3209
SARS-CoV-2/human/USA/WA-UW-2112/2020	SARS-CoV-2	0.1835	0.3209
SARS-CoV-2/human/USA/WA-UW-2100/2020	SARS-CoV-2	0.1832	0.3215
SARS-CoV-2/human/USA/WA-UW-2141/2020	SARS-CoV-2	0.1834	0.3215
SARS-CoV-2/human/USA/WA-UW-2164/2020	SARS-CoV-2	0.1836	0.3214
SARS-CoV-2/human/USA/WA-UW-2140/2020	SARS-CoV-2	0.1834	0.3212
SARS-CoV-2/human/USA/WA-UW-2145/2020	SARS-CoV-2	0.1835	0.3212
SARS-CoV-2/human/USA/WA-UW-2144/2020	SARS-CoV-2	0.1836	0.3215
SARS-CoV-2/human/USA/WA-UW-2146/2020	SARS-CoV-2	0.1834	0.3211
SARS-CoV-2/human/USA/WA-UW-2142/2020	SARS-CoV-2	0.1834	0.3208
SARS-CoV-2/human/USA/WA-UW-2149/2020	SARS-CoV-2	0.1837	0.3214
SARS-CoV-2/human/USA/WA-UW-2181/2020	SARS-CoV-2	0.1837	0.3212
SARS-CoV-2/human/USA/WA-UW-2203/2020	SARS-CoV-2	0.1837	0.3208
SARS-CoV-2/human/USA/WA-UW-2244/2020	SARS-CoV-2	0.1834	0.3211
SARS-CoV-2/human/USA/WA-UW-2232/2020	SARS-CoV-2	0.1832	0.3213
SARS-CoV-2/human/USA/WA-UW-2230/2020	SARS-CoV-2	0.1837	0.3212
SARS-CoV-2/human/USA/WA-UW-2219/2020	SARS-CoV-2	0.1835	0.3213
SARS-CoV-2/human/USA/WA-UW-2245/2020	SARS-CoV-2	0.1835	0.3211
SARS-CoV-2/human/USA/WA-UW-2218/2020	SARS-CoV-2	0.1835	0.3211
SARS-CoV-2/human/USA/WA-UW-2215/2020	SARS-CoV-2	0.1836	0.3214
SARS-CoV-2/human/USA/WA-UW-2214/2020	SARS-CoV-2	0.1835	0.3211
SARS-CoV-2/human/USA/WA-UW-2212/2020	SARS-CoV-2	0.1835	0.3211
SARS-CoV-2/human/USA/WA-UW-2213/2020	SARS-CoV-2	0.1835	0.3208
SARS-CoV-2/human/USA/WA-UW-2208/2020	SARS-CoV-2	0.1836	0.3213
SARS-CoV-2/human/USA/WA-UW-3828/2020	SARS-CoV-2	0.1836	0.3216
SARS-CoV-2/human/USA/WA-UW-3829/2020	SARS-CoV-2	0.1836	0.3214
SARS-CoV-2/human/USA/WA-UW-3844/2020	SARS-CoV-2	0.1838	0.3214
SARS-CoV-2/human/USA/CT-UW-3845/2020	SARS-CoV-2	0.1835	0.321
SARS-CoV-2/human/USA/WA-UW-3868/2020	SARS-CoV-2	0.1838	0.3214
SARS-CoV-2/human/USA/WA-UW-3881/2020	SARS-CoV-2	0.1836	0.3215
SARS-CoV-2/human/USA/ID-UW-3888/2020	SARS-CoV-2	0.1837	0.3215
SARS-CoV-2/human/USA/WA-UW-4741/2020	SARS-CoV-2	0.1835	0.3211
SARS-CoV-2/human/USA/CA-CZB-IX00015/2020	SARS-CoV-2	0.1836	0.3209
SARS-CoV-2/human/USA/CA-CZB-IX00046/2020	SARS-CoV-2	0.1836	0.3209
SARS-CoV-2/human/USA/CA-CZB-IX00016/2020	SARS-CoV-2	0.1837	0.3208
SARS-CoV-2/human/USA/CA-CZB-IX00030/2020	SARS-CoV-2	0.1836	0.321
SARS-CoV-2/human/USA/CA-CZB-IX00045/2020	SARS-CoV-2	0.1838	0.3212
SARS-CoV-2/human/USA/CA-CZB-IX00042/2020	SARS-CoV-2	0.1838	0.3213
SARS-CoV-2/human/USA/CA-CZB-IX00009/2020	SARS-CoV-2	0.1838	0.3213
SARS-CoV-2/human/USA/CA-CZB-IX00036/2020	SARS-CoV-2	0.1839	0.3213
SARS-CoV-2/human/USA/CA-CZB-IX00039/2020	SARS-CoV-2	0.1839	0.3212
SARS-CoV-2/human/USA/CA-CZB-IX00043/2020	SARS-CoV-2	0.1839	0.3212
SARS-CoV-2/human/USA/MI-MDHHS-SC20115/2020	SARS-CoV-2	0.1836	0.3215
SARS-CoV-2/human/USA/MI-MDHHS-SC20104/2020	SARS-CoV-2	0.1838	0.3214
SARS-CoV-2/human/USA/MI-MDHHS-SC20109/2020	SARS-CoV-2	0.1837	0.3215
SARS-CoV-2/human/USA/MI-MDHHS-SC20101/2020	SARS-CoV-2	0.1836	0.3215
SARS-CoV-2/human/USA/MI-MDHHS-SC20174/2020	SARS-CoV-2	0.1837	0.3215
SARS-CoV-2/human/AUS/VIC407/2020	SARS-CoV-2	0.184	0.3217
SARS-CoV-2/human/AUS/VIC534/2020	SARS-CoV-2	0.1842	0.3209
SARS-CoV-2/human/AUS/VIC547/2020	SARS-CoV-2	0.1838	0.3214
SARS-CoV-2/human/AUS/VIC548/2020	SARS-CoV-2	0.1843	0.3209
SARS-CoV-2/human/AUS/VIC551/2020	SARS-CoV-2	0.1835	0.323
SARS-CoV-2/human/AUS/VIC555/2020	SARS-CoV-2	0.1839	0.3215
SARS-CoV-2/human/AUS/VIC558/2020	SARS-CoV-2	0.184	0.3212
SARS-CoV-2/human/AUS/VIC561/2020	SARS-CoV-2	0.1836	0.322
SARS-CoV-2/human/AUS/VIC565/2020	SARS-CoV-2	0.1835	0.322
SARS-CoV-2/human/AUS/VIC566/2020	SARS-CoV-2	0.1839	0.3214
SARS-CoV-2/human/AUS/VIC571/2020	SARS-CoV-2	0.1838	0.3217
SARS-CoV-2/human/AUS/VIC572/2020	SARS-CoV-2	0.1835	0.322
SARS-CoV-2/human/AUS/VIC584/2020	SARS-CoV-2	0.1838	0.3214
SARS-CoV-2/human/AUS/VIC597/2020	SARS-CoV-2	0.1837	0.3215
SARS-CoV-2/human/AUS/VIC598/2020	SARS-CoV-2	0.1837	0.3215
SARS-CoV-2/human/AUS/VIC599/2020	SARS-CoV-2	0.1839	0.3212
SARS-CoV-2/human/IND/GMC-RR1191/2020	SARS-CoV-2	0.1835	0.3209
SARS-CoV-2/human/USA/CA-CZB-1124/2020	SARS-CoV-2	0.1838	0.3212
SARS-CoV-2/human/USA/AK115/2020	SARS-CoV-2	0.1838	0.3213
SARS-CoV-2/human/IND/OUMRK1090/2020	SARS-CoV-2	0.1835	0.3209
SARS-CoV-2/human/USA/CA-CZB-1137/2020	SARS-CoV-2	0.1836	0.3209
SARS-CoV-2/human/USAWA-UW413/2020	SARS-CoV-2	0.1835	0.3211
SARS-CoV-2/human/USAWA-UW414/2020	SARS-CoV-2	0.1835	0.3208
SARS-CoV-2/human/USAWA-UW416/2020	SARS-CoV-2	0.1835	0.3211
SARS-CoV-2/human/USAWA-UW417/2020	SARS-CoV-2	0.1835	0.3213
SARS-CoV-2/human/USAWA-UW418/2020	SARS-CoV-2	0.1835	0.3211
SARS-CoV-2/human/USAWA-UW419/2020	SARS-CoV-2	0.1834	0.3212
SARS-CoV-2/human/USAWA-UW421/2020	SARS-CoV-2	0.1836	0.321
SARS-CoV-2/human/USAWA-UW422/2020	SARS-CoV-2	0.1836	0.321
SARS-CoV-2/human/USAWA-UW424/2020	SARS-CoV-2	0.1835	0.3212
SARS-CoV-2/human/USAWA-UW425/2020	SARS-CoV-2	0.1834	0.321
SARS-CoV-2/human/USAWA-UW426/2020	SARS-CoV-2	0.1832	0.3211
SARS-CoV-2/human/USAWA-UW448/2020	SARS-CoV-2	0.1834	0.3212
SARS-CoV-2/human/USA/WA-UW-2240/2020	SARS-CoV-2	0.1835	0.3212
SARS-CoV-2/human/USA/WA-UW-3810/2020	SARS-CoV-2	0.1836	0.3209
SARS-CoV-2/human/USA/WA-UW-3814/2020	SARS-CoV-2	0.1837	0.3215
SARS-CoV-2/human/USA/WA-UW-3819/2020	SARS-CoV-2	0.1837	0.3214
SARS-CoV-2/human/USA/WA-UW-3826/2020	SARS-CoV-2	0.1836	0.3215
SARS-CoV-2/human/USA/WA-UW-3827/2020	SARS-CoV-2	0.1838	0.3214
SARS-CoV-2/human/USA/WA-UW-3834/2020	SARS-CoV-2	0.1838	0.3213
SARS-CoV-2/human/USA/WA-UW-3838/2020	SARS-CoV-2	0.1838	0.3213
SARS-CoV-2/human/USA/WA-UW-3839/2020	SARS-CoV-2	0.1837	0.3215
SARS-CoV-2/human/USA/WA-UW-3841/2020	SARS-CoV-2	0.1838	0.3212
SARS-CoV-2/human/USA/WA-UW-3850/2020	SARS-CoV-2	0.1836	0.3209
SARS-CoV-2/human/USA/WA-UW-3855/2020	SARS-CoV-2	0.1835	0.3211
SARS-CoV-2/human/USA/WA-UW-3858/2020	SARS-CoV-2	0.1838	0.3213
SARS-CoV-2/human/USA/WA-UW-3862/2020	SARS-CoV-2	0.1837	0.3214
SARS-CoV-2/human/USA/WA-UW-3871/2020	SARS-CoV-2	0.1837	0.3215
SARS-CoV-2/human/USA/WA-UW-3880/2020	SARS-CoV-2	0.1838	0.3214
SARS-CoV-2/human/USA/ID-UW-3892/2020	SARS-CoV-2	0.1838	0.3214
SARS-CoV-2/human/USA/WA-UW-4609/2020	SARS-CoV-2	0.1835	0.3211
SARS-CoV-2/human/USA/WA-UW-4612/2020	SARS-CoV-2	0.1837	0.3215
SARS-CoV-2/human/USA/VA-DCLS-0069/2020	SARS-CoV-2	0.1834	0.3211
SARS-CoV-2/human/USA/VA-DCLS-0080/2020	SARS-CoV-2	0.1835	0.321
SARS-CoV-2/human/USA/WI-UW-261/2020	SARS-CoV-2	0.1837	0.3213
SARS-CoV-2/human/USA/MI-MDHHS-SC20164/2020	SARS-CoV-2	0.1837	0.3215
SARS-CoV-2/human/USA/MI-MDHHS-SC20135/2020	SARS-CoV-2	0.1836	0.3215
SARS-CoV-2/human/USA/MI-MDHHS-SC20157/2020	SARS-CoV-2	0.1836	0.3215
SARS-CoV-2/human/IRN/HGRC-2-2162/2020	SARS-CoV-2	0.1837	0.3214
SARS-CoV-2/human/AUS/VIC458/2020	SARS-CoV-2	0.1839	0.3213
SARS-CoV-2/human/AUS/VIC617/2020	SARS-CoV-2	0.184	0.3212
SARS-CoV-2/human/AUS/VIC630/2020	SARS-CoV-2	0.1833	0.3233
SARS-CoV-2/human/AUS/VIC942/2020	SARS-CoV-2	0.1836	0.3215
SARS-CoV-2/human/GRC/51_36518/2020	SARS-CoV-2	0.1837	0.3214
SARS-CoV-2/human/GUM/GU-NHG-01/2020	SARS-CoV-2	0.1835	0.321
SARS-CoV-2/human/USA/SC-NHRC-03/2020	SARS-CoV-2	0.1836	0.321
SARS-CoV-2/human/USAOR-UW409/2020	SARS-CoV-2	0.1831	0.3211
SARS-CoV-2/human/USAWA-UW451/2020	SARS-CoV-2	0.1836	0.3211
SARS-CoV-2/human/USA/UF-2/2020	SARS-CoV-2	0.1837	0.3208
hCoV-19/USA/VA-DCLS-0043/2020	SARS-CoV-2	0.1837	0.3215
hCoV-19/USA/VA-DCLS-0044/2020	SARS-CoV-2	0.1836	0.3211
hCoV-19/USA/VA-DCLS-0045/2020	SARS-CoV-2	0.1836	0.3211
SARS-CoV-2/human/USA/ID-UW-4355/2020	SARS-CoV-2	0.1835	0.321
SARS-CoV-2/human/USA/ID-UW-4357/2020	SARS-CoV-2	0.1835	0.321
SARS-CoV-2/human/USA/ID-UW-4380/2020	SARS-CoV-2	0.1834	0.3212
SARS-CoV-2/human/USA/ID-UW-4433/2020	SARS-CoV-2	0.1834	0.3211
SARS-CoV-2/human/USA/VA-DCLS-0047/2020	SARS-CoV-2	0.1834	0.3211
SARS-CoV-2/human/USA/VA-DCLS-0053/2020	SARS-CoV-2	0.1838	0.3214
SARS-CoV-2/human/USA/WA-UW-3815/2020	SARS-CoV-2	0.1838	0.3214
SARS-CoV-2/human/USA/WA-UW-3843/2020	SARS-CoV-2	0.1837	0.3214
SARS-CoV-2/human/USA/WA-UW-3883/2020	SARS-CoV-2	0.1836	0.321
SARS-CoV-2/human/USA/WA-UW-3889/2020	SARS-CoV-2	0.1835	0.3214
SARS-CoV-2/human/USA/WA-UW-3895/2020	SARS-CoV-2	0.1836	0.3211
SARS-CoV-2/human/USA/WA-UW-3900/2020	SARS-CoV-2	0.1837	0.3214
SARS-CoV-2/human/USA/WA-UW-3903/2020	SARS-CoV-2	0.1837	0.3215
SARS-CoV-2/human/USA/WA-UW-3908/2020	SARS-CoV-2	0.1838	0.3213
SARS-CoV-2/human/USA/WA-UW-3911/2020	SARS-CoV-2	0.1837	0.3215
SARS-CoV-2/human/USA/WA-UW-3918/2020	SARS-CoV-2	0.1835	0.321
SARS-CoV-2/human/USA/WA-UW-3923/2020	SARS-CoV-2	0.1834	0.3209
SARS-CoV-2/human/USA/WA-UW-3932/2020	SARS-CoV-2	0.1838	0.3214
SARS-CoV-2/human/USA/WA-UW-3935/2020	SARS-CoV-2	0.1834	0.321
SARS-CoV-2/human/USA/WA-UW-3939/2020	SARS-CoV-2	0.1838	0.3214
SARS-CoV-2/human/USA/WA-UW-3941/2020	SARS-CoV-2	0.1833	0.3209
SARS-CoV-2/human/USA/WA-UW-3942/2020	SARS-CoV-2	0.1834	0.3207
SARS-CoV-2/human/USA/WA-UW-3946/2020	SARS-CoV-2	0.1837	0.3214
SARS-CoV-2/human/USA/WA-UW-3950/2020	SARS-CoV-2	0.1837	0.3214
SARS-CoV-2/human/USA/WA-UW-4763/2020	SARS-CoV-2	0.1837	0.3214
SARS-CoV-2/human/USA/WA-UW-4769/2020	SARS-CoV-2	0.1835	0.3209
SARS-CoV-2/human/USA/WA-UW-4770/2020	SARS-CoV-2	0.1835	0.3214
SARS-CoV-2/human/USA/WA-UW-4777/2020	SARS-CoV-2	0.1836	0.3214
SARS-CoV-2/human/USA/ID-UW-4354/2020	SARS-CoV-2	0.1834	0.3211
SARS-CoV-2/human/USA/VA-DCLS-0076/2020	SARS-CoV-2	0.1835	0.321
SARS-CoV-2/human/USA/VA-DCLS-0078/2020	SARS-CoV-2	0.1835	0.321
SARS-CoV-2/human/USA/UF-4/2020	SARS-CoV-2	0.1834	0.3211
SARS-CoV-2/human/USA/UF-5/2020	SARS-CoV-2	0.1835	0.3211
SARS-CoV-2/human/USA/MI-MDHHS-SC20144/2020	SARS-CoV-2	0.1836	0.3215
SARS-CoV-2/human/USA/MI-MDHHS-SC20188/2020	SARS-CoV-2	0.1837	0.3215
SARS-CoV-2/human/USA/MI-MDHHS-SC20165/2020	SARS-CoV-2	0.1837	0.3214
SARS-CoV-2/human/USA/MI-MDHHS-SC20146/2020	SARS-CoV-2	0.1836	0.3215
SARS-CoV-2/human/USA/MI-MDHHS-SC20178/2020	SARS-CoV-2	0.1836	0.3216
SARS-CoV-2/human/USA/MI-MDHHS-SC20155/2020	SARS-CoV-2	0.1836	0.3215
SARS-CoV-2/human/USA/MI-MDHHS-SC20151/2020	SARS-CoV-2	0.1836	0.3215
SARS-CoV-2/human/USA/MI-MDHHS-SC20168/2020	SARS-CoV-2	0.1836	0.3215
SARS-CoV-2/human/AUS/VIC606/2020	SARS-CoV-2	0.1838	0.3212
SARS-CoV-2/human/AUS/VIC611/2020	SARS-CoV-2	0.184	0.3211
SARS-CoV-2/human/AUS/VIC661/2020	SARS-CoV-2	0.1841	0.3209
SARS-CoV-2/human/AUS/VIC662/2020	SARS-CoV-2	0.184	0.3211
SARS-CoV-2/human/AUS/VIC664/2020	SARS-CoV-2	0.1841	0.3211
SARS-CoV-2/human/AUS/VIC665/2020	SARS-CoV-2	0.1835	0.3219
SARS-CoV-2/human/AUS/VIC666/2020	SARS-CoV-2	0.184	0.321
SARS-CoV-2/human/AUS/VIC667/2020	SARS-CoV-2	0.1839	0.3213
SARS-CoV-2/human/AUS/VIC668/2020	SARS-CoV-2	0.1841	0.3211
SARS-CoV-2/human/AUS/VIC672/2020	SARS-CoV-2	0.1836	0.3215
SARS-CoV-2/human/AUS/VIC676/2020	SARS-CoV-2	0.184	0.3211
SARS-CoV-2/human/AUS/VIC677/2020	SARS-CoV-2	0.1839	0.3212
SARS-CoV-2/human/AUS/VIC678/2020	SARS-CoV-2	0.1844	0.3209
SARS-CoV-2/human/AUS/VIC680/2020	SARS-CoV-2	0.1843	0.321
SARS-CoV-2/human/AUS/VIC681/2020	SARS-CoV-2	0.1843	0.3209
SARS-CoV-2/human/AUS/VIC718/2020	SARS-CoV-2	0.184	0.3211
SARS-CoV-2/human/AUS/VIC964/2020	SARS-CoV-2	0.1837	0.3214
SARS-CoV-2/human/AUS/VIC966/2020	SARS-CoV-2	0.1837	0.3215
SARS-CoV-2/human/GRC/49_36716/2020	SARS-CoV-2	0.1839	0.3212
SARS-CoV-2/human/USA/SC-NHRC-01/2020	SARS-CoV-2	0.1835	0.321
SARS-CoV-2/human/USA/SC-NHRC-02/2020	SARS-CoV-2	0.1836	0.321
SARS-CoV-2/human/USA/AK074/2020	SARS-CoV-2	0.1838	0.3214
SARS-CoV-2/human/USA/CA-CZB-1136/2020	SARS-CoV-2	0.1835	0.3211
SARS-CoV-2/human/USACT-UW411/2020	SARS-CoV-2	0.1834	0.321
SARS-CoV-2/human/USACT-UW412/2020	SARS-CoV-2	0.1835	0.321
SARS-CoV-2/human/USACT-UW420/2020	SARS-CoV-2	0.1831	0.3211
SARS-CoV-2/human/USACT-UW423/2020	SARS-CoV-2	0.1837	0.3212
SARS-CoV-2/human/USACT-UW427/2020	SARS-CoV-2	0.1834	0.3211
SARS-CoV-2/human/USACT-UW430/2020	SARS-CoV-2	0.1835	0.3211
SARS-CoV-2/human/USAWA-UW452/2020	SARS-CoV-2	0.1837	0.3214
SARS-CoV-2/human/USAWA-UW453/2020	SARS-CoV-2	0.1836	0.3212
SARS-CoV-2/human/USAWA-UW460/2020	SARS-CoV-2	0.1834	0.3212
hCoV-19/USA/VA-DCLS-0046/2020	SARS-CoV-2	0.1835	0.3211
SARS-CoV-2/human/USA/ID-UW-4375/2020	SARS-CoV-2	0.1835	0.3209
SARS-CoV-2/human/USA/ID-UW-4378/2020	SARS-CoV-2	0.1837	0.3215
SARS-CoV-2/human/USA/ID-UW-4396/2020	SARS-CoV-2	0.1838	0.3214
SARS-CoV-2/human/USA/ID-UW-4400/2020	SARS-CoV-2	0.1833	0.3208
SARS-CoV-2/human/USA/VA-DCLS-0051/2020	SARS-CoV-2	0.1839	0.3213
SARS-CoV-2/human/USA/VA-DCLS-0052/2020	SARS-CoV-2	0.1835	0.3212
SARS-CoV-2/human/USA/WA-UW-3989/2020	SARS-CoV-2	0.1835	0.3212
SARS-CoV-2/human/USA/WA-UW-3994/2020	SARS-CoV-2	0.1836	0.3214
SARS-CoV-2/human/USA/WA-UW-3996/2020	SARS-CoV-2	0.1836	0.3213
SARS-CoV-2/human/USA/WA-UW-4035/2020	SARS-CoV-2	0.1836	0.321
SARS-CoV-2/human/USA/WA-UW-4734/2020	SARS-CoV-2	0.1835	0.3211
SARS-CoV-2/human/USA/WA-UW-4766/2020	SARS-CoV-2	0.1836	0.321
SARS-CoV-2/human/USA/WA-UW-4775/2020	SARS-CoV-2	0.1838	0.3213
SARS-CoV-2/human/USA/DC-CDC-1738/2020	SARS-CoV-2	0.1836	0.3213
SARS-CoV-2/human/USA/CA-CZB-IX00104/2020	SARS-CoV-2	0.1835	0.321
SARS-CoV-2/human/USA/CA-CZB-IX00071/2020	SARS-CoV-2	0.1835	0.321
SARS-CoV-2/human/USA/CA-CZB-IX00077/2020	SARS-CoV-2	0.1835	0.321
SARS-CoV-2/human/USA/CA-CZB-IX00084/2020	SARS-CoV-2	0.1835	0.321
SARS-CoV-2/human/USA/CA-CZB-IX00069/2020	SARS-CoV-2	0.1835	0.321
SARS-CoV-2/human/USA/CA-CZB-IX00103/2020	SARS-CoV-2	0.1836	0.3209
SARS-CoV-2/human/USA/CA-CZB-IX00098/2020	SARS-CoV-2	0.1836	0.321
SARS-CoV-2/human/USA/CA-CZB-IX00085/2020	SARS-CoV-2	0.1835	0.321
SARS-CoV-2/human/USA/CA-CZB-IX00079/2020	SARS-CoV-2	0.1836	0.3209
SARS-CoV-2/human/USA/CA-CZB-IX00095/2020	SARS-CoV-2	0.1837	0.3209
SARS-CoV-2/human/USA/CA-CZB-IX00091/2020	SARS-CoV-2	0.1836	0.3209
SARS-CoV-2/human/USA/CA-CZB-IX00108/2020	SARS-CoV-2	0.1836	0.321
SARS-CoV-2/human/USA/CA-CZB-IX00080/2020	SARS-CoV-2	0.1835	0.3211
SARS-CoV-2/human/USA/CA-CZB-IX00100/2020	SARS-CoV-2	0.1835	0.3211
SARS-CoV-2/human/USA/CA-CZB-IX00078/2020	SARS-CoV-2	0.1837	0.3211
SARS-CoV-2/human/USA/CA-CZB-IX00067/2020	SARS-CoV-2	0.1838	0.321
SARS-CoV-2/human/USA/CA-CZB-IX00072/2020	SARS-CoV-2	0.1837	0.3214
SARS-CoV-2/human/USA/CA-CZB-IX00082/2020	SARS-CoV-2	0.1838	0.3212
SARS-CoV-2/human/USA/CA-CZB-IX00086/2020	SARS-CoV-2	0.1838	0.3213
SARS-CoV-2/human/USA/CA-CZB-IX00107/2020	SARS-CoV-2	0.1839	0.3212
SARS-CoV-2/human/USA/CA-CZB-IX00096/2020	SARS-CoV-2	0.1839	0.3213
SARS-CoV-2/human/USA/CA-CZB-IX00090/2020	SARS-CoV-2	0.1838	0.3213
SARS-CoV-2/human/USA/CA-CZB-IX00089/2020	SARS-CoV-2	0.1838	0.3213
SARS-CoV-2/human/USA/ID-UW-4418/2020	SARS-CoV-2	0.1835	0.321
SARS-CoV-2/human/USA/VA-DCLS-0070/2020	SARS-CoV-2	0.1836	0.3209
SARS-CoV-2/human/USA/VA-DCLS-0072/2020	SARS-CoV-2	0.1837	0.3213
SARS-CoV-2/human/USA/VA-DCLS-0073/2020	SARS-CoV-2	0.1837	0.3214
SARS-CoV-2/human/USA/VA-DCLS-0182/2020	SARS-CoV-2	0.1836	0.321
SARS-CoV-2/human/AUS/VIC623/2020	SARS-CoV-2	0.184	0.3211
SARS-CoV-2/human/AUS/VIC636/2020	SARS-CoV-2	0.184	0.3212
SARS-CoV-2/human/AUS/VIC644/2020	SARS-CoV-2	0.1838	0.3213
SARS-CoV-2/human/AUS/VIC645/2020	SARS-CoV-2	0.1837	0.3215
SARS-CoV-2/human/AUS/VIC647/2020	SARS-CoV-2	0.1836	0.3215
SARS-CoV-2/human/AUS/VIC652/2020	SARS-CoV-2	0.184	0.3211
SARS-CoV-2/human/AUS/VIC655/2020	SARS-CoV-2	0.1841	0.3208
SARS-CoV-2/human/AUS/VIC656/2020	SARS-CoV-2	0.1838	0.3214
SARS-CoV-2/human/AUS/VIC685/2020	SARS-CoV-2	0.1841	0.3213
SARS-CoV-2/human/AUS/VIC694/2020	SARS-CoV-2	0.1841	0.3209
SARS-CoV-2/human/AUS/VIC697/2020	SARS-CoV-2	0.1836	0.3216
SARS-CoV-2/human/AUS/VIC808/2020	SARS-CoV-2	0.184	0.3212
SARS-CoV-2/human/GRC/36_36859/2020	SARS-CoV-2	0.1838	0.3212
[truncated: 1,269 more rows]

## Sheet: AvsU
SeqName	Virus	PA	PU (SARS-COV-2)	PU (MERS)	PU (SARS-COV)	PU (Bovine CoV)	PU (Canine CoV)	PU (Murine MHV)	PU (Porcine HEV)
BetaCoV/Wuhan/IPBCAMS-WH-01/2019	SARS-CoV-2	0.2993	0.3208
BetaCoV/Wuhan/WH-01/2019	SARS-CoV-2	0.2992	0.3209
BetaCoV/Wuhan/IPBCAMS-WH-02/2019	SARS-CoV-2	0.2992	0.3209
BetaCoV/Wuhan/IPBCAMS-WH-03/2019	SARS-CoV-2	0.2993	0.3208
BetaCoV/Wuhan/IPBCAMS-WH-04/2019	SARS-CoV-2	0.2991	0.321
WIV02	SARS-CoV-2	0.2985	0.3213
WIV04	SARS-CoV-2	0.2992	0.321
WIV05	SARS-CoV-2	0.2986	0.3212
WIV06	SARS-CoV-2	0.2986	0.3212
WIV07	SARS-CoV-2	0.2986	0.3212
SARS-CoV-2/Wuhan_IME-WH01/human/2019/CHN	SARS-CoV-2	0.2992	0.3209
SARS-CoV-2/Wuhan_IME-WH02/human/2019/CHN	SARS-CoV-2	0.2991	0.321
SARS-CoV-2/Wuhan_IME-WH03/human/2019/CHN	SARS-CoV-2	0.2991	0.321
SARS-CoV-2/Wuhan_IME-WH04/human/2019/CHN	SARS-CoV-2	0.2985	0.3212
SARS-CoV-2/Wuhan_IME-WH05/human/2019/CHN	SARS-CoV-2	0.2992	0.3209
BetaCoV/Wuhan/WH19008/2019?	SARS-CoV-2	0.2991	0.321
BetaCoV/Wuhan/WH19001/2019	SARS-CoV-2	0.2992	0.321
BetaCoV/Wuhan/WH19005/2019	SARS-CoV-2	0.2992	0.321
Wuhan-Hu-1	SARS-CoV-2	0.2994	0.3208
TKYE6182_2020	SARS-CoV-2	0.2994	0.3209
SNU01	SARS-CoV-2	0.2995	0.321
SARS-CoV-2/human/HKG/HK20/2020	SARS-CoV-2	0.2991	0.321
BetaCoV/Wuhan/WH-03/2019	SARS-CoV-2	0.2991	0.3209
BetaCoV/Wuhan/IPBCAMS-WH-05/2020	SARS-CoV-2	0.299	0.3211
BetaCoV/Wuhan/WH19004/2020	SARS-CoV-2	0.2993	0.321
BetaCoV/Wuhan/WH-04/2019	SARS-CoV-2	0.299	0.321
SARS-CoV-2/WH-09/human/2020/CHN	SARS-CoV-2	0.2988	0.3212
SARS-CoV-2/human/THA/SI200040-NT/2020	SARS-CoV-2	0.2985	0.3213
SARS-CoV-2/Wuhan_OS52/human/2020/CHN	SARS-CoV-2	0.2989	0.321
2019-nCoV_HKU-SZ-002a_2020	SARS-CoV-2	0.2986	0.3213
2019-nCoV_HKU-SZ-005b_2020	SARS-CoV-2	0.2992	0.321
SARS-CoV-2/Yunnan-01/human/2020/CHN	SARS-CoV-2	0.2995	0.3208
2019-nCoV/USA-WA1/2020	SARS-CoV-2	0.2989	0.3211
2019-nCoV/USA-WA1/2020/P1	SARS-CoV-2	0.2986	0.3212
2019-nCoV/USA-WA1/2020/P2	SARS-CoV-2	0.2986	0.3212
20cov-1L	SARS-CoV-2	0.2987	0.3211
SARS-CoV-2/KMS1/human/2020/CHN	SARS-CoV-2	0.2994	0.3212
2019-nCoV/USA-IL1/2020	SARS-CoV-2	0.299	0.3211
SARS-CoV-2/HZ-48/human/2020/CHN	SARS-CoV-2	0.2986	0.3212
SARS-CoV-2/HZ-49/human/2020/CHN	SARS-CoV-2	0.2986	0.3212
SARS-CoV-2/HZ-79/human/2020/CHN	SARS-CoV-2	0.2986	0.3212
SARS-CoV-2/HZ-90/human/2020/CHN	SARS-CoV-2	0.2986	0.3212
SARS-CoV-2/HZ-91/human/2020/CHN	SARS-CoV-2	0.2986	0.3212
2019-nCoV/USA-CA2/2020	SARS-CoV-2	0.299	0.3211
2019-nCoV/USA-AZ1/2020	SARS-CoV-2	0.2989	0.3211
SARS-CoV-2/human/CHN/IME-HZ01/2020	SARS-CoV-2	0.2986	0.3212
SARS-CoV-2/human/CHN/WHUHnCoV001/2020	SARS-CoV-2	0.2993	0.3208
SARS-CoV-2/human/CHN/WHUHnCoV002/2020	SARS-CoV-2	0.2993	0.3209
SARS-CoV-2/human/CHN/WHUHnCoV003/2020	SARS-CoV-2	0.2989	0.321
SARS-CoV-2/human/CHN/WHUHnCoV004/2020	SARS-CoV-2	0.2986	0.3212
SARS-CoV-2/human/CHN/WHUHnCoV005/2020	SARS-CoV-2	0.2986	0.3213
SARS-CoV-2/human/CHN/WHUHnCoV006/2020	SARS-CoV-2	0.2986	0.3213
SARS-CoV-2/human/CHN/WHUHnCoV007/2020	SARS-CoV-2	0.2993	0.3209
SARS-CoV-2/human/CHN/WHUHnCoV008/2020	SARS-CoV-2	0.2985	0.3213
SARS-CoV-2/human/CHN/WHUHnCoV011/2020	SARS-CoV-2	0.299	0.321
SARS-CoV-2/human/CHN/WHUHnCoV012/2020	SARS-CoV-2	0.2985	0.3212
SARS-CoV-2/human/CHN/WHUHnCoV020/2020	SARS-CoV-2	0.2993	0.3208
SARS-CoV-2/human/CHN/WHUHnCoV021/2020	SARS-CoV-2	0.2985	0.3212
SARS-CoV-2/nCoV-19-01S/human/2020/VNM	SARS-CoV-2	0.2992	0.321
SARS-CoV-2/nCoV-19-02S/human/2020/VNM	SARS-CoV-2	0.2991	0.321
SARS-CoV-2/human/HKG/HKU-001a/2020	SARS-CoV-2	0.2992	0.321
SARS-CoV-2/HZ-60/human/2020/CHN	SARS-CoV-2	0.2986	0.3212
SARS-CoV-2/HZ-62/human/2020/CHN	SARS-CoV-2	0.2986	0.3212
2019-nCoV/USA-CA1/2020	SARS-CoV-2	0.2989	0.3211
SARS-CoV-2/human/HKG/HKU-902a/2020	SARS-CoV-2	0.2991	0.3209
SARS-CoV-2/HZ-162/human/2020/CHN	SARS-CoV-2	0.2986	0.3212
SARS-CoV-2/HZ-178/human/2020/CHN	SARS-CoV-2	0.2986	0.3212
SARS-CoV-2/HZ-185/human/2020/CHN	SARS-CoV-2	0.2986	0.3212
SARS-CoV-2/human/THA/SI200383-NT/2020	SARS-CoV-2	0.2985	0.3213
SARS-CoV-2/human/THA/SI203285-NT/2020	SARS-CoV-2	0.2985	0.3215
SARS-CoV-2/human/CHN/Beijing_IME-BJ01/2020	SARS-CoV-2	0.2988	0.3212
SARS-CoV-2/human/HKG/HKU-902b/2020	SARS-CoV-2	0.2992	0.3209
SARS-CoV-2/human/HKG/HKU-903a/2020	SARS-CoV-2	0.2992	0.321
SARS-CoV-2/HZ-477/human/2020/CHN	SARS-CoV-2	0.2986	0.3212
SARS-CoV-2/human/HKG/HKU-905a/2020	SARS-CoV-2	0.2992	0.321
Weifang/WFCDC0001/2020	SARS-CoV-2	0.2986	0.3209
SARS-CoV-2/Wuhan_YB012506/human/2020/CHN	SARS-CoV-2	0.2988	0.3211
SARS-CoV-2/Wuhan_YB012504/human/2020/CHN	SARS-CoV-2	0.2988	0.3211
BetaCoV/Japan/AI/I-004/2020	SARS-CoV-2	0.2988	0.3213
BetaCoV/Australia/VIC01/2020	SARS-CoV-2	0.2995	0.3208
BetaCoV/USA/WA1-A12/2020	SARS-CoV-2	0.2989	0.3211
BetaCoV/USA/WA1-F6/2020	SARS-CoV-2	0.2989	0.3211
SARS-CoV-2/CGMH-CGU-01/human2020/TWN	SARS-CoV-2	0.2991	0.321
SARS-CoV-2/HZ-481/human/2020/CHN	SARS-CoV-2	0.2986	0.3212
SARS-CoV-2/HZ-551/human/2020/CHN	SARS-CoV-2	0.2986	0.3212
SARS-CoV-2/HZ-576/human/2020/CHN	SARS-CoV-2	0.2986	0.3212
SARS-CoV-2/HZ-638/human/2020/CHN	SARS-CoV-2	0.2986	0.3212
SARS-CoV-2/human/THA/SI200433-NT/2020	SARS-CoV-2	0.2985	0.3214
SARS-CoV-2/human/THA/SI200468-NT/2020	SARS-CoV-2	0.2985	0.3214
SARS-CoV-2/human/AUS/VIC03/2020	SARS-CoV-2	0.2982	0.3205
Guangzhou/GZ8H0001/2020	SARS-CoV-2	0.2986	0.3213
Guangzhou/GZ8H0002/2020	SARS-CoV-2	0.2986	0.3212
Guangzhou/GZ8H0007/2020	SARS-CoV-2	0.2986	0.3212
Guangzhou/GZ8H0016/2020	SARS-CoV-2	0.2987	0.3212
Weifang/WFCDC0002/2020	SARS-CoV-2	0.2987	0.3211
SARS-CoV-2/Wuhan_YB012611/human/2020/CHN	SARS-CoV-2	0.2987	0.321
SARS-CoV-2/Wuhan_YB012605/human/2020/CHN	SARS-CoV-2	0.2988	0.3211
SARS-CoV-2/Wuhan_YB012602/human/2020/CHN	SARS-CoV-2	0.2988	0.3211
SARS-CoV-2/105/human/2020/CHN	SARS-CoV-2	0.2994	0.3208
SARS-CoV-2/human/THA/SI200478-NST/2020	SARS-CoV-2	0.2986	0.3213
Weifang/WFCDC0004/2020	SARS-CoV-2	0.2988	0.3211
Weifang/WFCDC0003/2020	SARS-CoV-2	0.2989	0.3211
Guangzhou/GZMU0059/2020	SARS-CoV-2	0.2988	0.3211
SARS-CoV-2/human/CHN/Beijing_IME-BJ05/2020	SARS-CoV-2	0.2986	0.3213
SARS-CoV-2/29/human/2020/IND	SARS-CoV-2	0.2986	0.3212
SARS-CoV-2/CA6/human/2020/USA	SARS-CoV-2	0.299	0.321
SARS-CoV-2/human/HKG/HKU-903b/2020	SARS-CoV-2	0.2992	0.321
SARS-CoV-2/human/HKG/HKU-907a/2020	SARS-CoV-2	0.2992	0.321
SARS-CoV-2/human/HKG/HKU-908a/2020	SARS-CoV-2	0.2992	0.321
SARS-CoV-2/IQTC04/human/2020/CHN	SARS-CoV-2	0.2987	0.3212
Guangzhou/GZ8H0008/2020	SARS-CoV-2	0.2986	0.3212
SARS-CoV-2/human/CHN/Beijing_IME-BJ03/2020	SARS-CoV-2	0.2986	0.3211
SARS-CoV-2/human/CHN/Beijing_IME-BJ04/2020	SARS-CoV-2	0.2987	0.3212
SARS-CoV-2/IL2/human/2020/USA	SARS-CoV-2	0.299	0.3211
SARS-CoV-2/231/human/2020/CHN	SARS-CoV-2	0.2994	0.3208
SARS-CoV-2/233/human/2020/CHN	SARS-CoV-2	0.2994	0.3209
SARS-CoV-2/235/human/2020/CHN	SARS-CoV-2	0.2994	0.3208
Guangzhou/GZ8H0003/2020	SARS-CoV-2	0.2989	0.3208
Guangzhou/GZ8H0010/2020	SARS-CoV-2	0.2987	0.3212
Guangzhou/GZ8H0011/2020	SARS-CoV-2	0.2987	0.3212
Guangzhou/GZMU0051/2020	SARS-CoV-2	0.2987	0.3212
Guangzhou/GZMU0052/2020	SARS-CoV-2	0.2987	0.3211
Guangzhou/GZMU0054/2020	SARS-CoV-2	0.2987	0.3211
Guangzhou/GZMU0055/2020	SARS-CoV-2	0.2987	0.3212
SARS-CoV-2/human/CHN/Beijing_IME-BJ07/2020	SARS-CoV-2	0.2986	0.3214
2019-nCoV/Japan/KY/V-029/2020	SARS-CoV-2	0.2989	0.3211
2019-nCoV/Japan/TY/WK-012/2020	SARS-CoV-2	0.2989	0.3211
2019-nCoV/USA-CA3/2020	SARS-CoV-2	0.2989	0.3211
2019-nCoV/USA-CA4/2020	SARS-CoV-2	0.2989	0.3211
2019-nCoV/USA-CA5/2020	SARS-CoV-2	0.2989	0.3211
2019-nCoV/USA-MA1/2020	SARS-CoV-2	0.2989	0.3212
SARS-CoV-2/human/HKG/HKU-907b/2020	SARS-CoV-2	0.2992	0.321
SARS-CoV-2/human/HKG/HKU-908b/2020	SARS-CoV-2	0.2991	0.3211
SARS-CoV-2/IQTC02/human/2020/CHN	SARS-CoV-2	0.2992	0.321
SARS-CoV-2/IQTC03/human/2020/CHN	SARS-CoV-2	0.2987	0.3211
SARS-CoV-2/human/THA/SI200615-NT/2020	SARS-CoV-2	0.2985	0.3215
SARS-CoV-2/INMI1/human/2020/ITA	SARS-CoV-2	0.2986	0.3213
SARS-CoV-2/human/HKG/HKU-911a/2020	SARS-CoV-2	0.2992	0.321
SARS-CoV-2/human/HKG/HKU-904a/2020	SARS-CoV-2	0.2991	0.321
Guangzhou/GZ8H0004/2020	SARS-CoV-2	0.2986	0.3212
Guangzhou/GZ8H0005/2020	SARS-CoV-2	0.299	0.3211
2019-nCoV/Japan/TY/WK-501/2020	SARS-CoV-2	0.2989	0.3211
2019-nCoV/Japan/TY/WK-521/2020	SARS-CoV-2	0.2989	0.3211
2019-nCoV/USA-WI1/2020	SARS-CoV-2	0.2989	0.3211
SARS-CoV-2/166/human/2020/IND	SARS-CoV-2	0.2986	0.3212
Taiwan/NTU01/2020	SARS-CoV-2	0.2987	0.3212
SARS-CoV-2/human/ITA/INMI1/2020	SARS-CoV-2	0.2986	0.3212
SARS-CoV-2/human/HKG/HKU-913a/2020	SARS-CoV-2	0.2991	0.321
TKYE6968_2020	SARS-CoV-2	0.2994	0.3209
SARS-CoV-2/ISR_JP0320/human/2020/ISR	SARS-CoV-2	0.2986	0.3212
SARS-CoV-2/human/DEU/FFM1/2020	SARS-CoV-2	0.2994	0.3209
SARS-CoV-2/human/DEU/FFM3/2020	SARS-CoV-2	0.2995	0.3209
SARS-CoV-2/human/DEU/FFM4/2020	SARS-CoV-2	0.2995	0.321
SARS-CoV-2/human/DEU/FFM5/2020	SARS-CoV-2	0.2995	0.3208
SARS-CoV-2/human/DEU/FFM6/2020	SARS-CoV-2	0.2995	0.3209
SARS-CoV-2/human/DEU/FFM7/2020	SARS-CoV-2	0.2994	0.321
Guangzhou/GZMU0033/2020	SARS-CoV-2	0.2987	0.3211
Guangzhou/GZMU0034/2020	SARS-CoV-2	0.2987	0.3212
Guangzhou/GZMU0035/2020	SARS-CoV-2	0.2986	0.3211
Guangzhou/GZMU0036/2020	SARS-CoV-2	0.2986	0.3213
SARS-CoV-2/human/THA/SI200893-NT/2020	SARS-CoV-2	0.2986	0.3214
Weifang/WFCDC0012/2020	SARS-CoV-2	0.2986	0.3212
SARS-CoV-2/SH01/human/2020/CHN	SARS-CoV-2	0.3004	0.3205
SARS-CoV-2/human/HKG/HKU-915a/2020	SARS-CoV-2	0.2991	0.321
SARS-CoV-2/human/THA/SI201712-NT/2020	SARS-CoV-2	0.2986	0.3214
Weifang/WFCDC0026/2020	SARS-CoV-2	0.2987	0.3211
Weifang/WFCDC0014/2020	SARS-CoV-2	0.2987	0.3211
SARS-CoV-2/human/TWN/CGMH-CGU-02/2020	SARS-CoV-2	0.2994	0.3207
Weifang/WFCDC0028/2020	SARS-CoV-2	0.2986	0.3212
Weifang/WFCDC0016/2020	SARS-CoV-2	0.2987	0.3211
Weifang/WFCDC0015/2020	SARS-CoV-2	0.2991	0.3209
Guangzhou/GZMU0019/2020	SARS-CoV-2	0.2986	0.3213
Guangzhou/GZMU0023/2020	SARS-CoV-2	0.2987	0.3212
Guangzhou/GZMU0024/2020	SARS-CoV-2	0.2986	0.3213
Guangzhou/GZMU0025/2020	SARS-CoV-2	0.2986	0.3212
BetaCov/Taiwan/NTU02/2020	SARS-CoV-2	0.2986	0.3212
SARS-CoV-2/IQTC01/human/2020/CHN	SARS-CoV-2	0.2989	0.3211
SARS-CoV-2/human/Guangzhou/IQTC05/2020	SARS-CoV-2	0.2989	0.3211
2019-nCoV/USA-CA7/2020	SARS-CoV-2	0.299	0.3211
Weifang/WFCDC0021/2020	SARS-CoV-2	0.2986	0.3211
Weifang/WFCDC0020/2020	SARS-CoV-2	0.2989	0.3212
Weifang/WFCDC0019/2020	SARS-CoV-2	0.2986	0.3212
Weifang/WFCDC0018/2020	SARS-CoV-2	0.2986	0.3212
Guangzhou/GZMU0003/2020	SARS-CoV-2	0.2986	0.3212
Guangzhou/GZMU0008/2020	SARS-CoV-2	0.2986	0.3212
Guangzhou/GZMU0010/2020	SARS-CoV-2	0.2987	0.3212
Guangzhou/GZMU0013/2020	SARS-CoV-2	0.2986	0.3212
SARS-CoV-2/01/human/2020/SWE	SARS-CoV-2	0.299	0.321
SARS-CoV-2/human/THA/SI202205-NT/2020	SARS-CoV-2	0.2986	0.3214
Weifang/WFCDC0029/2020	SARS-CoV-2	0.2986	0.3212
Weifang/WFCDC0023/2020	SARS-CoV-2	0.2986	0.3199
Guangzhou/GZMU0037/2020	SARS-CoV-2	0.2986	0.3212
Guangzhou/GZMU0039/2020	SARS-CoV-2	0.2987	0.3211
Guangzhou/GZMU0041/2020	SARS-CoV-2	0.299	0.3209
Guangzhou/GZMU0045/2020	SARS-CoV-2	0.2986	0.3212
Guangzhou/GZMU0046/2020	SARS-CoV-2	0.2986	0.3212
Guangzhou/GZMU0049/2020	SARS-CoV-2	0.2986	0.3212
Guangzhou/GZMU0050/2020	SARS-CoV-2	0.2987	0.3211
SARS-CoV-2/human/AUS/VIC07/2020	SARS-CoV-2	0.2983	0.3204
Weifang/WFCDC0024/2020	SARS-CoV-2	0.299	0.3211
SARS-CoV-2/Hu/DP/Kng/19-020	SARS-CoV-2	0.2989	0.3212
SARS-CoV-2/Hu/DP/Kng/19-027	SARS-CoV-2	0.2987	0.3211
2019-nCoV/USA-CA8/2020	SARS-CoV-2	0.2989	0.3211
2019-nCoV/USA-TX1/2020	SARS-CoV-2	0.2989	0.3211
SARS-CoV-2/Hu/DP/Kng/19-031	SARS-CoV-2	0.2989	0.3211
2019-nCoV/USA-CruiseA-7/2020	SARS-CoV-2	0.299	0.3211
2019-nCoV/USA-CruiseA-8/2020	SARS-CoV-2	0.2989	0.3211
2019-nCoV/USA-CruiseA-10/2020	SARS-CoV-2	0.2989	0.3211
2019-nCoV/USA-CruiseA-11/2020	SARS-CoV-2	0.2989	0.3211
2019-nCoV/USA-CruiseA-9/2020	SARS-CoV-2	0.2989	0.3211
2019-nCoV/USA-CruiseA-1/2020	SARS-CoV-2	0.2989	0.3211
2019-nCoV/USA-CruiseA-24/2020	SARS-CoV-2	0.2989	0.3213
2019-nCoV/USA-CruiseA-25/2020	SARS-CoV-2	0.2989	0.3211
2019-nCoV/USA-CruiseA-15/2020	SARS-CoV-2	0.2989	0.3211
2019-nCoV/USA-CruiseA-16/2020	SARS-CoV-2	0.2989	0.3211
2019-nCoV/USA-CruiseA-2/2020	SARS-CoV-2	0.2989	0.3211
2019-nCoV/USA-CruiseA-3/2020	SARS-CoV-2	0.2989	0.3211
2019-nCoV/USA-CruiseA-19/2020	SARS-CoV-2	0.2989	0.3211
2019-nCoV/USA-CruiseA-23/2020	SARS-CoV-2	0.2989	0.3212
2019-nCoV/USA-CruiseA-12/2020	SARS-CoV-2	0.2989	0.3211
2019-nCoV/USA-CruiseA-13/2020	SARS-CoV-2	0.2989	0.3211
2019-nCoV/USA-CruiseA-4/2020	SARS-CoV-2	0.2989	0.3212
2019-nCoV/USA-CruiseA-5/2020	SARS-CoV-2	0.2989	0.3211
2019-nCoV/USA-CruiseA-6/2020	SARS-CoV-2	0.299	0.3211
2019-nCoV/USA-CruiseA-21/2020	SARS-CoV-2	0.2989	0.3212
2019-nCoV/USA-CruiseA-22/2020	SARS-CoV-2	0.2989	0.3211
SARS-CoV-2/ENV/USA/UF-11/2020	SARS-CoV-2	0.299	0.3211
SARS-CoV-2/human/THA/SI202620-NT/2020	SARS-CoV-2	0.2986	0.3214
2019-nCoV/USA-CA9/2020	SARS-CoV-2	0.2989	0.3211
SARS-CoV-2/human/AUS/VIC138/2020	SARS-CoV-2	0.2986	0.3212
BetaCoV/USA/WA2/2020	SARS-CoV-2	0.2988	0.3212
2019-nCoV/USA-CruiseA-17/2020	SARS-CoV-2	0.2989	0.3211
2019-nCoV/USA-CruiseA-18/2020	SARS-CoV-2	0.2991	0.321
2019-nCoV/USA-CruiseA-26/2020	SARS-CoV-2	0.299	0.3211
SARS-CoV-2/human/HKG.85_VM20002868/2020	SARS-CoV-2	0.2985	0.3212
SARS-CoV-2/human/CHN/HN03/2020	SARS-CoV-2	0.2991	0.321
hCoV-19/Guangzhou/GZMU0016/2020	SARS-CoV-2	0.3212	0.2986
hCoV-19/Guangzhou/GZMU0031/2020	SARS-CoV-2	0.2987	0.3211
hCoV-19/Guangzhou/GZMU0042/2020	SARS-CoV-2	0.2986	0.3212
hCoV-19/Guangzhou/GZMU0044/2020	SARS-CoV-2	0.2987	0.3211
hCoV-19/Guangzhou/GZMU0047/2020	SARS-CoV-2	0.2986	0.3211
hCoV-19/Guangzhou/GZMU0048/2020	SARS-CoV-2	0.2987	0.3209
hCoV-19/Guangzhou/GZMU0014/2020	SARS-CoV-2	0.2987	0.3212
2019-nCoV/USA-CruiseA-14/2020	SARS-CoV-2	0.2989	0.3212
SARS-CoV-2/human/HKG/90_VM20002907/2020	SARS-CoV-2	0.2985	0.3212
SARS-CoV-2/human/THA/SI202769-NT/2020	SARS-CoV-2	0.2986	0.3216
SARS-CoV-2/human/THA/SI202872-NT/2020	SARS-CoV-2	0.2985	0.3217
SARS-CoV-2/CA_2602/human/2020/USA	SARS-CoV-2	0.2989	0.3211
SARS-CoV-2/human/TWN/CGMH-CGU-03/2020	SARS-CoV-2	0.2994	0.3209
hCoV-19/Guangzhou/GZMU0030/2020	SARS-CoV-2	0.2986	0.3212
SARS-CoV-2/WA3-UW1/human/2020/USA	SARS-CoV-2	0.2995	0.321
SARS-CoV-2/Valencia5/human/2020/ESP	SARS-CoV-2	0.2987	0.3213
SARS-CoV-2/WA_5030/human/2020/USA	SARS-CoV-2	0.2989	0.3211
SARS-CoV-2/OR_2656/human/2020/USA	SARS-CoV-2	0.299	0.3211
hCoV-19/Korea/BA-ACH_2604/2020	SARS-CoV-2	0.2989	0.3212
SARS-CoV-2/human/TWN/CGMH-CGU-05/2020	SARS-CoV-2	0.2995	0.3209
SARS-CoV-2/human/USA/CA-CDPH-UC3/2020	SARS-CoV-2	0.2986	0.3213
SARS-CoV-2/human/USA/CA-CDPH-UC2/2020	SARS-CoV-2	0.2986	0.3212
SARS-CoV-2/SP02/human/2020/BRA	SARS-CoV-2	0.2988	0.3212
SARS-CoV-2/WA4-UW2/human/2020/USA	SARS-CoV-2	0.2994	0.3209
hCoV-19/USA/RI_0520/2020	SARS-CoV-2	0.2989	0.3212
hCoV-19/USA/FL_5125/2020	SARS-CoV-2	0.299	0.3212
hCoV-19/USA/FL_5091/2020	SARS-CoV-2	0.299	0.3212
SARS-CoV-2/human/USA/CA-CDPH-UC1/2020	SARS-CoV-2	0.2986	0.3213
SARS-CoV-2/WA6-UW3/human/2020/USA	SARS-CoV-2	0.2993	0.321
hCoV-19/USA/GA_2741/2020	SARS-CoV-2	0.2989	0.3212
hCoV-19/USA/GA_2742/2020	SARS-CoV-2	0.299	0.3212
hCoV-19/USA/TX_2020/2020	SARS-CoV-2	0.2989	0.3212
hCoV-19/Korea/BA-ACH_2718/2020	SARS-CoV-2	0.2989	0.3212
hCoV-19/Korea/BA-ACH_2719/2020	SARS-CoV-2	0.2989	0.3212
hCov-19/USA/NH_0004/2020	SARS-CoV-2	0.2989	0.3212
hCov-19/USA/TX_2039/2020	SARS-CoV-2	0.2989	0.3213
SARS-CoV-2/human/USA/NY1-PV08001/2020	SARS-CoV-2	0.2987	0.3212
SARS-CoV-2/human/USA/CA-SCCPHD-UC14/2020	SARS-CoV-2	0.2987	0.3214
TKYE6947_2020	SARS-CoV-2	0.2994	0.321
SARS-CoV-2/human/FRA/KRA-ROB/2020	SARS-CoV-2	0.2985	0.3217
SARS-CoV-2/human/USA/VA-DCLS-0003/2020	SARS-CoV-2	0.2993	0.3211
SARS-CoV-2/human/USA/VA-DCLS-0004/2020	SARS-CoV-2	0.2993	0.3209
SARS-CoV-2/human/USA/GA_2055/2020	SARS-CoV-2	0.2989	0.3211
SARS-CoV-2/human/USA/GA_2120/2020	SARS-CoV-2	0.2989	0.321
SARS-CoV-2/human/USA/GA_2185/2020	SARS-CoV-2	0.2989	0.3212
hCoV-19/USA/UNKNOWN-UW-1773/2020	SARS-CoV-2	0.299	0.3215
SARS-CoV-2/human/USA/GA_2147/2020	SARS-CoV-2	0.299	0.3212
SARS-CoV-2/human/USA/GA_2275/2020	SARS-CoV-2	0.2989	0.3212
SARS-CoV-2/human/France/10027AA/2020	SARS-CoV-2	0.2994	0.321
SARS-CoV-2/human/France/70001GR/2020	SARS-CoV-2	0.2994	0.321
SARS-CoV-2/human/France/40004SR/2020	SARS-CoV-2	0.2994	0.321
SARS-CoV-2/human/France/50010DC/2020	SARS-CoV-2	0.2995	0.321
SARS-CoV-2/human/France/40005BH/2020	SARS-CoV-2	0.2994	0.3211
SARS-CoV-2/human/France/60003NG/2020	SARS-CoV-2	0.2994	0.321
SARS-CoV-2/human/France/10036BG/2020	SARS-CoV-2	0.2994	0.321
SARS-CoV-2/human/France/10037CJ/2020	SARS-CoV-2	0.2994	0.321
SARS-CoV-2/human/France/40006SG/2020	SARS-CoV-2	0.2994	0.321
SARS-CoV-2/human/France/10030NV/2020	SARS-CoV-2	0.2994	0.321
SARS-CoV-2/human/France/10040LJ/2020	SARS-CoV-2	0.2994	0.321
SARS-CoV-2/human/France/10041MR/2020	SARS-CoV-2	0.2995	0.321
SARS-CoV-2/human/France/20001SE/2020	SARS-CoV-2	0.2994	0.321
SARS-CoV-2/human/France/10048SA/2020	SARS-CoV-2	0.2994	0.321
SARS-CoV-2/human/France/10046GM/2020	SARS-CoV-2	0.2994	0.321
SARS-CoV-2/human/France/10029DT/2020	SARS-CoV-2	0.2994	0.3209
SARS-CoV-2/human/France/10031BS/2020	SARS-CoV-2	0.2994	0.321
SARS-CoV-2/human/France/60002VV/2020	SARS-CoV-2	0.2994	0.321
SARS-CoV-2/human/France/10032KL/2020	SARS-CoV-2	0.2994	0.321
SARS-CoV-2/human/France/50008KC/2020	SARS-CoV-2	0.2994	0.321
SARS-CoV-2/human/France/10033ZM/2020	SARS-CoV-2	0.2994	0.321
SARS-CoV-2/human/France/10034HM/2020	SARS-CoV-2	0.2994	0.321
SARS-CoV-2/human/France/10050RA/2020	SARS-CoV-2	0.2994	0.321
SARS-CoV-2/human/France/10045DZ/2020	SARS-CoV-2	0.2994	0.3211
SARS-CoV-2/human/France/10051SM/2020	SARS-CoV-2	0.2994	0.321
SARS-CoV-2/human/France/10063BI/2020	SARS-CoV-2	0.2995	0.321
SARS-CoV-2/human/France/10066GJ/2020	SARS-CoV-2	0.2994	0.321
SARS-CoV-2/human/France/10069NM/2020	SARS-CoV-2	0.2994	0.321
SARS-CoV-2/human/France/10071BR/2020	SARS-CoV-2	0.2994	0.321
SARS-CoV-2/human/France/10060KV/2020	SARS-CoV-2	0.2994	0.3208
SARS-CoV-2/human/France/10074LD/2020	SARS-CoV-2	0.2994	0.3208
SARS-CoV-2/human/France/10072CG/2020	SARS-CoV-2	0.2994	0.3208
SARS-CoV-2/human/France/10076MH/2020	SARS-CoV-2	0.2994	0.321
SARS-CoV-2/human/France/10078MA/2020	SARS-CoV-2	0.2994	0.321
SARS-CoV-2/human/France/10057CJ/2020	SARS-CoV-2	0.2994	0.321
SARS-CoV-2/human/France/10062MD/2020	SARS-CoV-2	0.2994	0.321
SARS-CoV-2/human/France/10059IS/2020	SARS-CoV-2	0.2994	0.321
SARS-CoV-2/human/France/10068ND/2020	SARS-CoV-2	0.2994	0.3209
SARS-CoV-2/human/France/40007RD/2020	SARS-CoV-2	0.2994	0.321
SARS-CoV-2/human/France/5003KM/2020	SARS-CoV-2	0.2994	0.321
SARS-CoV-2/human/France/50002BS/2020	SARS-CoV-2	0.2994	0.321
SARS-CoV-2/human/France/10004CF/2020	SARS-CoV-2	0.2994	0.3208
SARS-CoV-2/human/France/10009EE/2020	SARS-CoV-2	0.2994	0.3209
SARS-CoV-2/human/France/10008DM/2020	SARS-CoV-2	0.2994	0.321
SARS-CoV-2/human/France/50001AR/2020	SARS-CoV-2	0.2994	0.3211
SARS-CoV-2/human/France/10010LA/2020	SARS-CoV-2	0.2994	0.321
SARS-CoV-2/human/France/10014BC/2020	SARS-CoV-2	0.2994	0.321
SARS-CoV-2/human/France/10080AA/2020	SARS-CoV-2	0.2994	0.3211
SARS-CoV-2/human/France/10019LM/2020	SARS-CoV-2	0.2994	0.321
SARS-CoV-2/human/France/10018HJ/2020	SARS-CoV-2	0.2994	0.321
SARS-CoV-2/human/France/10020MM/2020	SARS-CoV-2	0.2994	0.3208
SARS-CoV-2/human/France/50005JM/2020	SARS-CoV-2	0.2994	0.321
SARS-CoV-2/human/France/50004CS/2020	SARS-CoV-2	0.2994	0.321
SARS-CoV-2/human/France/10016DC/2020	SARS-CoV-2	0.2994	0.321
SARS-CoV-2/human/France/10015BY/2020	SARS-CoV-2	0.2994	0.321
SARS-CoV-2/human/France/10012BM/2020	SARS-CoV-2	0.2994	0.321
SARS-CoV-2/human/France/10017GS/2020	SARS-CoV-2	0.2995	0.321
SARS-CoV-2/human/France/10013BA/2020	SARS-CoV-2	0.2994	0.321
SARS-CoV-2/human/France/10021SB/2020	SARS-CoV-2	0.2994	0.3208
SARS-CoV-2/human/France/10011AS/2020	SARS-CoV-2	0.2994	0.321
SARS-CoV-2/human/France/10023FD/2020	SARS-CoV-2	0.2994	0.3209
SARS-CoV-2/human/France/10022AR/2020	SARS-CoV-2	0.2994	0.321
SARS-CoV-2/human/France/50011LM/2020	SARS-CoV-2	0.2994	0.321
SARS-CoV-2/human/France/10001DM/2020	SARS-CoV-2	0.2994	0.3208
SARS-CoV-2/human/France/50007PI/2020	SARS-CoV-2	0.2994	0.321
SARS-CoV-2/human/France/10003SN/2020	SARS-CoV-2	0.2994	0.321
SARS-CoV-2/human/France/10025GM/2020	SARS-CoV-2	0.2994	0.321
SARS-CoV-2/human/France/10002PM/2020	SARS-CoV-2	0.2994	0.321
SARS-CoV-2/human/France/10026SL/2020	SARS-CoV-2	0.2994	0.3212
SARS-CoV-2/human/France/30001MB/2020	SARS-CoV-2	0.2994	0.321
SARS-CoV-2/human/France/40003KA/2020	SARS-CoV-2	0.2994	0.321
SARS-CoV-2/human/France/10007LJ/2020	SARS-CoV-2	0.2995	0.3209
SARS-CoV-2/human/France/10028CD/2020	SARS-CoV-2	0.2994	0.321
SARS-CoV-2/human/France/10006HC/2020	SARS-CoV-2	0.2994	0.321
SARS-CoV-2/human/France/10053BP/2020	SARS-CoV-2	0.2994	0.3208
SARS-CoV-2/human/France/10064DR/2020	SARS-CoV-2	0.2994	0.3208
SARS-CoV-2/human/France/10065EE/2020	SARS-CoV-2	0.2994	0.321
SARS-CoV-2/human/France/10070SK/2020	SARS-CoV-2	0.2994	0.321
SARS-CoV-2/human/France/50006PT/2020	SARS-CoV-2	0.2994	0.321
SARS-CoV-2/human/France/40002VJ/2020	SARS-CoV-2	0.2995	0.3209
SARS-CoV-2/WA7-UW4/human/2020/USA	SARS-CoV-2	0.2994	0.3209
SARS-CoV-2/WA8-UW5/human/2020/USA	SARS-CoV-2	0.2994	0.3211
SARS-CoV-2/ISR_IT0320/human/2020/ISR	SARS-CoV-2	0.2987	0.3213
hCov-19/USA/IL_1293/2020	SARS-CoV-2	0.2989	0.3211
hCov-19/USA/IL_1375/2020	SARS-CoV-2	0.2989	0.3211
hCov-19/USA/OR_5430/2020	SARS-CoV-2	0.2989	0.3212
hCov-19/USA/RI_0556/2020	SARS-CoV-2	0.2989	0.3212
hCov-19/USA/TX_2817/2020	SARS-CoV-2	0.2989	0.3212
hCov-19/USA/TX_2967/2020	SARS-CoV-2	0.2989	0.3212
SARS-CoV-2/human/IND/OUMRK100/2020	SARS-CoV-2	0.2994	0.3209
SARS-CoV-2/human/KAZ/NCB-1/2020	SARS-CoV-2	0.2995	0.3209
SARS-CoV-2/human/KAZ/NCB-2/2020	SARS-CoV-2	0.2994	0.321
SARS-CoV-2/human/KAZ/NCB-3/2020	SARS-CoV-2	0.2995	0.321
SARS-CoV-2/human/KAZ/NCB-5/2020	SARS-CoV-2	0.2995	0.3209
SARS-CoV-2/human/THA/SI206377-NST/2020	SARS-CoV-2	0.2987	0.3214
SARS-CoV-2/human/ESP/Valencia15/2020	SARS-CoV-2	0.2986	0.3213
hCov-19/USA/AZ_4811/2020	SARS-CoV-2	0.299	0.3212
hCov-19/USA/FL_6318/2020	SARS-CoV-2	0.299	0.3212
hCov-19/USA/NH_0008/2020	SARS-CoV-2	0.2989	0.3212
hCov-19/USA/NY_2929/2020	SARS-CoV-2	0.2989	0.3212
SARS-CoV-2/human/USA/FL_7169/2020	SARS-CoV-2	0.2989	0.3212
SARS-CoV-2/human/USA/NY-CDC-SURV0144NYC/2020	SARS-CoV-2	0.2989	0.3211
SARS-CoV-2/human/AUS/VIC04/2020	SARS-CoV-2	0.2983	0.3207
hCov-19/USA/GA_1299/2020	SARS-CoV-2	0.299	0.3211
hCov-19/USA/GA_1320/2020	SARS-CoV-2	0.2989	0.321
SARS-CoV-2/Gilgit1/Human/2020/PAK	SARS-CoV-2	0.2986	0.3214
SARS-CoV-2/Valencia8/human/2020/ESP	SARS-CoV-2	0.2987	0.3213
hCov-19/USA/GA_1445/2020	SARS-CoV-2	0.2989	0.321
SARS-CoV-2/human/USA/GA_1621/2020	SARS-CoV-2	0.299	0.3211
SARS-CoV-2/human/USA/MD_0026/2020	SARS-CoV-2	0.2989	0.3213
SARS-CoV-2/human/USA/NJ_3592/2020	SARS-CoV-2	0.2989	0.3212
SARS-CoV-2/human/USA/NJ_3201/2020	SARS-CoV-2	0.2989	0.3213
SARS-CoV-2/human/USA/NY_1922/2020	SARS-CoV-2	0.2989	0.3212
SARS-CoV-2/human/USA/MA_9704/2020	SARS-CoV-2	0.2989	0.3212
SARS-CoV-2/human/USA/MA_9889/2020	SARS-CoV-2	0.2989	0.3212
SARS-CoV-2/human/USA/MD_0027/2020	SARS-CoV-2	0.2989	0.3213
SARS-CoV-2/human/USA/NY2-PV08100/2020	SARS-CoV-2	0.2987	0.3212
SARS-CoV-2/human/USA/CA-SCCPHD-UC16/2020	SARS-CoV-2	0.2986	0.3212
SARS-CoV-2/human/USA/NY-CDC-SURV0052NYC/2020	SARS-CoV-2	0.2989	0.3211
SARS-CoV-2/human/USA/MD-CDC-0025/2020	SARS-CoV-2	0.2989	0.3213
USA/MN1-MDH1/2020	SARS-CoV-2	0.2992	0.3209
SARS-CoV-2/human/USA/WA-UW40/2020	SARS-CoV-2	0.3002	0.3208
SARS-CoV-2/human/USA/FL_9590/2020	SARS-CoV-2	0.2989	0.3211
SARS-CoV-2/human/USA/FL_9655/2020	SARS-CoV-2	0.2989	0.3211
SARS-CoV-2/human/USA/GA_1847/2020	SARS-CoV-2	0.2989	0.321
SARS-CoV-2/human/USA/MA_0020/2020	SARS-CoV-2	0.2989	0.3212
SARS-CoV-2/human/USA/NE_6605/2020	SARS-CoV-2	0.299	0.3211
SARS-CoV-2/human/USA/PA_1802/2020	SARS-CoV-2	0.2989	0.3212
SARS-CoV-2/human/USA/PA_1881/2020	SARS-CoV-2	0.2989	0.3212
SARS-CoV-2/human/USA/RI_0702/2020	SARS-CoV-2	0.2989	0.3212
SARS-CoV-2/human/USA/UT_8199/2020	SARS-CoV-2	0.2989	0.3211
SARS-CoV-2/human/USA/SC_3520/2020	SARS-CoV-2	0.2989	0.321
SARS-CoV-2/human/USA/SC_3572/2020	SARS-CoV-2	0.2989	0.3212
SARS-CoV-2/human/USA/MA_8932/2020	SARS-CoV-2	0.2989	0.3213
SARS-CoV-2/human/USA/MA_8933/2020	SARS-CoV-2	0.2989	0.3212
SARS-CoV-2/human/USA/MA_9703/2020	SARS-CoV-2	0.2989	0.3212
SARS-CoV-2/human/USA/MA_1355/2020	SARS-CoV-2	0.2989	0.3211
SARS-CoV-2/human/USA/HI_4970/2020	SARS-CoV-2	0.2989	0.3212
SARS-CoV-2/human/USA/MN_0100/2020	SARS-CoV-2	0.2988	0.3212
SARS-CoV-2/human/TWN/CGMH-CGU-06/2020	SARS-CoV-2	0.2995	0.3209
SARS-CoV-2/human/USA/CA-CDPH-UC7/2020	SARS-CoV-2	0.2986	0.3212
SARS-CoV-2/human/USA/CA-CDPH-UC9/2020	SARS-CoV-2	0.2989	0.3212
SARS-CoV-2/human/USA/CA-CDPH-UC11/2020	SARS-CoV-2	0.2985	0.3214
SARS-CoV-2/human/USA/NY-CDC-SURV0076NYC/2020	SARS-CoV-2	0.2989	0.3213
SARS-CoV-2/human/GRC/234_31670/2020	SARS-CoV-2	0.2986	0.3213
SARS-CoV-2/human/USA/VT-CDC-0303/2020	SARS-CoV-2	0.2989	0.3211
SARS-CoV-2/human/USA/WA-UW37/2020	SARS-CoV-2	0.2994	0.3208
SARS-CoV-2/human/USA/DC_0004/2020	SARS-CoV-2	0.2989	0.3211
SARS-CoV-2/human/USA/FL_1177/2020	SARS-CoV-2	0.2989	0.3212
SARS-CoV-2/human/USA/FL_9656/2020	SARS-CoV-2	0.2989	0.3212
SARS-CoV-2/human/USA/KS_4126/2020	SARS-CoV-2	0.2989	0.3212
SARS-CoV-2/human/USA/MA_3672/2020	SARS-CoV-2	0.2989	0.3212
SARS-CoV-2/human/USA/MA_3699/2020	SARS-CoV-2	0.2989	0.3212
SARS-CoV-2/human/USA/MA_3878/2020	SARS-CoV-2	0.2989	0.3212
SARS-CoV-2/human/USA/MO_4470/2020	SARS-CoV-2	0.299	0.3213
SARS-CoV-2/human/USA/NC_6999/2020	SARS-CoV-2	0.2989	0.3211
SARS-CoV-2/human/USA/NH_0029/2020	SARS-CoV-2	0.2989	0.3212
SARS-CoV-2/human/USA/NH_0033/2020	SARS-CoV-2	0.2989	0.3212
SARS-CoV-2/human/USA/PA_4405/2020	SARS-CoV-2	0.2989	0.3213
SARS-CoV-2/human/USA/SC_3569/2020	SARS-CoV-2	0.2989	0.321
SARS-CoV-2/human/USA/MA_3623/2020	SARS-CoV-2	0.2989	0.3212
SARS-CoV-2/human/USA/VA_6171/2020	SARS-CoV-2	0.299	0.3211
SARS-CoV-2/human/USA/MA_2652/2020	SARS-CoV-2	0.2989	0.3213
SARS-CoV-2/human/USA/MA_3614/2020	SARS-CoV-2	0.2989	0.3213
SARS-CoV-2/human/USA/MA_3616/2020	SARS-CoV-2	0.2989	0.3212
SARS-CoV-2/human/USA/MA_3626/2020	SARS-CoV-2	0.2989	0.3212
SARS-CoV-2/human/USA/MA_3653/2020	SARS-CoV-2	0.2989	0.3212
SARS-CoV-2/human/CHN/YN-0306-466/2020	SARS-CoV-2	0.2994	0.3209
SARS-CoV-2/human/USA/FL-CDC-7619/2020	SARS-CoV-2	0.2989	0.3214
USA/MN2-MDH2/2020	SARS-CoV-2	0.2993	0.3209
SARS-CoV-2/human/USA/WA-UW38/2020	SARS-CoV-2	0.2996	0.3208
SARS-CoV-2/human/ZAF/R03006/2020	SARS-CoV-2	0.2994	0.321
SARS-CoV-2/human/USA/IL_0087/2020	SARS-CoV-2	0.2989	0.3213
SARS-CoV-2/human/USA/IL_0089/2020	SARS-CoV-2	0.2989	0.3212
SARS-CoV-2/human/USA/MA_4811/2020	SARS-CoV-2	0.2989	0.3213
SARS-CoV-2/human/USA/NC_0031/2020	SARS-CoV-2	0.2989	0.3212
SARS-CoV-2/human/USA/NE_7025/2020	SARS-CoV-2	0.299	0.3211
SARS-CoV-2/human/USA/PA_2317/2020	SARS-CoV-2	0.2989	0.3212
SARS-CoV-2/human/USA/SC_3575/2020	SARS-CoV-2	0.2989	0.3211
SARS-CoV-2/human/USA/UT_8906/2020	SARS-CoV-2	0.299	0.3212
SARS-CoV-2/human/USA/IA_6391/2020	SARS-CoV-2	0.2989	0.3212
SARS-CoV-2/human/USA/IA_6390/2020	SARS-CoV-2	0.2989	0.3212
SARS-CoV-2/human/USA/SC_3570/2020	SARS-CoV-2	0.2989	0.321
SARS-CoV-2/human/USA/SC_3571/2020	SARS-CoV-2	0.2989	0.321
SARS-CoV-2/human/USA/MA_3642/2020	SARS-CoV-2	0.2989	0.3213
SARS-CoV-2/human/USA/GA_2070/2020	SARS-CoV-2	0.2989	0.321
SARS-CoV-2/human/USA/HI_7881/2020	SARS-CoV-2	0.2989	0.3212
SARS-CoV-2/human/USA/IN_72003/2020	SARS-CoV-2	0.299	0.3214
SARS-CoV-2/human/USA/OH_0020/2020	SARS-CoV-2	0.2989	0.3212
SARS-CoV-2/human/USA/PA_2734/2020	SARS-CoV-2	0.2989	0.3212
SARS-CoV-2/human/USA/PA_2735/2020	SARS-CoV-2	0.2989	0.3212
SARS-CoV-2/human/USA/NV_0016/2020	SARS-CoV-2	0.2989	0.3211
SARS-CoV-2/human/USA/MN_0101/2020	SARS-CoV-2	0.2989	0.3211
SARS-CoV-2/human/AUS/VIC17/2020	SARS-CoV-2	0.2985	0.3213
SARS-CoV-2/human/AUS/VIC18/2020	SARS-CoV-2	0.2982	0.3207
SARS-CoV-2/human/GRC/235_31783/2020	SARS-CoV-2	0.2987	0.3212
SARS-CoV-2/human/GRC/236_31815/2020	SARS-CoV-2	0.2987	0.3213
SARS-CoV-2/human/USA/IA-CDC-8200/2020	SARS-CoV-2	0.2989	0.3212
SARS-CoV-2/human/USA/WA-UW41/2020	SARS-CoV-2	0.2988	0.3212
SARS-CoV-2/human/USA/WA-UW43/2020	SARS-CoV-2	0.2994	0.321
SARS-CoV-2/human/USA/WA-UW44/2020	SARS-CoV-2	0.2994	0.321
SARS-CoV-2/human/USA/WA-UW50/2020	SARS-CoV-2	0.2993	0.321
SARS-CoV-2/human/USA/WA-UW51/2020	SARS-CoV-2	0.2989	0.3214
SARS-CoV-2/human/HKG/case113_VM2003179/2020	SARS-CoV-2	0.2985	0.3212
hCoV-19/USA/VA-DCLS-0008/2020	SARS-CoV-2	0.2994	0.321
SARS-CoV-2/human/USA/GA_2118/2020	SARS-CoV-2	0.299	0.321
SARS-CoV-2/human/USA/IA_6394/2020	SARS-CoV-2	0.2989	0.3211
SARS-CoV-2/human/USA/NC_0024/2020	SARS-CoV-2	0.2989	0.3213
SARS-CoV-2/human/USA/OH_0023/2020	SARS-CoV-2	0.2989	0.3212
SARS-CoV-2/human/USA/PA_2937/2020	SARS-CoV-2	0.2989	0.3212
SARS-CoV-2/human/USA/SC_6370/2020	SARS-CoV-2	0.2989	0.3211
SARS-CoV-2/human/USA/VA_6352/2020	SARS-CoV-2	0.2989	0.3212
SARS-CoV-2/human/USA/VA_6377/2020	SARS-CoV-2	0.2989	0.3212
SARS-CoV-2/human/USA/VA_6382/2020	SARS-CoV-2	0.2989	0.3211
SARS-CoV-2/human/USA/VA_6389/2020	SARS-CoV-2	0.2989	0.3212
SARS-CoV-2/human/USA/IA_6396/2020	SARS-CoV-2	0.2989	0.3212
SARS-CoV-2/human/USA/IA_6395/2020	SARS-CoV-2	0.2989	0.3211
SARS-CoV-2/human/USA/IA_6401/2020	SARS-CoV-2	0.2989	0.3212
SARS-CoV-2/human/USA/IA_6399/2020	SARS-CoV-2	0.2989	0.3212
SARS-CoV-2/human/USA/CT_9849/2020	SARS-CoV-2	0.2989	0.3212
SARS-CoV-2/human/USA/IN_82003/2020	SARS-CoV-2	0.299	0.3214
SARS-CoV-2/human/USA/OH_0019/2020	SARS-CoV-2	0.2989	0.3212
SARS-CoV-2/human/USA/PA_2887/2020	SARS-CoV-2	0.2989	0.3212
SARS-CoV-2/human/USA/NC_0025/2020	SARS-CoV-2	0.2989	0.3213
SARS-CoV-2/human/USA/NY-CDC-SURV0319NYC/2020	SARS-CoV-2	0.2989	0.3212
SARS-CoV-2/human/USA/NY-CDC-SURV0592NYC/2020	SARS-CoV-2	0.2989	0.3212
SARS-CoV-2/human/AUS/VIC20/2020	SARS-CoV-2	0.2984	0.3214
SARS-CoV-2/human/GRC/237_31890/2020	SARS-CoV-2	0.2986	0.3213
SARS-CoV-2/human/USA/PA-CDC-2908/2020	SARS-CoV-2	0.2989	0.3212
SARS-CoV-2/human/USA/PR-CDC-3578/2020	SARS-CoV-2	0.2989	0.3212
SARS-CoV-2/human/USA/DC-CDC-0019/2020	SARS-CoV-2	0.2989	0.3212
SARS-CoV-2/Hu/Kng/19-437	SARS-CoV-2	0.299	0.321
USA/MN3-MDH3/2020	SARS-CoV-2	0.2986	0.3213
SARS-CoV-2/human/USA/WA-UW64/2020	SARS-CoV-2	0.2987	0.3212
SARS-CoV-2/human/USA/WA-UW68/2020	SARS-CoV-2	0.2994	0.3209
SARS-CoV-2/human/USA/WA-UW67/2020	SARS-CoV-2	0.2994	0.3208
SARS-CoV-2/human/USA/WA-UW42/2020	SARS-CoV-2	0.2992	0.3209
SARS-CoV-2/human/USA/WA-UW46/2020	SARS-CoV-2	0.2994	0.3209
SARS-CoV-2/human/USA/WA-UW47/2020	SARS-CoV-2	0.2994	0.321
SARS-CoV-2/human/USA/WA-UW48/2020	SARS-CoV-2	0.2993	0.3208
SARS-CoV-2/human/USA/WA-UW49/2020	SARS-CoV-2	0.299	0.3214
SARS-CoV-2/human/ESP/Valencia13/2020	SARS-CoV-2	0.2986	0.3213
SARS-CoV-2/human/ESP/Valencia12/2020	SARS-CoV-2	0.2987	0.3213
SARS-CoV-2/human/ESP/Valencia14/2020	SARS-CoV-2	0.2987	0.3213
SARS-CoV-2/human/IRN/HGRC-1.1-IPI-8206/2020	SARS-CoV-2	0.2986	0.3214
hCoV-19/USA/VA-DCLS-0009/2020	SARS-CoV-2	0.2993	0.321
hCoV-19/USA/VA-DCLS-0010/2020	SARS-CoV-2	0.2986	0.3212
SARS-CoV-2/human/USA/AZ_8132/2020	SARS-CoV-2	0.2989	0.3211
SARS-CoV-2/human/USA/AZ_8135/2020	SARS-CoV-2	0.2989	0.3211
SARS-CoV-2/human/USA/IN_2001/2020	SARS-CoV-2	0.2989	0.3212
SARS-CoV-2/human/USA/LA_0842/2020	SARS-CoV-2	0.2989	0.3214
SARS-CoV-2/human/USA/NV_0052/2020	SARS-CoV-2	0.2989	0.3212
SARS-CoV-2/human/USA/PA_4395/2020	SARS-CoV-2	0.2989	0.3212
SARS-CoV-2/human/USA/IN_92003/2020	SARS-CoV-2	0.2989	0.3214
SARS-CoV-2/human/USA/RI_0882/2020	SARS-CoV-2	0.2989	0.3213
SARS-CoV-2/human/TWN/CGMH-CGU-07/2020	SARS-CoV-2	0.2993	0.321
SARS-CoV-2/human/USA/NY-CDC-SURV0165NYC/2020	SARS-CoV-2	0.2989	0.3212
SARS-CoV-2/human/USA/NY-CDC-SURV0166NYC/2020	SARS-CoV-2	0.2989	0.3212
SARS-CoV-2/human/USA/NY-CDC-SURV0097NYC/2020	SARS-CoV-2	0.2989	0.3211
SARS-CoV-2/human/USA/NY-CDC-SURV0162NYC/2020	SARS-CoV-2	0.2989	0.3212
SARS-CoV-2/human/USA/NY-CDC-SURV0171NYC/2020	SARS-CoV-2	0.2989	0.3212
SARS-CoV-2/human/USA/NY-CDC-SURV0302NYC/2020	SARS-CoV-2	0.2989	0.3213
SARS-CoV-2/human/USA/NY-CDC-SURV0331NYC/2020	SARS-CoV-2	0.2989	0.3212
SARS-CoV-2/human/USA/NY-CDC-SURV0334NYC/2020	SARS-CoV-2	0.2989	0.3211
SARS-CoV-2/human/USA/NY-CDC-SURV0440NYC/2020	SARS-CoV-2	0.2989	0.3213
SARS-CoV-2/human/USA/NY-CDC-SURV0444NYC/2020	SARS-CoV-2	0.2989	0.3212
SARS-CoV-2/human/USA/NY-CDC-SURV0472NYC/2020	SARS-CoV-2	0.2989	0.3211
SARS-CoV-2/human/USA/NY-CDC-SURV0475NYC/2020	SARS-CoV-2	0.2989	0.3212
SARS-CoV-2/human/USA/NY-CDC-SURV0874NYC/2020	SARS-CoV-2	0.2989	0.3212
SARS-CoV-2/human/USA/NY-CDC-SURV0168NYC/2020	SARS-CoV-2	0.2989	0.3212
SARS-CoV-2/human/USA/NY-CDC-SURV0175NYC/2020	SARS-CoV-2	0.2989	0.3212
SARS-CoV-2/human/AUS/VIC21/2020	SARS-CoV-2	0.2985	0.3215
SARS-CoV-2/human/AUS/VIC22/2020	SARS-CoV-2	0.2982	0.3208
SARS-CoV-2/human/AUS/VIC23/2020	SARS-CoV-2	0.2985	0.3214
SARS-CoV-2/human/GRC/133_31929/2020	SARS-CoV-2	0.2986	0.3213
SARS-CoV-2/human/GRC/148_31943/2020	SARS-CoV-2	0.2987	0.3212
SARS-CoV-2/human/GRC/238_31927/2020	SARS-CoV-2	0.2987	0.3212
SARS-CoV-2/human/GRC/259_31928/2020	SARS-CoV-2	0.2987	0.3212
SARS-CoV-2/Fuyang_FY002/human/2020/CHN	SARS-CoV-2	0.2994	0.3209
SARS-CoV-2/human/USA/WA-UW77/2020	SARS-CoV-2	0.2994	0.3209
SARS-CoV-2/human/USA/WA-UW78/2020	SARS-CoV-2	0.2986	0.3214
SARS-CoV-2/human/USA/WA-UW79/2020	SARS-CoV-2	0.2985	0.3215
SARS-CoV-2/human/USA/WA-UW80/2020	SARS-CoV-2	0.2985	0.3214
SARS-CoV-2/human/USA/WA-UW81/2020	SARS-CoV-2	0.2993	0.3211
SARS-CoV-2/human/USA/WA-UW82/2020	SARS-CoV-2	0.299	0.3213
SARS-CoV-2/human/USA/WA-UW84/2020	SARS-CoV-2	0.2987	0.3213
SARS-CoV-2/human/USA/WA-UW85/2020	SARS-CoV-2	0.299	0.3211
SARS-CoV-2/human/USA/WA-UW86/2020	SARS-CoV-2	0.2991	0.321
SARS-CoV-2/human/USA/WA-UW87/2020	SARS-CoV-2	0.2992	0.3209
SARS-CoV-2/human/USA/WA-UW88/2020	SARS-CoV-2	0.2986	0.3213
SARS-CoV-2/human/USA/WA-UW89/2020	SARS-CoV-2	0.2986	0.3213
SARS-CoV-2/human/USA/WA-UW90/2020	SARS-CoV-2	0.2991	0.321
SARS-CoV-2/human/USA/WA-UW91/2020	SARS-CoV-2	0.2986	0.3214
SARS-CoV-2/human/USA/WA-UW95/2020	SARS-CoV-2	0.2989	0.3212
SARS-CoV-2/human/USA/WA-UW96/2020	SARS-CoV-2	0.299	0.3212
SARS-CoV-2/human/USA/WA-UW73/2020	SARS-CoV-2	0.2993	0.3209
SARS-CoV-2/human/USA/WA-UW69/2020	SARS-CoV-2	0.2993	0.321
SARS-CoV-2/human/USA/WA-UW74/2020	SARS-CoV-2	0.2991	0.3212
SARS-CoV-2/human/USA/WA-UW75/2020	SARS-CoV-2	0.2994	0.3209
SARS-CoV-2/human/USA/WA-UW70/2020	SARS-CoV-2	0.2994	0.321
SARS-CoV-2/human/USA/WA-UW76/2020	SARS-CoV-2	0.2994	0.3209
SARS-CoV-2/human/ESP/Valencia17/2020	SARS-CoV-2	0.2985	0.3213
SARS-CoV-2/human/ESP/Valencia11/2020	SARS-CoV-2	0.2986	0.3212
SARS-CoV-2/human/ESP/Valencia16/2020	SARS-CoV-2	0.2986	0.3213
hCoV-19/USA/VA-DCLS-0011/2020	SARS-CoV-2	0.2993	0.321
hCoV-19/USA/VA-DCLS-0012/2020	SARS-CoV-2	0.2994	0.321
hCoV-19/USA/VA-DCLS-0020/2020	SARS-CoV-2	0.2994	0.321
SARS-CoV-2/human/USA/GA_2343/2020	SARS-CoV-2	0.2989	0.3211
SARS-CoV-2/human/USA/UT-00010/2020	SARS-CoV-2	0.2995	0.3209
SARS-CoV-2/human/LKA/COV53/2020	SARS-CoV-2	0.2995	0.3209
SARS-CoV-2/human/TWN/CGMH-CGU-08/2020	SARS-CoV-2	0.2995	0.3209
SARS-CoV-2/human/USA/UNKNOWN-UW-547/2020	SARS-CoV-2	0.2984	0.3214
SARS-CoV-2/human/USA/NY-CDC-SURV0862NYC/2020	SARS-CoV-2	0.2989	0.3213
SARS-CoV-2/human/USA/NY-CDC-SURV0863NYC/2020	SARS-CoV-2	0.2989	0.3212
SARS-CoV-2/human/USA/MI-MDHHS-SC20162/2020	SARS-CoV-2	0.2985	0.3214
SARS-CoV-2/human/AUS/VIC25/2020	SARS-CoV-2	0.2977	0.3202
SARS-CoV-2/human/AUS/VIC26/2020	SARS-CoV-2	0.2986	0.3213
SARS-CoV-2/human/AUS/VIC27/2020	SARS-CoV-2	0.2985	0.3214
SARS-CoV-2/human/AUS/VIC28/2020	SARS-CoV-2	0.2984	0.3214
SARS-CoV-2/human/AUS/VIC29/2020	SARS-CoV-2	0.2986	0.3214
SARS-CoV-2/human/AUS/VIC30/2020	SARS-CoV-2	0.2978	0.3201
SARS-CoV-2/human/AUS/VIC31/2020	SARS-CoV-2	0.2984	0.3214
SARS-CoV-2/human/AUS/VIC32/2020	SARS-CoV-2	0.2982	0.3204
SARS-CoV-2/human/AUS/VIC33/2020	SARS-CoV-2	0.2985	0.3213
SARS-CoV-2/human/AUS/VIC34/2020	SARS-CoV-2	0.2985	0.3213
SARS-CoV-2/human/AUS/VIC35/2020	SARS-CoV-2	0.2985	0.3213
SARS-CoV-2/human/AUS/VIC36/2020	SARS-CoV-2	0.2985	0.3214
SARS-CoV-2/human/GRC/134_32124/2020	SARS-CoV-2	0.2986	0.3212
SARS-CoV-2/human/GRC/135_32174/2020	SARS-CoV-2	0.2987	0.3212
SARS-CoV-2/human/GRC/239_32178/2020	SARS-CoV-2	0.2987	0.3212
SARS-CoV-2/human/GRC/247_32207/2020	SARS-CoV-2	0.2987	0.3212
SARS-CoV-2/human/GRC/248_32261/2020	SARS-CoV-2	0.2986	0.3213
SARS-CoV-2/human/GRC/250_32267/2020	SARS-CoV-2	0.2987	0.3212
SARS-CoV-2/human/GRC/243_32202/2020	SARS-CoV-2	0.2986	0.3213
SARS-CoV-2/human/GRC/246_32206/2020	SARS-CoV-2	0.2986	0.3213
SARS-CoV-2/PC00101P/human/2020/USA	SARS-CoV-2	0.2986	0.3213
SARS-CoV-2/human/USA/WA-UW92/2020	SARS-CoV-2	0.2992	0.321
SARS-CoV-2/human/USA/WA-UW130/2020	SARS-CoV-2	0.2995	0.3209
SARS-CoV-2/human/USA/WA-UW131/2020	SARS-CoV-2	0.2994	0.3209
SARS-CoV-2/human/USA/WA-UW140/2020	SARS-CoV-2	0.2985	0.3214
SARS-CoV-2/human/USA/WA-UW141/2020	SARS-CoV-2	0.2993	0.3209
SARS-CoV-2/human/USA/WA-UW142/2020	SARS-CoV-2	0.2991	0.3212
SARS-CoV-2/human/USA/WA-UW103/2020	SARS-CoV-2	0.2991	0.3211
SARS-CoV-2/human/USA/WA-UW104/2020	SARS-CoV-2	0.2986	0.3214
SARS-CoV-2/human/USA/WA-UW105/2020	SARS-CoV-2	0.2987	0.3212
SARS-CoV-2/human/USA/WA-UW106/2020	SARS-CoV-2	0.2992	0.3211
SARS-CoV-2/human/USA/WA-UW108/2020	SARS-CoV-2	0.2985	0.3214
SARS-CoV-2/human/USA/WA-UW109/2020	SARS-CoV-2	0.2987	0.3215
SARS-CoV-2/human/USA/WA-UW110/2020	SARS-CoV-2	0.2987	0.3213
SARS-CoV-2/human/USA/WA-UW111/2020	SARS-CoV-2	0.2993	0.3209
SARS-CoV-2/human/USA/WA-UW114/2020	SARS-CoV-2	0.2994	0.321
SARS-CoV-2/human/USA/WA-UW115/2020	SARS-CoV-2	0.2993	0.321
SARS-CoV-2/human/USA/WA-UW116/2020	SARS-CoV-2	0.2993	0.3209
SARS-CoV-2/human/USA/WA-UW117/2020	SARS-CoV-2	0.2989	0.3212
SARS-CoV-2/human/USA/WA-UW118/2020	SARS-CoV-2	0.2993	0.321
SARS-CoV-2/human/USA/WA-UW119/2020	SARS-CoV-2	0.2992	0.3211
SARS-CoV-2/human/USA/WA-UW120/2020	SARS-CoV-2	0.2995	0.3209
SARS-CoV-2/human/USA/WA-UW121/2020	SARS-CoV-2	0.2985	0.3213
hCoV-19/USA/VA-DCLS-0017/2020	SARS-CoV-2	0.2993	0.321
hCoV-19/USA/VA-DCLS-0018/2020	SARS-CoV-2	0.2993	0.321
hCoV-19/USA/VA-DCLS-0019/2020	SARS-CoV-2	0.2994	0.3209
hCoV-19/USA/VA-DCLS-0021/2020	SARS-CoV-2	0.2994	0.321
SARS-CoV-2/human/USA/UT-00023/2020	SARS-CoV-2	0.2994	0.321
SARS-CoV-2/human/USA/UT-00025/2020	SARS-CoV-2	0.2994	0.321
SARS-CoV-2/human/USA/NY-PV08122/2020	SARS-CoV-2	0.2987	0.3213
SARS-CoV-2/human/USA/UNKNOWN-UW-526/2020	SARS-CoV-2	0.2996	0.321
SARS-CoV-2/human/USA/UNKNOWN-UW-536/2020	SARS-CoV-2	0.2985	0.3215
SARS-CoV-2/human/USA/WA-UW-525/2020	SARS-CoV-2	0.2985	0.3214
SARS-CoV-2/human/USA/WA-UW-517/2020	SARS-CoV-2	0.2985	0.3214
SARS-CoV-2/human/USA/WA-UW-518/2020	SARS-CoV-2	0.2985	0.3214
SARS-CoV-2/human/IND/GMCKN318/2020	SARS-CoV-2	0.2994	0.3209
SARS-CoV-2/human/USA/MI-MDHHS-SC20189/2020	SARS-CoV-2	0.2984	0.3215
SARS-CoV-2/human/USA/CA-NHRC-01/2020	SARS-CoV-2	0.2993	0.3209
SARS-CoV-2/human/THA/SI204487-NT/2020	SARS-CoV-2	0.2984	0.3215
SARS-CoV-2/human/AUS/VIC38/2020	SARS-CoV-2	0.2978	0.3205
SARS-CoV-2/human/AUS/VIC39/2020	SARS-CoV-2	0.2985	0.3214
SARS-CoV-2/human/AUS/VIC40/2020	SARS-CoV-2	0.2985	0.3214
SARS-CoV-2/human/AUS/VIC41/2020	SARS-CoV-2	0.2985	0.3214
SARS-CoV-2/human/AUS/VIC42/2020	SARS-CoV-2	0.2986	0.3214
SARS-CoV-2/human/AUS/VIC43/2020	SARS-CoV-2	0.2978	0.3202
SARS-CoV-2/human/AUS/VIC44/2020	SARS-CoV-2	0.2981	0.3203
SARS-CoV-2/human/AUS/VIC45/2020	SARS-CoV-2	0.2985	0.3214
SARS-CoV-2/human/AUS/VIC46/2020	SARS-CoV-2	0.2984	0.3214
SARS-CoV-2/human/GRC/136_32338/2020	SARS-CoV-2	0.2987	0.3212
SARS-CoV-2/human/GRC/137_32340/2020	SARS-CoV-2	0.2986	0.3212
SARS-CoV-2/human/GRC/138_32343/2020	SARS-CoV-2	0.2987	0.3212
SARS-CoV-2/human/GRC/149_32357/2020	SARS-CoV-2	0.2987	0.3211
SARS-CoV-2/human/GRC/251_32400/2020	SARS-CoV-2	0.2987	0.3212
SARS-CoV-2/human/GRC/254_32422/2020	SARS-CoV-2	0.2987	0.3212
SARS-CoV-2/human/GRC/255_32525/2020	SARS-CoV-2	0.2987	0.3212
SARS-CoV-2/human/GRC/262_32443/2020	SARS-CoV-2	0.2987	0.3212
SARS-CoV-2/human/GRC/263_32477/2020	SARS-CoV-2	0.2987	0.3212
SARS-CoV-2/human/GRC/264_32497/2020	SARS-CoV-2	0.2987	0.3212
hCoV-19/USA/WA-UW197/2020	SARS-CoV-2	0.2992	0.321
hCoV-19/USA/WA-UW198/2020	SARS-CoV-2	0.2993	0.3211
hCoV-19/USA/WA-UW200/2020	SARS-CoV-2	0.2993	0.321
SARS-CoV-2/WA-UW202/human/2020/USA	SARS-CoV-2	0.2995	0.3209
hCoV-19/USA/WA-UW203/2020	SARS-CoV-2	0.2996	0.3209
hCoV-19/USA/WA-UW215/2020	SARS-CoV-2	0.299	0.321
SARS-CoV-2/human/USA/WA-UW155/2020	SARS-CoV-2	0.2986	0.3215
SARS-CoV-2/human/USA/WA-UW123/2020	SARS-CoV-2	0.2992	0.3212
SARS-CoV-2/human/USA/WA-UW124/2020	SARS-CoV-2	0.2986	0.3213
SARS-CoV-2/human/USA/WA-UW127/2020	SARS-CoV-2	0.2986	0.3212
SARS-CoV-2/human/USA/WA-UW128/2020	SARS-CoV-2	0.2992	0.321
SARS-CoV-2/human/USA/WA-UW129/2020	SARS-CoV-2	0.2993	0.321
SARS-CoV-2/human/USA/WA-UW97/2020	SARS-CoV-2	0.2987	0.3212
SARS-CoV-2/human/USA/WA-UW99/2020	SARS-CoV-2	0.2994	0.3209
SARS-CoV-2/human/USA/WA-UW100/2020	SARS-CoV-2	0.2993	0.321
SARS-Cov-2/Manga1/human/2020/PAK	SARS-CoV-2	0.2989	0.3209
hCoV-19/USA/VA-DCLS-0016/2020	SARS-CoV-2	0.2993	0.3211
SARS-CoV-2/human/USA/VA-DCLS-0014/2020	SARS-CoV-2	0.2995	0.3209
SARS-CoV-2/human/USA/WA-UW-586/2020	SARS-CoV-2	0.2984	0.3216
SARS-CoV-2/human/USA/WA-UW-602/2020	SARS-CoV-2	0.2985	0.3214
SARS-CoV-2/human/USA/WA-UW-596/2020	SARS-CoV-2	0.2985	0.3214
SARS-CoV-2/human/USA/WA-UW-600/2020	SARS-CoV-2	0.2986	0.3214
SARS-CoV-2/human/USA/UNKNOWN-UW-581/2020	SARS-CoV-2	0.2987	0.3212
SARS-CoV-2/human/USA/WA-UW-572/2020	SARS-CoV-2	0.2996	0.3208
SARS-CoV-2/human/USA/WA-UW-530/2020	SARS-CoV-2	0.2987	0.3213
SARS-CoV-2/human/USA/WA-UW-524/2020	SARS-CoV-2	0.2985	0.3214
SARS-CoV-2/human/USA/WA-UW-543/2020	SARS-CoV-2	0.2987	0.3213
SARS-CoV-2/human/USA/WA-UW-542/2020	SARS-CoV-2	0.2986	0.3212
SARS-CoV-2/human/USA/WA-UW-546/2020	SARS-CoV-2	0.2987	0.3213
SARS-CoV-2/human/USA/MI-MDHHS-SC20179/2020	SARS-CoV-2	0.2986	0.3213
SARS-CoV-2/human/THA/SI204512-NT/2020	SARS-CoV-2	0.2985	0.3217
SARS-CoV-2/human/THA/SI204514-NT/2020	SARS-CoV-2	0.2986	0.3214
SARS-CoV-2/human/AUS/VIC47/2020	SARS-CoV-2	0.2985	0.3214
SARS-CoV-2/human/AUS/VIC48/2020	SARS-CoV-2	0.2985	0.3214
SARS-CoV-2/human/AUS/VIC49/2020	SARS-CoV-2	0.2977	0.3203
SARS-CoV-2/human/AUS/VIC50/2020	SARS-CoV-2	0.2985	0.3214
SARS-CoV-2/human/AUS/VIC51/2020	SARS-CoV-2	0.2985	0.3213
SARS-CoV-2/human/AUS/VIC52/2020	SARS-CoV-2	0.2982	0.3207
SARS-CoV-2/human/AUS/VIC53/2020	SARS-CoV-2	0.2985	0.3214
SARS-CoV-2/human/AUS/VIC54/2020	SARS-CoV-2	0.2983	0.3213
SARS-CoV-2/human/AUS/VIC55/2020	SARS-CoV-2	0.2984	0.3214
SARS-CoV-2/human/AUS/VIC56/2020	SARS-CoV-2	0.2985	0.3213
SARS-CoV-2/human/AUS/VIC57/2020	SARS-CoV-2	0.2985	0.3214
SARS-CoV-2/human/AUS/VIC58/2020	SARS-CoV-2	0.2986	0.3213
SAR-CoV-2/human/USA/NY-QDX-00000001/2020	SARS-CoV-2	0.2994	0.321
SARS-CoV-2/human/GRC/139_32716/2020	SARS-CoV-2	0.2987	0.3212
SARS-CoV-2/human/GRC/141_32983/2020	SARS-CoV-2	0.2987	0.3213
SARS-CoV-2/human/GRC/150_32764/2020	SARS-CoV-2	0.2987	0.3213
SARS-CoV-2/human/GRC/202_32984/2020	SARS-CoV-2	0.2987	0.3212
SARS-CoV-2/human/GRC/203_33026/2020	SARS-CoV-2	0.2987	0.3212
SARS-CoV-2/human/GRC/204_33112/2020	SARS-CoV-2	0.2986	0.3213
hCoV-19/USA/WA-UW192/2020	SARS-CoV-2	0.2992	0.3211
hCoV-19/USA/WA-UW193/2020	SARS-CoV-2	0.2993	0.321
hCoV-19/USA/WA-UW194/2020	SARS-CoV-2	0.2996	0.321
hCoV-19/USA/WA-UW195/2020	SARS-CoV-2	0.2991	0.321
hCoV-19/USA/WA-UW196/2020	SARS-CoV-2	0.2991	0.3211
SARS-CoV-2/WA-UW204/human/2020/USA	SARS-CoV-2	0.2993	0.3211
hCoV-19/USA/WA-UW205/2020	SARS-CoV-2	0.2994	0.3209
hCoV-19/USA/WA-UW207/2020	SARS-CoV-2	0.2986	0.3213
hCoV-19/USA/WA-UW209/2020	SARS-CoV-2	0.2993	0.321
hCoV-19/USA/CT-UW213/2020	SARS-CoV-2	0.2988	0.3212
hCoV-19/USA/WA-UW218/2020	SARS-CoV-2	0.2992	0.3211
hCoV-19/USA/UNKNOWN-UW219/2020	SARS-CoV-2	0.2992	0.3211
hCoV-19/USA/WA-UW222/2020	SARS-CoV-2	0.2993	0.3209
hCoV-19/USA/CT-UW223/2020	SARS-CoV-2	0.2994	0.321
hCoV-19/USA/CT-UW224/2020	SARS-CoV-2	0.2993	0.3211
hCoV-19/USA/WA-UW242/2020	SARS-CoV-2	0.2992	0.3211
SARS-CoV-2/human/USA/WA-UW191/2020	SARS-CoV-2	0.2986	0.3214
SARS-CoV-2/human/USA/WA-UW178/2020	SARS-CoV-2	0.2987	0.3213
SARS-CoV-2/human/USA/WA-UW183/2020	SARS-CoV-2	0.2985	0.3213
SARS-CoV-2/human/USA/WA-UW167/2020	SARS-CoV-2	0.2985	0.3213
SARS-CoV-2/human/USA/WA-UW168/2020	SARS-CoV-2	0.2986	0.3214
SARS-CoV-2/human/USA/WA-UW188/2020	SARS-CoV-2	0.2995	0.3208
SARS-CoV-2/human/USA/WA-UW189/2020	SARS-CoV-2	0.2985	0.3213
SARS-CoV-2/human/USA/WA-UW190/2020	SARS-CoV-2	0.2985	0.3213
SARS-CoV-2/human/USA/WA-UW186/2020	SARS-CoV-2	0.2985	0.3214
SARS-CoV-2/human/USA/WA-UW187/2020	SARS-CoV-2	0.2986	0.3214
SARS-CoV-2/human/USA/WA-UW171/2020	SARS-CoV-2	0.2992	0.3209
SARS-CoV-2/human/USA/WA-UW172/2020	SARS-CoV-2	0.2985	0.3214
SARS-CoV-2/human/USA/WA-UW163/2020	SARS-CoV-2	0.2986	0.3213
SARS-CoV-2/human/USA/WA-UW162/2020	SARS-CoV-2	0.2985	0.3215
SARS-CoV-2/human/USA/WA-UW152/2020	SARS-CoV-2	0.299	0.3211
SARS-CoV-2/human/USA/WA-UW153/2020	SARS-CoV-2	0.2985	0.3215
SARS-CoV-2/human/USA/WA-UW160/2020	SARS-CoV-2	0.2995	0.3209
hCoV-19/USA/MN-UW243/2020	SARS-CoV-2	0.2993	0.3211
hCoV-19/USA/MN-UW251/2020	SARS-CoV-2	0.2987	0.3215
hCoV-19/USA/ID-UW254/2020	SARS-CoV-2	0.2987	0.3213
hCoV-19/USA/ID-UW257/2020	SARS-CoV-2	0.2993	0.3211
hCoV-19/USA/ID-UW264/2020	SARS-CoV-2	0.2985	0.3216
hCoV-19/USA/WA-UW266/2020	SARS-CoV-2	0.3001	0.321
hCoV-19/USA/CT-UW271/2020	SARS-CoV-2	0.2994	0.321
hCoV-19/USA/ID-UW272/2020	SARS-CoV-2	0.2985	0.3215
hCoV-19/USA/WA-UW274/2020	SARS-CoV-2	0.2986	0.3212
hCoV-19/USA/ID-UW276/2020	SARS-CoV-2	0.2994	0.3209
hCoV-19/USA/WA-NH2/2020	SARS-CoV-2	0.2989	0.3211
hCoV-19/USA/WA-NH3/2020	SARS-CoV-2	0.2989	0.3211
hCoV-19/USA/WA-NH4/2020	SARS-CoV-2	0.2989	0.3211
hCoV-19/USA/WA-NH5/2020	SARS-CoV-2	0.2989	0.3211
hCoV-19/USA/WA-NH6/2020	SARS-CoV-2	0.2989	0.3211
hCoV-19/USA/WA-NH7/2020	SARS-CoV-2	0.2989	0.3211
hCoV-19/USA/WA-NH8/2020	SARS-CoV-2	0.2989	0.3211
hCoV-19/USA/WA-NH9/2020	SARS-CoV-2	0.2989	0.3211
hCoV-19/USA/WA-NH10/2020	SARS-CoV-2	0.2989	0.3211
hCoV-19/USA/WA-NH11/2020	SARS-CoV-2	0.2989	0.3211
hCoV-19/USA/WA-NH12/2020	SARS-CoV-2	0.2989	0.3211
hCoV-19/USA/WA-NH14/2020	SARS-CoV-2	0.2989	0.3211
hCoV-19/USA/WA-NH17/2020	SARS-CoV-2	0.2989	0.3211
hCoV-19/USA/WA-NH18/2020	SARS-CoV-2	0.2989	0.3211
hCoV-19/USA/WA-NH19/2020	SARS-CoV-2	0.2989	0.3211
hCoV-19/USA/WA-NH20/2020	SARS-CoV-2	0.2989	0.3211
hCoV-19/USA/WA-NH21/2020	SARS-CoV-2	0.2989	0.3211
hCoV-19/USA/WA-NH22/2020	SARS-CoV-2	0.2989	0.3211
hCoV-19/USA/WA-NH24/2020	SARS-CoV-2	0.2989	0.3211
hCoV-19/USA/WA-NH13/2020	SARS-CoV-2	0.2989	0.3212
hCoV-19/USA/WA-NH23/2020	SARS-CoV-2	0.2989	0.3211
hCoV-19/USA/WA-UW298/2020	SARS-CoV-2	0.2995	0.3209
hCoV-19/USA/WA-UW299/2020	SARS-CoV-2	0.2993	0.3208
hCoV-19/USA/WA-UW300/2020	SARS-CoV-2	0.2994	0.3209
hCoV-19/USA/MN-UW334/2020	SARS-CoV-2	0.2994	0.321
hCoV-19/USA/IL-UW351/2020	SARS-CoV-2	0.2992	0.3211
hCoV-19/USA/IL-UW352/2020	SARS-CoV-2	0.2995	0.321
hCoV-19/USA/VA-DCLS-0024/2020	SARS-CoV-2	0.2986	0.3213
SARS-CoV-2/human/USA/UT-00014/2020	SARS-CoV-2	0.2994	0.3209
SARS-CoV-2/human/USA/NY-PV08138/2020	SARS-CoV-2	0.2985	0.3213
SARS-CoV-2/human/USA/NY-PV08472/2020	SARS-CoV-2	0.2985	0.3213
SARS-CoV-2/human/USA/NY-PV08125/2020	SARS-CoV-2	0.2985	0.3214
SARS-CoV-2/human/TWN/CGMH-CGU-09/2020	SARS-CoV-2	0.2994	0.3209
SARS-CoV-2/human/TWN/CGMH-CGU-10/2020	SARS-CoV-2	0.2993	0.3209
SARS-CoV-2/human/USA/UNKNOWN-UW-531/2020	SARS-CoV-2	0.2986	0.3214
SARS-CoV-2/human/USA/WA-UW-604/2020	SARS-CoV-2	0.2985	0.3214
SARS-CoV-2/human/USA/WA-UW-558/2020	SARS-CoV-2	0.2993	0.321
SARS-CoV-2/human/USA/CA-CDPH-UC26/2020	SARS-CoV-2	0.2987	0.3212
SARS-CoV-2/human/USA/NY-CDC-SURV0495NYC/2020	SARS-CoV-2	0.2989	0.3212
SARS-CoV-2/human/USA/MI-MDHHS-SC20136/2020	SARS-CoV-2	0.2983	0.3215
SARS-CoV-2/human/USA/MI-MDHHS-SC20158/2020	SARS-CoV-2	0.2985	0.3215
SARS-CoV-2/human/AUS/VIC59/2020	SARS-CoV-2	0.2985	0.3215
SARS-CoV-2/human/AUS/VIC60/2020	SARS-CoV-2	0.2982	0.3205
SARS-CoV-2/human/AUS/VIC62/2020	SARS-CoV-2	0.2984	0.3214
SARS-CoV-2/human/AUS/VIC66/2020	SARS-CoV-2	0.2985	0.3213
SARS-CoV-2/human/AUS/VIC67/2020	SARS-CoV-2	0.2985	0.3213
SARS-CoV-2/human/AUS/VIC68/2020	SARS-CoV-2	0.2985	0.3214
SARS-CoV-2/human/AUS/VIC69/2020	SARS-CoV-2	0.2985	0.3214
SARS-CoV-2/human/AUS/VIC70/2020	SARS-CoV-2	0.2984	0.3213
SAR-CoV-2/human/USA/WA-QDX-00000002/2020	SARS-CoV-2	0.2994	0.3209
SAR-CoV-2/human/USA/CA-QDX-00000003/2020	SARS-CoV-2	0.2987	0.3213
SARS-CoV-2/human/GRC/151_33690/2020	SARS-CoV-2	0.2987	0.3212
SARS-CoV-2/human/GRC/206_33492/2020	SARS-CoV-2	0.2987	0.3212
SARS-CoV-2/human/GRC/207_33548/2020	SARS-CoV-2	0.2987	0.3212
SARS-CoV-2/human/URY/Mdeo-1/2020	SARS-CoV-2	0.2994	0.3209
hCoV-19/USA/WA-UW210/2020	SARS-CoV-2	0.2993	0.321
hCoV-19/USA/WA-UW211/2020	SARS-CoV-2	0.2994	0.3209
hCoV-19/USA/WA-UW212/2020	SARS-CoV-2	0.2994	0.321
hCoV-19/USA/WA-UW214/2020	SARS-CoV-2	0.2993	0.3211
hCoV-19/USA/WA-UW216/2020	SARS-CoV-2	0.2992	0.321
hCoV-19/USA/WA-UW217/2020	SARS-CoV-2	0.2991	0.3211
SARS-CoV-2/WA-UW220/human/2020/USA	SARS-CoV-2	0.2996	0.3209
hCoV-19/USA/WA-UW221/2020	SARS-CoV-2	0.2994	0.3208
hCoV-19/USA/WA-UW229/2020	SARS-CoV-2	0.2991	0.3212
hCoV-19/USA/WA-UW231/2020	SARS-CoV-2	0.2986	0.3214
hCoV-19/USA/ID-UW232/2020	SARS-CoV-2	0.2997	0.3208
hCoV-19/USA/ID-UW236/2020	SARS-CoV-2	0.2989	0.3211
hCoV-19/USA/WA-UW237/2020	SARS-CoV-2	0.2988	0.3213
SARS-CoV-2/WA-UW238/human/2020/USA	SARS-CoV-2	0.2994	0.321
hCoV-19/USA/ID-UW239/2020	SARS-CoV-2	0.2994	0.3209
hCoV-19/USA/WA-UW240/2020	SARS-CoV-2	0.2993	0.3211
SARS-CoV-2/WA-UW234/human/2020/USA	SARS-CoV-2	0.2993	0.321
hCoV-19/USA/ID-UW235/2020	SARS-CoV-2	0.2994	0.3209
hCoV-19/USA/ID-UW241/2020	SARS-CoV-2	0.2987	0.3214
SARS-CoV-2/human/USA/WA-UW174/2020	SARS-CoV-2	0.2987	0.3213
SARS-CoV-2/human/USA/WA-UW176/2020	SARS-CoV-2	0.2987	0.3212
SARS-CoV-2/human/USA/WA-UW169/2020	SARS-CoV-2	0.2985	0.3214
SARS-CoV-2/human/USA/WA-UW180/2020	SARS-CoV-2	0.2993	0.321
SARS-CoV-2/human/USA/WA-UW185/2020	SARS-CoV-2	0.2986	0.3213
SARS-CoV-2/human/USA/WA-UW149/2020	SARS-CoV-2	0.2985	0.3213
SARS-CoV-2/human/USA/WA-UW151/2020	SARS-CoV-2	0.2985	0.3214
SARS-CoV-2/human/USA/WA-UW146/2020	SARS-CoV-2	0.2986	0.3215
SARS-CoV-2/human/USA/WA-UW150/2020	SARS-CoV-2	0.2985	0.3213
hCoV-19/USA/WA-UW256/2020	SARS-CoV-2	0.2993	0.321
hCoV-19/USA/CT-UW258/2020	SARS-CoV-2	0.2993	0.3211
hCoV-19/USA/ID-UW259/2020	SARS-CoV-2	0.2996	0.321
hCoV-19/USA/ID-UW260/2020	SARS-CoV-2	0.2986	0.3213
hCoV-19/USA/ID-UW270/2020	SARS-CoV-2	0.2991	0.3214
hCoV-19/USA/WA-UW275/2020	SARS-CoV-2	0.2987	0.3214
hCoV-19/USA/WA-UW277/2020	SARS-CoV-2	0.2991	0.3211
hCoV-19/USA/ID-UW284/2020	SARS-CoV-2	0.2993	0.3209
hCoV-19/USA/WA-UW285/2020	SARS-CoV-2	0.2985	0.3214
hCoV-19/USA/WA-UW310/2020	SARS-CoV-2	0.2986	0.3214
hCoV-19/USA/WA-UW320/2020	SARS-CoV-2	0.2994	0.3209
hCoV-19/USA/CT-UW328/2020	SARS-CoV-2	0.2986	0.3214
hCoV-19/USA/IL-UW350/2020	SARS-CoV-2	0.2994	0.3209
hCoV-19/USA/WA-UW359/2020	SARS-CoV-2	0.299	0.3213
hCoV-19/USA/IL-UW-1311/2020	SARS-CoV-2	0.2998	0.3211
SARS-CoV-2/human/USA/UT-00022/2020	SARS-CoV-2	0.2994	0.3211
SARS-CoV-2/human/USA/NY-PV08124/2020	SARS-CoV-2	0.2986	0.3213
SARS-CoV-2/human/USA/NY-PV08127/2020	SARS-CoV-2	0.2986	0.3214
SARS-CoV-2/human/USA/NY-PV08148/2020	SARS-CoV-2	0.2986	0.3213
SARS-CoV-2/human/USA/NY-PV08123/2020	SARS-CoV-2	0.2987	0.3213
SARS-CoV-2/human/TWN/CGMH-CGU-11/2020	SARS-CoV-2	0.2994	0.3209
SARS-CoV-2/human/TWN/CGMH-CGU-12/2020	SARS-CoV-2	0.2995	0.321
SARS-CoV-2/human/AUS/VIC73/2020	SARS-CoV-2	0.2985	0.3214
SARS-CoV-2/human/AUS/VIC77/2020	SARS-CoV-2	0.2984	0.3211
SARS-CoV-2/human/AUS/VIC79/2020	SARS-CoV-2	0.2985	0.3214
SARS-CoV-2/human/AUS/VIC80/2020	SARS-CoV-2	0.2985	0.3214
SARS-CoV-2/human/AUS/VIC81/2020	SARS-CoV-2	0.2985	0.3214
SARS-CoV-2/human/AUS/VIC82/2020	SARS-CoV-2	0.2985	0.3214
SARS-CoV-2/human/AUS/VIC83/2020	SARS-CoV-2	0.2986	0.3213
SARS-CoV-2/human/AUS/VIC84/2020	SARS-CoV-2	0.2985	0.3213
SARS-CoV-2/human/GRC/152_33705/2020	SARS-CoV-2	0.2986	0.3212
SARS-CoV-2/human/GRC/142_33859/2020	SARS-CoV-2	0.2987	0.3212
SARS-CoV-2/human/GRC/208_33922/2020	SARS-CoV-2	0.2987	0.3212
SARS-CoV-2/human/GRC/210_33942/2020	SARS-CoV-2	0.2987	0.3212
SARS-CoV-2/human/GRC/211_34005/2020	SARS-CoV-2	0.2987	0.3212
SARS-CoV-2/human/GRC/212_34023/2020	SARS-CoV-2	0.2986	0.3213
SARS-CoV-2/human/GRC/153_33892/2020	SARS-CoV-2	0.2987	0.3212
hCoV-19/USA/WA-UW225/2020	SARS-CoV-2	0.2992	0.321
hCoV-19/USA/WA-UW227/2020	SARS-CoV-2	0.2992	0.3212
SARS-CoV-2/WA-UW228/human/2020/USA	SARS-CoV-2	0.2997	0.321
hCoV-19/USA/WA-UW230/2020	SARS-CoV-2	0.2993	0.3211
hCoV-19/USA/ID-UW233/2020	SARS-CoV-2	0.2994	0.321
SARS-CoV-2/human/USA/WA-UW179/2020	SARS-CoV-2	0.2992	0.321
SARS-CoV-2/human/USA/WA-UW173/2020	SARS-CoV-2	0.2986	0.3212
SARS-CoV-2/human/USA/WA-UW145/2020	SARS-CoV-2	0.2985	0.3214
SARS-CoV-2/human/USA/WA-UW147/2020	SARS-CoV-2	0.2986	0.3213
hCoV-19/USA/WA-UW253/2020	SARS-CoV-2	0.2993	0.3209
hCoV-19/USA/ID-UW279/2020	SARS-CoV-2	0.2987	0.3212
hCoV-19/USA/ID-UW282/2020	SARS-CoV-2	0.2995	0.321
hCoV-19/USA/OR-UW287/2020	SARS-CoV-2	0.2993	0.321
hCoV-19/USA/ID-UW288/2020	SARS-CoV-2	0.2994	0.321
hCoV-19/USA/ID-UW290/2020	SARS-CoV-2	0.2997	0.3212
hCoV-19/USA/ID-UW291/2020	SARS-CoV-2	0.2985	0.3215
hCoV-19/USA/OR-UW292/2020	SARS-CoV-2	0.2985	0.3213
hCoV-19/USA/ID-UW295/2020	SARS-CoV-2	0.299	0.3211
hCoV-19/USA/ID-UW296/2020	SARS-CoV-2	0.299	0.3212
hCoV-19/USA/ID-UW297/2020	SARS-CoV-2	0.2986	0.3215
hCoV-19/USA/WA-UW317/2020	SARS-CoV-2	0.2993	0.3208
hCoV-19/USA/WA-UW319/2020	SARS-CoV-2	0.2996	0.3209
hCoV-19/USA/WA-UW361/2020	SARS-CoV-2	0.2992	0.3209
SARS-CoV-2/WA-UW378/human/2020/USA	SARS-CoV-2	0.2987	0.3212
SARS-CoV-2/WA-UW379/human/2020/USA	SARS-CoV-2	0.299	0.3211
SARS-CoV-2/WA-UW390/human/2020/USA	SARS-CoV-2	0.2999	0.3207
SARS-CoV-2/human/ESP/VH000001133/2020	SARS-CoV-2	0.2993	0.3209
SARS-CoV-2/human/USA/NY-PV08149/2020	SARS-CoV-2	0.2986	0.3213
SARS-CoV-2/human/AUS/VIC08/2020	SARS-CoV-2	0.2981	0.3206
SARS-CoV-2/human/AUS/VIC85/2020	SARS-CoV-2	0.2985	0.3214
SARS-CoV-2/human/AUS/VIC86/2020	SARS-CoV-2	0.2985	0.3213
SARS-CoV-2/human/AUS/VIC87/2020	SARS-CoV-2	0.2985	0.3214
SARS-CoV-2/human/AUS/VIC88/2020	SARS-CoV-2	0.2985	0.3214
SARS-CoV-2/human/AUS/VIC89/2020	SARS-CoV-2	0.2985	0.3214
SARS-CoV-2/human/AUS/VIC90/2020	SARS-CoV-2	0.2985	0.3214
SARS-CoV-2/human/AUS/VIC91/2020	SARS-CoV-2	0.2976	0.3203
SARS-CoV-2/human/AUS/VIC92/2020	SARS-CoV-2	0.2985	0.3214
SARS-CoV-2/human/AUS/VIC139/2020	SARS-CoV-2	0.2985	0.3206
SARS-CoV-2/human/GRC/214_34505/2020	SARS-CoV-2	0.2987	0.3211
SARS-CoV-2/human/USA/AK002/2020	SARS-CoV-2	0.2986	0.3213
SARS-CoV-2/human/USA/AK003/2020	SARS-CoV-2	0.2986	0.3213
hCoV-19/USA/WA-UW244/2020	SARS-CoV-2	0.2994	0.3209
hCoV-19/USA/WA-UW245/2020	SARS-CoV-2	0.299	0.3212
hCoV-19/USA/WA-UW247/2020	SARS-CoV-2	0.2991	0.3214
hCoV-19/USA/WA-UW248/2020	SARS-CoV-2	0.299	0.3214
hCoV-19/USA/WA-UW249/2020	SARS-CoV-2	0.2997	0.3209
hCoV-19/USA/WA-UW252/2020	SARS-CoV-2	0.2992	0.3212
hCoV-19/USA/WA-UW255/2020	SARS-CoV-2	0.2998	0.321
hCoV-19/USA/WA-UW261/2020	SARS-CoV-2	0.2994	0.3209
hCoV-19/USA/WA-UW262/2020	SARS-CoV-2	0.2993	0.3209
hCoV-19/USA/WA-UW265/2020	SARS-CoV-2	0.2991	0.3211
hCoV-19/USA/WA-UW268/2020	SARS-CoV-2	0.2993	0.3212
hCoV-19/USA/WA-UW269/2020	SARS-CoV-2	0.2986	0.3215
hCoV-19/USA/WA-UW301/2020	SARS-CoV-2	0.2991	0.321
hCoV-19/USA/WA-UW307/2020	SARS-CoV-2	0.2995	0.3209
hCoV-19/USA/WA-UW322/2020	SARS-CoV-2	0.2987	0.3214
hCoV-19/USA/WA-UW337/2020	SARS-CoV-2	0.2991	0.3211
hCoV-19/USA/WA-UW340/2020	SARS-CoV-2	0.2985	0.3214
hCoV-19/USA/WA-UW341/2020	SARS-CoV-2	0.2993	0.3211
hCoV-19/USA/WA-UW343/2020	SARS-CoV-2	0.2993	0.3209
hCoV-19/USA/WA-UW344/2020	SARS-CoV-2	0.2989	0.3212
hCoV-19/USA/WA-UW345/2020	SARS-CoV-2	0.2995	0.3209
hCoV-19/USA/UNKNOWN-UW354/2020	SARS-CoV-2	0.2985	0.3213
hCoV-19/USA/WA-UW355/2020	SARS-CoV-2	0.2992	0.321
hCoV-19/USA/WA-UW356/2020	SARS-CoV-2	0.2987	0.3213
hCoV-19/USA/WA-UW360/2020	SARS-CoV-2	0.2996	0.3208
hCoV-19/USA/WA-UW365/2020	SARS-CoV-2	0.2986	0.3214
hCoV-19/USA/WA-UW383/2020	SARS-CoV-2	0.2985	0.3213
SARS-CoV-2/WA-UW384/human/2020/USA	SARS-CoV-2	0.2994	0.3209
SARS-CoV-2/WA-UW385/human/2020/USA	SARS-CoV-2	0.2985	0.3214
SARS-CoV-2/WA-UW386/human/2020/USA	SARS-CoV-2	0.2992	0.3212
SARS-CoV-2/WA-UW388/human/2020/USA	SARS-CoV-2	0.2994	0.321
SARS-CoV-2/human/HKG/case163_VM20009579/2020	SARS-CoV-2	0.2985	0.3213
hCoV-19/USA/VA-DCLS-0005/2020	SARS-CoV-2	0.2993	0.3211
hCoV-19/USA/VA-DCLS-0031/2020	SARS-CoV-2	0.2993	0.321
hCoV-19/USA/UNKNOWN-UW-1832/2020	SARS-CoV-2	0.2995	0.3209
SARS-CoV-2/human/USA/AZ-ASU2922/2020	SARS-CoV-2	0.2993	0.3209
SARS-CoV-2/human/USA/NY-PV08401/2020	SARS-CoV-2	0.2986	0.3213
SARS-CoV-2/human/USA/NY-PV08412/2020	SARS-CoV-2	0.2986	0.3214
SARS-CoV-2/human/USA/NY-PV08402/2020	SARS-CoV-2	0.2985	0.3214
SARS-CoV-2/human/USA/NY-PV08415/2020	SARS-CoV-2	0.2986	0.3213
SARS-CoV-2/human/LKA/COV38/2020	SARS-CoV-2	0.2995	0.3209
SARS-CoV-2/human/TWN/CGMH-CGU-16/2020	SARS-CoV-2	0.2994	0.3211
SARS-CoV-2/human/USA/MI-MDHHS-SC20051/2020	SARS-CoV-2	0.2986	0.3213
SARS-CoV-2/human/IND/GMCKN443/2020	SARS-CoV-2	0.2995	0.321
SARS-CoV-2/human/USA/MI-MDHHS-SC20147/2020	SARS-CoV-2	0.2985	0.3215
SARS-CoV-2/human/USA/MI-MDHHS-SC20154/2020	SARS-CoV-2	0.2986	0.3213
SARS-CoV-2/human/THA/SI205457-NST/2020	SARS-CoV-2	0.2987	0.3214
SARS-CoV-2/human/AUS/VIC94/2020	SARS-CoV-2	0.2984	0.3214
SARS-CoV-2/human/AUS/VIC96/2020	SARS-CoV-2	0.2985	0.3213
SARS-CoV-2/human/AUS/VIC97/2020	SARS-CoV-2	0.2985	0.3214
SARS-CoV-2/human/AUS/VIC98/2020	SARS-CoV-2	0.2984	0.3215
SARS-CoV-2/human/AUS/VIC99/2020	SARS-CoV-2	0.2985	0.3215
SARS-CoV-2/human/AUS/VIC100/2020	SARS-CoV-2	0.2981	0.32
SARS-CoV-2/human/AUS/VIC140/2020	SARS-CoV-2	0.2985	0.3213
SARS-CoV-2/human/AUS/VIC141/2020	SARS-CoV-2	0.2986	0.3211
SARS-CoV-2/human/AUS/VIC142/2020	SARS-CoV-2	0.2982	0.3211
SARS-CoV-2/human/AUS/VIC143/2020	SARS-CoV-2	0.2985	0.3214
SARS-CoV-2/human/GRC/143_34652/2020	SARS-CoV-2	0.2987	0.3212
SARS-CoV-2/human/GRC/144_34723/2020	SARS-CoV-2	0.2986	0.3212
SARS-CoV-2/human/GRC/145_34726/2020	SARS-CoV-2	0.2986	0.3212
SARS-CoV-2/human/GRC/156_34721/2020	SARS-CoV-2	0.2987	0.3212
SARS-CoV-2/human/GRC/215_34644/2020	SARS-CoV-2	0.2986	0.3213
SARS-CoV-2/human/GRC/216_34732/2020	SARS-CoV-2	0.2987	0.3212
SARS-CoV-2/human/USA/AK006/2020	SARS-CoV-2	0.2986	0.3212
hCoV-19/USA/WA-UW362/2020	SARS-CoV-2	0.2993	0.321
hCoV-19/USA/WA-UW363/2020	SARS-CoV-2	0.2992	0.3211
hCoV-19/USA/WA-UW364/2020	SARS-CoV-2	0.299	0.3212
hCoV-19/USA/WA-UW366/2020	SARS-CoV-2	0.2988	0.3213
hCoV-19/USA/WA-UW367/2020	SARS-CoV-2	0.2993	0.321
hCoV-19/USA/WA-UW369/2020	SARS-CoV-2	0.2992	0.321
hCoV-19/USA/WA-UW370/2020	SARS-CoV-2	0.2986	0.3214
hCoV-19/USA/WA-UW376/2020	SARS-CoV-2	0.2994	0.321
SARS-CoV-2/WA-UW389/human/2020/USA	SARS-CoV-2	0.2992	0.3211
hCoV-19/USA/VA-DCLS-0001/2020	SARS-CoV-2	0.2993	0.321
hCoV-19/USA/VA-DCLS-0002/2020	SARS-CoV-2	0.2993	0.321
hCoV-19/USA/WA-UW-1472/2020	SARS-CoV-2	0.2994	0.3211
hCoV-19/USA/WA-UW-1342/2020	SARS-CoV-2	0.2998	0.321
SARS-CoV-2/human/TUR/ERAGEM-001/2020	SARS-CoV-2	0.2987	0.3212
SARS-CoV-2/human/USA/AZ-ASU2936/2020	SARS-CoV-2	0.2994	0.321
SARS-CoV-2/human/USA/NY-PV08456/2020	SARS-CoV-2	0.2985	0.3214
SARS-CoV-2/human/USA/NY-PV08490/2020	SARS-CoV-2	0.2986	0.3212
SARS-CoV-2/human/USA/NY-PV08121/2020	SARS-CoV-2	0.2986	0.3213
SARS-CoV-2/human/USA/NY-PV08146/2020	SARS-CoV-2	0.2986	0.3213
SARS-CoV-2/human/USA/NY-PV08500/2020	SARS-CoV-2	0.2986	0.3215
SARS-CoV-2/human/USA/NY-PV08494/2020	SARS-CoV-2	0.2985	0.3214
SARS-CoV-2/human/USA/NY-PV08403/2020	SARS-CoV-2	0.2985	0.3213
SARS-CoV-2/human/USA/NY-PV08109/2020	SARS-CoV-2	0.2986	0.3214
SARS-CoV-2/human/USA/NY-PV08453/2020	SARS-CoV-2	0.2985	0.3214
SARS-CoV-2/human/USA/NY-PV08135/2020	SARS-CoV-2	0.2986	0.3213
SARS-CoV-2/human/USA/NY-PV08485/2020	SARS-CoV-2	0.2986	0.3215
SARS-CoV-2/human/USA/NY-PV08446/2020	SARS-CoV-2	0.2985	0.3215
SARS-CoV-2/human/USA/NY-PV08491/2020	SARS-CoV-2	0.2985	0.3214
SARS-CoV-2/human/USA/NY-PV08448/2020	SARS-CoV-2	0.2985	0.3214
SARS-CoV-2/human/USA/NY-PV08474/2020	SARS-CoV-2	0.2985	0.3214
SARS-CoV-2/human/USA/NY-PV08450/2020	SARS-CoV-2	0.2985	0.3214
SARS-CoV-2/human/USA/NY-PV08498/2020	SARS-CoV-2	0.2986	0.3213
SARS-CoV-2/human/USA/NY-PV08496/2020	SARS-CoV-2	0.2985	0.3214
SARS-CoV-2/human/USA/NY-PV08455/2020	SARS-CoV-2	0.2986	0.3213
SARS-CoV-2/human/USA/NY-PV08444/2020	SARS-CoV-2	0.2985	0.3214
SARS-CoV-2/human/USA/NY-PV08449/2020	SARS-CoV-2	0.2985	0.3214
SARS-CoV-2/human/USA/NY-PV08136/2020	SARS-CoV-2	0.2986	0.3213
SARS-CoV-2/human/USA/NY-PV08150/2020	SARS-CoV-2	0.2986	0.3213
SARS-CoV-2/human/USA/NY-PV08120/2020	SARS-CoV-2	0.2987	0.3213
SARS-CoV-2/human/USA/NY-PV08416/2020	SARS-CoV-2	0.2986	0.3213
SARS-CoV-2/human/USA/NY-PV08489/2020	SARS-CoV-2	0.2986	0.3213
SARS-CoV-2/human/USA/NY-PV08493/2020	SARS-CoV-2	0.2986	0.3213
SARS-CoV-2/human/USA/NY-PV08143/2020	SARS-CoV-2	0.2986	0.3213
SARS-CoV-2/human/USA/NY-PV08447/2020	SARS-CoV-2	0.2986	0.3214
SARS-CoV-2/human/USA/NY-PV08443/2020	SARS-CoV-2	0.2986	0.3214
SARS-CoV-2/human/CZE/CzechiaMotol_1899/2020	SARS-CoV-2	0.2987	0.3213
SARS-CoV-2/human/TWN/CGMH-CGU-13/2020	SARS-CoV-2	0.2994	0.321
SARS-CoV-2/human/TWN/CGMH-CGU-14/2020	SARS-CoV-2	0.2994	0.321
SARS-CoV-2/human/TWN/CGMH-CGU-15/2020	SARS-CoV-2	0.2994	0.3209
SARS-CoV-2/human/TWN/CGMH-CGU-17/2020	SARS-CoV-2	0.2994	0.321
SARS-CoV-2/human/USA/NY-CDC-SURV0397NYC/2020	SARS-CoV-2	0.2989	0.3211
SARS-CoV-2/human/USA/NY-CDC-SURV0183NYC/2020	SARS-CoV-2	0.2989	0.3212
SARS-CoV-2/human/USA/NY-CDC-SURV0186NYC/2020	SARS-CoV-2	0.2989	0.3212
SARS-CoV-2/human/USA/NY-CDC-SURV0240NYC/2020	SARS-CoV-2	0.2989	0.3213
SARS-CoV-2/human/USA/NY-CDC-SURV0407NYC/2020	SARS-CoV-2	0.2989	0.3212
SARS-CoV-2/human/USA/NY-CDC-SURV0513NYC/2020	SARS-CoV-2	0.299	0.3213
SARS-CoV-2/human/USA/NY-CDC-SURV0710NYC/2020	SARS-CoV-2	0.2989	0.3212
SARS-CoV-2/human/USA/NY-CDC-SURV0996NYC/2020	SARS-CoV-2	0.2989	0.3212
SARS-CoV-2/human/USA/MI-MDHHS-SC20173/2020	SARS-CoV-2	0.2985	0.3214
SARS-CoV-2/human/AUS/VIC103/2020	SARS-CoV-2	0.2984	0.3205
SARS-CoV-2/human/AUS/VIC104/2020	SARS-CoV-2	0.2977	0.3204
SARS-CoV-2/human/AUS/VIC105/2020	SARS-CoV-2	0.2985	0.3214
SARS-CoV-2/human/AUS/VIC144/2020	SARS-CoV-2	0.2986	0.3212
SARS-CoV-2/human/AUS/VIC145/2020	SARS-CoV-2	0.2986	0.3213
SARS-CoV-2/human/AUS/VIC146/2020	SARS-CoV-2	0.2981	0.3204
SARS-CoV-2/human/AUS/VIC147/2020	SARS-CoV-2	0.2985	0.3209
SARS-CoV-2/human/AUS/VIC148/2020	SARS-CoV-2	0.2985	0.3214
SARS-CoV-2/human/AUS/VIC149/2020	SARS-CoV-2	0.2978	0.3201
SARS-CoV-2/human/AUS/VIC150/2020	SARS-CoV-2	0.2983	0.3204
SARS-CoV-2/human/AUS/VIC151/2020	SARS-CoV-2	0.2981	0.3199
SARS-CoV-2/human/AUS/VIC152/2020	SARS-CoV-2	0.2985	0.321
SARS-CoV-2/human/AUS/VIC153/2020	SARS-CoV-2	0.2986	0.3213
SARS-CoV-2/human/AUS/VIC154/2020	SARS-CoV-2	0.2984	0.3214
SARS-CoV-2/human/AUS/VIC155/2020	SARS-CoV-2	0.2985	0.3214
SARS-CoV-2/human/AUS/VIC156/2020	SARS-CoV-2	0.2986	0.3214
SARS-CoV-2/human/AUS/VIC157/2020	SARS-CoV-2	0.2984	0.3214
SARS-CoV-2/human/AUS/VIC327/2020	SARS-CoV-2	0.2986	0.3212
SARS-CoV-2/human/AUS/VIC328/2020	SARS-CoV-2	0.2985	0.3214
SARS-CoV-2/human/AUS/VIC329/2020	SARS-CoV-2	0.2984	0.321
SARS-CoV-2/human/GRC/217_34885/2020	SARS-CoV-2	0.2986	0.3212
SARS-CoV-2/human/GRC/218_35009/2020	SARS-CoV-2	0.2987	0.3211
SARS-CoV-2/human/GRC/223_34904/2020	SARS-CoV-2	0.2987	0.3212
SARS-CoV-2/human/USA/AK010/2020	SARS-CoV-2	0.2986	0.3213
SARS-CoV-2/human/USA/AK011/2020	SARS-CoV-2	0.2987	0.3212
hCoV-19/USA/CZB-RR057-005/2020	SARS-CoV-2	0.2994	0.3209
hCoV-19/USA/CZB-RR057-006/2020	SARS-CoV-2	0.2994	0.321
hCoV-19/USA/CZB-RR057-007/2020	SARS-CoV-2	0.2995	0.3209
hCoV-19/USA/CZB-RR057-011/2020	SARS-CoV-2	0.2994	0.3209
hCoV-19/USA/CZB-RR057-013/2020	SARS-CoV-2	0.2994	0.321
hCoV-19/USA/CZB-RR057-014/2020	SARS-CoV-2	0.2995	0.3207
hCoV-19/USA/CZB-RR057-015/2020	SARS-CoV-2	0.2994	0.3209
SARS-CoV-2/canine/HKG/20-03695/2020	SARS-CoV-2	0.2985	0.3213
hCoV-19/USA/WA-UW-1294/2020	SARS-CoV-2	0.2996	0.3208
hCoV-19/USA/WA-UW-1478/2020	SARS-CoV-2	0.2994	0.3211
hCoV-19/USA/WA-UW-1436/2020	SARS-CoV-2	0.2995	0.3209
hCoV-19/USA/WA-UW-1422/2020	SARS-CoV-2	0.2994	0.3209
SARS-CoV-2/human/GRC/10/2020	SARS-CoV-2	0.2995	0.3209
SARS-CoV-2/human/GRC/12/2020	SARS-CoV-2	0.2988	0.3212
SARS-CoV-2/human/GRC/16/2020	SARS-CoV-2	0.299	0.3212
SARS-CoV-2/human/GRC/13/2020	SARS-CoV-2	0.2995	0.321
SARS-CoV-2/human/BRA/SP02cc/2020	SARS-CoV-2	0.2995	0.3209
SARS-CoV-2/human/USA/NY-PV08464/2020	SARS-CoV-2	0.2986	0.3214
SARS-CoV-2/human/USA/NY-PV08432/2020	SARS-CoV-2	0.2986	0.3215
SARS-CoV-2/human/USA/NY-PV08478/2020	SARS-CoV-2	0.2986	0.3214
SARS-CoV-2/human/USA/NY-PV08426/2020	SARS-CoV-2	0.2985	0.3213
SARS-CoV-2/human/USA/NY-PV08436/2020	SARS-CoV-2	0.2985	0.3214
SARS-CoV-2/human/USA/NY-PV08486/2020	SARS-CoV-2	0.2986	0.3214
SARS-CoV-2/human/USA/NY-PV08463/2020	SARS-CoV-2	0.2985	0.3214
SARS-CoV-2/human/USA/NY-PV08492/2020	SARS-CoV-2	0.2985	0.3214
SARS-CoV-2/human/USA/NY-PV08441/2020	SARS-CoV-2	0.2986	0.3212
SARS-CoV-2/human/USA/NY-PV09000/2020	SARS-CoV-2	0.2985	0.3214
SARS-CoV-2/human/USA/NY-PV08445/2020	SARS-CoV-2	0.2985	0.3213
SARS-CoV-2/human/USA/NY-PV08468/2020	SARS-CoV-2	0.2986	0.3214
SARS-CoV-2/human/USA/NY-PV08434/2020	SARS-CoV-2	0.2986	0.3215
SARS-CoV-2/human/USA/NY-PV08471/2020	SARS-CoV-2	0.2985	0.3214
SARS-CoV-2/human/USA/NY-PV08495/2020	SARS-CoV-2	0.2986	0.3214
SARS-CoV-2/human/USA/NY-PV08462/2020	SARS-CoV-2	0.2985	0.3213
SARS-CoV-2/human/USA/NY-PV08469/2020	SARS-CoV-2	0.2986	0.3214
SARS-CoV-2/human/USA/NY-PV08473/2020	SARS-CoV-2	0.2986	0.3214
SARS-CoV-2/human/USA/NY-PV08481/2020	SARS-CoV-2	0.2986	0.3214
SARS-CoV-2/human/USA/NY-PV08425/2020	SARS-CoV-2	0.2986	0.3213
SARS-CoV-2/human/USA/NY-PV08461/2020	SARS-CoV-2	0.2985	0.3214
SARS-CoV-2/human/USA/NY-PV08477/2020	SARS-CoV-2	0.2985	0.3214
SARS-CoV-2/human/USA/NY-PV08459/2020	SARS-CoV-2	0.2986	0.3213
SARS-CoV-2/human/USA/NY-PV08452/2020	SARS-CoV-2	0.2985	0.3214
SARS-CoV-2/human/USA/NY-PV08487/2020	SARS-CoV-2	0.2986	0.3214
SARS-CoV-2/human/USA/NY-PV08435/2020	SARS-CoV-2	0.2986	0.3214
SARS-CoV-2/human/USA/NY-PV08466/2020	SARS-CoV-2	0.2985	0.3214
SARS-CoV-2/human/USA/NY-PV09087/2020	SARS-CoV-2	0.2986	0.3214
SARS-CoV-2/human/USA/NY-PV09099/2020	SARS-CoV-2	0.2986	0.3212
SARS-CoV-2/human/USA/NY-PV09097/2020	SARS-CoV-2	0.2986	0.3214
SARS-CoV-2/human/USA/NY-PV09092/2020	SARS-CoV-2	0.2986	0.3214
SARS-CoV-2/human/CZE/CzechiaMotol_1968/2020	SARS-CoV-2	0.2987	0.3213
SARS-CoV-2/human/CZE/CzechiaMotol_1967/2020	SARS-CoV-2	0.2987	0.3213
SARS-CoV-2/human/MYS/188407/2020	SARS-CoV-2	0.2995	0.321
SARS-CoV-2/human/TWN/CGMH-CGU-18/2020	SARS-CoV-2	0.2995	0.321
SARS-CoV-2/human/TWN/CGMH-CGU-19/2020	SARS-CoV-2	0.2994	0.321
SARS-CoV-2/human/TWN/CGMH-CGU-20/2020	SARS-CoV-2	0.2995	0.321
SARS-CoV-2/human/USA/CA-CZB-EX00458/2020	SARS-CoV-2	0.2994	0.3208
SARS-CoV-2/human/USA/NY-CDC-SURV0988NYC/2020	SARS-CoV-2	0.2989	0.3212
SARS-CoV-2/human/USA/MI-MDHHS-SC20161/2020	SARS-CoV-2	0.2985	0.3214
SARS-CoV-2/human/USA/MI-MDHHS-SC20175/2020	SARS-CoV-2	0.2986	0.3214
SARS-CoV-2/human/USA/MI-MDHHS-SC20110/2020	SARS-CoV-2	0.2986	0.3213
SARS-CoV-2/human/THA/SI205529-NT/2020	SARS-CoV-2	0.2984	0.3216
SARS-CoV-2/human/THA/SI205929-NT/2020	SARS-CoV-2	0.2986	0.3215
SARS-CoV-2/human/AUS/VIC108/2020	SARS-CoV-2	0.2986	0.3214
SARS-CoV-2/human/AUS/VIC109/2020	SARS-CoV-2	0.2986	0.3214
SARS-CoV-2/human/AUS/VIC110/2020	SARS-CoV-2	0.2985	0.3214
SARS-CoV-2/human/AUS/VIC111/2020	SARS-CoV-2	0.2985	0.3214
SARS-CoV-2/human/AUS/VIC112/2020	SARS-CoV-2	0.2985	0.3213
SARS-CoV-2/human/AUS/VIC113/2020	SARS-CoV-2	0.2984	0.3214
SARS-CoV-2/human/AUS/VIC114/2020	SARS-CoV-2	0.2977	0.3205
SARS-CoV-2/human/AUS/VIC158/2020	SARS-CoV-2	0.2985	0.3215
SARS-CoV-2/human/AUS/VIC159/2020	SARS-CoV-2	0.2981	0.3206
SARS-CoV-2/human/AUS/VIC160/2020	SARS-CoV-2	0.2982	0.3205
SARS-CoV-2/human/AUS/VIC162/2020	SARS-CoV-2	0.2986	0.321
SARS-CoV-2/human/AUS/VIC163/2020	SARS-CoV-2	0.2986	0.3214
SARS-CoV-2/human/AUS/VIC165/2020	SARS-CoV-2	0.2982	0.3204
SARS-CoV-2/human/AUS/VIC166/2020	SARS-CoV-2	0.2975	0.3203
SARS-CoV-2/human/AUS/VIC167/2020	SARS-CoV-2	0.2983	0.3206
SARS-CoV-2/human/AUS/VIC169/2020	SARS-CoV-2	0.2985	0.3214
SARS-CoV-2/human/AUS/VIC170/2020	SARS-CoV-2	0.2983	0.3205
SARS-CoV-2/human/AUS/VIC171/2020	SARS-CoV-2	0.2988	0.321
SARS-CoV-2/human/AUS/VIC172/2020	SARS-CoV-2	0.2983	0.3205
SARS-CoV-2/human/AUS/VIC173/2020	SARS-CoV-2	0.2985	0.3213
SARS-CoV-2/human/AUS/VIC174/2020	SARS-CoV-2	0.2985	0.3214
SARS-CoV-2/human/AUS/VIC175/2020	SARS-CoV-2	0.2982	0.3206
SARS-CoV-2/human/AUS/VIC176/2020	SARS-CoV-2	0.2985	0.3214
SARS-CoV-2/human/AUS/VIC178/2020	SARS-CoV-2	0.2986	0.3213
SARS-CoV-2/human/AUS/VIC179/2020	SARS-CoV-2	0.2984	0.3204
SARS-CoV-2/human/AUS/VIC330/2020	SARS-CoV-2	0.2979	0.3202
SARS-CoV-2/human/AUS/VIC333/2020	SARS-CoV-2	0.2986	0.322
SARS-CoV-2/human/GRC/219_35198/2020	SARS-CoV-2	0.2987	0.3212
SARS-CoV-2/human/GRC/220_35357/2020	SARS-CoV-2	0.2986	0.3212
SARS-CoV-2/human/GRC/45_35378/2020	SARS-CoV-2	0.2987	0.3212
SARS-CoV-2/human/USA/AK015/2020	SARS-CoV-2	0.299	0.321
SARS-CoV-2/human/USA/AK016/2020	SARS-CoV-2	0.2986	0.3212
SARS-CoV-2/human/DEU/p995/2020	SARS-CoV-2	0.2987	0.3213
hCoV-19/USA/WA-UW-1785/2020	SARS-CoV-2	0.2985	0.3214
hCoV-19/USA/WA-UW-1689/2020	SARS-CoV-2	0.2997	0.321
hCoV-19/USA/WA-UW-1715/2020	SARS-CoV-2	0.2991	0.3213
hCoV-19/USA/WA-UW-1620/2020	SARS-CoV-2	0.2984	0.3213
hCoV-19/USA/WA-UW-1538/2020	SARS-CoV-2	0.2988	0.3211
hCoV-19/USA/WA-UW-1595/2020	SARS-CoV-2	0.2993	0.321
hCoV-19/USA/WA-UW-1575/2020	SARS-CoV-2	0.2993	0.3212
SARS-CoV-2/human/USA/UT-00028/2020	SARS-CoV-2	0.2994	0.3211
SARS-CoV-2/human/USA/UT-00032/2020	SARS-CoV-2	0.2993	0.3208
SARS-CoV-2/human/USA/UT-00033/2020	SARS-CoV-2	0.2994	0.3211
SARS-CoV-2/human/USA/USA-WA_0480/2020	SARS-CoV-2	0.2989	0.3211
SARS-CoV-2/human/USA/USA-WA_0428/2020	SARS-CoV-2	0.2989	0.3211
SARS-CoV-2/human/USA/USA-WA_0427/2020	SARS-CoV-2	0.2989	0.3211
SARS-CoV-2/human/USA/USA-WA_0434/2020	SARS-CoV-2	0.2989	0.3211
SARS-CoV-2/human/USA/USA-WA_0442/2020	SARS-CoV-2	0.2989	0.3211
SARS-CoV-2/human/USA/USA-WA_0418/2020	SARS-CoV-2	0.2989	0.3211
SARS-CoV-2/human/USA/USA-WA_0432/2020	SARS-CoV-2	0.2989	0.3212
SARS-CoV-2/human/USA/USA-WA_0448/2020	SARS-CoV-2	0.2989	0.3211
SARS-CoV-2/human/USA/USA-WA_0478/2020	SARS-CoV-2	0.2989	0.3211
SARS-CoV-2/human/USA/USA-WA_0422/2020	SARS-CoV-2	0.2989	0.3211
SARS-CoV-2/human/USA/USA-WA_0484/2020	SARS-CoV-2	0.2989	0.3211
SARS-CoV-2/human/USA/USA-WA_0429/2020	SARS-CoV-2	0.2989	0.3211
SARS-CoV-2/human/USA/USA-WA_0441/2020	SARS-CoV-2	0.2989	0.3211
SARS-CoV-2/human/USA/USA-WA_0440/2020	SARS-CoV-2	0.2989	0.3211
SARS-CoV-2/human/USA/USA-WA_0711/2020	SARS-CoV-2	0.2989	0.3211
SARS-CoV-2/human/USA/USA-WA_0447/2020	SARS-CoV-2	0.2989	0.3211
SARS-CoV-2/human/USA/NY-PV08428/2020	SARS-CoV-2	0.2986	0.3214
SARS-CoV-2/human/USA/NY-PV08427/2020	SARS-CoV-2	0.2985	0.3214
SARS-CoV-2/human/USA/NY-PV08429/2020	SARS-CoV-2	0.2986	0.3214
SARS-CoV-2/human/USA/NY-PV09119/2020	SARS-CoV-2	0.2986	0.3213
SARS-CoV-2/human/USA/NY-PV09182/2020	SARS-CoV-2	0.2986	0.3213
SARS-CoV-2/human/USA/NY-PV09128/2020	SARS-CoV-2	0.2986	0.3214
SARS-CoV-2/human/USA/NY-PV09120/2020	SARS-CoV-2	0.2985	0.3215
SARS-CoV-2/human/USA/NY-PV09122/2020	SARS-CoV-2	0.2985	0.3214
SARS-CoV-2/human/USA/NY-PV09129/2020	SARS-CoV-2	0.2986	0.3214
SARS-CoV-2/human/USA/NY-PV09132/2020	SARS-CoV-2	0.2986	0.3214
SARS-CoV-2/human/USA/NY-PV09116/2020	SARS-CoV-2	0.2986	0.3212
SARS-CoV-2/human/USA/NY-PV09180/2020	SARS-CoV-2	0.2985	0.3214
SARS-CoV-2/human/USA/NY-PV09134/2020	SARS-CoV-2	0.2986	0.3214
SARS-CoV-2/human/USA/NY-PV09123/2020	SARS-CoV-2	0.2986	0.3213
SARS-CoV-2/human/USA/NY-PV09098/2020	SARS-CoV-2	0.2986	0.3214
SARS-CoV-2/human/USA/NY-PV09125/2020	SARS-CoV-2	0.2986	0.3214
SARS-CoV-2/human/USA/NY-PV09181/2020	SARS-CoV-2	0.2986	0.3213
SARS-CoV-2/human/USA/NY-PV09183/2020	SARS-CoV-2	0.2986	0.3214
SARS-CoV-2/human/USA/NY-PV09171/2020	SARS-CoV-2	0.2985	0.3214
SARS-CoV-2/human/USA/NY-PV09172/2020	SARS-CoV-2	0.2986	0.3214
SARS-CoV-2/human/USA/NY-PV09177/2020	SARS-CoV-2	0.2986	0.3213
SARS-CoV-2/human/USA/NY-PV09130/2020	SARS-CoV-2	0.2986	0.3214
SARS-CoV-2/human/USA/NY-PV09169/2020	SARS-CoV-2	0.2986	0.3214
SARS-CoV-2/human/USA/NY-PV09126/2020	SARS-CoV-2	0.2985	0.3215
SARS-CoV-2/human/USA/NY-PV09090/2020	SARS-CoV-2	0.2986	0.3214
SARS-CoV-2/human/USA/NY-PV09115/2020	SARS-CoV-2	0.2985	0.3214
SARS-CoV-2/human/USA/NY-PV09127/2020	SARS-CoV-2	0.2986	0.3214
SARS-CoV-2/human/USA/NY-PV09178/2020	SARS-CoV-2	0.2986	0.3214
SARS-CoV-2/human/USA/NY-PV09189/2020	SARS-CoV-2	0.2986	0.3215
SARS-CoV-2/human/LKA/COV91/2020	SARS-CoV-2	0.2994	0.321
SARS-CoV-2/human/CZE/CzechiaMotol_2174/2020	SARS-CoV-2	0.2987	0.3213
SARS-CoV-2/human/USA/NY-CDC-SURV0982NYC/2020	SARS-CoV-2	0.2989	0.3214
SARS-CoV-2/human/USA/NY-CDC-SURV0983NYC/2020	SARS-CoV-2	0.2989	0.3213
SARS-CoV-2/human/USA/NY-CDC-SURV1000NYC/2020	SARS-CoV-2	0.2989	0.3212
SARS-CoV-2/human/USA/NY-CDC-SURV0985NYC/2020	SARS-CoV-2	0.2989	0.3212
SARS-CoV-2/human/USA/MI-MDHHS-SC20171/2020	SARS-CoV-2	0.2985	0.3214
SARS-CoV-2/human/USA/MI-MDHHS-SC20156/2020	SARS-CoV-2	0.2985	0.3216
SARS-CoV-2/human/THA/SI206587-NT/2020	SARS-CoV-2	0.2985	0.3215
SARS-CoV-2/human/AUS/VIC115/2020	SARS-CoV-2	0.2985	0.3214
SARS-CoV-2/human/AUS/VIC117/2020	SARS-CoV-2	0.2985	0.3214
SARS-CoV-2/human/AUS/VIC184/2020	SARS-CoV-2	0.2985	0.3213
SARS-CoV-2/human/AUS/VIC185/2020	SARS-CoV-2	0.2985	0.3215
SARS-CoV-2/human/AUS/VIC186/2020	SARS-CoV-2	0.2985	0.3214
SARS-CoV-2/human/AUS/VIC187/2020	SARS-CoV-2	0.2985	0.3205
SARS-CoV-2/human/AUS/VIC188/2020	SARS-CoV-2	0.2986	0.3214
SARS-CoV-2/human/AUS/VIC189/2020	SARS-CoV-2	0.2984	0.3207
SARS-CoV-2/human/AUS/VIC190/2020	SARS-CoV-2	0.2986	0.3213
SARS-CoV-2/human/AUS/VIC191/2020	SARS-CoV-2	0.2985	0.3214
SARS-CoV-2/human/AUS/VIC192/2020	SARS-CoV-2	0.2985	0.321
SARS-CoV-2/human/AUS/VIC193/2020	SARS-CoV-2	0.2978	0.3198
SARS-CoV-2/human/AUS/VIC194/2020	SARS-CoV-2	0.2984	0.3205
SARS-CoV-2/human/AUS/VIC195/2020	SARS-CoV-2	0.2982	0.3203
SARS-CoV-2/human/AUS/VIC196/2020	SARS-CoV-2	0.2985	0.3214
SARS-CoV-2/human/AUS/VIC197/2020	SARS-CoV-2	0.298	0.3201
SARS-CoV-2/human/AUS/VIC198/2020	SARS-CoV-2	0.2987	0.3209
SARS-CoV-2/human/AUS/VIC199/2020	SARS-CoV-2	0.2985	0.3214
SARS-CoV-2/human/AUS/VIC201/2020	SARS-CoV-2	0.2985	0.3215
SARS-CoV-2/human/AUS/VIC202/2020	SARS-CoV-2	0.2985	0.3215
SARS-CoV-2/human/AUS/VIC203/2020	SARS-CoV-2	0.2986	0.3213
SARS-CoV-2/human/AUS/VIC204/2020	SARS-CoV-2	0.2985	0.3214
SARS-CoV-2/human/AUS/VIC205/2020	SARS-CoV-2	0.2974	0.3202
SARS-CoV-2/human/AUS/VIC207/2020	SARS-CoV-2	0.2985	0.3215
SARS-CoV-2/human/AUS/VIC334/2020	SARS-CoV-2	0.2985	0.3214
SARS-CoV-2/human/GRC/146_35473/2020	SARS-CoV-2	0.2986	0.3212
SARS-CoV-2/human/GRC/155_35480/2020	SARS-CoV-2	0.2987	0.3212
SARS-CoV-2/human/GRC/226_35576/2020	SARS-CoV-2	0.2986	0.3213
SARS-CoV-2/human/USA/AK013/2020	SARS-CoV-2	0.2987	0.3212
SARS-CoV-2/WA-UW323/human/2020/USA	SARS-CoV-2	0.2993	0.321
SARS-CoV-2/WA-UW339/human/2020/USA	SARS-CoV-2	0.2993	0.321
hCoV-19/USA/VA-DCLS-0034/2020	SARS-CoV-2	0.2993	0.3211
hCoV-19/USA/VA-DCLS-0036/2020	SARS-CoV-2	0.2992	0.3212
hCoV-19/USA/OR-UW-1849/2020	SARS-CoV-2	0.2985	0.3214
hCoV-19/USA/ID-UW-1925/2020	SARS-CoV-2	0.2985	0.3215
hCoV-19/USA/ID-UW-1934/2020	SARS-CoV-2	0.2985	0.3215
hCoV-19/USA/UNKNOWN-UW-1791/2020	SARS-CoV-2	0.2998	0.3208
hCoV-19/USA/WA-UW-1644/2020	SARS-CoV-2	0.2993	0.3211
hCoV-19/USA/WA-UW-1646/2020	SARS-CoV-2	0.299	0.3213
hCoV-19/USA/WA-UW-1683/2020	SARS-CoV-2	0.2992	0.321
hCoV-19/USA/WA-UW-1688/2020	SARS-CoV-2	0.2994	0.3209
hCoV-19/USA/WA-UW-1661/2020	SARS-CoV-2	0.2994	0.3211
hCoV-19/USA/WA-UW-1666/2020	SARS-CoV-2	0.2997	0.3211
hCoV-19/USA/WA-UW-1656/2020	SARS-CoV-2	0.2994	0.3208
hCoV-19/USA/WA-UW-1672/2020	SARS-CoV-2	0.2993	0.321
hCoV-19/USA/WA-UW-1723/2020	SARS-CoV-2	0.2994	0.321
hCoV-19/USA/WA-UW-1651/2020	SARS-CoV-2	0.2991	0.3213
hCoV-19/USA/WA-UW-1652/2020	SARS-CoV-2	0.2986	0.3214
hCoV-19/USA/WA-UW-1698/2020	SARS-CoV-2	0.2993	0.3211
hCoV-19/USA/WA-UW-1697/2020	SARS-CoV-2	0.2995	0.321
hCoV-19/USA/WA-UW-1716/2020	SARS-CoV-2	0.2993	0.3211
hCoV-19/USA/WA-UW-1712/2020	SARS-CoV-2	0.2985	0.3215
hCoV-19/USA/WA-UW-1765/2020	SARS-CoV-2	0.2989	0.3212
hCoV-19/USA/WA-UW-1718/2020	SARS-CoV-2	0.2995	0.321
hCoV-19/USA/WA-UW-1670/2020	SARS-CoV-2	0.2996	0.3207
hCoV-19/USA/WA-UW-1680/2020	SARS-CoV-2	0.2993	0.3211
hCoV-19/USA/WA-UW-1695/2020	SARS-CoV-2	0.2998	0.3207
hCoV-19/USA/WA-UW-1700/2020	SARS-CoV-2	0.2996	0.321
SARS-CoV-2/human/USA/UT-00020/2020	SARS-CoV-2	0.2994	0.3209
SARS-CoV-2/human/USA/USA-WA_0797/2020	SARS-CoV-2	0.2989	0.3212
SARS-CoV-2/human/USA/USA-WA_0457/2020	SARS-CoV-2	0.2989	0.3211
SARS-CoV-2/human/USA/NY-PV09143/2020	SARS-CoV-2	0.2985	0.3214
SARS-CoV-2/human/USA/NY-PV09145/2020	SARS-CoV-2	0.2985	0.3215
SARS-CoV-2/human/USA/NY-PV09195/2020	SARS-CoV-2	0.2985	0.3214
SARS-CoV-2/human/USA/NJ-PV09072/2020	SARS-CoV-2	0.2986	0.3213
SARS-CoV-2/human/USA/NY-PV09079/2020	SARS-CoV-2	0.2986	0.3213
SARS-CoV-2/human/USA/NY-PV09060/2020	SARS-CoV-2	0.2986	0.3214
SARS-CoV-2/human/USA/NY-PV09142/2020	SARS-CoV-2	0.2985	0.3215
SARS-CoV-2/human/USA/NY-PV09077/2020	SARS-CoV-2	0.2986	0.3214
SARS-CoV-2/human/USA/NY-PV09144/2020	SARS-CoV-2	0.2985	0.3214
SARS-CoV-2/human/USA/NY-PV09075/2020	SARS-CoV-2	0.2987	0.3213
SARS-CoV-2/human/USA/NY-PV09193/2020	SARS-CoV-2	0.2985	0.3214
SARS-CoV-2/human/USA/NY-PV09140/2020	SARS-CoV-2	0.2986	0.3214
SARS-CoV-2/human/USA/NY-PV09064/2020	SARS-CoV-2	0.2986	0.3214
SARS-CoV-2/human/USA/NY-PV09192/2020	SARS-CoV-2	0.2986	0.3214
SARS-CoV-2/human/USA/NY-PV09061/2020	SARS-CoV-2	0.2986	0.3213
SARS-CoV-2/human/USA/NY-PV09063/2020	SARS-CoV-2	0.2986	0.3213
SARS-CoV-2/human/USA/NY-PV09067/2020	SARS-CoV-2	0.2985	0.3213
SARS-CoV-2/human/USA/NY-PV09147/2020	SARS-CoV-2	0.2986	0.3213
SARS-CoV-2/human/USA/NY-PV09190/2020	SARS-CoV-2	0.2986	0.3214
SARS-CoV-2/human/USA/NY-PV09197/2020	SARS-CoV-2	0.2986	0.3214
SARS-CoV-2/human/USA/NY-PV09194/2020	SARS-CoV-2	0.2985	0.3214
SARS-CoV-2/human/USA/NY-PV09135/2020	SARS-CoV-2	0.2986	0.3215
SARS-CoV-2/human/USA/NY-PV09068/2020	SARS-CoV-2	0.2986	0.3214
SARS-CoV-2/human/USA/NY-PV09187/2020	SARS-CoV-2	0.2986	0.3213
SARS-CoV-2/human/USA/NY-PV09186/2020	SARS-CoV-2	0.2985	0.3213
SARS-CoV-2/human/USA/NY-PV09020/2020	SARS-CoV-2	0.2986	0.3214
SARS-CoV-2/human/USA/NY-PV09073/2020	SARS-CoV-2	0.2985	0.3214
SARS-CoV-2/human/USA/NY-PV09137/2020	SARS-CoV-2	0.2986	0.3214
SARS-CoV-2/human/USA/NY-PV09198/2020	SARS-CoV-2	0.2985	0.3214
SARS-CoV-2/human/MYS/189332/2020	SARS-CoV-2	0.2997	0.3209
SARS-CoV-2/human/USA/DC-CDC-9096/2020	SARS-CoV-2	0.2989	0.3212
SARS-CoV-2/human/USA/MI-MDHHS-SC20053/2020	SARS-CoV-2	0.2986	0.3214
SARS-CoV-2/human/IND/GMCTC469/2020	SARS-CoV-2	0.2994	0.3209
SARS-CoV-2/human/USA/MI-MDHHS-SC20137/2020	SARS-CoV-2	0.2985	0.3215
SARS-CoV-2/human/THA/SI206917-NT/2020	SARS-CoV-2	0.2987	0.3214
SARS-CoV-2/human/AUS/VIC123/2020	SARS-CoV-2	0.2979	0.3196
SARS-CoV-2/human/AUS/VIC126/2020	SARS-CoV-2	0.2985	0.3215
SARS-CoV-2/human/AUS/VIC127/2020	SARS-CoV-2	0.298	0.3206
SARS-CoV-2/human/AUS/VIC128/2020	SARS-CoV-2	0.2986	0.3215
SARS-CoV-2/human/AUS/VIC208/2020	SARS-CoV-2	0.2986	0.3213
SARS-CoV-2/human/AUS/VIC209/2020	SARS-CoV-2	0.2983	0.3205
SARS-CoV-2/human/AUS/VIC211/2020	SARS-CoV-2	0.2983	0.3206
SARS-CoV-2/human/AUS/VIC213/2020	SARS-CoV-2	0.2984	0.3214
SARS-CoV-2/human/AUS/VIC214/2020	SARS-CoV-2	0.2986	0.3213
SARS-CoV-2/human/AUS/VIC215/2020	SARS-CoV-2	0.2986	0.3213
SARS-CoV-2/human/AUS/VIC216/2020	SARS-CoV-2	0.2981	0.3215
SARS-CoV-2/human/AUS/VIC217/2020	SARS-CoV-2	0.2986	0.3213
SARS-CoV-2/human/AUS/VIC218/2020	SARS-CoV-2	0.2985	0.3215
SARS-CoV-2/human/AUS/VIC219/2020	SARS-CoV-2	0.298	0.3209
SARS-CoV-2/human/AUS/VIC220/2020	SARS-CoV-2	0.2984	0.3216
SARS-CoV-2/human/AUS/VIC222/2020	SARS-CoV-2	0.2984	0.3214
SARS-CoV-2/human/AUS/VIC223/2020	SARS-CoV-2	0.2986	0.3214
SARS-CoV-2/human/AUS/VIC224/2020	SARS-CoV-2	0.2986	0.3214
SARS-CoV-2/human/AUS/VIC225/2020	SARS-CoV-2	0.2985	0.3214
SARS-CoV-2/human/AUS/VIC226/2020	SARS-CoV-2	0.2985	0.3214
SARS-CoV-2/human/AUS/VIC227/2020	SARS-CoV-2	0.2985	0.3215
SARS-CoV-2/human/AUS/VIC228/2020	SARS-CoV-2	0.2985	0.3214
SARS-CoV-2/human/AUS/VIC335/2020	SARS-CoV-2	0.2986	0.3212
SARS-CoV-2/human/AUS/VIC336/2020	SARS-CoV-2	0.2985	0.3213
SARS-CoV-2/human/AUS/VIC337/2020	SARS-CoV-2	0.2984	0.3209
SARS-CoV-2/human/AUS/VIC338/2020	SARS-CoV-2	0.2986	0.3213
SARS-CoV-2/human/AUS/VIC339/2020	SARS-CoV-2	0.2986	0.3214
SARS-CoV-2/human/AUS/VIC340/2020	SARS-CoV-2	0.2985	0.3216
SARS-CoV-2/human/AUS/VIC341/2020	SARS-CoV-2	0.2984	0.3214
SARS-CoV-2/human/AUS/VIC342/2020	SARS-CoV-2	0.2985	0.3215
SARS-CoV-2/human/AUS/VIC344/2020	SARS-CoV-2	0.2985	0.3215
SARS-CoV-2/human/AUS/VIC345/2020	SARS-CoV-2	0.2985	0.3214
SARS-CoV-2/human/AUS/VIC346/2020	SARS-CoV-2	0.2985	0.3215
SARS-CoV-2/human/AUS/VIC347/2020	SARS-CoV-2	0.2986	0.3215
SARS-CoV-2/human/AUS/VIC348/2020	SARS-CoV-2	0.2985	0.3215
SARS-CoV-2/human/AUS/VIC350/2020	SARS-CoV-2	0.2985	0.3213
SARS-CoV-2/human/AUS/VIC351/2020	SARS-CoV-2	0.2986	0.3215
SARS-CoV-2/human/GRC/43_35679/2020	SARS-CoV-2	0.2988	0.3212
SARS-CoV-2/human/GRC/37_35684/2020	SARS-CoV-2	0.2987	0.3212
SARS-CoV-2/human/GRC/154_35632/2020	SARS-CoV-2	0.2987	0.3212
SARS-CoV-2/human/GUM/GU-NHG-03/2020	SARS-CoV-2	0.2994	0.3209
SARS-CoV-2/WA-UW325/human/2020/USA	SARS-CoV-2	0.2989	0.3212
SARS-CoV-2/WA-UW326/human/2020/USA	SARS-CoV-2	0.2996	0.321
SARS-CoV-2/WA-UW336/human/2020/USA	SARS-CoV-2	0.2985	0.3214
hCoV-19/USA/OR-UW-1851/2020	SARS-CoV-2	0.2986	0.3213
hCoV-19/USA/WA-UW-1879/2020	SARS-CoV-2	0.2994	0.321
hCoV-19/USA/WA-UW-1792/2020	SARS-CoV-2	0.2986	0.3214
hCoV-19/USA/WA-UW-1796/2020	SARS-CoV-2	0.2996	0.321
hCoV-19/USA/WA-UW-1784/2020	SARS-CoV-2	0.2986	0.3214
hCoV-19/USA/WA-UW-1728/2020	SARS-CoV-2	0.2993	0.3211
hCoV-19/USA/WA-UW-1726/2020	SARS-CoV-2	0.2986	0.3215
hCoV-19/USA/WA-UW-1744/2020	SARS-CoV-2	0.2992	0.321
hCoV-19/USA/WA-UW-1745/2020	SARS-CoV-2	0.2987	0.3213
hCoV-19/USA/WA-UW-1707/2020	SARS-CoV-2	0.2993	0.3211
hCoV-19/USA/WA-UW-1705/2020	SARS-CoV-2	0.2994	0.3209
hCoV-19/USA/WA-UW-1706/2020	SARS-CoV-2	0.2996	0.321
hCoV-19/USA/WA-UW-1702/2020	SARS-CoV-2	0.2993	0.321
hCoV-19/USA/WA-UW-1724/2020	SARS-CoV-2	0.2991	0.3213
hCoV-19/USA/WA-UW-1731/2020	SARS-CoV-2	0.2992	0.3208
hCoV-19/USA/WA-UW-1772/2020	SARS-CoV-2	0.2994	0.321
hCoV-19/USA/WA-UW-1722/2020	SARS-CoV-2	0.2985	0.3216
hCoV-19/USA/WA-UW-1733/2020	SARS-CoV-2	0.2995	0.321
hCoV-19/USA/WA-UW-1732/2020	SARS-CoV-2	0.2991	0.3213
hCoV-19/USA/WA-UW-1739/2020	SARS-CoV-2	0.2989	0.3213
hCoV-19/USA/WA-UW-1741/2020	SARS-CoV-2	0.2999	0.321
hCoV-19/USA/WA-UW-1750/2020	SARS-CoV-2	0.2993	0.3211
hCoV-19/USA/WA-UW-1735/2020	SARS-CoV-2	0.2993	0.3211
hCoV-19/USA/WA-UW-1753/2020	SARS-CoV-2	0.2993	0.3212
hCoV-19/USA/WA-UW-1756/2020	SARS-CoV-2	0.2996	0.3209
hCoV-19/USA/WA-UW-1762/2020	SARS-CoV-2	0.2988	0.3213
hCoV-19/USA/WA-UW-1758/2020	SARS-CoV-2	0.2995	0.321
hCoV-19/USA/WA-UW-1760/2020	SARS-CoV-2	0.2993	0.3209
SARS-CoV-2/human/USA/UNKNOWN-UW-2069/2020	SARS-CoV-2	0.2991	0.3212
SARS-CoV-2/human/USA/ID-UW-2127/2020	SARS-CoV-2	0.2987	0.3213
SARS-CoV-2/human/USA/NY-PV09019/2020	SARS-CoV-2	0.2985	0.3215
SARS-CoV-2/human/USA/NY-PV09103/2020	SARS-CoV-2	0.2986	0.3215
SARS-CoV-2/human/USA/NY-PV09164/2020	SARS-CoV-2	0.2985	0.3214
SARS-CoV-2/human/USA/NY-PV09301/2020	SARS-CoV-2	0.2986	0.3214
SARS-CoV-2/human/USA/NY-PV09039/2020	SARS-CoV-2	0.2986	0.3213
SARS-CoV-2/human/USA/NY-PV09156/2020	SARS-CoV-2	0.2987	0.3211
SARS-CoV-2/human/USA/NY-PV09056/2020	SARS-CoV-2	0.2986	0.3214
SARS-CoV-2/human/USA/NY-PV09032/2020	SARS-CoV-2	0.2986	0.3213
SARS-CoV-2/human/USA/NY-PV09303/2020	SARS-CoV-2	0.2985	0.3214
SARS-CoV-2/human/USA/NY-PV09199/2020	SARS-CoV-2	0.2986	0.3214
SARS-CoV-2/human/USA/NY-PV09023/2020	SARS-CoV-2	0.2986	0.3215
SARS-CoV-2/human/USA/NY-PV09044/2020	SARS-CoV-2	0.2986	0.3214
SARS-CoV-2/human/USA/NY-PV09037/2020	SARS-CoV-2	0.2985	0.3215
SARS-CoV-2/human/USA/NY-PV09043/2020	SARS-CoV-2	0.2986	0.3213
SARS-CoV-2/human/USA/NY-PV09028/2020	SARS-CoV-2	0.2986	0.3215
SARS-CoV-2/human/USA/NY-PV09045/2020	SARS-CoV-2	0.2986	0.3214
SARS-CoV-2/human/USA/NY-PV09057/2020	SARS-CoV-2	0.2985	0.3214
SARS-CoV-2/human/USA/NY-PV09102/2020	SARS-CoV-2	0.2985	0.3214
SARS-CoV-2/human/USA/NY-PV09029/2020	SARS-CoV-2	0.2986	0.3214
SARS-CoV-2/human/USA/NY-PV09046/2020	SARS-CoV-2	0.2986	0.3214
SARS-CoV-2/human/USA/NY-PV09021/2020	SARS-CoV-2	0.2985	0.3214
SARS-CoV-2/human/USA/NY-PV09304/2020	SARS-CoV-2	0.2986	0.3214
SARS-CoV-2/human/USA/NY-PV09025/2020	SARS-CoV-2	0.2986	0.3214
SARS-CoV-2/human/CZE/CzechiaMotol_2448/2020	SARS-CoV-2	0.2987	0.3213
SARS-CoV-2/human/USA/MI-MDHHS-SC20153/2020	SARS-CoV-2	0.2985	0.3214
SARS-CoV-2/human/AUS/VIC130/2020	SARS-CoV-2	0.2984	0.3214
SARS-CoV-2/human/AUS/VIC131/2020	SARS-CoV-2	0.2985	0.3215
SARS-CoV-2/human/AUS/VIC229/2020	SARS-CoV-2	0.2985	0.3214
SARS-CoV-2/human/AUS/VIC231/2020	SARS-CoV-2	0.2986	0.3214
SARS-CoV-2/human/AUS/VIC232/2020	SARS-CoV-2	0.2986	0.3214
SARS-CoV-2/human/AUS/VIC233/2020	SARS-CoV-2	0.2984	0.3211
SARS-CoV-2/human/AUS/VIC234/2020	SARS-CoV-2	0.2985	0.3214
SARS-CoV-2/human/AUS/VIC236/2020	SARS-CoV-2	0.2984	0.3214
SARS-CoV-2/human/AUS/VIC237/2020	SARS-CoV-2	0.2985	0.3214
SARS-CoV-2/human/AUS/VIC238/2020	SARS-CoV-2	0.2987	0.3212
SARS-CoV-2/human/AUS/VIC239/2020	SARS-CoV-2	0.2985	0.3213
SARS-CoV-2/human/AUS/VIC240/2020	SARS-CoV-2	0.2985	0.3213
SARS-CoV-2/human/AUS/VIC241/2020	SARS-CoV-2	0.2985	0.3214
SARS-CoV-2/human/AUS/VIC243/2020	SARS-CoV-2	0.2985	0.3215
SARS-CoV-2/human/AUS/VIC244/2020	SARS-CoV-2	0.2987	0.3213
SARS-CoV-2/human/AUS/VIC245/2020	SARS-CoV-2	0.2985	0.3214
SARS-CoV-2/human/AUS/VIC246/2020	SARS-CoV-2	0.2985	0.3214
SARS-CoV-2/human/AUS/VIC247/2020	SARS-CoV-2	0.2984	0.321
SARS-CoV-2/human/AUS/VIC248/2020	SARS-CoV-2	0.2985	0.3215
SARS-CoV-2/human/AUS/VIC249/2020	SARS-CoV-2	0.2986	0.3214
SARS-CoV-2/human/AUS/VIC250/2020	SARS-CoV-2	0.2985	0.3215
SARS-CoV-2/human/AUS/VIC251/2020	SARS-CoV-2	0.2986	0.3215
SARS-CoV-2/human/AUS/VIC252/2020	SARS-CoV-2	0.2985	0.3215
SARS-CoV-2/human/AUS/VIC253/2020	SARS-CoV-2	0.2985	0.3215
SARS-CoV-2/human/AUS/VIC254/2020	SARS-CoV-2	0.2984	0.3215
SARS-CoV-2/human/AUS/VIC256/2020	SARS-CoV-2	0.2986	0.3215
SARS-CoV-2/human/AUS/VIC257/2020	SARS-CoV-2	0.2984	0.3215
SARS-CoV-2/human/AUS/VIC258/2020	SARS-CoV-2	0.2985	0.3215
SARS-CoV-2/human/AUS/VIC259/2020	SARS-CoV-2	0.2985	0.3215
SARS-CoV-2/human/AUS/VIC260/2020	SARS-CoV-2	0.2985	0.3216
SARS-CoV-2/human/AUS/VIC261/2020	SARS-CoV-2	0.2985	0.3214
SARS-CoV-2/human/AUS/VIC262/2020	SARS-CoV-2	0.2985	0.3221
SARS-CoV-2/human/AUS/VIC263/2020	SARS-CoV-2	0.2985	0.3215
SARS-CoV-2/human/AUS/VIC353/2020	SARS-CoV-2	0.2985	0.3214
SARS-CoV-2/human/AUS/VIC354/2020	SARS-CoV-2	0.2986	0.3215
SARS-CoV-2/human/AUS/VIC355/2020	SARS-CoV-2	0.2986	0.3212
SARS-CoV-2/human/AUS/VIC356/2020	SARS-CoV-2	0.2986	0.3214
SARS-CoV-2/human/AUS/VIC357/2020	SARS-CoV-2	0.2985	0.3214
SARS-CoV-2/human/USA/AK037/2020	SARS-CoV-2	0.2986	0.3212
SARS-CoV-2/WA-UW303/human/2020/USA	SARS-CoV-2	0.2988	0.3211
SARS-CoV-2/WA-UW313/human/2020/USA	SARS-CoV-2	0.2986	0.3215
SARS-CoV-2/WA-UW315/human/2020/USA	SARS-CoV-2	0.2993	0.3209
SARS-CoV-2/WA-UW332/human/2020/USA	SARS-CoV-2	0.2993	0.321
hCoV-19/USA/VA-DCLS-0039/2020	SARS-CoV-2	0.2994	0.321
hCoV-19/USA/VA-DCLS-0040/2020	SARS-CoV-2	0.2994	0.321
hCoV-19/USA/ID-UW-1938/2020	SARS-CoV-2	0.2986	0.3214
hCoV-19/USA/WA-UW-1907/2020	SARS-CoV-2	0.2987	0.3215
hCoV-19/USA/WA-UW-1917/2020	SARS-CoV-2	0.2988	0.3214
hCoV-19/USA/WA-UW-1774/2020	SARS-CoV-2	0.2994	0.321
hCoV-19/USA/WA-UW-1775/2020	SARS-CoV-2	0.2986	0.3214
hCoV-19/USA/WA-UW-1778/2020	SARS-CoV-2	0.2992	0.321
hCoV-19/USA/WA-UW-1797/2020	SARS-CoV-2	0.2994	0.3211
hCoV-19/USA/WA-UW-1779/2020	SARS-CoV-2	0.2992	0.3212
hCoV-19/USA/WA-UW-1782/2020	SARS-CoV-2	0.2993	0.3211
hCoV-19/USA/WA-UW-1799/2020	SARS-CoV-2	0.2986	0.3213
hCoV-19/USA/WA-UW-1805/2020	SARS-CoV-2	0.2993	0.321
hCoV-19/USA/UNKNOWN-UW-1817/2020	SARS-CoV-2	0.2992	0.3211
hCoV-19/USA/UNKNOWN-UW-1816/2020	SARS-CoV-2	0.2985	0.3214
hCoV-19/USA/WA-UW-1828/2020	SARS-CoV-2	0.2985	0.3215
hCoV-19/USA/WA-UW-1831/2020	SARS-CoV-2	0.2996	0.3211
hCoV-19/USA/WA-UW-1822/2020	SARS-CoV-2	0.2995	0.321
hCoV-19/USA/WA-UW-1770/2020	SARS-CoV-2	0.2994	0.3211
SARS-CoV-2/human/USA/NY-PV09154/2020	SARS-CoV-2	0.2986	0.3213
SARS-CoV-2/human/USA/NY-PV09305/2020	SARS-CoV-2	0.2985	0.3214
SARS-CoV-2/human/USA/NY-PV09153/2020	SARS-CoV-2	0.2986	0.3213
SARS-CoV-2/human/USA/NY-PV09307/2020	SARS-CoV-2	0.2986	0.3214
SARS-CoV-2/human/USA/NY-PV09157/2020	SARS-CoV-2	0.2985	0.3215
SARS-CoV-2/human/USA/NY-PV09165/2020	SARS-CoV-2	0.2985	0.3214
SARS-CoV-2/human/USA/NY-PV09308/2020	SARS-CoV-2	0.2986	0.3213
SARS-CoV-2/human/USA/NY-PV09309/2020	SARS-CoV-2	0.2985	0.3214
SARS-CoV-2/human/USA/NY-PV09151/2020	SARS-CoV-2	0.2986	0.3213
SARS-CoV-2/human/USA/NY-PV09168/2020	SARS-CoV-2	0.2985	0.3215
SARS-CoV-2/human/USA/NY-PV09158/2020	SARS-CoV-2	0.2985	0.3215
SARS-CoV-2/human/USA/DC-CDC-9092/2020	SARS-CoV-2	0.2989	0.3213
SARS-CoV-2/human/USA/MI-MDHHS-SC20107/2020	SARS-CoV-2	0.2985	0.3215
SARS-CoV-2/human/USA/MI-MDHHS-SC20160/2020	SARS-CoV-2	0.2986	0.3213
SARS-CoV-2/human/USA/MI-MDHHS-SC20132/2020	SARS-CoV-2	0.2985	0.3214
SARS-CoV-2/human/AUS/VIC134/2020	SARS-CoV-2	0.2986	0.3215
SARS-CoV-2/human/AUS/VIC135/2020	SARS-CoV-2	0.2985	0.3214
SARS-CoV-2/human/AUS/VIC136/2020	SARS-CoV-2	0.2985	0.3214
SARS-CoV-2/human/AUS/VIC137/2020	SARS-CoV-2	0.2985	0.3216
SARS-CoV-2/human/AUS/VIC264/2020	SARS-CoV-2	0.2985	0.3214
SARS-CoV-2/human/AUS/VIC265/2020	SARS-CoV-2	0.2984	0.3213
SARS-CoV-2/human/AUS/VIC266/2020	SARS-CoV-2	0.2985	0.3214
SARS-CoV-2/human/AUS/VIC267/2020	SARS-CoV-2	0.2985	0.3215
SARS-CoV-2/human/AUS/VIC268/2020	SARS-CoV-2	0.2986	0.3214
SARS-CoV-2/human/AUS/VIC269/2020	SARS-CoV-2	0.2986	0.3213
SARS-CoV-2/human/AUS/VIC270/2020	SARS-CoV-2	0.2985	0.3214
SARS-CoV-2/human/AUS/VIC271/2020	SARS-CoV-2	0.2985	0.3214
SARS-CoV-2/human/AUS/VIC272/2020	SARS-CoV-2	0.2986	0.3213
SARS-CoV-2/human/AUS/VIC273/2020	SARS-CoV-2	0.2984	0.3215
SARS-CoV-2/human/AUS/VIC274/2020	SARS-CoV-2	0.2986	0.3212
SARS-CoV-2/human/AUS/VIC275/2020	SARS-CoV-2	0.2984	0.3214
SARS-CoV-2/human/AUS/VIC276/2020	SARS-CoV-2	0.2986	0.3214
SARS-CoV-2/human/AUS/VIC277/2020	SARS-CoV-2	0.2986	0.3213
SARS-CoV-2/human/AUS/VIC278/2020	SARS-CoV-2	0.2985	0.3214
SARS-CoV-2/human/AUS/VIC279/2020	SARS-CoV-2	0.2986	0.3213
SARS-CoV-2/human/AUS/VIC280/2020	SARS-CoV-2	0.2985	0.3216
SARS-CoV-2/human/AUS/VIC283/2020	SARS-CoV-2	0.2985	0.3214
SARS-CoV-2/human/AUS/VIC284/2020	SARS-CoV-2	0.2985	0.3215
SARS-CoV-2/human/AUS/VIC285/2020	SARS-CoV-2	0.2985	0.3214
SARS-CoV-2/human/AUS/VIC286/2020	SARS-CoV-2	0.2985	0.3214
SARS-CoV-2/human/AUS/VIC287/2020	SARS-CoV-2	0.2985	0.3215
SARS-CoV-2/human/AUS/VIC288/2020	SARS-CoV-2	0.2985	0.3214
SARS-CoV-2/human/AUS/VIC289/2020	SARS-CoV-2	0.2985	0.3214
SARS-CoV-2/human/AUS/VIC362/2020	SARS-CoV-2	0.2986	0.3214
SARS-CoV-2/human/AUS/VIC364/2020	SARS-CoV-2	0.2985	0.3213
SARS-CoV-2/human/AUS/VIC365/2020	SARS-CoV-2	0.2985	0.3214
SARS-CoV-2/human/AUS/VIC366/2020	SARS-CoV-2	0.2986	0.3214
SARS-CoV-2/human/AUS/VIC367/2020	SARS-CoV-2	0.2987	0.3213
SARS-CoV-2/human/AUS/VIC368/2020	SARS-CoV-2	0.2986	0.3225
SARS-CoV-2/human/AUS/VIC373/2020	SARS-CoV-2	0.2986	0.3213
SARS-CoV-2/human/AUS/VIC375/2020	SARS-CoV-2	0.2982	0.3224
SARS-CoV-2/human/AUS/VIC376/2020	SARS-CoV-2	0.2984	0.3216
SARS-CoV-2/human/AUS/VIC377/2020	SARS-CoV-2	0.2986	0.3219
SARS-CoV-2/human/GRC/48_35910/2020	SARS-CoV-2	0.2986	0.3212
SARS-CoV-2/Hu/Kng/19-865	SARS-CoV-2	0.2989	0.3211
SARS-CoV-2/WA-UW305/human/2020/USA	SARS-CoV-2	0.2987	0.3214
hCoV-19/USA/VA-DCLS-0038/2020	SARS-CoV-2	0.2994	0.321
hCoV-19/USA/WA-UW-1850/2020	SARS-CoV-2	0.2986	0.3212
hCoV-19/USA/WA-UW-1868/2020	SARS-CoV-2	0.2995	0.321
hCoV-19/USA/WA-UW-1864/2020	SARS-CoV-2	0.2986	0.3213
hCoV-19/USA/WA-UW-1863/2020	SARS-CoV-2	0.2985	0.3213
hCoV-19/USA/WA-UW-1843/2020	SARS-CoV-2	0.2993	0.321
hCoV-19/USA/WA-UW-1860/2020	SARS-CoV-2	0.2988	0.3212
hCoV-19/USA/WA-UW-1854/2020	SARS-CoV-2	0.2994	0.3211
hCoV-19/USA/WA-UW-1870/2020	SARS-CoV-2	0.2992	0.3212
hCoV-19/USA/WA-UW-1872/2020	SARS-CoV-2	0.2985	0.3215
hCoV-19/USA/WA-UW-1919/2020	SARS-CoV-2	0.2988	0.3214
hCoV-19/USA/WA-UW-1913/2020	SARS-CoV-2	0.2993	0.321
hCoV-19/USA/WA-UW-1920/2020	SARS-CoV-2	0.2994	0.3211
hCoV-19/USA/WA-UW-1904/2020	SARS-CoV-2	0.2986	0.3215
hCoV-19/USA/OR-UW-1885/2020	SARS-CoV-2	0.299	0.3212
hCoV-19/USA/WA-UW-1888/2020	SARS-CoV-2	0.2989	0.3214
hCoV-19/USA/WA-UW-1865/2020	SARS-CoV-2	0.2985	0.3216
hCoV-19/USA/WA-UW-1801/2020	SARS-CoV-2	0.2988	0.3213
hCoV-19/USA/WA-UW-1840/2020	SARS-CoV-2	0.2993	0.3211
SARS-CoV-2/human/USA/WA-UW-2169/2020	SARS-CoV-2	0.2991	0.3215
SARS-CoV-2/human/USA/WA-UW-2078/2020	SARS-CoV-2	0.299	0.3213
SARS-CoV-2/human/USA/UNKNOWN-UW-2139/2020	SARS-CoV-2	0.2991	0.3211
SARS-CoV-2/human/USA/ID-UW-2160/2020	SARS-CoV-2	0.2986	0.3213
SARS-CoV-2/human/USA/WA-UW-2228/2020	SARS-CoV-2	0.2993	0.321
SARS-CoV-2/human/USA/ID-UW-2174/2020	SARS-CoV-2	0.2995	0.3211
SARS-CoV-2/human/USA/ID-UW-2255/2020	SARS-CoV-2	0.2984	0.3215
SARS-CoV-2/human/USA/WA-UW-2258/2020	SARS-CoV-2	0.2992	0.321
SARS-CoV-2/human/USA/VA-DCLS-0041/2020	SARS-CoV-2	0.2993	0.3212
SARS-CoV-2/human/USA/LA-CDC-1894/2020	SARS-CoV-2	0.2989	0.3213
SARS-CoV-2/human/USA/CA-CZB-EX00703/2020	SARS-CoV-2	0.2994	0.321
SARS-CoV-2/human/USA/CA-CZB-EX00709/2020	SARS-CoV-2	0.2993	0.3211
SARS-CoV-2/human/USA/CA-CZB-EX00713/2020	SARS-CoV-2	0.2988	0.3212
SARS-CoV-2/human/USA/CA-CZB-EX00705/2020	SARS-CoV-2	0.2987	0.3213
SARS-CoV-2/human/USA/CA-CZB-EX00706/2020	SARS-CoV-2	0.2987	0.3211
SARS-CoV-2/human/USA/CA-CZB-EX00707/2020	SARS-CoV-2	0.2987	0.3213
SARS-CoV-2/human/USA/CA-CZB-EX00701/2020	SARS-CoV-2	0.2986	0.3213
SARS-CoV-2/human/USA/CA-CZB-EX00710/2020	SARS-CoV-2	0.2986	0.3214
SARS-CoV2/human/USA/PR-CDC-S1/2020	SARS-CoV-2	0.2986	0.3213
SARS-CoV2/human/USA/PR-CDC-S3/2020	SARS-CoV-2	0.2987	0.3213
SARS-CoV2/human/USA/PR-CDC-S5/2020	SARS-CoV-2	0.2987	0.3214
SARS-CoV2/human/USA/PR-CDC-S9/2020	SARS-CoV-2	0.2987	0.3215
SARS-CoV-2/human/USA/MI-MDHHS-SC20117/2020	SARS-CoV-2	0.2986	0.3213
SARS-CoV-2/human/USA/MI-MDHHS-SC20149/2020	SARS-CoV-2	0.2985	0.3215
SARS-CoV-2/human/USA/MI-MDHHS-SC20183/2020	SARS-CoV-2	0.2985	0.3215
SARS-CoV-2/human/USA/MI-MDHHS-SC20152/2020	SARS-CoV-2	0.2986	0.3215
SARS-CoV-2/human/AUS/VIC292/2020	SARS-CoV-2	0.2985	0.3215
SARS-CoV-2/human/AUS/VIC293/2020	SARS-CoV-2	0.2985	0.3213
SARS-CoV-2/human/AUS/VIC294/2020	SARS-CoV-2	0.2985	0.3214
SARS-CoV-2/human/AUS/VIC295/2020	SARS-CoV-2	0.2986	0.3215
SARS-CoV-2/human/AUS/VIC296/2020	SARS-CoV-2	0.2985	0.3214
SARS-CoV-2/human/AUS/VIC297/2020	SARS-CoV-2	0.2986	0.322
SARS-CoV-2/human/AUS/VIC298/2020	SARS-CoV-2	0.2985	0.3215
SARS-CoV-2/human/AUS/VIC299/2020	SARS-CoV-2	0.2986	0.3213
SARS-CoV-2/human/AUS/VIC300/2020	SARS-CoV-2	0.2984	0.3215
SARS-CoV-2/human/AUS/VIC301/2020	SARS-CoV-2	0.2975	0.3201
SARS-CoV-2/human/AUS/VIC302/2020	SARS-CoV-2	0.2985	0.3215
SARS-CoV-2/human/AUS/VIC303/2020	SARS-CoV-2	0.2985	0.3215
SARS-CoV-2/human/AUS/VIC304/2020	SARS-CoV-2	0.2986	0.3215
SARS-CoV-2/human/AUS/VIC305/2020	SARS-CoV-2	0.2985	0.3216
SARS-CoV-2/human/AUS/VIC306/2020	SARS-CoV-2	0.2985	0.3223
SARS-CoV-2/human/AUS/VIC307/2020	SARS-CoV-2	0.2985	0.3219
SARS-CoV-2/human/AUS/VIC308/2020	SARS-CoV-2	0.2969	0.317
SARS-CoV-2/human/AUS/VIC309/2020	SARS-CoV-2	0.2986	0.3214
SARS-CoV-2/human/AUS/VIC310/2020	SARS-CoV-2	0.2985	0.3214
SARS-CoV-2/human/AUS/VIC311/2020	SARS-CoV-2	0.2985	0.3214
SARS-CoV-2/human/AUS/VIC312/2020	SARS-CoV-2	0.2985	0.3215
SARS-CoV-2/human/AUS/VIC381/2020	SARS-CoV-2	0.2978	0.3202
SARS-CoV-2/human/AUS/VIC382/2020	SARS-CoV-2	0.2985	0.3228
SARS-CoV-2/human/AUS/VIC383/2020	SARS-CoV-2	0.2984	0.3209
SARS-CoV-2/human/AUS/VIC384/2020	SARS-CoV-2	0.2983	0.3209
SARS-CoV-2/human/AUS/VIC385/2020	SARS-CoV-2	0.2985	0.3225
SARS-CoV-2/human/AUS/VIC387/2020	SARS-CoV-2	0.2986	0.3218
SARS-CoV-2/human/AUS/VIC389/2020	SARS-CoV-2	0.2986	0.3228
SARS-CoV-2/human/AUS/VIC492/2020	SARS-CoV-2	0.2975	0.3233
SARS-CoV-2/human/AUS/VIC498/2020	SARS-CoV-2	0.2985	0.3225
SARS-CoV-2/human/AUS/VIC504/2020	SARS-CoV-2	0.2982	0.3213
SARS-CoV-2/human/AUS/VIC520/2020	SARS-CoV-2	0.2986	0.3227
SARS-CoV-2/human/AUS/VIC530/2020	SARS-CoV-2	0.298	0.3211
SARS-CoV-2/human/AUS/VIC532/2020	SARS-CoV-2	0.2981	0.3211
SARS-CoV-2/human/AUS/VIC538/2020	SARS-CoV-2	0.2979	0.3213
SARS-CoV-2/human/GRC/50_36277/2020	SARS-CoV-2	0.2987	0.3212
SARS-CoV-2/human/GRC/38_36178/2020	SARS-CoV-2	0.2986	0.3213
SARS-CoV-2/human/GRC/44_36073/2020	SARS-CoV-2	0.2987	0.3212
SARS-CoV-2/human/GRC/46_36230/2020	SARS-CoV-2	0.2987	0.3212
SARS-CoV-2/human/GRC/47_36060/2020	SARS-CoV-2	0.2986	0.3213
SARS-CoV-2/human/GRC/40_36244/2020	SARS-CoV-2	0.2986	0.3213
SARS-CoV-2/human/GRC/42_36236/2020	SARS-CoV-2	0.2986	0.3212
SARS-CoV-2/human/USA/AK034/2020	SARS-CoV-2	0.2994	0.321
SARS-CoV-2/human/USA/AK041/2020	SARS-CoV-2	0.2987	0.3213
SARS-CoV-2/human/USA/CA-CDC-0139/2020	SARS-CoV-2	0.2994	0.3208
SARS-CoV-2/WA-UW308/human/2020/USA	SARS-CoV-2	0.2995	0.3208
SARS-CoV-2/WA-UW314/human/2020/USA	SARS-CoV-2	0.2995	0.3209
SARS-CoV-2/WA-UW324/human/2020/USA	SARS-CoV-2	0.2992	0.321
SARS-CoV-2/WA-UW330/human/2020/USA	SARS-CoV-2	0.2993	0.321
SARS-CoV-2/WA-UW331/human/2020/USA	SARS-CoV-2	0.2997	0.3209
SARS-CoV-2/WA-UW333/human/2020/USA	SARS-CoV-2	0.2991	0.3213
SARS-CoV-2/WA-UW335/human/2020/USA	SARS-CoV-2	0.2995	0.321
SARS-CoV-2/WA-UW338/human/2020/USA	SARS-CoV-2	0.2993	0.321
SARS-CoV-2/WA-UW342/human/2020/USA	SARS-CoV-2	0.2994	0.3209
SARS-CoV-2/WA-UW348/human/2020/USA	SARS-CoV-2	0.2995	0.3211
SARS-CoV-2/WA-UW349/human/2020/USA	SARS-CoV-2	0.2994	0.3209
SARS-CoV-2/WA-UW353/human/2020/USA	SARS-CoV-2	0.2988	0.3214
SARS-CoV-2/WA-UW357/human/2020/USA	SARS-CoV-2	0.2993	0.321
SARS-CoV-2/WA-UW358/human/2020/USA	SARS-CoV-2	0.2993	0.3211
SARS-CoV-2/WA-UW368/human/2020/USA	SARS-CoV-2	0.2992	0.321
SARS-CoV-2/WA-UW371/human/2020/USA	SARS-CoV-2	0.2987	0.3213
SARS-CoV-2/WA-UW372/human/2020/USA	SARS-CoV-2	0.2984	0.3214
SARS-CoV-2/WA-UW374/human/2020/USA	SARS-CoV-2	0.2986	0.3214
SARS-CoV-2/WA-UW380/human/2020/USA	SARS-CoV-2	0.2994	0.3209
hCoV-19/USA/WA-UW-2006/2020	SARS-CoV-2	0.2986	0.3214
hCoV-19/USA/WA-UW-1994/2020	SARS-CoV-2	0.2987	0.3215
hCoV-19/USA/WA-UW-1998/2020	SARS-CoV-2	0.2987	0.3213
hCoV-19/USA/WA-UW-1977/2020	SARS-CoV-2	0.2985	0.3215
hCoV-19/USA/WA-UW-1986/2020	SARS-CoV-2	0.2986	0.3214
hCoV-19/USA/WA-UW-2016/2020	SARS-CoV-2	0.2992	0.3212
hCoV-19/USA/WA-UW-2009/2020	SARS-CoV-2	0.2994	0.3211
hCoV-19/USA/WA-UW-2008/2020	SARS-CoV-2	0.2995	0.3211
hCoV-19/USA/WA-UW-1878/2020	SARS-CoV-2	0.299	0.3212
hCoV-19/USA/WA-UW-1930/2020	SARS-CoV-2	0.2985	0.3216
hCoV-19/USA/WA-UW-1877/2020	SARS-CoV-2	0.2989	0.3214
hCoV-19/USA/WA-UW-1881/2020	SARS-CoV-2	0.2993	0.3212
hCoV-19/USA/WA-UW-1880/2020	SARS-CoV-2	0.2992	0.3212
hCoV-19/USA/WA-UW-1955/2020	SARS-CoV-2	0.2993	0.3211
hCoV-19/USA/WA-UW-1956/2020	SARS-CoV-2	0.2993	0.3211
hCoV-19/USA/WA-UW-1921/2020	SARS-CoV-2	0.2991	0.3212
hCoV-19/USA/WA-UW-1890/2020	SARS-CoV-2	0.2994	0.3211
hCoV-19/USA/WA-UW-1928/2020	SARS-CoV-2	0.2985	0.3215
hCoV-19/USA/WA-UW-1944/2020	SARS-CoV-2	0.2985	0.3214
hCoV-19/USA/WA-UW-1954/2020	SARS-CoV-2	0.2985	0.3216
hCoV-19/USA/WA-UW-1984/2020	SARS-CoV-2	0.2985	0.3214
SARS-CoV-2/human/USA/UT-00015/2020	SARS-CoV-2	0.2993	0.321
SARS-CoV-2/human/USA/WA-UW-2091/2020	SARS-CoV-2	0.2987	0.3213
SARS-CoV-2/human/USA/WA-UW-2108/2020	SARS-CoV-2	0.2985	0.3214
SARS-CoV-2/human/USA/WA-UW-2104/2020	SARS-CoV-2	0.2994	0.3211
SARS-CoV-2/human/USA/WA-UW-2137/2020	SARS-CoV-2	0.2987	0.3213
SARS-CoV-2/human/USA/ID-UW-2134/2020	SARS-CoV-2	0.299	0.3212
SARS-CoV-2/human/USA/WA-UW-2249/2020	SARS-CoV-2	0.2992	0.321
SARS-CoV-2/human/USA/WA-UW-2247/2020	SARS-CoV-2	0.2989	0.3211
SARS-CoV-2/human/USA/WA-UW-2250/2020	SARS-CoV-2	0.2996	0.3209
SARS-CoV-2/human/USA/WA-UW-2180/2020	SARS-CoV-2	0.2988	0.3213
SARS-CoV-2/human/USA/WA-UW-2234/2020	SARS-CoV-2	0.2991	0.3213
SARS-CoV-2/human/USA/WA-UW-2253/2020	SARS-CoV-2	0.2992	0.3211
SARS-CoV-2/human/USA/WA-UW-2238/2020	SARS-CoV-2	0.2987	0.321
SARS-CoV-2/human/USA/WA-UW-2235/2020	SARS-CoV-2	0.299	0.3213
SARS-CoV-2/human/ESP/VH198152683/2020	SARS-CoV-2	0.2994	0.3209
SARS-CoV-2/human/USA/CA-CZB-59X002/2020	SARS-CoV-2	0.2987	0.3212
SARS-CoV-2/human/USA/CA-CZB-59X001/2020	SARS-CoV-2	0.2987	0.3211
SARS-CoV2/human/USA/PR-CDC-S6/2020	SARS-CoV-2	0.2988	0.3213
SARS-CoV2/human/USA/PR-CDC-S7/2020	SARS-CoV-2	0.2986	0.3213
SARS-CoV2/human/USA/PR-CDC-S11/2020	SARS-CoV-2	0.2987	0.3213
SARS-CoV-2/human/USA/MI-MDHHS-SC20148/2020	SARS-CoV-2	0.2984	0.3214
SARS-CoV-2/human/USA/MI-MDHHS-SC20134/2020	SARS-CoV-2	0.2985	0.3214
SARS-CoV-2/human/USA/MI-MDHHS-SC20138/2020	SARS-CoV-2	0.2986	0.3212
SARS-CoV-2/human/USA/MI-MDHHS-SC20124/2020	SARS-CoV-2	0.2986	0.3214
SARS-CoV-2/human/USA/MI-MDHHS-SC20180/2020	SARS-CoV-2	0.2986	0.3213
SARS-CoV-2/human/USA/MI-MDHHS-SC20116/2020	SARS-CoV-2	0.2986	0.3213
SARS-CoV-2/human/USA/MI-MDHHS-SC20142/2020	SARS-CoV-2	0.2985	0.3214
SARS-CoV-2/human/USA/MI-MDHHS-SC20140/2020	SARS-CoV-2	0.2985	0.3213
SARS-CoV-2/human/AUS/VIC313/2020	SARS-CoV-2	0.2978	0.3234
SARS-CoV-2/human/AUS/VIC314/2020	SARS-CoV-2	0.295	0.3181
SARS-CoV-2/human/AUS/VIC315/2020	SARS-CoV-2	0.2985	0.3215
SARS-CoV-2/human/AUS/VIC316/2020	SARS-CoV-2	0.2985	0.3213
SARS-CoV-2/human/AUS/VIC317/2020	SARS-CoV-2	0.2985	0.3213
SARS-CoV-2/human/AUS/VIC318/2020	SARS-CoV-2	0.2986	0.3213
SARS-CoV-2/human/AUS/VIC319/2020	SARS-CoV-2	0.2985	0.3214
SARS-CoV-2/human/AUS/VIC320/2020	SARS-CoV-2	0.2985	0.3214
SARS-CoV-2/human/AUS/VIC321/2020	SARS-CoV-2	0.2985	0.3215
SARS-CoV-2/human/AUS/VIC322/2020	SARS-CoV-2	0.2985	0.3213
SARS-CoV-2/human/AUS/VIC323/2020	SARS-CoV-2	0.2984	0.3214
SARS-CoV-2/human/AUS/VIC324/2020	SARS-CoV-2	0.2985	0.3214
SARS-CoV-2/human/AUS/VIC325/2020	SARS-CoV-2	0.2985	0.3214
SARS-CoV-2/human/AUS/VIC326/2020	SARS-CoV-2	0.2986	0.3214
SARS-CoV-2/human/AUS/VIC394/2020	SARS-CoV-2	0.2986	0.3216
SARS-CoV-2/human/AUS/VIC395/2020	SARS-CoV-2	0.2985	0.3232
SARS-CoV-2/human/AUS/VIC398/2020	SARS-CoV-2	0.2985	0.3215
SARS-CoV-2/human/AUS/VIC399/2020	SARS-CoV-2	0.298	0.3216
SARS-CoV-2/human/AUS/VIC402/2020	SARS-CoV-2	0.2986	0.325
SARS-CoV-2/human/AUS/VIC404/2020	SARS-CoV-2	0.2986	0.3217
SARS-CoV-2/human/AUS/VIC449/2020	SARS-CoV-2	0.2981	0.3212
SARS-CoV-2/human/AUS/VIC500/2020	SARS-CoV-2	0.2986	0.3215
SARS-CoV-2/human/AUS/VIC527/2020	SARS-CoV-2	0.298	0.3211
SARS-CoV-2/human/AUS/VIC531/2020	SARS-CoV-2	0.2981	0.3212
SARS-CoV-2/human/AUS/VIC536/2020	SARS-CoV-2	0.2979	0.323
SARS-CoV-2/human/AUS/VIC541/2020	SARS-CoV-2	0.2984	0.3224
SARS-CoV-2/human/AUS/VIC563/2020	SARS-CoV-2	0.2983	0.321
SARS-CoV-2/human/AUS/VIC646/2020	SARS-CoV-2	0.2985	0.3215
SARS-CoV-2/human/AUS/VIC807/2020	SARS-CoV-2	0.2985	0.3216
SARS-CoV-2/human/AUS/VIC912/2020	SARS-CoV-2	0.2981	0.321
SARS-CoV-2/human/IND/GMC-KP1125/2020	SARS-CoV-2	0.2994	0.3209
SARS-CoV-2/human/GRC/34_36284/2020	SARS-CoV-2	0.2987	0.3211
SARS-CoV-2/human/GUM/GU-NHG-02/2020	SARS-CoV-2	0.2995	0.321
SARS-CoV-2/human/USA/AK040/2020	SARS-CoV-2	0.2986	0.3213
SARS-CoV-2/human/USA/AK118/2020	SARS-CoV-2	0.2986	0.3213
SARS-CoV-2/human/USA/AK122/2020	SARS-CoV-2	0.2986	0.3213
hCoV-19/USA/VA-DCLS-0042/2020	SARS-CoV-2	0.2994	0.3211
SARS-CoV-2/ENV/USA/UF-3/2020	SARS-CoV-2	0.2991	0.321
SARS-CoV-2/human/USA/WA-UW-2131/2020	SARS-CoV-2	0.2992	0.3211
SARS-CoV-2/human/USA/WA-UW-2087/2020	SARS-CoV-2	0.2995	0.321
SARS-CoV-2/human/USA/WA-UW-2132/2020	SARS-CoV-2	0.2986	0.3215
SARS-CoV-2/human/USA/WA-UW-2119/2020	SARS-CoV-2	0.2986	0.3214
SARS-CoV-2/human/USA/WA-UW-2094/2020	SARS-CoV-2	0.2997	0.3209
SARS-CoV-2/human/USA/WA-UW-2112/2020	SARS-CoV-2	0.2995	0.3209
SARS-CoV-2/human/USA/WA-UW-2100/2020	SARS-CoV-2	0.299	0.3215
SARS-CoV-2/human/USA/WA-UW-2141/2020	SARS-CoV-2	0.2987	0.3215
SARS-CoV-2/human/USA/WA-UW-2164/2020	SARS-CoV-2	0.2986	0.3214
SARS-CoV-2/human/USA/WA-UW-2140/2020	SARS-CoV-2	0.2991	0.3212
SARS-CoV-2/human/USA/WA-UW-2145/2020	SARS-CoV-2	0.2992	0.3212
SARS-CoV-2/human/USA/WA-UW-2144/2020	SARS-CoV-2	0.2986	0.3215
SARS-CoV-2/human/USA/WA-UW-2146/2020	SARS-CoV-2	0.2994	0.3211
SARS-CoV-2/human/USA/WA-UW-2142/2020	SARS-CoV-2	0.2997	0.3208
SARS-CoV-2/human/USA/WA-UW-2149/2020	SARS-CoV-2	0.2986	0.3214
SARS-CoV-2/human/USA/WA-UW-2181/2020	SARS-CoV-2	0.2988	0.3212
SARS-CoV-2/human/USA/WA-UW-2203/2020	SARS-CoV-2	0.2994	0.3208
SARS-CoV-2/human/USA/WA-UW-2244/2020	SARS-CoV-2	0.2993	0.3211
SARS-CoV-2/human/USA/WA-UW-2232/2020	SARS-CoV-2	0.2995	0.3213
SARS-CoV-2/human/USA/WA-UW-2230/2020	SARS-CoV-2	0.2988	0.3212
SARS-CoV-2/human/USA/WA-UW-2219/2020	SARS-CoV-2	0.299	0.3213
SARS-CoV-2/human/USA/WA-UW-2245/2020	SARS-CoV-2	0.2991	0.3211
SARS-CoV-2/human/USA/WA-UW-2218/2020	SARS-CoV-2	0.2992	0.3211
SARS-CoV-2/human/USA/WA-UW-2215/2020	SARS-CoV-2	0.2986	0.3214
SARS-CoV-2/human/USA/WA-UW-2214/2020	SARS-CoV-2	0.2992	0.3211
SARS-CoV-2/human/USA/WA-UW-2212/2020	SARS-CoV-2	0.2992	0.3211
SARS-CoV-2/human/USA/WA-UW-2213/2020	SARS-CoV-2	0.2997	0.3208
SARS-CoV-2/human/USA/WA-UW-2208/2020	SARS-CoV-2	0.2989	0.3213
SARS-CoV-2/human/USA/WA-UW-3828/2020	SARS-CoV-2	0.2985	0.3216
SARS-CoV-2/human/USA/WA-UW-3829/2020	SARS-CoV-2	0.2988	0.3214
SARS-CoV-2/human/USA/WA-UW-3844/2020	SARS-CoV-2	0.2984	0.3214
SARS-CoV-2/human/USA/CT-UW-3845/2020	SARS-CoV-2	0.2994	0.321
SARS-CoV-2/human/USA/WA-UW-3868/2020	SARS-CoV-2	0.2986	0.3214
SARS-CoV-2/human/USA/WA-UW-3881/2020	SARS-CoV-2	0.2986	0.3215
SARS-CoV-2/human/USA/ID-UW-3888/2020	SARS-CoV-2	0.2985	0.3215
SARS-CoV-2/human/USA/WA-UW-4741/2020	SARS-CoV-2	0.2993	0.3211
SARS-CoV-2/human/USA/CA-CZB-IX00015/2020	SARS-CoV-2	0.2994	0.3209
SARS-CoV-2/human/USA/CA-CZB-IX00046/2020	SARS-CoV-2	0.2994	0.3209
SARS-CoV-2/human/USA/CA-CZB-IX00016/2020	SARS-CoV-2	0.2994	0.3208
SARS-CoV-2/human/USA/CA-CZB-IX00030/2020	SARS-CoV-2	0.2994	0.321
SARS-CoV-2/human/USA/CA-CZB-IX00045/2020	SARS-CoV-2	0.2987	0.3212
SARS-CoV-2/human/USA/CA-CZB-IX00042/2020	SARS-CoV-2	0.2986	0.3213
SARS-CoV-2/human/USA/CA-CZB-IX00009/2020	SARS-CoV-2	0.2986	0.3213
SARS-CoV-2/human/USA/CA-CZB-IX00036/2020	SARS-CoV-2	0.2985	0.3213
SARS-CoV-2/human/USA/CA-CZB-IX00039/2020	SARS-CoV-2	0.2986	0.3212
SARS-CoV-2/human/USA/CA-CZB-IX00043/2020	SARS-CoV-2	0.2986	0.3212
SARS-CoV-2/human/USA/MI-MDHHS-SC20115/2020	SARS-CoV-2	0.2985	0.3215
SARS-CoV-2/human/USA/MI-MDHHS-SC20104/2020	SARS-CoV-2	0.2986	0.3214
SARS-CoV-2/human/USA/MI-MDHHS-SC20109/2020	SARS-CoV-2	0.2985	0.3215
SARS-CoV-2/human/USA/MI-MDHHS-SC20101/2020	SARS-CoV-2	0.2985	0.3215
SARS-CoV-2/human/USA/MI-MDHHS-SC20174/2020	SARS-CoV-2	0.2985	0.3215
SARS-CoV-2/human/AUS/VIC407/2020	SARS-CoV-2	0.2981	0.3217
SARS-CoV-2/human/AUS/VIC534/2020	SARS-CoV-2	0.2981	0.3209
SARS-CoV-2/human/AUS/VIC547/2020	SARS-CoV-2	0.2985	0.3214
SARS-CoV-2/human/AUS/VIC548/2020	SARS-CoV-2	0.2982	0.3209
SARS-CoV-2/human/AUS/VIC551/2020	SARS-CoV-2	0.2981	0.323
SARS-CoV-2/human/AUS/VIC555/2020	SARS-CoV-2	0.2981	0.3215
SARS-CoV-2/human/AUS/VIC558/2020	SARS-CoV-2	0.298	0.3212
SARS-CoV-2/human/AUS/VIC561/2020	SARS-CoV-2	0.2986	0.322
SARS-CoV-2/human/AUS/VIC565/2020	SARS-CoV-2	0.2985	0.322
SARS-CoV-2/human/AUS/VIC566/2020	SARS-CoV-2	0.298	0.3214
SARS-CoV-2/human/AUS/VIC571/2020	SARS-CoV-2	0.298	0.3217
SARS-CoV-2/human/AUS/VIC572/2020	SARS-CoV-2	0.2985	0.322
SARS-CoV-2/human/AUS/VIC584/2020	SARS-CoV-2	0.2982	0.3214
SARS-CoV-2/human/AUS/VIC597/2020	SARS-CoV-2	0.2985	0.3215
SARS-CoV-2/human/AUS/VIC598/2020	SARS-CoV-2	0.2986	0.3215
SARS-CoV-2/human/AUS/VIC599/2020	SARS-CoV-2	0.2982	0.3212
SARS-CoV-2/human/IND/GMC-RR1191/2020	SARS-CoV-2	0.2995	0.3209
SARS-CoV-2/human/USA/CA-CZB-1124/2020	SARS-CoV-2	0.2987	0.3212
SARS-CoV-2/human/USA/AK115/2020	SARS-CoV-2	0.2987	0.3213
SARS-CoV-2/human/IND/OUMRK1090/2020	SARS-CoV-2	0.2995	0.3209
SARS-CoV-2/human/USA/CA-CZB-1137/2020	SARS-CoV-2	0.2994	0.3209
SARS-CoV-2/human/USAWA-UW413/2020	SARS-CoV-2	0.2993	0.3211
SARS-CoV-2/human/USAWA-UW414/2020	SARS-CoV-2	0.2996	0.3208
SARS-CoV-2/human/USAWA-UW416/2020	SARS-CoV-2	0.2992	0.3211
SARS-CoV-2/human/USAWA-UW417/2020	SARS-CoV-2	0.2991	0.3213
SARS-CoV-2/human/USAWA-UW418/2020	SARS-CoV-2	0.2992	0.3211
SARS-CoV-2/human/USAWA-UW419/2020	SARS-CoV-2	0.2991	0.3212
SARS-CoV-2/human/USAWA-UW421/2020	SARS-CoV-2	0.2992	0.321
SARS-CoV-2/human/USAWA-UW422/2020	SARS-CoV-2	0.2992	0.321
SARS-CoV-2/human/USAWA-UW424/2020	SARS-CoV-2	0.2991	0.3212
SARS-CoV-2/human/USAWA-UW425/2020	SARS-CoV-2	0.2993	0.321
SARS-CoV-2/human/USAWA-UW426/2020	SARS-CoV-2	0.2996	0.3211
SARS-CoV-2/human/USAWA-UW448/2020	SARS-CoV-2	0.2993	0.3212
SARS-CoV-2/human/USA/WA-UW-2240/2020	SARS-CoV-2	0.2992	0.3212
SARS-CoV-2/human/USA/WA-UW-3810/2020	SARS-CoV-2	0.2993	0.3209
SARS-CoV-2/human/USA/WA-UW-3814/2020	SARS-CoV-2	0.2984	0.3215
SARS-CoV-2/human/USA/WA-UW-3819/2020	SARS-CoV-2	0.2985	0.3214
SARS-CoV-2/human/USA/WA-UW-3826/2020	SARS-CoV-2	0.2985	0.3215
SARS-CoV-2/human/USA/WA-UW-3827/2020	SARS-CoV-2	0.2985	0.3214
SARS-CoV-2/human/USA/WA-UW-3834/2020	SARS-CoV-2	0.2986	0.3213
SARS-CoV-2/human/USA/WA-UW-3838/2020	SARS-CoV-2	0.2985	0.3213
SARS-CoV-2/human/USA/WA-UW-3839/2020	SARS-CoV-2	0.2985	0.3215
SARS-CoV-2/human/USA/WA-UW-3841/2020	SARS-CoV-2	0.2986	0.3212
SARS-CoV-2/human/USA/WA-UW-3850/2020	SARS-CoV-2	0.2994	0.3209
SARS-CoV-2/human/USA/WA-UW-3855/2020	SARS-CoV-2	0.2992	0.3211
SARS-CoV-2/human/USA/WA-UW-3858/2020	SARS-CoV-2	0.2986	0.3213
SARS-CoV-2/human/USA/WA-UW-3862/2020	SARS-CoV-2	0.2985	0.3214
SARS-CoV-2/human/USA/WA-UW-3871/2020	SARS-CoV-2	0.2985	0.3215
SARS-CoV-2/human/USA/WA-UW-3880/2020	SARS-CoV-2	0.2986	0.3214
SARS-CoV-2/human/USA/ID-UW-3892/2020	SARS-CoV-2	0.2984	0.3214
SARS-CoV-2/human/USA/WA-UW-4609/2020	SARS-CoV-2	0.2993	0.3211
SARS-CoV-2/human/USA/WA-UW-4612/2020	SARS-CoV-2	0.2983	0.3215
SARS-CoV-2/human/USA/VA-DCLS-0069/2020	SARS-CoV-2	0.2993	0.3211
SARS-CoV-2/human/USA/VA-DCLS-0080/2020	SARS-CoV-2	0.2995	0.321
SARS-CoV-2/human/USA/WI-UW-261/2020	SARS-CoV-2	0.2986	0.3213
SARS-CoV-2/human/USA/MI-MDHHS-SC20164/2020	SARS-CoV-2	0.2985	0.3215
SARS-CoV-2/human/USA/MI-MDHHS-SC20135/2020	SARS-CoV-2	0.2985	0.3215
SARS-CoV-2/human/USA/MI-MDHHS-SC20157/2020	SARS-CoV-2	0.2985	0.3215
SARS-CoV-2/human/IRN/HGRC-2-2162/2020	SARS-CoV-2	0.2986	0.3214
SARS-CoV-2/human/AUS/VIC458/2020	SARS-CoV-2	0.2983	0.3213
SARS-CoV-2/human/AUS/VIC617/2020	SARS-CoV-2	0.2983	0.3212
SARS-CoV-2/human/AUS/VIC630/2020	SARS-CoV-2	0.2986	0.3233
SARS-CoV-2/human/AUS/VIC942/2020	SARS-CoV-2	0.2985	0.3215
SARS-CoV-2/human/GRC/51_36518/2020	SARS-CoV-2	0.2987	0.3214
SARS-CoV-2/human/GUM/GU-NHG-01/2020	SARS-CoV-2	0.2995	0.321
SARS-CoV-2/human/USA/SC-NHRC-03/2020	SARS-CoV-2	0.2994	0.321
SARS-CoV-2/human/USAOR-UW409/2020	SARS-CoV-2	0.2997	0.3211
SARS-CoV-2/human/USAWA-UW451/2020	SARS-CoV-2	0.2987	0.3211
SARS-CoV-2/human/USA/UF-2/2020	SARS-CoV-2	0.2994	0.3208
hCoV-19/USA/VA-DCLS-0043/2020	SARS-CoV-2	0.2986	0.3215
hCoV-19/USA/VA-DCLS-0044/2020	SARS-CoV-2	0.2993	0.3211
hCoV-19/USA/VA-DCLS-0045/2020	SARS-CoV-2	0.2994	0.3211
SARS-CoV-2/human/USA/ID-UW-4355/2020	SARS-CoV-2	0.2993	0.321
SARS-CoV-2/human/USA/ID-UW-4357/2020	SARS-CoV-2	0.2995	0.321
SARS-CoV-2/human/USA/ID-UW-4380/2020	SARS-CoV-2	0.2994	0.3212
SARS-CoV-2/human/USA/ID-UW-4433/2020	SARS-CoV-2	0.2995	0.3211
SARS-CoV-2/human/USA/VA-DCLS-0047/2020	SARS-CoV-2	0.2993	0.3211
SARS-CoV-2/human/USA/VA-DCLS-0053/2020	SARS-CoV-2	0.2985	0.3214
SARS-CoV-2/human/USA/WA-UW-3815/2020	SARS-CoV-2	0.2985	0.3214
SARS-CoV-2/human/USA/WA-UW-3843/2020	SARS-CoV-2	0.2986	0.3214
SARS-CoV-2/human/USA/WA-UW-3883/2020	SARS-CoV-2	0.2993	0.321
SARS-CoV-2/human/USA/WA-UW-3889/2020	SARS-CoV-2	0.2986	0.3214
SARS-CoV-2/human/USA/WA-UW-3895/2020	SARS-CoV-2	0.2991	0.3211
SARS-CoV-2/human/USA/WA-UW-3900/2020	SARS-CoV-2	0.2986	0.3214
SARS-CoV-2/human/USA/WA-UW-3903/2020	SARS-CoV-2	0.2985	0.3215
SARS-CoV-2/human/USA/WA-UW-3908/2020	SARS-CoV-2	0.2985	0.3213
SARS-CoV-2/human/USA/WA-UW-3911/2020	SARS-CoV-2	0.2984	0.3215
SARS-CoV-2/human/USA/WA-UW-3918/2020	SARS-CoV-2	0.2995	0.321
SARS-CoV-2/human/USA/WA-UW-3923/2020	SARS-CoV-2	0.2999	0.3209
SARS-CoV-2/human/USA/WA-UW-3932/2020	SARS-CoV-2	0.2986	0.3214
SARS-CoV-2/human/USA/WA-UW-3935/2020	SARS-CoV-2	0.2995	0.321
SARS-CoV-2/human/USA/WA-UW-3939/2020	SARS-CoV-2	0.2986	0.3214
SARS-CoV-2/human/USA/WA-UW-3941/2020	SARS-CoV-2	0.2999	0.3209
SARS-CoV-2/human/USA/WA-UW-3942/2020	SARS-CoV-2	0.3	0.3207
SARS-CoV-2/human/USA/WA-UW-3946/2020	SARS-CoV-2	0.2986	0.3214
SARS-CoV-2/human/USA/WA-UW-3950/2020	SARS-CoV-2	0.2985	0.3214
SARS-CoV-2/human/USA/WA-UW-4763/2020	SARS-CoV-2	0.2986	0.3214
SARS-CoV-2/human/USA/WA-UW-4769/2020	SARS-CoV-2	0.2994	0.3209
SARS-CoV-2/human/USA/WA-UW-4770/2020	SARS-CoV-2	0.2986	0.3214
SARS-CoV-2/human/USA/WA-UW-4777/2020	SARS-CoV-2	0.2984	0.3214
SARS-CoV-2/human/USA/ID-UW-4354/2020	SARS-CoV-2	0.2994	0.3211
SARS-CoV-2/human/USA/VA-DCLS-0076/2020	SARS-CoV-2	0.2994	0.321
SARS-CoV-2/human/USA/VA-DCLS-0078/2020	SARS-CoV-2	0.2993	0.321
SARS-CoV-2/human/USA/UF-4/2020	SARS-CoV-2	0.2994	0.3211
SARS-CoV-2/human/USA/UF-5/2020	SARS-CoV-2	0.2994	0.3211
SARS-CoV-2/human/USA/MI-MDHHS-SC20144/2020	SARS-CoV-2	0.2985	0.3215
SARS-CoV-2/human/USA/MI-MDHHS-SC20188/2020	SARS-CoV-2	0.2985	0.3215
SARS-CoV-2/human/USA/MI-MDHHS-SC20165/2020	SARS-CoV-2	0.2986	0.3214
SARS-CoV-2/human/USA/MI-MDHHS-SC20146/2020	SARS-CoV-2	0.2985	0.3215
SARS-CoV-2/human/USA/MI-MDHHS-SC20178/2020	SARS-CoV-2	0.2984	0.3216
SARS-CoV-2/human/USA/MI-MDHHS-SC20155/2020	SARS-CoV-2	0.2985	0.3215
SARS-CoV-2/human/USA/MI-MDHHS-SC20151/2020	SARS-CoV-2	0.2985	0.3215
SARS-CoV-2/human/USA/MI-MDHHS-SC20168/2020	SARS-CoV-2	0.2985	0.3215
SARS-CoV-2/human/AUS/VIC606/2020	SARS-CoV-2	0.2984	0.3212
SARS-CoV-2/human/AUS/VIC611/2020	SARS-CoV-2	0.2981	0.3211
SARS-CoV-2/human/AUS/VIC661/2020	SARS-CoV-2	0.2981	0.3209
SARS-CoV-2/human/AUS/VIC662/2020	SARS-CoV-2	0.2981	0.3211
SARS-CoV-2/human/AUS/VIC664/2020	SARS-CoV-2	0.2982	0.3211
SARS-CoV-2/human/AUS/VIC665/2020	SARS-CoV-2	0.2985	0.3219
SARS-CoV-2/human/AUS/VIC666/2020	SARS-CoV-2	0.2981	0.321
SARS-CoV-2/human/AUS/VIC667/2020	SARS-CoV-2	0.2984	0.3213
SARS-CoV-2/human/AUS/VIC668/2020	SARS-CoV-2	0.2981	0.3211
SARS-CoV-2/human/AUS/VIC672/2020	SARS-CoV-2	0.2986	0.3215
SARS-CoV-2/human/AUS/VIC676/2020	SARS-CoV-2	0.2981	0.3211
SARS-CoV-2/human/AUS/VIC677/2020	SARS-CoV-2	0.2983	0.3212
SARS-CoV-2/human/AUS/VIC678/2020	SARS-CoV-2	0.2977	0.3209
SARS-CoV-2/human/AUS/VIC680/2020	SARS-CoV-2	0.2982	0.321
SARS-CoV-2/human/AUS/VIC681/2020	SARS-CoV-2	0.2982	0.3209
SARS-CoV-2/human/AUS/VIC718/2020	SARS-CoV-2	0.2981	0.3211
SARS-CoV-2/human/AUS/VIC964/2020	SARS-CoV-2	0.2985	0.3214
SARS-CoV-2/human/AUS/VIC966/2020	SARS-CoV-2	0.2985	0.3215
SARS-CoV-2/human/GRC/49_36716/2020	SARS-CoV-2	0.2985	0.3212
SARS-CoV-2/human/USA/SC-NHRC-01/2020	SARS-CoV-2	0.2994	0.321
SARS-CoV-2/human/USA/SC-NHRC-02/2020	SARS-CoV-2	0.2994	0.321
SARS-CoV-2/human/USA/AK074/2020	SARS-CoV-2	0.2986	0.3214
SARS-CoV-2/human/USA/CA-CZB-1136/2020	SARS-CoV-2	0.2994	0.3211
SARS-CoV-2/human/USACT-UW411/2020	SARS-CoV-2	0.2996	0.321
SARS-CoV-2/human/USACT-UW412/2020	SARS-CoV-2	0.2994	0.321
SARS-CoV-2/human/USACT-UW420/2020	SARS-CoV-2	0.2997	0.3211
SARS-CoV-2/human/USACT-UW423/2020	SARS-CoV-2	0.2985	0.3212
SARS-CoV-2/human/USACT-UW427/2020	SARS-CoV-2	0.2993	0.3211
SARS-CoV-2/human/USACT-UW430/2020	SARS-CoV-2	0.2993	0.3211
SARS-CoV-2/human/USAWA-UW452/2020	SARS-CoV-2	0.2988	0.3214
SARS-CoV-2/human/USAWA-UW453/2020	SARS-CoV-2	0.2989	0.3212
SARS-CoV-2/human/USAWA-UW460/2020	SARS-CoV-2	0.2992	0.3212
hCoV-19/USA/VA-DCLS-0046/2020	SARS-CoV-2	0.2994	0.3211
SARS-CoV-2/human/USA/ID-UW-4375/2020	SARS-CoV-2	0.2995	0.3209
SARS-CoV-2/human/USA/ID-UW-4378/2020	SARS-CoV-2	0.2985	0.3215
SARS-CoV-2/human/USA/ID-UW-4396/2020	SARS-CoV-2	0.2986	0.3214
SARS-CoV-2/human/USA/ID-UW-4400/2020	SARS-CoV-2	0.2998	0.3208
SARS-CoV-2/human/USA/VA-DCLS-0051/2020	SARS-CoV-2	0.2986	0.3213
SARS-CoV-2/human/USA/VA-DCLS-0052/2020	SARS-CoV-2	0.2992	0.3212
SARS-CoV-2/human/USA/WA-UW-3989/2020	SARS-CoV-2	0.2993	0.3212
SARS-CoV-2/human/USA/WA-UW-3994/2020	SARS-CoV-2	0.2986	0.3214
SARS-CoV-2/human/USA/WA-UW-3996/2020	SARS-CoV-2	0.2988	0.3213
SARS-CoV-2/human/USA/WA-UW-4035/2020	SARS-CoV-2	0.2994	0.321
SARS-CoV-2/human/USA/WA-UW-4734/2020	SARS-CoV-2	0.2993	0.3211
SARS-CoV-2/human/USA/WA-UW-4766/2020	SARS-CoV-2	0.2992	0.321
SARS-CoV-2/human/USA/WA-UW-4775/2020	SARS-CoV-2	0.2987	0.3213
SARS-CoV-2/human/USA/DC-CDC-1738/2020	SARS-CoV-2	0.2989	0.3213
SARS-CoV-2/human/USA/CA-CZB-IX00104/2020	SARS-CoV-2	0.2994	0.321
SARS-CoV-2/human/USA/CA-CZB-IX00071/2020	SARS-CoV-2	0.2994	0.321
SARS-CoV-2/human/USA/CA-CZB-IX00077/2020	SARS-CoV-2	0.2994	0.321
SARS-CoV-2/human/USA/CA-CZB-IX00084/2020	SARS-CoV-2	0.2994	0.321
SARS-CoV-2/human/USA/CA-CZB-IX00069/2020	SARS-CoV-2	0.2994	0.321
SARS-CoV-2/human/USA/CA-CZB-IX00103/2020	SARS-CoV-2	0.2994	0.3209
SARS-CoV-2/human/USA/CA-CZB-IX00098/2020	SARS-CoV-2	0.2994	0.321
SARS-CoV-2/human/USA/CA-CZB-IX00085/2020	SARS-CoV-2	0.2993	0.321
SARS-CoV-2/human/USA/CA-CZB-IX00079/2020	SARS-CoV-2	0.2993	0.3209
SARS-CoV-2/human/USA/CA-CZB-IX00095/2020	SARS-CoV-2	0.2994	0.3209
SARS-CoV-2/human/USA/CA-CZB-IX00091/2020	SARS-CoV-2	0.2994	0.3209
SARS-CoV-2/human/USA/CA-CZB-IX00108/2020	SARS-CoV-2	0.2994	0.321
SARS-CoV-2/human/USA/CA-CZB-IX00080/2020	SARS-CoV-2	0.2994	0.3211
SARS-CoV-2/human/USA/CA-CZB-IX00100/2020	SARS-CoV-2	0.2993	0.3211
SARS-CoV-2/human/USA/CA-CZB-IX00078/2020	SARS-CoV-2	0.2991	0.3211
SARS-CoV-2/human/USA/CA-CZB-IX00067/2020	SARS-CoV-2	0.299	0.321
SARS-CoV-2/human/USA/CA-CZB-IX00072/2020	SARS-CoV-2	0.2986	0.3214
SARS-CoV-2/human/USA/CA-CZB-IX00082/2020	SARS-CoV-2	0.2987	0.3212
SARS-CoV-2/human/USA/CA-CZB-IX00086/2020	SARS-CoV-2	0.2987	0.3213
SARS-CoV-2/human/USA/CA-CZB-IX00107/2020	SARS-CoV-2	0.2986	0.3212
SARS-CoV-2/human/USA/CA-CZB-IX00096/2020	SARS-CoV-2	0.2985	0.3213
SARS-CoV-2/human/USA/CA-CZB-IX00090/2020	SARS-CoV-2	0.2986	0.3213
SARS-CoV-2/human/USA/CA-CZB-IX00089/2020	SARS-CoV-2	0.2986	0.3213
SARS-CoV-2/human/USA/ID-UW-4418/2020	SARS-CoV-2	0.2993	0.321
SARS-CoV-2/human/USA/VA-DCLS-0070/2020	SARS-CoV-2	0.2994	0.3209
SARS-CoV-2/human/USA/VA-DCLS-0072/2020	SARS-CoV-2	0.2986	0.3213
SARS-CoV-2/human/USA/VA-DCLS-0073/2020	SARS-CoV-2	0.2986	0.3214
SARS-CoV-2/human/USA/VA-DCLS-0182/2020	SARS-CoV-2	0.2993	0.321
SARS-CoV-2/human/AUS/VIC623/2020	SARS-CoV-2	0.2982	0.3211
SARS-CoV-2/human/AUS/VIC636/2020	SARS-CoV-2	0.2983	0.3212
SARS-CoV-2/human/AUS/VIC644/2020	SARS-CoV-2	0.2984	0.3213
SARS-CoV-2/human/AUS/VIC645/2020	SARS-CoV-2	0.2986	0.3215
SARS-CoV-2/human/AUS/VIC647/2020	SARS-CoV-2	0.2985	0.3215
SARS-CoV-2/human/AUS/VIC652/2020	SARS-CoV-2	0.2982	0.3211
SARS-CoV-2/human/AUS/VIC655/2020	SARS-CoV-2	0.2981	0.3208
SARS-CoV-2/human/AUS/VIC656/2020	SARS-CoV-2	0.2986	0.3214
SARS-CoV-2/human/AUS/VIC685/2020	SARS-CoV-2	0.2979	0.3213
SARS-CoV-2/human/AUS/VIC694/2020	SARS-CoV-2	0.2983	0.3209
SARS-CoV-2/human/AUS/VIC697/2020	SARS-CoV-2	0.2984	0.3216
SARS-CoV-2/human/AUS/VIC808/2020	SARS-CoV-2	0.2983	0.3212
SARS-CoV-2/human/GRC/36_36859/2020	SARS-CoV-2	0.2986	0.3212
[truncated: 1,269 more rows]

## Sheet: GvsU
SeqName	Virus	PG	PU (SARS-COV-2)	PU (MERS)	PU (SARS-COV)	PU (Bovine CoV)	PU (Canine CoV)	PU (Murine MHV)	PU (Porcine HEV)
BetaCoV/Wuhan/IPBCAMS-WH-01/2019	SARS-CoV-2	0.1962	0.3208
BetaCoV/Wuhan/WH-01/2019	SARS-CoV-2	0.1962	0.3209
BetaCoV/Wuhan/IPBCAMS-WH-02/2019	SARS-CoV-2	0.1962	0.3209
BetaCoV/Wuhan/IPBCAMS-WH-03/2019	SARS-CoV-2	0.1961	0.3208
BetaCoV/Wuhan/IPBCAMS-WH-04/2019	SARS-CoV-2	0.1962	0.321
WIV02	SARS-CoV-2	0.1963	0.3213
WIV04	SARS-CoV-2	0.1961	0.321
WIV05	SARS-CoV-2	0.1963	0.3212
WIV06	SARS-CoV-2	0.1963	0.3212
WIV07	SARS-CoV-2	0.1963	0.3212
SARS-CoV-2/Wuhan_IME-WH01/human/2019/CHN	SARS-CoV-2	0.1963	0.3209
SARS-CoV-2/Wuhan_IME-WH02/human/2019/CHN	SARS-CoV-2	0.1962	0.321
SARS-CoV-2/Wuhan_IME-WH03/human/2019/CHN	SARS-CoV-2	0.1963	0.321
SARS-CoV-2/Wuhan_IME-WH04/human/2019/CHN	SARS-CoV-2	0.1965	0.3212
SARS-CoV-2/Wuhan_IME-WH05/human/2019/CHN	SARS-CoV-2	0.1963	0.3209
BetaCoV/Wuhan/WH19008/2019?	SARS-CoV-2	0.1962	0.321
BetaCoV/Wuhan/WH19001/2019	SARS-CoV-2	0.1961	0.321
BetaCoV/Wuhan/WH19005/2019	SARS-CoV-2	0.1961	0.321
Wuhan-Hu-1	SARS-CoV-2	0.1961	0.3208
TKYE6182_2020	SARS-CoV-2	0.1961	0.3209
SNU01	SARS-CoV-2	0.196	0.321
SARS-CoV-2/human/HKG/HK20/2020	SARS-CoV-2	0.1961	0.321
BetaCoV/Wuhan/WH-03/2019	SARS-CoV-2	0.1962	0.3209
BetaCoV/Wuhan/IPBCAMS-WH-05/2020	SARS-CoV-2	0.1962	0.3211
BetaCoV/Wuhan/WH19004/2020	SARS-CoV-2	0.1961	0.321
BetaCoV/Wuhan/WH-04/2019	SARS-CoV-2	0.1962	0.321
SARS-CoV-2/WH-09/human/2020/CHN	SARS-CoV-2	0.1962	0.3212
SARS-CoV-2/human/THA/SI200040-NT/2020	SARS-CoV-2	0.1964	0.3213
SARS-CoV-2/Wuhan_OS52/human/2020/CHN	SARS-CoV-2	0.1961	0.321
2019-nCoV_HKU-SZ-002a_2020	SARS-CoV-2	0.1964	0.3213
2019-nCoV_HKU-SZ-005b_2020	SARS-CoV-2	0.1961	0.321
SARS-CoV-2/Yunnan-01/human/2020/CHN	SARS-CoV-2	0.196	0.3208
2019-nCoV/USA-WA1/2020	SARS-CoV-2	0.1962	0.3211
2019-nCoV/USA-WA1/2020/P1	SARS-CoV-2	0.1963	0.3212
2019-nCoV/USA-WA1/2020/P2	SARS-CoV-2	0.1963	0.3212
20cov-1L	SARS-CoV-2	0.1963	0.3211
SARS-CoV-2/KMS1/human/2020/CHN	SARS-CoV-2	0.1954	0.3212
2019-nCoV/USA-IL1/2020	SARS-CoV-2	0.1962	0.3211
SARS-CoV-2/HZ-48/human/2020/CHN	SARS-CoV-2	0.1964	0.3212
SARS-CoV-2/HZ-49/human/2020/CHN	SARS-CoV-2	0.1964	0.3212
SARS-CoV-2/HZ-79/human/2020/CHN	SARS-CoV-2	0.1964	0.3212
SARS-CoV-2/HZ-90/human/2020/CHN	SARS-CoV-2	0.1964	0.3212
SARS-CoV-2/HZ-91/human/2020/CHN	SARS-CoV-2	0.1964	0.3212
2019-nCoV/USA-CA2/2020	SARS-CoV-2	0.1962	0.3211
2019-nCoV/USA-AZ1/2020	SARS-CoV-2	0.1962	0.3211
SARS-CoV-2/human/CHN/IME-HZ01/2020	SARS-CoV-2	0.1963	0.3212
SARS-CoV-2/human/CHN/WHUHnCoV001/2020	SARS-CoV-2	0.1962	0.3208
SARS-CoV-2/human/CHN/WHUHnCoV002/2020	SARS-CoV-2	0.1963	0.3209
SARS-CoV-2/human/CHN/WHUHnCoV003/2020	SARS-CoV-2	0.1964	0.321
SARS-CoV-2/human/CHN/WHUHnCoV004/2020	SARS-CoV-2	0.1965	0.3212
SARS-CoV-2/human/CHN/WHUHnCoV005/2020	SARS-CoV-2	0.1963	0.3213
SARS-CoV-2/human/CHN/WHUHnCoV006/2020	SARS-CoV-2	0.1964	0.3213
SARS-CoV-2/human/CHN/WHUHnCoV007/2020	SARS-CoV-2	0.1963	0.3209
SARS-CoV-2/human/CHN/WHUHnCoV008/2020	SARS-CoV-2	0.1965	0.3213
SARS-CoV-2/human/CHN/WHUHnCoV011/2020	SARS-CoV-2	0.1963	0.321
SARS-CoV-2/human/CHN/WHUHnCoV012/2020	SARS-CoV-2	0.1964	0.3212
SARS-CoV-2/human/CHN/WHUHnCoV020/2020	SARS-CoV-2	0.1963	0.3208
SARS-CoV-2/human/CHN/WHUHnCoV021/2020	SARS-CoV-2	0.1964	0.3212
SARS-CoV-2/nCoV-19-01S/human/2020/VNM	SARS-CoV-2	0.1961	0.321
SARS-CoV-2/nCoV-19-02S/human/2020/VNM	SARS-CoV-2	0.1962	0.321
SARS-CoV-2/human/HKG/HKU-001a/2020	SARS-CoV-2	0.1961	0.321
SARS-CoV-2/HZ-60/human/2020/CHN	SARS-CoV-2	0.1964	0.3212
SARS-CoV-2/HZ-62/human/2020/CHN	SARS-CoV-2	0.1964	0.3212
2019-nCoV/USA-CA1/2020	SARS-CoV-2	0.1961	0.3211
SARS-CoV-2/human/HKG/HKU-902a/2020	SARS-CoV-2	0.1962	0.3209
SARS-CoV-2/HZ-162/human/2020/CHN	SARS-CoV-2	0.1964	0.3212
SARS-CoV-2/HZ-178/human/2020/CHN	SARS-CoV-2	0.1964	0.3212
SARS-CoV-2/HZ-185/human/2020/CHN	SARS-CoV-2	0.1964	0.3212
SARS-CoV-2/human/THA/SI200383-NT/2020	SARS-CoV-2	0.1963	0.3213
SARS-CoV-2/human/THA/SI203285-NT/2020	SARS-CoV-2	0.1963	0.3215
SARS-CoV-2/human/CHN/Beijing_IME-BJ01/2020	SARS-CoV-2	0.1962	0.3212
SARS-CoV-2/human/HKG/HKU-902b/2020	SARS-CoV-2	0.1961	0.3209
SARS-CoV-2/human/HKG/HKU-903a/2020	SARS-CoV-2	0.196	0.321
SARS-CoV-2/HZ-477/human/2020/CHN	SARS-CoV-2	0.1964	0.3212
SARS-CoV-2/human/HKG/HKU-905a/2020	SARS-CoV-2	0.196	0.321
Weifang/WFCDC0001/2020	SARS-CoV-2	0.1964	0.3209
SARS-CoV-2/Wuhan_YB012506/human/2020/CHN	SARS-CoV-2	0.1962	0.3211
SARS-CoV-2/Wuhan_YB012504/human/2020/CHN	SARS-CoV-2	0.1962	0.3211
BetaCoV/Japan/AI/I-004/2020	SARS-CoV-2	0.1961	0.3213
BetaCoV/Australia/VIC01/2020	SARS-CoV-2	0.196	0.3208
BetaCoV/USA/WA1-A12/2020	SARS-CoV-2	0.1962	0.3211
BetaCoV/USA/WA1-F6/2020	SARS-CoV-2	0.1962	0.3211
SARS-CoV-2/CGMH-CGU-01/human2020/TWN	SARS-CoV-2	0.1962	0.321
SARS-CoV-2/HZ-481/human/2020/CHN	SARS-CoV-2	0.1964	0.3212
SARS-CoV-2/HZ-551/human/2020/CHN	SARS-CoV-2	0.1964	0.3212
SARS-CoV-2/HZ-576/human/2020/CHN	SARS-CoV-2	0.1964	0.3212
SARS-CoV-2/HZ-638/human/2020/CHN	SARS-CoV-2	0.1964	0.3212
SARS-CoV-2/human/THA/SI200433-NT/2020	SARS-CoV-2	0.1964	0.3214
SARS-CoV-2/human/THA/SI200468-NT/2020	SARS-CoV-2	0.1964	0.3214
SARS-CoV-2/human/AUS/VIC03/2020	SARS-CoV-2	0.197	0.3205
Guangzhou/GZ8H0001/2020	SARS-CoV-2	0.1963	0.3213
Guangzhou/GZ8H0002/2020	SARS-CoV-2	0.1963	0.3212
Guangzhou/GZ8H0007/2020	SARS-CoV-2	0.1963	0.3212
Guangzhou/GZ8H0016/2020	SARS-CoV-2	0.1963	0.3212
Weifang/WFCDC0002/2020	SARS-CoV-2	0.1963	0.3211
SARS-CoV-2/Wuhan_YB012611/human/2020/CHN	SARS-CoV-2	0.1964	0.321
SARS-CoV-2/Wuhan_YB012605/human/2020/CHN	SARS-CoV-2	0.1962	0.3211
SARS-CoV-2/Wuhan_YB012602/human/2020/CHN	SARS-CoV-2	0.1962	0.3211
SARS-CoV-2/105/human/2020/CHN	SARS-CoV-2	0.196	0.3208
SARS-CoV-2/human/THA/SI200478-NST/2020	SARS-CoV-2	0.1964	0.3213
Weifang/WFCDC0004/2020	SARS-CoV-2	0.1962	0.3211
Weifang/WFCDC0003/2020	SARS-CoV-2	0.1962	0.3211
Guangzhou/GZMU0059/2020	SARS-CoV-2	0.1963	0.3211
SARS-CoV-2/human/CHN/Beijing_IME-BJ05/2020	SARS-CoV-2	0.1963	0.3213
SARS-CoV-2/29/human/2020/IND	SARS-CoV-2	0.1963	0.3212
SARS-CoV-2/CA6/human/2020/USA	SARS-CoV-2	0.1962	0.321
SARS-CoV-2/human/HKG/HKU-903b/2020	SARS-CoV-2	0.196	0.321
SARS-CoV-2/human/HKG/HKU-907a/2020	SARS-CoV-2	0.1962	0.321
SARS-CoV-2/human/HKG/HKU-908a/2020	SARS-CoV-2	0.1961	0.321
SARS-CoV-2/IQTC04/human/2020/CHN	SARS-CoV-2	0.1962	0.3212
Guangzhou/GZ8H0008/2020	SARS-CoV-2	0.1962	0.3212
SARS-CoV-2/human/CHN/Beijing_IME-BJ03/2020	SARS-CoV-2	0.1963	0.3211
SARS-CoV-2/human/CHN/Beijing_IME-BJ04/2020	SARS-CoV-2	0.1962	0.3212
SARS-CoV-2/IL2/human/2020/USA	SARS-CoV-2	0.1962	0.3211
SARS-CoV-2/231/human/2020/CHN	SARS-CoV-2	0.196	0.3208
SARS-CoV-2/233/human/2020/CHN	SARS-CoV-2	0.196	0.3209
SARS-CoV-2/235/human/2020/CHN	SARS-CoV-2	0.196	0.3208
Guangzhou/GZ8H0003/2020	SARS-CoV-2	0.1963	0.3208
Guangzhou/GZ8H0010/2020	SARS-CoV-2	0.1962	0.3212
Guangzhou/GZ8H0011/2020	SARS-CoV-2	0.1962	0.3212
Guangzhou/GZMU0051/2020	SARS-CoV-2	0.1963	0.3212
Guangzhou/GZMU0052/2020	SARS-CoV-2	0.1963	0.3211
Guangzhou/GZMU0054/2020	SARS-CoV-2	0.1963	0.3211
Guangzhou/GZMU0055/2020	SARS-CoV-2	0.1963	0.3212
SARS-CoV-2/human/CHN/Beijing_IME-BJ07/2020	SARS-CoV-2	0.1962	0.3214
2019-nCoV/Japan/KY/V-029/2020	SARS-CoV-2	0.1962	0.3211
2019-nCoV/Japan/TY/WK-012/2020	SARS-CoV-2	0.1962	0.3211
2019-nCoV/USA-CA3/2020	SARS-CoV-2	0.1962	0.3211
2019-nCoV/USA-CA4/2020	SARS-CoV-2	0.1962	0.3211
2019-nCoV/USA-CA5/2020	SARS-CoV-2	0.1962	0.3211
2019-nCoV/USA-MA1/2020	SARS-CoV-2	0.1962	0.3212
SARS-CoV-2/human/HKG/HKU-907b/2020	SARS-CoV-2	0.1961	0.321
SARS-CoV-2/human/HKG/HKU-908b/2020	SARS-CoV-2	0.1962	0.3211
SARS-CoV-2/IQTC02/human/2020/CHN	SARS-CoV-2	0.1961	0.321
SARS-CoV-2/IQTC03/human/2020/CHN	SARS-CoV-2	0.1962	0.3211
SARS-CoV-2/human/THA/SI200615-NT/2020	SARS-CoV-2	0.1961	0.3215
SARS-CoV-2/INMI1/human/2020/ITA	SARS-CoV-2	0.1962	0.3213
SARS-CoV-2/human/HKG/HKU-911a/2020	SARS-CoV-2	0.1961	0.321
SARS-CoV-2/human/HKG/HKU-904a/2020	SARS-CoV-2	0.1962	0.321
Guangzhou/GZ8H0004/2020	SARS-CoV-2	0.1963	0.3212
Guangzhou/GZ8H0005/2020	SARS-CoV-2	0.1962	0.3211
2019-nCoV/Japan/TY/WK-501/2020	SARS-CoV-2	0.1962	0.3211
2019-nCoV/Japan/TY/WK-521/2020	SARS-CoV-2	0.1962	0.3211
2019-nCoV/USA-WI1/2020	SARS-CoV-2	0.1962	0.3211
SARS-CoV-2/166/human/2020/IND	SARS-CoV-2	0.1964	0.3212
Taiwan/NTU01/2020	SARS-CoV-2	0.1963	0.3212
SARS-CoV-2/human/ITA/INMI1/2020	SARS-CoV-2	0.1963	0.3212
SARS-CoV-2/human/HKG/HKU-913a/2020	SARS-CoV-2	0.1962	0.321
TKYE6968_2020	SARS-CoV-2	0.1961	0.3209
SARS-CoV-2/ISR_JP0320/human/2020/ISR	SARS-CoV-2	0.1964	0.3212
SARS-CoV-2/human/DEU/FFM1/2020	SARS-CoV-2	0.196	0.3209
SARS-CoV-2/human/DEU/FFM3/2020	SARS-CoV-2	0.196	0.3209
SARS-CoV-2/human/DEU/FFM4/2020	SARS-CoV-2	0.196	0.321
SARS-CoV-2/human/DEU/FFM5/2020	SARS-CoV-2	0.196	0.3208
SARS-CoV-2/human/DEU/FFM6/2020	SARS-CoV-2	0.196	0.3209
SARS-CoV-2/human/DEU/FFM7/2020	SARS-CoV-2	0.1961	0.321
Guangzhou/GZMU0033/2020	SARS-CoV-2	0.1963	0.3211
Guangzhou/GZMU0034/2020	SARS-CoV-2	0.1963	0.3212
Guangzhou/GZMU0035/2020	SARS-CoV-2	0.1964	0.3211
Guangzhou/GZMU0036/2020	SARS-CoV-2	0.1963	0.3213
SARS-CoV-2/human/THA/SI200893-NT/2020	SARS-CoV-2	0.1964	0.3214
Weifang/WFCDC0012/2020	SARS-CoV-2	0.1964	0.3212
SARS-CoV-2/SH01/human/2020/CHN	SARS-CoV-2	0.1958	0.3205
SARS-CoV-2/human/HKG/HKU-915a/2020	SARS-CoV-2	0.1962	0.321
SARS-CoV-2/human/THA/SI201712-NT/2020	SARS-CoV-2	0.1963	0.3214
Weifang/WFCDC0026/2020	SARS-CoV-2	0.1963	0.3211
Weifang/WFCDC0014/2020	SARS-CoV-2	0.1963	0.3211
SARS-CoV-2/human/TWN/CGMH-CGU-02/2020	SARS-CoV-2	0.1963	0.3207
Weifang/WFCDC0028/2020	SARS-CoV-2	0.1964	0.3212
Weifang/WFCDC0016/2020	SARS-CoV-2	0.1963	0.3211
Weifang/WFCDC0015/2020	SARS-CoV-2	0.1962	0.3209
Guangzhou/GZMU0019/2020	SARS-CoV-2	0.1963	0.3213
Guangzhou/GZMU0023/2020	SARS-CoV-2	0.1963	0.3212
Guangzhou/GZMU0024/2020	SARS-CoV-2	0.1963	0.3213
Guangzhou/GZMU0025/2020	SARS-CoV-2	0.1963	0.3212
BetaCov/Taiwan/NTU02/2020	SARS-CoV-2	0.1963	0.3212
SARS-CoV-2/IQTC01/human/2020/CHN	SARS-CoV-2	0.1963	0.3211
SARS-CoV-2/human/Guangzhou/IQTC05/2020	SARS-CoV-2	0.1962	0.3211
2019-nCoV/USA-CA7/2020	SARS-CoV-2	0.1961	0.3211
Weifang/WFCDC0021/2020	SARS-CoV-2	0.1964	0.3211
Weifang/WFCDC0020/2020	SARS-CoV-2	0.1962	0.3212
Weifang/WFCDC0019/2020	SARS-CoV-2	0.1962	0.3212
Weifang/WFCDC0018/2020	SARS-CoV-2	0.1964	0.3212
Guangzhou/GZMU0003/2020	SARS-CoV-2	0.1963	0.3212
Guangzhou/GZMU0008/2020	SARS-CoV-2	0.1963	0.3212
Guangzhou/GZMU0010/2020	SARS-CoV-2	0.1963	0.3212
Guangzhou/GZMU0013/2020	SARS-CoV-2	0.1963	0.3212
SARS-CoV-2/01/human/2020/SWE	SARS-CoV-2	0.1962	0.321
SARS-CoV-2/human/THA/SI202205-NT/2020	SARS-CoV-2	0.1963	0.3214
Weifang/WFCDC0029/2020	SARS-CoV-2	0.1963	0.3212
Weifang/WFCDC0023/2020	SARS-CoV-2	0.1973	0.3199
Guangzhou/GZMU0037/2020	SARS-CoV-2	0.1963	0.3212
Guangzhou/GZMU0039/2020	SARS-CoV-2	0.1963	0.3211
Guangzhou/GZMU0041/2020	SARS-CoV-2	0.1962	0.3209
Guangzhou/GZMU0045/2020	SARS-CoV-2	0.1963	0.3212
Guangzhou/GZMU0046/2020	SARS-CoV-2	0.1963	0.3212
Guangzhou/GZMU0049/2020	SARS-CoV-2	0.1964	0.3212
Guangzhou/GZMU0050/2020	SARS-CoV-2	0.1964	0.3211
SARS-CoV-2/human/AUS/VIC07/2020	SARS-CoV-2	0.197	0.3204
Weifang/WFCDC0024/2020	SARS-CoV-2	0.1962	0.3211
SARS-CoV-2/Hu/DP/Kng/19-020	SARS-CoV-2	0.1961	0.3212
SARS-CoV-2/Hu/DP/Kng/19-027	SARS-CoV-2	0.1963	0.3211
2019-nCoV/USA-CA8/2020	SARS-CoV-2	0.1962	0.3211
2019-nCoV/USA-TX1/2020	SARS-CoV-2	0.1962	0.3211
SARS-CoV-2/Hu/DP/Kng/19-031	SARS-CoV-2	0.1962	0.3211
2019-nCoV/USA-CruiseA-7/2020	SARS-CoV-2	0.1962	0.3211
2019-nCoV/USA-CruiseA-8/2020	SARS-CoV-2	0.1962	0.3211
2019-nCoV/USA-CruiseA-10/2020	SARS-CoV-2	0.1962	0.3211
2019-nCoV/USA-CruiseA-11/2020	SARS-CoV-2	0.1962	0.3211
2019-nCoV/USA-CruiseA-9/2020	SARS-CoV-2	0.1962	0.3211
2019-nCoV/USA-CruiseA-1/2020	SARS-CoV-2	0.1962	0.3211
2019-nCoV/USA-CruiseA-24/2020	SARS-CoV-2	0.1961	0.3213
2019-nCoV/USA-CruiseA-25/2020	SARS-CoV-2	0.1962	0.3211
2019-nCoV/USA-CruiseA-15/2020	SARS-CoV-2	0.1962	0.3211
2019-nCoV/USA-CruiseA-16/2020	SARS-CoV-2	0.1962	0.3211
2019-nCoV/USA-CruiseA-2/2020	SARS-CoV-2	0.1962	0.3211
2019-nCoV/USA-CruiseA-3/2020	SARS-CoV-2	0.1962	0.3211
2019-nCoV/USA-CruiseA-19/2020	SARS-CoV-2	0.1962	0.3211
2019-nCoV/USA-CruiseA-23/2020	SARS-CoV-2	0.1961	0.3212
2019-nCoV/USA-CruiseA-12/2020	SARS-CoV-2	0.1962	0.3211
2019-nCoV/USA-CruiseA-13/2020	SARS-CoV-2	0.1962	0.3211
2019-nCoV/USA-CruiseA-4/2020	SARS-CoV-2	0.1962	0.3212
2019-nCoV/USA-CruiseA-5/2020	SARS-CoV-2	0.1962	0.3211
2019-nCoV/USA-CruiseA-6/2020	SARS-CoV-2	0.1962	0.3211
2019-nCoV/USA-CruiseA-21/2020	SARS-CoV-2	0.1962	0.3212
2019-nCoV/USA-CruiseA-22/2020	SARS-CoV-2	0.1962	0.3211
SARS-CoV-2/ENV/USA/UF-11/2020	SARS-CoV-2	0.1962	0.3211
SARS-CoV-2/human/THA/SI202620-NT/2020	SARS-CoV-2	0.1963	0.3214
2019-nCoV/USA-CA9/2020	SARS-CoV-2	0.1962	0.3211
SARS-CoV-2/human/AUS/VIC138/2020	SARS-CoV-2	0.1963	0.3212
BetaCoV/USA/WA2/2020	SARS-CoV-2	0.1963	0.3212
2019-nCoV/USA-CruiseA-17/2020	SARS-CoV-2	0.1962	0.3211
2019-nCoV/USA-CruiseA-18/2020	SARS-CoV-2	0.1961	0.321
2019-nCoV/USA-CruiseA-26/2020	SARS-CoV-2	0.1961	0.3211
SARS-CoV-2/human/HKG.85_VM20002868/2020	SARS-CoV-2	0.1964	0.3212
SARS-CoV-2/human/CHN/HN03/2020	SARS-CoV-2	0.1962	0.321
hCoV-19/Guangzhou/GZMU0016/2020	SARS-CoV-2	0.1839	0.2986
hCoV-19/Guangzhou/GZMU0031/2020	SARS-CoV-2	0.1963	0.3211
hCoV-19/Guangzhou/GZMU0042/2020	SARS-CoV-2	0.1964	0.3212
hCoV-19/Guangzhou/GZMU0044/2020	SARS-CoV-2	0.1963	0.3211
hCoV-19/Guangzhou/GZMU0047/2020	SARS-CoV-2	0.1963	0.3211
hCoV-19/Guangzhou/GZMU0048/2020	SARS-CoV-2	0.1963	0.3209
hCoV-19/Guangzhou/GZMU0014/2020	SARS-CoV-2	0.1963	0.3212
2019-nCoV/USA-CruiseA-14/2020	SARS-CoV-2	0.1962	0.3212
SARS-CoV-2/human/HKG/90_VM20002907/2020	SARS-CoV-2	0.1964	0.3212
SARS-CoV-2/human/THA/SI202769-NT/2020	SARS-CoV-2	0.1961	0.3216
SARS-CoV-2/human/THA/SI202872-NT/2020	SARS-CoV-2	0.196	0.3217
SARS-CoV-2/CA_2602/human/2020/USA	SARS-CoV-2	0.1962	0.3211
SARS-CoV-2/human/TWN/CGMH-CGU-03/2020	SARS-CoV-2	0.196	0.3209
hCoV-19/Guangzhou/GZMU0030/2020	SARS-CoV-2	0.1963	0.3212
SARS-CoV-2/WA3-UW1/human/2020/USA	SARS-CoV-2	0.1959	0.321
SARS-CoV-2/Valencia5/human/2020/ESP	SARS-CoV-2	0.1964	0.3213
SARS-CoV-2/WA_5030/human/2020/USA	SARS-CoV-2	0.1962	0.3211
[truncated: 3,015 more rows]

## Sheet: UUvsCG
SeqName	virus	Average (not PUU)	PCG	PU (SARS-COV-2)	PUU (MERS)	PUU (SARS-COV)	PUU (Bovine CoV)	PUU (Canine CoV)	PUU (Murine CoV)	PUU (Porcine HEV)
[truncated: 3,268 more rows]

[truncated: 7 more sheets: SARS-CoV-2, MERS, SARS-CoV, Bovine CoV, Canine CoV, Murine MHV, Porcine HEV]
