# Supplementary material for: Coronavirus genomes carry the signatures of their habitats
Source: PLoS One. 2020 Dec 22;15(12):e0244025. doi: 10.1371/journal.pone.0244025 (PMC7755226; doi:10.1371/journal.pone.0244025)
Supplement: S4 File — (XLSX) [file pone.0244025.s016.xlsx]

## Sheet: CNCB raw data info
Virus Strain Name	Accession ID	Data Source	Related ID	Nuc.Completeness	Sequence Length	Sequence Quality	Quality Assessment	Host	Sample Collection Date	Location	Originating Lab	Submission Date	Submitting Lab
BetaCoV/Wuhan/HBCDC-HB-01/2019	NMDC60013088-01	NMDC	EPI_ISL_402132	Complete	29848	High	0/0/0/1/NO	Homo sapiens	2019-12-30	China / Hubei	Wuhan Jinyintan Hospital	2020-01-19	Hubei Provincial Center for Disease Control and Prevention
BetaCoV/Nonthaburi/74/2020	EPI_ISL_403963	GISAID		Complete	29859	High	0/0/0/0/NO	Homo sapiens	2020-01-13	Thailand/ Nonthaburi Province	Bamrasnaradura Hospital	2020-01-17	Department of Medical Sciences, Ministry of Public Health, Thailand; Thai Red Cross Emerging Infectious Diseases - Health Science Centre; Department of Disease Control, Ministry of Public Health, Thailand
BetaCoV/Nonthaburi/61/2020	EPI_ISL_403962	GISAID		Complete	29848	High	0/0/0/0/NO	Homo sapiens	2020-01-08	Thailand/ Nonthaburi Province	Bamrasnaradura Hospital	2020-01-17	Department of Medical Sciences, Ministry of Public Health, Thailand; Thai Red Cross Emerging Infectious Diseases - Health Science Centre; Department of Disease Control, Ministry of Public Health, Thailand
BetaCoV/Wuhan/IVDC-HB-04/2020	NMDC60013085-01	NMDC	EPI_ISL_402120	Complete	29896	High	0/0/0/2/NO	Homo sapiens	2020-01-01	China / Hubei / Wuhan	National Institute for Viral Disease Control and Prevention, China CDC	2020-01-11	National Institute for Viral Disease Control and Prevention, China CDC
BetaCoV/Wuhan/IVDC-HB-01/2019	NMDC60013084-01	NMDC	EPI_ISL_402119	Complete	29891	High	0/0/0/0/NO	Homo sapiens	2019-12-30	China / Hubei / Wuhan	National Institute for Viral Disease Control and Prevention, China CDC	2020-01-10	National Institute for Viral Disease Control and Prevention, China CDC
BetaCoV/Wuhan/IVDC-HB-05/2019	NMDC60013086-01	NMDC	EPI_ISL_402121	Complete	29891	High	0/0/0/2/NO	Homo sapiens	2019-12-30	China / Hubei / Wuhan	National Institute for Viral Disease Control and Prevention, China CDC	2020-01-10	National Institute for Viral Disease Control and Prevention, China CDC
BetaCoV/Kanagawa/1/2020	EPI_ISL_402126	GISAID		Partial	369	High	0/0/NA/NA/NA	Homo sapiens	2020-01-14	Japan / Kanagawa Prefecture	Department of Virology III, National Institute of Infectious Diseases	2020-01-16	Department of Virology III, National Institute of Infectious Diseases
Wuhan-Hu-1	MN908947	GenBank	NC_045512, EPI_ISL_402125	Complete	29903	High	0/0/0/0/NO	Homo sapiens	2019-12-31	China / Hubei / Wuhan		2020-01-17	Shanghai Public Health Clinical Center & School of Public Health, Fudan University, Shanghai, China
BetaCoV/Zhejiang/WZ-01/2020	NMDC60013099-01	NMDC	EPI_ISL_404227	Complete	29839	High	0/0/0/2/NO	Homo sapiens	2020-01-16	China / Zhejiang	Zhejiang Provincial Center for Disease Control and Prevention	2020-01-21	Department of Microbiology, Zhejiang Provincial Center for Disease Control and Prevention
BetaCoV/Zhejiang/WZ-02/2020	NMDC60013100-01	NMDC	EPI_ISL_404228	Complete	29859	High	0/0/0/0/NO	Homo sapiens	2020-01-17	China / Zhejiang	Zhejiang Provincial Center for Disease Control and Prevention	2020-01-21	Department of Microbiology, Zhejiang Provincial Center for Disease Control and Prevention
BetaCoV/Guangdong/20SF040/2020	EPI_ISL_403937	GISAID		Complete	29845	High	0/0/0/1/NO	Homo sapiens	2020-01-18	China / Guangdong Province / Zhuhai City	Guangdong Provincial Center for Diseases Control and Prevention; Guangdong Provincial Institute of Public Health	2020-01-22	Department of Microbiology, Guangdong Provincial Center for Diseases Contorl and Prevention
BetaCoV/Guangdong/20SF028/2020	NMDC60013010-01	NMDC	EPI_ISL_403936	Complete	29845	High	0/0/0/1/NO	Homo sapiens	2020-01-17	China / Guangdong Province / Zhuhai City	Guangdong Provincial Center for Diseases Control and Prevention; Guangdong Provincial Institute of Public Health	2020-01-22	Department of Microbiology, Guangdong Provincial Center for Diseases Contorl and Prevention
BetaCoV/Guangdong/20SF025/2020	NMDC60013008-01	NMDC	EPI_ISL_403935	Complete	29845	High	0/0/0/3/NO	Homo sapiens	2020-01-15	China / Guangdong Province / Shenzhen City	Guangdong Provincial Center for Diseases Control and Prevention; Guangdong Provincial Institute of Public Health	2020-01-22	Department of Microbiology, Guangdong Provincial Center for Diseases Contorl and Prevention
BetaCoV/Guangdong/20SF014/2020	NMDC60013007-01	NMDC	EPI_ISL_403934	Complete	29845	High	0/0/0/1/NO	Homo sapiens	2020-01-15	China / Guangdong Province / Shenzhen City	Guangdong Provincial Center for Diseases Control and Prevention; Guangdong Provincial Institute of Public Health	2020-01-22	Department of Microbiology, Guangdong Provincial Center for Diseases Contorl and Prevention
BetaCoV/Guangdong/20SF013/2020	NMDC60013006-01	NMDC	EPI_ISL_403933	Complete	29845	High	0/0/0/3/NO	Homo sapiens	2020-01-15	China / Guangdong Province / Shenzhen City	Guangdong Provincial Center for Diseases Control and Prevention; Guangdong Provincial Institute of Public Health	2020-01-22	Department of Microbiology, Guangdong Provincial Center for Diseases Contorl and Prevention
BetaCoV/Guangdong/20SF012/2020	NMDC60013005-01	NMDC	EPI_ISL_403932	Complete	29845	High	0/0/0/3/NO	Homo sapiens	2020-01-14	China / Guangdong Province / Shenzhen City	Guangdong Provincial Center for Diseases Control and Prevention; Guangdong Provincial Institute of Public Health	2020-01-22	Department of Microbiology, Guangdong Provincial Center for Diseases Contorl and Prevention
2019-nCoV_HKU-SZ-002a_2020	MN938384	GenBank	EPI_ISL_406030	Complete	29838	High	0/0/0/3/NO	Homo sapiens	2020-01-10	China / Guangdong / Shenzhen	University of Hong Kong-Shenzhen Hospital	2020-01-14	University of Hong Kong-Shenzhen Hospital
2019-nCoV_HKU-SZ-005b_2020	MN975262	GenBank	EPI_ISL_405839	Complete	29891	High	0/0/0/5/NO	Homo sapiens	2020-01-11	China / Guangdong / Shenzhen	University of Hong Kong-Shenzhen Hospital	2020-01-21	University of Hong Kong-Shenzhen Hospital
2019-nCoV/USA-WA1/2020	MN985325	GenBank	EPI_ISL_404895	Complete	29882	High	0/0/0/3/NO	Homo sapiens	2020-01-19	United States / Washington / Snohomish County	Providence Regional Medical Center	2020-01-24	Division of Viral Diseases, Centers for Disease Control and Prevention
2019-nCoV/USA-IL1/2020	MN988713	GenBank	EPI_ISL_404253	Complete	29882	High	0/8/0/8/NO	Homo sapiens	2020-01-21	United States / Illinois /Chicago	Pathogen Discovery, Respiratory Viruses Branch, Division of Viral Diseases, Centers for Dieases Control and Prevention	2020-01-25	IL Department of Public Health Chicago Laboratory
BetaCoV/Wuhan/IPBCAMS-WH-01/2019	GWHABKF00000001	Genome Warehouse	EPI_ISL_402123, MT019529	Complete	29899	High	0/0/0/3/NO	Homo sapiens	2019-12-24	China / Hubei / Wuhan	Institute of Pathogen Biology, Chinese Academy of Medical Sciences & Peking Union Medical College	2020-01-11	Institute of Pathogen Biology, Chinese Academy of Medical Sciences & Peking Union Medical College; Vision Medicals Co., Ltd
BetaCoV/Wuhan/IPBCAMS-WH-02/2019	GWHABKG00000001	Genome Warehouse	EPI_ISL_403931, MT019530	Complete	29889	High	0/0/0/6/104~124(21-6-0.29,SNP:104; SNP:111; SNP:112; SNP:119; SNP:120; SNP:124)	Homo sapiens	2019-12-30	China / Hubei / Wuhan	Institute of Pathogen Biology, Chinese Academy of Medical Sciences & Peking Union Medical College	2020-01-21	Institute of Pathogen Biology, Chinese Academy of Medical Sciences & Peking Union Medical College
BetaCoV/Wuhan/IPBCAMS-WH-03/2019	GWHABKH00000001	Genome Warehouse	EPI_ISL_403930, MT019531	Complete	29899	High	0/0/0/1/NO	Homo sapiens	2019-12-30	China / Hubei / Wuhan	Institute of Pathogen Biology, Chinese Academy of Medical Sciences & Peking Union Medical College	2020-01-21	Institute of Pathogen Biology, Chinese Academy of Medical Sciences & Peking Union Medical College
BetaCoV/Wuhan/IPBCAMS-WH-04/2019	GWHABKI00000001	Genome Warehouse	EPI_ISL_403929, MT019532	Complete	29890	High	0/0/0/0/NO	Homo sapiens	2019-12-30	China / Hubei / Wuhan	Institute of Pathogen Biology, Chinese Academy of Medical Sciences & Peking Union Medical College	2020-01-21	Institute of Pathogen Biology, Chinese Academy of Medical Sciences & Peking Union Medical College
BetaCoV/Wuhan/IPBCAMS-WH-05/2020	GWHABKJ00000001	Genome Warehouse	EPI_ISL_403928, MT019533	Complete	29883	High	0/0/0/1/NO	Homo sapiens	2020-01-01	China / Hubei / Wuhan	Institute of Pathogen Biology, Chinese Academy of Medical Sciences & Peking Union Medical College	2020-01-21	Institute of Pathogen Biology, Chinese Academy of Medical Sciences & Peking Union Medical College; China National Center for Bioinformation
BetaCoV/Taiwan/2/2020	EPI_ISL_406031	GISAID		Complete	29880	High	0/0/0/4/NO	Homo sapiens	2020-01-23	China / Taiwan / Kaohsiung	Centers for Disease Control (Taiwan)	2020-01-27	Centers for Disease Control (Taiwan)
2019-nCoV/USA-CA1/2020	MN994467	GenBank	EPI_ISL_406034	Complete	29882	High	0/0/0/7/NO	Homo sapiens	2020-01-23	United States / California / Los Angeles	California Department of Public Health	2020-01-27	Division of Viral Diseases, Centers for Disease Control and Prevention
2019-nCoV/USA-CA2/2020	MN994468	GenBank	EPI_ISL_406036	Complete	29883	High	0/0/0/2/NO	Homo sapiens	2020-01-22	United States / California / Orange County	California Department of Public Health	2020-01-27	Division of Viral Diseases, Centers for Disease Control and Prevention
2019-nCoV/USA-AZ1/2020	MN997409	GenBank	EPI_ISL_406223	Complete	29882	High	0/0/0/4/NO	Homo sapiens	2020-01-22	United States / Arizona / Phoenix	Arizona Department of Health Services	2020-01-28	Division of Viral Diseases, Centers for Disease Control and Prevention
2019-nCoV WHU01	MN988668	GenBank	EPI_ISL_406716	Complete	29881	High	0/0/0/0/NO	Homo sapiens	2020-01-02	China / Hubei / Wuhan	State Key Laboratory of Virology, Wuhan University	2020-01-23	State Key Laboratory of Virology, Wuhan University
2019-nCoV WHU02	MN988669	GenBank	EPI_ISL_406717	Complete	29881	High	0/0/0/0/NO	Homo sapiens	2020-01-02	China / Hubei / Wuhan	State Key Laboratory of Virology, Wuhan University	2020-01-23	State Key Laboratory of Virology, Wuhan University
2019-nCoV_HKU-SZ-001_2020	MN938387	GenBank	EPI_ISL_412043	Partial	107	High	0/0/NA/NA/NA	Homo sapiens	2020-01	China / Guangdong / Shenzhen	University of Hong Kong-Shenzhen Hospital	2020-01-14	University of Hong Kong-Shenzhen Hospital
2019-nCoV_HKU-SZ-001_2020	MN938385	GenBank	EPI_ISL_412041	Partial	287	High	0/0/NA/NA/NA	Homo sapiens	2020-01	China / Guangdong / Shenzhen	University of Hong Kong-Shenzhen Hospital	2020-01-14	University of Hong Kong-Shenzhen Hospital
2019-nCoV_HKU-SZ-002b_2020	MN938388	GenBank	EPI_ISL_412044	Partial	107	High	0/0/NA/NA/NA	Homo sapiens	2020-01	China / Guangdong / Shenzhen	University of Hong Kong-Shenzhen Hospital	2020-01-14	University of Hong Kong-Shenzhen Hospital
2019-nCoV_HKU-SZ-004_2020	MN938389	GenBank	EPI_ISL_412045	Partial	107	High	0/0/NA/NA/NA	Homo sapiens	2020-01	China / Guangdong / Shenzhen	University of Hong Kong-Shenzhen Hospital	2020-01-14	University of Hong Kong-Shenzhen Hospital
2019-nCoV_HKU-SZ-004_2020	MN938386	GenBank	EPI_ISL_412042	Partial	287	High	0/0/NA/NA/NA	Homo sapiens	2020-01	China / Guangdong / Shenzhen	University of Hong Kong-Shenzhen Hospital	2020-01-14	University of Hong Kong-Shenzhen Hospital
2019-nCoV_HKU-SZ-005_2020	MN938390	GenBank	EPI_ISL_412046	Partial	107	High	0/0/NA/NA/NA	Homo sapiens	2020-01	China / Guangdong / Shenzhen	University of Hong Kong-Shenzhen Hospital	2020-01-14	University of Hong Kong-Shenzhen Hospital
2019-nCoV_HKU-SZ-007a_2020	MN975266	GenBank	EPI_ISL_412052	Partial	107	High	0/0/NA/NA/NA	Homo sapiens	2020-01	China / Guangdong / Shenzhen	University of Hong Kong-Shenzhen Hospital	2020-01-21	University of Hong Kong-Shenzhen Hospital
2019-nCoV_HKU-SZ-007a_2020	MN975263	GenBank	EPI_ISL_412049	Partial	287	High	0/0/NA/NA/NA	Homo sapiens	2020-01	China / Guangdong / Shenzhen	University of Hong Kong-Shenzhen Hospital	2020-01-21	University of Hong Kong-Shenzhen Hospital
2019-nCoV_HKU-SZ-007b_2020	MN975264	GenBank	EPI_ISL_412050	Partial	287	High	0/0/NA/NA/NA	Homo sapiens	2020-01	China / Guangdong / Shenzhen	University of Hong Kong-Shenzhen Hospital	2020-01-21	University of Hong Kong-Shenzhen Hospital
2019-nCoV_HKU-SZ-007b_2020	MN975267	GenBank	EPI_ISL_412053	Partial	107	High	0/0/NA/NA/NA	Homo sapiens	2020-01	China / Guangdong / Shenzhen	University of Hong Kong-Shenzhen Hospital	2020-01-21	University of Hong Kong-Shenzhen Hospital
2019-nCoV_HKU-SZ-007c_2020	MN975268	GenBank	EPI_ISL_412054	Partial	107	High	0/0/NA/NA/NA	Homo sapiens	2020-01	China / Guangdong / Shenzhen	University of Hong Kong-Shenzhen Hospital	2020-01-21	University of Hong Kong-Shenzhen Hospital
2019-nCoV_HKU-SZ-007c_2020	MN975265	GenBank	EPI_ISL_412051	Partial	287	High	0/0/NA/NA/NA	Homo sapiens	2020-01	China / Guangdong / Shenzhen	University of Hong Kong-Shenzhen Hospital	2020-01-21	University of Hong Kong-Shenzhen Hospital
SI200040-SP	MN970003	GenBank		Partial	290	High	0/0/NA/NA/NA	Homo sapiens	2020-01-08	Thailand		2020-01-19	Faculty of Medicine, Chulalongkorn University
SI200121-SP	MN970004	GenBank		Partial	290	High	0/0/NA/NA/NA	Homo sapiens	2020-01-13	Thailand		2020-01-19	Faculty of Medicine, Chulalongkorn University
BetaCoV/Guangdong/20SF174/2020	NMDC60013011-01	NMDC	EPI_ISL_406531	Complete	29808	High	0/0/0/1/NO	Homo sapiens	2020-01-22	China / Guangdong Province	Guangdong Provincial Center for Diseases Control and Prevention; Guangdong Provincial Institute of Public Health	2020-01-29	Guangdong Provincial Center for Diseases Control and Prevention
BetaCoV/Guangzhou/20SF206/2020	NMDC60013012-01	NMDC	EPI_ISL_406533	Complete	29839	High	0/0/0/2/NO	Homo sapiens	2020-01-22	China / Guangdong Province / Guangzhou City	Guangdong Provincial Center for Diseases Control and Prevention; Guangdong Provincial Institute of Public Health	2020-01-29	Guangdong Provincial Center for Diseases Control and Prevention
BetaCoV/Foshan/20SF207/2020	NMDC60013013-01	NMDC	EPI_ISL_406534	Complete	29839	High	0/0/0/2/NO	Homo sapiens	2020-01-22	China / Guangdong Province	Guangdong Provincial Center for Diseases Control and Prevention; Guangdong Provincial Institute of Public Health	2020-01-29	Guangdong Provincial Center for Diseases Control and Prevention
BetaCoV/Foshan/20SF210/2020	NMDC60013014-01	NMDC	EPI_ISL_406535	Complete	29839	High	0/0/0/1/NO	Homo sapiens	2020-01-22	China / Guangdong Province	Guangdong Provincial Center for Diseases Control and Prevention; Guangdong Provincial Institute of Public Health	2020-01-29	Guangdong Provincial Center for Diseases Control and Prevention
BetaCoV/Foshan/20SF211/2020	NMDC60013015-01	NMDC	EPI_ISL_406536	Complete	29803	High	0/0/0/1/NO	Homo sapiens	2020-01-22	China / Guangdong Province	Guangdong Provincial Center for Diseases Control and Prevention; Guangdong Provincial Institute of Public Health	2020-01-29	Guangdong Provincial Center for Diseases Control and Prevention
BetaCoV/Guangdong/20SF201/2020	NMDC60013016-01	NMDC	EPI_ISL_406538	Complete	29839	High	0/0/0/0/NO	Homo sapiens	2020-01-23	China / Guangdong Province	Guangdong Provincial Center for Diseases Control and Prevention;Guangdong Provincial Institute of Public Health	2020-01-29	Guangdong Provincial Center for Diseases Control and Prevention
BetaCoV/Shenzhen/SZTH-001/2020	EPI_ISL_406592	GISAID		Complete	29891	High	0/0/0/27/26755~26759(5-2-0.40,SNP:26755; SNP:26759)	Homo sapiens	2020-01-13	China/ Guangdong Province / Shenzhen City	Shenzhen Third People's Hospital	2020-01-29	Shenzhen Key Laboratory of Pathogen and Immunity, National Clinical Research Center for Infectious Disease, Shenzhen Third People's Hospital
BetaCoV/Shenzhen/SZTH-003/2020	EPI_ISL_406594	GISAID		Complete	29898	High	0/0/0/2/NO	Homo sapiens	2020-01-16	China/ Guangdong Province / Shenzhen City	Shenzhen Key Laboratory of Pathogen and Immunity, National Clinical Research Center for Infectious Disease, Shenzhen Third People's Hospital	2020-01-29	Shenzhen Key Laboratory of Pathogen and Immunity, National Clinical Research Center for Infectious Disease, Shenzhen Third People's Hospital
BetaCoV/Shenzhen/SZTH-004/2020	EPI_ISL_406595	GISAID		Complete	29899	High	0/0/0/9/NO	Homo sapiens	2020-01-16	China/ Guangdong Province / Shenzhen City	Shenzhen Key Laboratory of Pathogen and Immunity, National Clinical Research Center for Infectious Disease, Shenzhen Third People's Hospital	2020-01-29	Shenzhen Key Laboratory of Pathogen and Immunity, National Clinical Research Center for Infectious Disease, Shenzhen Third People's Hospital
BetaCoV/Shenzhen/SZTH-002/2020	EPI_ISL_406593	GISAID		Complete	29891	High	0/0/0/3/NO	Homo sapiens	2020-01-13	China/ Guangdong Province / Shenzhen City	Shenzhen Key Laboratory of Pathogen and Immunity, National Clinical Research Center for Infectious Disease, Shenzhen Third People's Hospital	2020-01-29	Shenzhen Key Laboratory of Pathogen and Immunity, National Clinical Research Center for Infectious Disease, Shenzhen Third People's Hospital
BetaCoV/France/IDF0373/2020	EPI_ISL_406597	GISAID		Complete	29809	High	0/0/0/2/NO	Homo sapiens	2020-01-23	France / Ile-de-France / Paris	Department of Infectious and Tropical Diseases, Bichat Claude Bernard Hospital, Paris	2020-01-29	National Reference Center for Viruses of Respiratory Infections, Institut Pasteur, Paris
BetaCoV/France/IDF0372/2020	EPI_ISL_406596	GISAID		Complete	29853	High	0/0/0/2/NO	Homo sapiens	2020-01-23	France / Ile-de-France / Paris	Department of Infectious and Tropical Diseases, Bichat Claude Bernard Hospital, Paris	2020-01-29	National Reference Center for Viruses of Respiratory Infections, Institut Pasteur, Paris
WIV02	GWHABKK00000001	Genome Warehouse	EPI_ISL_402127, MN996527	Complete	29825	High	0/0/0/2/NO	Homo sapiens	2019-12-30	China / Hubei / Wuhan	Wuhan Jinyintan Hospital	2020-01-18	CAS Key Laboratory of Special Pathogens and Biosafety and Center for Emerging Infectious Diseases, Wuhan Institute of Virology, Chinese Academy of Sciences
WIV04	GWHABKL00000001	Genome Warehouse	EPI_ISL_402124, MN996528	Complete	29891	High	0/0/0/0/NO	Homo sapiens	2019-12-30	China / Hubei / Wuhan	Wuhan Jinyintan Hospital	2020-01-11	CAS Key Laboratory of Special Pathogens and Biosafety and Center for Emerging Infectious Diseases, Wuhan Institute of Virology, Chinese Academy of Sciences
WIV05	GWHABKM00000001	Genome Warehouse	EPI_ISL_402128, MN996529	Complete	29852	High	0/0/0/2/NO	Homo sapiens	2019-12-30	China / Hubei / Wuhan	Wuhan Jinyintan Hospital	2020-01-18	CAS Key Laboratory of Special Pathogens and Biosafety and Center for Emerging Infectious Diseases, Wuhan Institute of Virology, Chinese Academy of Sciences
WIV06	GWHABKN00000001	Genome Warehouse	EPI_ISL_402129, MN996530	Complete	29854	High	0/0/0/0/NO	Homo sapiens	2019-12-30	China / Hubei / Wuhan	Wuhan Jinyintan Hospital	2020-01-18	CAS Key Laboratory of Special Pathogens and Biosafety and Center for Emerging Infectious Diseases, Wuhan Institute of Virology, Chinese Academy of Sciences
WIV07	GWHABKO00000001	Genome Warehouse	EPI_ISL_402130, MN996531	Complete	29857	High	0/0/0/2/NO	Homo sapiens	2019-12-30	China / Hubei / Wuhan	Wuhan Jinyintan Hospital	2020-01-18	CAS Key Laboratory of Special Pathogens and Biosafety and Center for Emerging Infectious Diseases, Wuhan Institute of Virology, Chinese Academy of Sciences
TG13	GWHABKP00000001	Genome Warehouse	EPI_ISL_402131, MN996532	Complete	29855	High	0/0/NA/NA/NA	Rhinolophus affinis	2013-07-24	China / Yunnan / Pu'er	Wuhan Institute of Virology	2020-01-24	CAS Key Laboratory of Special Pathogens and Biosafety and Center for Emerging Infectious Diseases, Wuhan Institute of Virology, Chinese Academy of Sciences
BetaCoV/Wuhan/WH-01/2019	CNA0007332	CNGBdb	LR757998, EPI_ISL_406798, NMDC60013002-01	Complete	29834	High	0/0/0/2/NO	Homo sapiens	2019-12-26	China / Hubei / Wuhan	General Hospital of Central Theater Command of People's Liberation Army of China	2020-01-30	BGI PathoGenesis Pharmaceutical Technology Co., Ltd; China CDC; Shandong First Medical University & Shandong Academy of Medical Sciences; Hubei Provincial Center for Disease Control and Prevention
BetaCoV/Wuhan/WH-02/2019	CNA0007333	CNGBdb	LR757997, EPI_ISL_406799, NMDC60013002-02	Partial	29388	Low	10075/0/NA/NA/NA	Homo sapiens	2019-12-31	China / Hubei / Wuhan	General Hospital of Central Theater Command of People's Liberation Army of China	2020-01-30	BGI PathoGenesis Pharmaceutical Technology Co., Ltd; China CDC; Shandong First Medical University & Shandong Academy of Medical Sciences; Hubei Provincial Center for Disease Control and Prevention
BetaCoV/Wuhan/WH-03/2019	CNA0007334	CNGBdb	LR757996, EPI_ISL_406800, NMDC60013002-03	Complete	29851	High	0/0/0/0/NO	Homo sapiens	2020-01-01	China / Hubei / Wuhan	General Hospital of Central Theater Command of People's Liberation Army of China	2020-01-30	BGI PathoGenesis Pharmaceutical Technology Co., Ltd; China CDC; Shandong First Medical University & Shandong Academy of Medical Sciences; Hubei Provincial Center for Disease Control and Prevention
BetaCoV/Wuhan/WH-04/2019	CNA0007335	CNGBdb	LR757995, EPI_ISL_406801, NMDC60013002-04	Complete	29843	High	0/0/0/5/29854~29856(3-2-0.67,SNP:29854; SNP:29856)	Homo sapiens	2020-01-05	China / Hubei / Wuhan	General Hospital of Central Theater Command of People's Liberation Army of China	2020-01-30	BGI PathoGenesis Pharmaceutical Technology Co., Ltd; China CDC; Shandong First Medical University & Shandong Academy of Medical Sciences; Hubei Provincial Center for Disease Control and Prevention
BetaCoV/Australia/VIC01/2020	MT007544	GenBank	EPI_ISL_406844	Complete	29893	High	0/0/1/4/NO	Homo sapiens	2020-01-25	Australia / Victoria / Clayton	Monash Medical Centre	2020-01-31	Department of Microbiology and Immunology, The University of Melbourne at The Peter Doherty Institute for Infection and Immunity
BetaCoV/Germany/BavPat1/2020	EPI_ISL_406862	GISAID		Complete	29782	High	0/0/0/3/NO	Homo sapiens	2020-01-28	Germany / Bavaria / Munich	Charité Universitätsmedizin Berlin, Institute of Virology; Institut für Mikrobiologie der Bundeswehr, Munich	2020-01-31	Charité Universitätsmedizin Berlin, Institute of Virology
2019 nCoV/Italy-INMI1	MT008022	GenBank	EPI_ISL_406959	Partial	322	High	0/0/NA/NA/NA	Homo sapiens	2020-01	Italy / Rome		2020-02-01	Virology Laboratory, INMI L. Spallanzani
2019 nCoV/Italy-INMI2	MT008023	GenBank	EPI_ISL_406960	Partial	322	High	0/0/NA/NA/NA	Homo sapiens	2020-01	Italy / Rome		2020-02-01	Virology Laboratory, INMI L. Spallanzani
BetaCoV/Wuhan/WH19002/2019	NMDC60013002-05	NMDC		Partial	26973	Low	34/113/NA/NA/NA	Homo sapiens	2019-12-30	China / Hubei / Wuhan		2020-01-28	China CDC; Shandong First Medical University & Shandong Academy of Medical Sciences; Hubei Provincial Center for Disease Control and Prevention; BGI PathoGenesis Pharmaceutical Technology Co., Ltd
BetaCoV/Wuhan/WH19008/2019	NMDC60013002-06	NMDC		Complete	29891	High	0/0/0/1/NO	Homo sapiens	2019-12-30	China / Hubei / Wuhan		2020-01-28	China CDC; Shandong First Medical University & Shandong Academy of Medical Sciences; Hubei Provincial Center for Disease Control and Prevention; BGI PathoGenesis Pharmaceutical Technology Co., Ltd
BetaCoV/Wuhan/YS8011/2020	NMDC60013002-07	NMDC		Complete	29890	High	0/0/1/1/NO	Homo sapiens	2020-01-07	China / Hubei / Wuhan		2020-01-28	China CDC; Shandong First Medical University & Shandong Academy of Medical Sciences; Hubei Provincial Center for Disease Control and Prevention; BGI PathoGenesis Pharmaceutical Technology Co., Ltd
BetaCoV/Wuhan/WH19001/2019	NMDC60013002-08	NMDC		Complete	29891	High	0/0/0/0/NO	Homo sapiens	2019-12-30	China / Hubei / Wuhan		2020-01-28	China CDC; Shandong First Medical University & Shandong Academy of Medical Sciences; Hubei Provincial Center for Disease Control and Prevention; BGI PathoGenesis Pharmaceutical Technology Co., Ltd
BetaCoV/Wuhan/WH19004/2020	NMDC60013002-09	NMDC		Complete	29896	High	0/0/0/2/NO	Homo sapiens	2020-01-01	China / Hubei / Wuhan		2020-01-28	China CDC; Shandong First Medical University & Shandong Academy of Medical Sciences; Hubei Provincial Center for Disease Control and Prevention; BGI PathoGenesis Pharmaceutical Technology Co., Ltd
BetaCoV/Wuhan/WH19005/2019	NMDC60013002-10	NMDC		Complete	29891	High	0/0/0/2/NO	Homo sapiens	2019-12-30	China / Hubei / Wuhan		2020-01-28	China CDC; Shandong First Medical University & Shandong Academy of Medical Sciences; Hubei Provincial Center for Disease Control and Prevention; BGI PathoGenesis Pharmaceutical Technology Co., Ltd
BetaCoV/Singapore/1/2020	EPI_ISL_406973	GISAID		Complete	29845	High	0/0/0/1/NO	Homo sapiens	2020-01-23	Singapore	Singapore General Hospital	2020-02-03	National Public Health Laboratory
BetaCoV/England/02/2020	EPI_ISL_407073	GISAID		Complete	29843	High	0/0/0/5/NO	Homo sapiens	2020-01-29	United Kingdom	Respiratory Virus Unit, Microbiology Services Colindale, Public Health England	2020-02-03	Respiratory Virus Unit, Microbiology Services Colindale, Public Health England
BetaCoV/England/01/2020	EPI_ISL_407071	GISAID		Complete	29843	High	0/1/0/5/NO	Homo sapiens	2020-01-29	United Kingdom	Respiratory Virus Unit, Microbiology Services Colindale, Public Health England	2020-02-03	Respiratory Virus Unit, Microbiology Services Colindale, Public Health England
BetaCoV/Finland/1/2020	MT020781	GenBank	EPI_ISL_407079	Complete	29847	Low	163/0/NA/NA/NA	Homo sapiens	2020-01-29	Finland / Lapland	Lapland Central Hospital	2020-02-03	Department of Virology, University of Helsinki and Helsinki University Hospital, Helsinki, Finland
20cov-1L	GWHABKS00000001	Genome Warehouse	EPI_ISL_406970, MT039873	Complete	29833	High	0/0/0/0/NO	Homo sapiens	2020-01-20	China / Zhejiang / Hangzhou	Hangzhou Center for Disease and Control Microbiology Lab	2020-02-03	Microbiology Detection, Hangzhou center for disease control and prevention
BetaCoV/USA/WA1-A12/2020	MT020880	GenBank	EPI_ISL_407214	Complete	29882	High	0/0/0/3/NO	Homo sapiens	2020-01-25	United States / Washington	WA State Department of Health	2020-02-04	Pathogen Discovery, Respiratory Viruses Branch, Division of Viral Diseases, Centers for Dieases Control and Prevention
BetaCoV/USA/WA1-F6/2020	MT020881	GenBank	EPI_ISL_407215	Complete	29882	High	0/0/0/3/NO	Homo sapiens	2020-01-25	United States / Washington	WA State Department of Health	2020-02-04	Pathogen Discovery, Respiratory Viruses Branch, Division of Viral Diseases, Centers for Dieases Control and Prevention
BetaCoV/Korea/KCDC03/2020	EPI_ISL_407193	GISAID		Complete	29818	High	0/0/0/4/NO	Homo sapiens	2020-01-25	South Korea / Gyeonggi-do	Korea Centers for Disease Control & Prevention (KCDC) Center for Laboratory Control of Infectious Diseases Division of Viral Diseases	2020-02-04	Korea Centers for Disease Control & Prevention (KCDC) Center for Laboratory Control of Infectious Diseases Division of Viral Diseases
BetaCoV/Japan/AI/I-004/2020	LC521925	GenBank	EPI_ISL_407084	Complete	29848	High	0/0/1/3/NO	Homo sapiens	2020-01-25	Japan / Aichi	Department of Virology III, National Institute of Infectious Diseases	2020-02-04	Pathogen Genomics Center, National Institute of Infectious Diseases
BetaCoV/Hangzhou/HZCDC0001/2020	EPI_ISL_407313	GISAID		Complete	29836	High	0/0/0/0/NO	Homo sapiens	2020-01-19	China / Zhejiang / Hangzhou	Hangzhou Center for Disease Control and Prevention	2020-02-05	Hangzhou Center for Disease Control and Prevention
BetaCoV/Australia/QLD01/2020	EPI_ISL_407894	GISAID		Complete	29842	High	0/7/0/11/13681~13693(13-6-0.46,SNP:13681; SNP:13682; SNP:13684; SNP:13686; SNP:13687; SNP:13693)	Homo sapiens	2020-01-28	Australia / Queensland / Gold Coast	Pathology Queensland	2020-02-06	Public Health Virology Laboratory
BetaCoV/Australia/QLD02/2020	EPI_ISL_407896	GISAID		Complete	29864	High	0/1/0/7/NO	Homo sapiens	2020-01-30	Australia / Queensland / Gold Coast	Pathology Queensland	2020-02-06	Public Health Virology Laboratory
BetaCoV/Australia/NSW01/2020	EPI_ISL_407893	GISAID		Complete	29782	High	0/0/0/2/NO	Homo sapiens	2020-01-24	Australia / New South Wales / Sydney	Centre for Infectious Diseases and Microbiology Laboratory Services	2020-02-06	NSW Health Pathology - Institute of Clinical Pathology and Medical Research; Westmead Hospital; University of Sydney
BetaCoV/Belgium/GHB-03021/2020	EPI_ISL_407976	GISAID		Complete	29882	High	0/0/0/3/NO	Homo sapiens	2020-02-03	Belgium / Leuven	KU Leuven, Clinical and Epidemiological Virology	2020-02-07	KU Leuven, Clinical and Epidemiological Virology
BetaCoV/Singapore/3/2020	EPI_ISL_407988	GISAID		Complete	29843	High	0/0/0/1/NO	Homo sapiens	2020-02-01	Singapore	National Centre for Infectious Diseases	2020-02-07	Programme in Emerging Infectious Diseases, Duke-NUS Medical School
BetaCoV/Singapore/2/2020	EPI_ISL_407987	GISAID		Complete	29844	High	0/0/0/1/NO	Homo sapiens	2020-01-25	Singapore	Molecular Laboratory, Division of Pathology	2020-02-07	Programme in Emerging Infectious Diseases, Duke-NUS Medical School
2019-nCoV/USA-CA3/2020	MT027062	GenBank	EPI_ISL_408008	Complete	29882	High	0/0/0/3/NO	Homo sapiens	2020-01-29	United States / California	California Department of Health	2020-02-06	Division of Viral Diseases, Centers for Disease Control and Prevention
2019-nCoV/USA-CA4/2020	MT027063	GenBank	EPI_ISL_408009	Complete	29882	High	0/0/0/3/NO	Homo sapiens	2020-01-29	United States / California	California Department of Health	2020-02-06	Division of Viral Diseases, Centers for Disease Control and Prevention
2019-nCoV/USA-CA5/2020	MT027064	GenBank	EPI_ISL_408010	Complete	29882	High	0/0/0/2/NO	Homo sapiens	2020-01-29	United States / California	California Department of Health	2020-02-06	Division of Viral Diseases, Centers for Disease Control and Prevention
2019 nCoV/Italy-INMI1	EPI_ISL_408068	GISAID		Partial	395	High	0/0/NA/NA/NA	Homo sapiens	2020-01-29	Italy / Rome	Virology Laboratory National Institute for Infectious Diseases 'Lazzaro Spallanzani' IRCCS	2020-02-07	Virology Laboratory National Institute for Infectious Diseases 'Lazzaro Spallanzani' IRCCS
2019-nCoV_PH_nCOV_20_026	LC522350	GenBank	EPI_ISL_410302	Partial	182	High	0/0/NA/NA/NA	Homo sapiens	2020-01-26	Philippines		2020-02-06	Research Institute for Tropical Medicine, Molecular Biology Laboratory
Chongqing/YC01/2020	EPI_ISL_408478	GISAID		Complete	29893	High	0/0/0/5/NO	Homo sapiens	2020-01-21	China / Chongqing / Yongchuan	Yongchuan District Center for Disease Control and Prevention, Chongqing, China	2020-02-09	Chongqing Municipal Center for Disease Control and Prevention, Chongqing, China
Sichuan/IVDC-SC-001/2020	NMDC60013079-01	NMDC	EPI_ISL_408484	Complete	29891	High	0/0/0/6/NO	Homo sapiens	2020-01-15	China / Sichuan / Chengdu	National Institute for Viral Disease Control and Prevention, China CDC, Beijing, China	2020-02-09	National Institute for Viral Disease Control and Prevention, China CDC, Beijing, China
Yunnan/IVDC-YN-003/2020	NMDC60013075-01	NMDC	EPI_ISL_408480	Complete	29891	High	0/0/0/3/NO	Homo sapiens	2020-01-17	China / Yunnan / Kunming	National Institute for Viral Disease Control and Prevention, China CDC, Beijing, China	2020-02-09	National Institute for Viral Disease Control and Prevention, China CDC, Beijing, China
Taiwan/NTU01/2020	MT066175	GenBank	EPI_ISL_408489	Complete	29870	High	0/0/0/2/NO	Homo sapiens	2020-01-31	China / Taiwan / Taipei	National Institute for Viral Disease Control & Prevention, CCDC	2020-02-09	National Institute for Viral Disease Control & Prevention, CCDC
Wuhan/IVDC-HB-envF13-21/2020	NMDC60013074-01	NMDC	EPI_ISL_408515	Complete	29891	High	0/0/0/3/NO	Environment	2020-01-01	China / Hubei / Wuhan	Institute of Viral Disease Control and Prevention, China CDC, Beijing, China	2020-02-09	Institute of Viral Disease Control and Prevention, China CDC, Beijing, China
France/IDF0626/2020	EPI_ISL_408431	GISAID		Complete	29851	High	0/0/0/1/NO	Homo sapiens	2020-01-29	France / Ile De France / Paris	Sorbonne Universite, Inserm et Assistance Publique-Hopitaux de Paris, Paris, France	2020-02-08	National Reference Center for Viruses of Respiratory Infections, Institut Pasteur, Paris, France
Jiangxi/IVDC-JX-002/2020	NMDC60013081-01	NMDC	EPI_ISL_408486	Complete	29891	High	0/0/0/1/NO	Homo sapiens	2020-01-11	China / Jiangxi / Pingxiang	National Institute for Viral Disease Control and Prevention, China CDC, Beijing, China	2020-02-09	National Institute for Viral Disease Control and Prevention, China CDC, Beijing, China
Chongqing/ZX01/2020	EPI_ISL_408479	GISAID		Complete	29893	High	0/0/0/0/NO	Homo sapiens	2020-01-23	China / Chongqing / Zhongxian	Zhongxian Center for Disease Control and Prevention, Zhongxian, Chongqing Municipality, China	2020-02-09	Chongqing Municipal Center for Disease Control and Prevention, Chongqing, China
Jiangsu/IVDC-JS-001/2020	NMDC60013082-01	NMDC	EPI_ISL_408488	Complete	29890	High	0/0/1/2/NO	Homo sapiens	2020-01-19	China / Jiangsu / Huaian	National Institute for Viral Disease Control & Prevention, CCDC	2020-02-09	National Institute for Viral Disease Control & Prevention, CCDC
France/IDF0515/2020	EPI_ISL_408430	GISAID		Complete	29863	High	0/0/0/3/NO	Homo sapiens	2020-01-29	France / Ile De France / Paris	Department of Infectious and Tropical Diseases, Bichat Claude Bernard Hospital, Paris, France	2020-02-08	National Reference Center for Viruses of Respiratory Infections, Institut Pasteur, Paris, France
Chongqing/IVDC-CQ-001/2020	NMDC60013076-01	NMDC	EPI_ISL_408481	Complete	29891	High	0/0/0/1/NO	Homo sapiens	2020-01-18	China / Chongqing	National Institute for Viral Disease Control and Prevention, China CDC, Beijing, China	2020-02-09	National Institute for Viral Disease Control and Prevention, China CDC, Beijing, China
Wuhan/IVDC-HB-envF13-20/2020	NMDC60013073-01	NMDC	EPI_ISL_408514	Complete	29891	High	0/0/0/2/NO	Environment	2020-01-01	China / Hubei / Wuhan	Institute of Viral Disease Control and Prevention, China CDC, Beijing, China	2020-02-09	Institute of Viral Disease Control and Prevention, China CDC, Beijing, China
BetaCoV/Shandong/IVDC-SD-001/2020	NMDC60013077-01	NMDC	EPI_ISL_408482	Complete	29891	High	0/0/0/7/NO	Homo sapiens	2020-01-19	China / Shandong / Qingdao	National Institute for Viral Disease Control and Prevention, China CDC	2020-02-09	National Institute for Viral Disease Control & Prevention, CCDC
2019-nCoV/Japan/TY/WK-012/2020	LC522973	GenBank	EPI_ISL_408665	Complete	29878	High	0/0/0/5/NO	Homo sapiens	2020-01-29	Japan / Tokyo	Dept. of Virology III, National Institute of Infectious Diseases	2020-02-10	Pathogen Genomics Center, National Institute of Infectious Diseases
2019-nCoV/Japan/TY/WK-501/2020	LC522974	GenBank	EPI_ISL_408666	Complete	29878	High	0/0/0/4/NO	Homo sapiens	2020-01-31	Japan / Tokyo	Dept. of Virology III, National Institute of Infectious Diseases	2020-02-10	Pathogen Genomics Center, National Institute of Infectious Diseases
2019-nCoV/Japan/TY/WK-521/2020	LC522975	GenBank	EPI_ISL_408667	Complete	29878	High	0/0/0/5/NO	Homo sapiens	2020-01-31	Japan / Tokyo	Dept. of Virology III, National Institute of Infectious Diseases	2020-02-10	Pathogen Genomics Center, National Institute of Infectious Diseases
BetaCoV/Vietnam/VR03-38142/2020	EPI_ISL_408668	GISAID	EPI_ISL_416427	Complete	29889	High	0/0/2/11/25~28(4-2-0.50,Deletion:25-26; SNP:28)	Homo sapiens	2020-01-24	Vietnam / Thanh Hoa	National Influenza Center - National Institute of Hygiene and Epidemiology (NIHE)	2020-02-10	National Influenza Center - National Institute of Hygiene and Epidemiology (NIHE)
2019-nCoV/Japan/KY/V-029/2020	LC522972	GenBank	EPI_ISL_408669	Complete	29878	High	0/0/0/4/NO	Homo sapiens	2020-01-29	Japan / Kyoto	Dept. of Virology III, National Institute of Infectious Diseases	2020-02-10	Pathogen Genomics Center, National Institute of Infectious Diseases
2019-nCoV/USA-WI1/2020	MT039887	GenBank	EPI_ISL_408670	Complete	29879	High	0/0/1/2/NO	Homo sapiens	2020-01-31	United States / Wisconsin	Wisconsin Department of Health Services	2020-02-10	Pathogen Discovery, Respiratory Viruses Branch, Division of Viral Diseases, Centers for Dieases Control and Prevention
BetaCoV/Sydney/2/2020	EPI_ISL_408976	GISAID		Complete	29741	High	0/0/1/3/NO	Homo sapiens	2020-01-22	Australia / New South Wales / Sydney	Centre for Infectious Diseases and Microbiology Laboratory Services	2020-02-11	NSW Health Pathology - Institute of Clinical Pathology and Medical Research; Westmead Hospital; University of Sydney
BetaCoV/Sydney/3/2020	EPI_ISL_408977	GISAID		Complete	29782	High	0/0/0/1/NO	Homo sapiens	2020-01-25	Australia / New South Wales / Sydney	Serology, Virology and OTDS Laboratories (SAViD), NSW Health Pathology Randwick	2020-02-11	NSW Health Pathology - Institute of Clinical Pathology and Medical Research; Centre for Infectious Diseases and Microbiology Laboratory Services; Westmead Hospital; University of Sydney
BetaCoV/Wuhan/WH05/2020	EPI_ISL_408978	GISAID		Complete	29667	Low	1408/0/NA/NA/NA	Homo sapiens	2020-02-07	China / Hubei / Wuhan	Wuhan Fourth Hospital	2020-02-11	Beijing Genomics Institute (BGI)
BetaCoV/Hong Kong/VB20017970/2020	EPI_ISL_408994	GISAID		Partial	3822	High	0/0/NA/NA/NA	Homo sapiens	2020-01-21	China / Hong Kong	Prince of Wales Hospital (PWH)	2020-02-11	Hong Kong Department of Health
BetaCoV/Hong Kong/VM20001218/2020	EPI_ISL_408995	GISAID		Partial	3822	High	0/0/NA/NA/NA	Homo sapiens	2020-01-24	China / Hong Kong	Tuen Mun Hospital (TMH)	2020-02-11	Hong Kong Department of Health
BetaCoV/Hong Kong/VB20019871/2020	EPI_ISL_408996	GISAID		Partial	3822	High	0/0/NA/NA/NA	Homo sapiens	2020-01-24	China / Hong Kong	Prince of Wales Hospital (PWH)	2020-02-11	Hong Kong Department of Health
BetaCoV/Hong Kong/VB20019923/2020	EPI_ISL_408997	GISAID		Partial	3822	High	0/0/NA/NA/NA	Homo sapiens	2020-01-24	China / Hong Kong	Prince of Wales Hospital (PWH)	2020-02-11	Hong Kong Department of Health
BetaCoV/Hong Kong/VM20001387/2020	EPI_ISL_408998	GISAID		Partial	3822	High	0/0/NA/NA/NA	Homo sapiens	2020-01-25	China / Hong Kong	Pamela Youde Nethersole Eastern Hospital	2020-02-11	Hong Kong Department of Health
BetaCoV/Hong Kong/VM20001464/2020	EPI_ISL_408999	GISAID		Partial	3822	High	0/0/NA/NA/NA	Homo sapiens	2020-01-25	China / Hong Kong	Prince of Wales Hospital (PWH)	2020-02-11	Hong Kong Department of Health
BetaCoV/Hong Kong/VM20001403/2020	EPI_ISL_409000	GISAID		Partial	3822	High	0/0/NA/NA/NA	Homo sapiens	2020-01-26	China / Hong Kong	Tuen Mun Hospital	2020-02-11	Hong Kong Department of Health
BetaCoV/Hong Kong/VM20001794/2020	EPI_ISL_409001	GISAID		Partial	3822	High	0/0/NA/NA/NA	Homo sapiens	2020-01-29	China / Hong Kong	Queen Mary Hospital (QMH)	2020-02-11	Hong Kong Department of Health
BetaCoV/Hong Kong/VM20001776/2020	EPI_ISL_409002	GISAID		Partial	3822	High	0/0/NA/NA/NA	Homo sapiens	2020-01-29	China / Hong Kong	Queen Mary Hospital (QMH)	2020-02-11	Hong Kong Department of Health
BetaCoV/Hong Kong/VB20024950/2020	EPI_ISL_409022	GISAID		Partial	3822	High	0/0/NA/NA/NA	Homo sapiens	2020-01-29	China / Hong Kong	Princess Margaret Hospital (PMH)	2020-02-11	Hong Kong Department of Health
BetaCoV/Hong Kong/VM20002162/2020	EPI_ISL_409023	GISAID		Partial	3822	High	0/0/NA/NA/NA	Homo sapiens	2020-01-31	China / Hong Kong	Queen Elizabeth Hospital (QEH)	2020-02-11	Hong Kong Department of Health
BetaCoV/Hong Kong/VM20002302/2020	EPI_ISL_409025	GISAID		Partial	3822	High	0/0/NA/NA/NA	Homo sapiens	2020-02-01	China / Hong Kong	Queen Elizabeth Hospital (QEH)	2020-02-11	Hong Kong Department of Health
BetaCoV/Hong Kong/VM20002343/2020	EPI_ISL_409026	GISAID		Partial	3822	High	0/0/NA/NA/NA	Homo sapiens	2020-02-03	China / Hong Kong	Queen Elizabeth Hospital (QEH)	2020-02-11	Hong Kong Department of Health
BetaCoV/Hong Kong/VM20002345/2020	EPI_ISL_409027	GISAID		Partial	3822	High	0/0/NA/NA/NA	Homo sapiens	2020-02-03	China / Hong Kong	United Christian Hospital	2020-02-11	Hong Kong Department of Health
2019-nCoV/USA-MA1/2020	MT039888	GenBank	EPI_ISL_409067	Complete	29882	High	0/1/0/5/NO	Homo sapiens	2020-01-29	United States / Massachusetts	Massachusetts Department of Public Health	2020-02-11	Pathogen Discovery, Respiratory Viruses Branch, Division of Viral Diseases, Centers for Dieases Control and Prevention
SARS-CoV-2/CA6/human/2020/USA	MT044258	GenBank	EPI_ISL_410044	Complete	29858	High	0/0/2/2/NO	Homo sapiens	2020-01-27	United States / California	California Department of Public Health	2020-02-11	Pathogen Discovery, Respiratory Viruses Branch, Division of Viral Diseases, Centers for Dieases Control and Prevention
SARS-CoV-2/IL2/human/2020/USA	MT044257	GenBank	EPI_ISL_410045	Complete	29882	High	0/0/0/7/NO	Homo sapiens	2020-01-28	United States / Illinois	IL Department of Public Health Chicago Laboratory	2020-02-11	Pathogen Discovery, Respiratory Viruses Branch, Division of Viral Diseases, Centers for Dieases Control and Prevention
SNU01	MT039890	GenBank	EPI_ISL_411929	Complete	29903	High	0/0/0/9/NO	Homo sapiens	2020-01	South Korea		2020-02-11	Department of Clinical Diagnostics, Macrogen
SARS-CoV-2/Tongji-01/human/2020/CHN	MT042773	GenBank	EPI_ISL_412034	Partial	294	High	0/0/NA/NA/NA	Homo sapiens	2020-01	China		2020-02-09	Department of Clinical Laboratory, Tongji Hospital, Tongji Medical College, Huazhong University of Science and Technology
SARS-CoV-2/Tongji-02/human/2020/Wuhan	MT042774	GenBank	EPI_ISL_412035	Partial	294	High	0/0/NA/NA/NA	Homo sapiens	2020-01	China / Hubei		2020-02-09	Department of Clinical Laboratory, Tongji Hospital, Tongji Medical College, Huazhong University of Science and Technology
SARS-CoV-2/Tongji-03/human/2020/Wuhan	MT042775	GenBank	EPI_ISL_412036	Partial	294	High	0/0/NA/NA/NA	Homo sapiens	2020-01	China / Hubei		2020-02-09	Department of Clinical Laboratory, Tongji Hospital, Tongji Medical College, Huazhong University of Science and Technology
SARS-CoV-2/Tongji-04/human/2020/Wuhan	MT042776	GenBank	EPI_ISL_412037	Partial	294	High	0/0/NA/NA/NA	Homo sapiens	2020-01	China / Hubei		2020-02-09	Department of Clinical Laboratory, Tongji Hospital, Tongji Medical College, Huazhong University of Science and Technology
SARS-CoV-2/Tongji-05/human/2020/Wuhan	MT042777	GenBank	EPI_ISL_412038	Partial	294	High	0/0/NA/NA/NA	Homo sapiens	2020-01	China / Hubei		2020-02-09	Department of Clinical Laboratory, Tongji Hospital, Tongji Medical College, Huazhong University of Science and Technology
SARS-CoV-2/Tongji-06/human/2020/Wuhan	MT042778	GenBank	EPI_ISL_412039	Partial	294	High	0/0/NA/NA/NA	Homo sapiens	2020-01	China / Hubei		2020-02-09	Department of Clinical Laboratory, Tongji Hospital, Tongji Medical College, Huazhong University of Science and Technology
SARS-CoV-2/QLD05/human/2020_FSS918/AUS	MT050417	GenBank		Partial	562	High	0/0/NA/NA/NA	Homo sapiens	2020-02	Australia / Queensland		2020-02-11	Public Health Virology, Queensland Health Forensic and Scientific Services
SARS-CoV-2/Yunnan-01/human/2020/CHN	MT049951	GenBank		Complete	29903	High	0/0/0/5/NO	Homo sapiens	2020-01-17	China / Yunnan		2020-02-09	Yunnan Center for Disease Control Prevention, Institute for Acute Communicable Disease Prevention and Control
BetaCov/Taiwan/NTU02/2020	MT066176	GenBank	EPI_ISL_410218	Complete	29870	High	0/0/0/2/NO	Homo sapiens	2020-02-05	China / Taiwan / Taipei	Department of Laboratory Medicine, National Taiwan University Hospital	2020-02-13	Microbial Genomics Core Lab, National Taiwan University Centers of Genomic and Precision Medicine
SARS0CoV-2/61-TW/human/2020/ NPL	MT072688	GenBank	EPI_ISL_410301	Complete	29811	High	0/0/0/1/NO	Homo sapiens	2020-01-13	Nepal / Kathmandu	National Influenza Centre, National Public health Laboratory, Kathmandu, Nepal	2020-02-14	The University of Hong Kong
2019-nCoV_PH_nCOV_20_022	LC523809	GenBank	EPI_ISL_410345	Partial	357	High	0/0/NA/NA/NA	Homo sapiens	2020-01-23	Philippines		2020-02-11	Research Institute for Tropical Medicine, Molecular Biology Laboratory
2019-nCoV_PH_nCOV_20_026	LC523807	GenBank	EPI_ISL_410314	Partial	357	High	0/0/NA/NA/NA	Homo sapiens	2020-02-06	Philippines		2020-02-11	Research Institute for Tropical Medicine, Molecular Biology Laboratory
2019-nCoV_PH_nCOV_20_025	LC523808	GenBank	EPI_ISL_410344	Partial	357	High	0/0/NA/NA/NA	Homo sapiens	2020-01-26	Philippines		2020-02-11	Research Institute for Tropical Medicine, Molecular Biology Laboratory
BetaCoV/Henan/IVDC-HeN-002/2020	NMDC60013083-01	NMDC	EPI_ISL_408487	Complete	29892	Low	613/0/NA/NA/NA	Homo sapiens	2020-01-20	China / Henan / Zhengzhou	National Institute for Viral Disease Control and Prevention, China CDC	2020-02-09	National Institute for Viral Disease Control & Prevention, China CDC
BetaCoV/Shanghai/IVDC-SH-001/2020	NMDC60013078-01	NMDC	EPI_ISL_408483	Complete	29893	Low	294/0/NA/NA/NA	Homo sapiens	2020-01-20	China / Shanghai	National Institute for Viral Disease Control and Prevention, China CDC	2020-02-09	National Institute for Viral Disease Control & Prevention, CCDC
BetaCoV/Beijing/IVDC-BJ-005/2020	NMDC60013080-01	NMDC	EPI_ISL_408485	Complete	29890	High	6/0/1/15/24140~24144(5-5-1.00,SNP:24140; SNP:24141; SNP:24142; SNP:24143; SNP:24144)	Homo sapiens	2020-01-18	China / Beijing	National Institute for Viral Disease Control and Prevention, China CDC	2020-02-09	National Institute for Viral Disease Control & Prevention, CCDC
BetaCoV/Wuhan/IVDC-HB-envF13/2020	NMDC60013070-01	NMDC	EPI_ISL_408511	Partial	28557	High	0/7/NA/NA/NA	Environment	2020-01-01	China / Hubei / Wuhan	Institute of Viral Disease Control and Prevention, China CDC	2020-02-09	Institute of Viral Disease Control and Prevention, China CDC
BetaCoV/Wuhan/IVDC-HB-envF54/2020	NMDC60013071-01	NMDC	EPI_ISL_408512	Partial	25342	High	0/15/NA/NA/NA	Environment	2020-01-01	China / Hubei / Wuhan	Institute of Viral Disease Control and Prevention, China CDC	2020-02-09	Institute of Viral Disease Control and Prevention, China CDC
BetaCoV/Wuhan/IVDC-HB-envB5/2020	NMDC60013072-01	NMDC	EPI_ISL_408513	Partial	1065	High	0/1/NA/NA/NA	Environment	2020-01-01	China / Hubei / Wuhan	Institute of Viral Disease Control and Prevention, China CDC	2020-02-09	Institute of Viral Disease Control and Prevention, China CDC
BetaCoV/France/RA739/2020	EPI_ISL_410486	GISAID		Complete	29768	Low	829/0/NA/NA/NA	Homo sapiens	2020-02-08	France / Rhone-Alpes / Contamines	CNR Virus des Infections Respiratoires - France SUD	2020-02-14	CNR Virus des Infections Respiratoires - France SUD
SARS-CoV-2/CL5045/human/2020/MYS	MT066157	GenBank	EPI_ISL_410487	Partial	290	High	0/0/NA/NA/NA	Homo sapiens	2020-01-24	Malaysia		2020-02-14	Natonal Public Health Laboratory
SARS-CoV-2/CL5047/human/2020/MYS	MT066158	GenBank	EPI_ISL_410488	Partial	290	High	0/0/NA/NA/NA	Homo sapiens	2020-01-24	Malaysia		2020-02-14	Natonal Public Health Laboratory
SARS-CoV-2/CL5049/human/2020/MYS	MT066159	GenBank	EPI_ISL_410489	Partial	290	High	0/0/NA/NA/NA	Homo sapiens	2020-01-24	Malaysia		2020-02-14	Natonal Public Health Laboratory
BetaCoV/Japan/NA-20-05-1/2020	EPI_ISL_410531	GISAID		Complete	29878	High	0/0/0/0/NO	Homo sapiens	2020-01-25	Japan / Nara	Dept. of Pathology, National Institute of Infectious Diseases	2020-02-17	Pathogen Genomics Center, National Institute of Infectious Diseases
BetaCoV/Japan/OS-20-07-1/2020	EPI_ISL_410532	GISAID		Complete	29878	High	0/0/0/0/NO	Homo sapiens	2020-01-23	Japan / Osaka	Dept. of Pathology, National Institute of Infectious Diseases	2020-02-17	Pathogen Genomics Center, National Institute of Infectious Diseases
BetaCoV/Singapore/4/2020	EPI_ISL_410535	GISAID		Complete	29409	High	0/0/0/3/NO	Homo sapiens	2020-02-03	Singapore	National Centre for Infectious Diseases	2020-02-17	Programme in Emerging Infectious Diseases, Duke-NUS Medical School
BetaCoV/Singapore/5/2020	EPI_ISL_410536	GISAID		Complete	29843	High	0/0/0/2/NO	Homo sapiens	2020-02-06	Singapore	Singapore General Hospital, Molecular Laboratory, Division of Pathology	2020-02-17	Programme in Emerging Infectious Diseases, Duke-NUS Medical School
BetaCoV/Singapore/6/2020	EPI_ISL_410537	GISAID		Complete	29829	High	0/0/0/1/NO	Homo sapiens	2020-02-09	Singapore	Singapore General Hospital, Molecular Laboratory, Division of Pathology	2020-02-17	Programme in Emerging Infectious Diseases, Duke-NUS Medical School
BetaCoV/pangolin/Guangxi/P4L/2017	EPI_ISL_410538	GISAID		Complete	29806	High	1/0/NA/NA/NA	Manis javanica	2017	China / Guangxi	Beijing Institute of Microbiology and Epidemiology	2020-02-17	Beijing Institute of Microbiology and Epidemiology
BetaCoV/pangolin/Guangxi/P1E/2017	EPI_ISL_410539	GISAID		Complete	29801	High	0/0/NA/NA/NA	Manis javanica	2017	China / Guangxi	Beijing Institute of Microbiology and Epidemiology	2020-02-17	Beijing Institute of Microbiology and Epidemiology
BetaCoV/pangolin/Guangxi/P5L/2017	EPI_ISL_410540	GISAID		Complete	29806	High	0/0/NA/NA/NA	Manis javanica	2017	China / Guangxi	Beijing Institute of Microbiology and Epidemiology	2020-02-17	Beijing Institute of Microbiology and Epidemiology
BetaCoV/pangolin/Guangxi/P5E/2017	EPI_ISL_410541	GISAID		Complete	29806	High	4/0/NA/NA/NA	Manis javanica	2017	China / Guangxi	Beijing Institute of Microbiology and Epidemiology	2020-02-17	Beijing Institute of Microbiology and Epidemiology
BetaCoV/pangolin/Guangxi/P2V/2017	EPI_ISL_410542	GISAID		Complete	29795	High	10/0/NA/NA/NA	Manis javanica	2017	China / Guangxi	Beijing Institute of Microbiology and Epidemiology	2020-02-17	Beijing Institute of Microbiology and Epidemiology
BetaCoV/pangolin/Guangxi/P3B/2017	EPI_ISL_410543	GISAID		Complete	29801	Low	2441/0/NA/NA/NA	Manis javanica	2017	China / Guangxi	Beijing Institute of Microbiology and Epidemiology	2020-02-17	Beijing Institute of Microbiology and Epidemiology
BetaCoV/pangolin/Guangdong/P2S/2019	EPI_ISL_410544	GISAID		Complete	29769	Low	8264/27/NA/NA/NA	Manis javanica	2019	China / Guangdong	Beijing Institute of Microbiology and Epidemiology	2020-02-17	Beijing Institute of Microbiology and Epidemiology
BetaCoV/Italy/INMI1-isl/2020	EPI_ISL_410545	GISAID		Complete	29867	High	1/0/0/2/NO	Homo sapiens	2020-01-29	Italy / Rome	INMI Lazzaro Spallanzani IRCCS	2020-02-17	Laboratory of Virology, INMI Lazzaro Spallanzani IRCCS
BetaCoV/Italy/INMI1-cs/2020	EPI_ISL_410546	GISAID		Complete	29785	High	0/0/0/2/NO	Homo sapiens	2020-01-31	Italy / Rome	INMI Lazzaro Spallanzani IRCCS	2020-02-17	Laboratory of Virology, INMI Lazzaro Spallanzani IRCCS
BetaCoV/Singapore/7/2020	EPI_ISL_410713	GISAID		Complete	29891	High	0/0/0/2/NO	Homo sapiens	2020-01-27	Singapore	National Public Health Laboratory, National Centre for Infectious Diseases	2020-02-18	National Public Health Laboratory, National Centre for Infectious Diseases
BetaCoV/Singapore/8/2020	EPI_ISL_410714	GISAID		Complete	29758	High	0/0/0/2/NO	Homo sapiens	2020-02-03	Singapore	National Public Health Laboratory, National Centre for Infectious Diseases	2020-02-18	National Public Health Laboratory, National Centre for Infectious Diseases
BetaCoV/Singapore/9/2020	EPI_ISL_410715	GISAID		Complete	29891	High	0/0/0/2/NO	Homo sapiens	2020-02-04	Singapore	National Public Health Laboratory, National Centre for Infectious Diseases	2020-02-18	National Public Health Laboratory, National Centre for Infectious Diseases
BetaCoV/Singapore/10/2020	EPI_ISL_410716	GISAID		Complete	29889	High	0/0/0/2/NO	Homo sapiens	2020-02-04	Singapore	National Public Health Laboratory, National Centre for Infectious Diseases	2020-02-18	National Centre for Infectious Diseases, National Centre for Infectious Diseases
BetaCoV/Australia/QLD03/2020	EPI_ISL_410717	GISAID		Complete	29865	High	0/0/0/5/NO	Homo sapiens	2020-02-05	Australia / Queensland / Gold Coast	Pathology Queensland	2020-02-18	Public Health Virology Laboratory
BetaCoV/Australia/QLD04/2020	EPI_ISL_410718	GISAID		Complete	29865	High	0/0/0/4/NO	Homo sapiens	2020-02-05	Australia / Queensland / Gold Coast	Pathology Queensland	2020-02-18	Public Health Virology Laboratory
BetaCoV/Singapore/11/2020	EPI_ISL_410719	GISAID		Complete	29845	High	0/0/0/2/NO	Homo sapiens	2020-02-02	Singapore	National Public Health Laboratory	2020-02-18	National Public Health Laboratory
BetaCoV/France/IDF0372-isl/2020	EPI_ISL_410720	GISAID		Complete	29874	High	0/0/0/2/NO	Homo sapiens	2020-01-23	France / Ile-de-France / Paris	Department of Infectious and Tropical Diseases, Bichat Claude Bernard Hospital, Paris	2020-02-18	National Reference Center for Viruses of Respiratory Infections, Institut Pasteur, Paris
BetaCoV/pangolin/Guandong/1/2020	EPI_ISL_410721	GISAID		Complete	29676	High	10/0/NA/NA/NA	Manis javanica	2019	China / Guangdong	South China Agricultural University	2020-02-18	South China Agricultural University
BetaCoV/France/IDF0515-isl/2020	EPI_ISL_410984	GISAID		Complete	29903	High	0/0/0/3/NO	Homo sapiens	2020-01-29	France / Ile-de-France / Paris	Department of Infectious and Tropical Diseases, Bichat Claude Bernard Hospital, Paris	2020-02-18	National Reference Center for Viruses of Respiratory Infections, Institut Pasteur, Paris
MP789	GWHABKW00000001	Genome Warehouse	MT084071	Complete	29380	Low	4039/0/NA/NA/NA	Manis javanica	2019-03-01	China		2020-02-18	Guangdong Institute of Applied Biological Resources, Guangdong Academy of Sciences
BetaCoV/Fujian/8/2020	EPI_ISL_411060	GISAID		Complete	29871	High	0/0/0/3/NO	Homo sapiens	2020-01-21	China / Fujian	Fujian Center for Disease Control and Prevention	2020-02-19	Fujian Center for Disease Control and Prevention
BetaCoV/Fujian/13/2020	EPI_ISL_411066	GISAID		Complete	29891	High	0/0/0/2/NO	Homo sapiens	2020-01-22	China / Fujian	Fujian Center for Disease Control and Prevention	2020-02-19	Fujian Center for Disease Control and Prevention
BetaCoV/France/IDF0571/2020	EPI_ISL_411218	GISAID		Complete	29873	High	0/0/0/3/NO	Homo sapiens	2020-02-02	France / Ile-de-France / Paris	Sorbonne Université, INSERM et Assistance Publique-Hôpitaux de Paris (Pitié Salpétrière)	2020-02-19	Laboratoire Virpath, CIRI U111, UCBL1, INSERM, CNRS, ENS Lyon
BetaCoV/France/IDF0386/2020	EPI_ISL_411219	GISAID		Complete	29872	High	0/0/0/2/NO	Homo sapiens	2020-01-28	France / Ile-de-France / Paris	Sorbonne Université, INSERM et Assistance Publique-Hôpitaux de Paris (Pitié Salpétrière)	2020-02-19	Laboratoire Virpath, CIRI U111, UCBL1, INSERM, CNRS, ENS Lyon
BetaCoV/France/IDF0386/2020	EPI_ISL_411220	GISAID		Complete	29878	High	0/0/0/2/NO	Homo sapiens	2020-01-28	France / Ile-de-France / Paris	Sorbonne Université, INSERM et Assistance Publique-Hôpitaux de Paris (Pitié Salpétrière)	2020-02-19	Laboratoire Virpath, CIRI U111, UCBL1, INSERM, CNRS, ENS Lyon
SARS-CoV-2/HS_8/human/2020/CHN	MT081059	GenBank	EPI_ISL_411958	Partial	1260	High	0/0/NA/NA/NA	Homo sapiens	2020-01-22	China		2020-02-13	Bioinfo, Vision Medicals
SARS-CoV-2/HS_17/human/2020/CHN	MT081060	GenBank	EPI_ISL_411959	Partial	1260	High	0/0/NA/NA/NA	Homo sapiens	2020-01-23	China		2020-02-13	Bioinfo, Vision Medicals
SARS-CoV-2/HS_18/human/2020/CHN	MT081061	GenBank	EPI_ISL_411960	Partial	1260	High	0/0/NA/NA/NA	Homo sapiens	2020-01-23	China		2020-02-13	Bioinfo, Vision Medicals
SARS-CoV-2/HS_38/human/2020/CHN	MT081062	GenBank	EPI_ISL_411961	Partial	1260	High	0/0/NA/NA/NA	Homo sapiens	2020-01-25	China		2020-02-13	Bioinfo, Vision Medicals
SARS-CoV-2/HS_46/human/2020/CHN	MT081063	GenBank	EPI_ISL_411962	Partial	1260	High	0/0/NA/NA/NA	Homo sapiens	2020-01-26	China		2020-02-13	Bioinfo, Vision Medicals
SARS-CoV-2/HS_64/human/2020/CHN	MT081064	GenBank	EPI_ISL_411963	Partial	1260	High	0/0/NA/NA/NA	Homo sapiens	2020-01-28	China		2020-02-13	Bioinfo, Vision Medicals
SARS-CoV-2/HS_84/human/2020/CHN	MT081065	GenBank	EPI_ISL_411964	Partial	1260	High	0/0/NA/NA/NA	Homo sapiens	2020-01-30	China		2020-02-13	Bioinfo, Vision Medicals
SARS-CoV-2/HS_86/human/2020/CHN	MT081066	GenBank	EPI_ISL_411965	Partial	1260	High	0/0/NA/NA/NA	Homo sapiens	2020-01-30	China		2020-02-13	Bioinfo, Vision Medicals
SARS-CoV-2/HS_92/human/2020/CHN	MT081067	GenBank	EPI_ISL_411966	Partial	1260	High	0/0/NA/NA/NA	Homo sapiens	2020-01-31	China		2020-02-13	Bioinfo, Vision Medicals
SARS-CoV-2/HS_194/human/2020/CHN	MT081068	GenBank	EPI_ISL_411967	Partial	1260	High	0/0/NA/NA/NA	Homo sapiens	2020-02-06	China		2020-02-13	Bioinfo, Vision Medicals
BetaCoV/Cambodia/0012/2020	EPI_ISL_411902	GISAID		Complete	29873	High	0/0/0/1/NO	Homo sapiens	2020-01-27	Cambodia / Sihanoukville	Virology Unit, Institut Pasteur du Cambodge.	2020-02-21	Virology Unit, Institut Pasteur du Cambodge (Sequencing done by: Jessica E Manning/Jennifer A Bohl at Malaria and Vector Research Research Laboratory, National Institute of Allergy and Infectious Diseases and Vida Ahyong from Chan-Zuckerberg Biohub)
BetaCoV/Taiwan/3/2020	EPI_ISL_411926	GISAID		Complete	29891	High	0/0/0/3/NO	Homo sapiens	2020-01-24	China / Taiwan / Taipei	Taiwan Centers for Disease Control	2020-02-21	Taiwan Centers for Disease Control
BetaCoV/Taiwan/4/2020	EPI_ISL_411927	GISAID		Complete	29890	High	0/0/0/0/NO	Homo sapiens	2020-01-28	China / Taiwan / Taipei	Taiwan Centers for Disease Control	2020-02-21	Taiwan Centers for Disease Control
SARS-CoV-2/WH-09/human/2020/CHN	MT093631	GenBank	EPI_ISL_411957	Complete	29911	High	0/0/1/5/3~9(7-4-0.57,SNP:3; SNP:7; SNP:8; Insertion:9)	Homo sapiens	2020-01-08	China		2020-02-21	Key Laboratory of Human Diseases Comparative Medicine, Institute of Laboratory Animal Science, CAMS&PUMC
SARS-CoV-2/01/human/2020/SWE	MT093571	GenBank	EPI_ISL_411951	Complete	29886	High	0/0/0/7/13225~13226(2-2-1.00,SNP:13225; SNP:13226)	Homo sapiens	2020-02-07	Sweden		2020-02-20	Unit for Laboratory Development and Technology Transfer, Public Health Agency of Sweden
BetaCoV/Jiangsu/JS01/2020	EPI_ISL_411950	GISAID		Complete	29891	High	0/0/0/3/NO	Homo sapiens	2020-01-23	China / Jiangsu	NHC Key laboratory of Enteric Pathogenic Microbiology, Institute of Pathogenic Microbiology	2020-02-22	Jiangsu Provincial Center for Disease Control & Prevention
BetaCoV/Jiangsu/JS02/2020	EPI_ISL_411952	GISAID		Complete	29891	High	0/0/0/5/NO	Homo sapiens	2020-01-24	China / Jiangsu	NHC Key laboratory of Enteric Pathogenic Microbiology, Institute of Pathogenic Microbiology	2020-02-22	Jiangsu Provincial Center for Disease Control & Prevention
BetaCoV/Jiangsu/JS03/2020	EPI_ISL_411953	GISAID		Complete	29891	High	0/0/0/0/NO	Homo sapiens	2020-01-24	China / Jiangsu	NHC Key laboratory of Enteric Pathogenic Microbiology, Institute of Pathogenic Microbiology	2020-02-22	Jiangsu Provincial Center for Disease Control & Prevention
2019-nCoV/USA-CA7/2020	MT106052	GenBank	EPI_ISL_411954	Complete	29882	High	0/0/0/4/NO	Homo sapiens	2020-02-06	United States / California	California Department of Public Health	2020-02-22	Pathogen Discovery, Respiratory Viruses Branch, Division of Viral Diseases, Centers for Dieases Control and Prevention
2019-nCoV/USA-CA8/2020	MT106053	GenBank	EPI_ISL_411955	Complete	29882	High	0/0/0/1/NO	Homo sapiens	2020-02-10	United States / California	California Department of Public Health	2020-02-22	Pathogen Discovery, Respiratory Viruses Branch, Division of Viral Diseases, Centers for Dieases Control and Prevention
2019-nCoV/USA-TX1/2020	MT106054	GenBank	EPI_ISL_411956	Complete	29882	High	0/0/0/7/NO	Homo sapiens	2020-02-11	United States / Texas	Texas Department of State Health Services	2020-02-22	Pathogen Discovery, Respiratory Viruses Branch, Division of Viral Diseases, Centers for Dieases Control and Prevention
BetaCoV/Hefei/2/2020	EPI_ISL_412026	GISAID		Complete	29870	High	0/0/0/0/NO	Homo sapiens	2020-02-23	China / Anhui / Hefei	Second Hospital of Anhui Medical University	2020-02-24	Second Hospital of Anhui Medical University
BetaCoV/Shanghai/SH-01/2020	EPI_ISL_411949	GISAID		Partial	1260	High	0/0/NA/NA/NA	Homo sapiens	2020-01-16	China / Shanghai		2020-02-22	Pathogenic microbiology laboratory，Huashan Hospital, Fudan University
BetaCoV/Hong Kong/VM20001061/2020	EPI_ISL_412028	GISAID		Complete	29851	High	0/1/0/8/NO	Homo sapiens	2020-01-22	China / Hong Kong	Hong Kong Department of Health	2020-02-24	School of Public Health, The University of Hon g Kong
BetaCoV/Hong Kong/VM20001988/2020	EPI_ISL_412029	GISAID		Complete	29793	High	0/0/0/2/NO	Homo sapiens	2020-01-30	China / Hong Kong	Hong Kong Department of Health	2020-02-24	The University of Hong Kong
BetaCoV/Hong Kong/VB20026565/2020	EPI_ISL_412030	GISAID		Complete	29843	High	0/0/0/2/NO	Homo sapiens	2020-02-01	China / Hong Kong	Hong Kong Department of Health	2020-02-24	School of Public Health, The University of Hon g Kong
BetaCoV/England/03/2020	EPI_ISL_412116	GISAID		Complete	29903	High	1/0/0/4/NO	Homo sapiens	2020-02-09	United Kingdom	Respiratory Virus Unit, Microbiology Services Colindale, Public Health England	2020-02-24	Respiratory Virus Unit, Microbiology Services Colindale, Public Health England
BetaCoV/Shandong/LY001/2020	EPI_ISL_412387	GISAID		Partial	321	High	0/0/NA/NA/NA	Homo sapiens	2020-01-21	China / Shandong / Linyi	Shandong Provincial Center for Disease Control and Prevention	2020-02-25	Beijing Institute of Microbiology and Epidemiology
BetaCoV/Shandong/LY002/2020	EPI_ISL_412418	GISAID		Partial	321	High	0/0/NA/NA/NA	Homo sapiens	2020-01-21	China / Shandong / Linyi	Shandong Provincial Center for Disease Control and Prevention	2020-02-25	Beijing Institute of Microbiology and Epidemiology
BetaCoV/Shandong/LY003/2020	EPI_ISL_412419	GISAID		Partial	321	High	0/0/NA/NA/NA	Homo sapiens	2020-01-23	China / Shandong / Linyi	Shandong Provincial Center for Disease Control and Prevention	2020-02-25	Beijing Institute of Microbiology and Epidemiology
BetaCoV/Shandong/LY004/2020	EPI_ISL_412420	GISAID		Partial	321	High	0/0/NA/NA/NA	Homo sapiens	2020-01-26	China / Shandong / Linyi	Shandong Provincial Center for Disease Control and Prevention	2020-02-25	Beijing Institute of Microbiology and Epidemiology
BetaCoV/Shandong/LY005/2020	EPI_ISL_412421	GISAID		Partial	321	High	0/0/NA/NA/NA	Homo sapiens	2020-01-24	China / Shandong / Linyi	Shandong Provincial Center for Disease Control and Prevention	2020-02-25	Beijing Institute of Microbiology and Epidemiology
BetaCoV/Shandong/LY007/2020	EPI_ISL_412423	GISAID		Partial	321	High	0/0/NA/NA/NA	Homo sapiens	2020-01-25	China / Shandong / Linyi	Shandong Provincial Center for Disease Control and Prevention	2020-02-25	Beijing Institute of Microbiology and Epidemiology
BetaCoV/Shandong/LY008/2020	EPI_ISL_412424	GISAID		Partial	321	High	0/0/NA/NA/NA	Homo sapiens	2020-01-30	China / Shandong / Linyi	Shandong Provincial Center for Disease Control and Prevention	2020-02-25	Beijing Institute of Microbiology and Epidemiology
BetaCoV/Shandong/LY006/2020	EPI_ISL_412422	GISAID		Partial	321	High	0/0/NA/NA/NA	Homo sapiens	2020-01-24	China / Shandong / Linyi	Shandong Provincial Center for Disease Control and Prevention	2020-02-25	Beijing Institute of Microbiology and Epidemiology
BetaCoV/Shandong/LY-H13/2020	EPI_ISL_412425	GISAID		Partial	321	High	0/0/NA/NA/NA	Environment	2020-01-26	China / Shandong / Linyi	Shandong Provincial Center for Disease Control and Prevention	2020-02-25	Beijing Institute of Microbiology and Epidemiology
BetaCoV/Shandong/LY-H15/2020	EPI_ISL_412426	GISAID		Partial	321	High	0/0/NA/NA/NA	Environment	2020-01-26	China / Shandong / Linyi	Shandong Provincial Center for Disease Control and Prevention	2020-02-25	Beijing Institute of Microbiology and Epidemiology
BetaCoV/Jingzhou/HBCDC-HB-01/2020	NMDC60013089-01	NMDC	EPI_ISL_412459	Complete	29848	High	0/0/0/5/NO	Homo sapiens	2020-01-08	China / Hubei / Jingzhou	Jingzhou center for disease control and prevention	2020-02-26	Hubei Provincial Center for Disease Control and Prevention
SARS-CoV-2/QLD05/human/2020_FSS918/AUS	MT111896	GenBank		Partial	569	High	0/0/NA/NA/NA	Homo sapiens	2020-02	Australia / Queensland		2020-02-26	Public Health Virology, Queensland Health Forensic and Scientific Services
SARS-CoV-2/QLD05/human/2020_FSS918/AUS	MT111895	GenBank		Partial	770	High	0/0/NA/NA/NA	Homo sapiens	2020-02	Australia / Queensland		2020-02-26	Public Health Virology, Queensland Health Forensic and Scientific Services
2019-nCoV/USA-CA9/2020	MT118835	GenBank	EPI_ISL_412862	Complete	29882	High	0/0/0/1/NO	Homo sapiens	2020-02-23	United States / California / Solano		2020-02-27	Division of Viral Diseases, Centers for Disease Control and Prevention
BetaCoV/Korea/KCDC24/2020	EPI_ISL_412873	GISAID		Complete	29789	High	0/0/0/7/NO	Homo sapiens	2020-02-06	South Korea / Chungcheongnam-do	Division of Viral Diseases, Center for Laboratory Control of Infectious Diseases, Korea Centers for Diseases Control and Prevention	2020-02-28	Division of Viral Diseases, Center for Laboratory Control of Infectious Diseases, Korea Centers for Diseases Control and Prevention
BetaCoV/Korea/KCDC12/2020	EPI_ISL_412872	GISAID		Complete	29789	High	0/0/1/1/NO	Homo sapiens	2020-02-01	South Korea / Gyeonggi-do	Division of Viral Diseases, Center for Laboratory Control of Infectious Diseases, Korea Centers for Diseases Control and Prevention	2020-02-28	Division of Viral Diseases, Center for Laboratory Control of Infectious Diseases, Korea Centers for Diseases Control and Prevention
BetaCoV/Korea/KCDC07/2020	EPI_ISL_412871	GISAID		Complete	29789	High	0/0/0/6/NO	Homo sapiens	2020-01-31	South Korea / Seoul	Division of Viral Diseases, Center for Laboratory Control of Infectious Diseases, Korea Centers for Diseases Control and Prevention	2020-02-28	Division of Viral Diseases, Center for Laboratory Control of Infectious Diseases, Korea Centers for Diseases Control and Prevention
BetaCoV/Korea/KCDC06/2020	EPI_ISL_412870	GISAID		Complete	29789	High	0/0/0/4/NO	Homo sapiens	2020-01-30	South Korea/ Seoul	Division of Viral Diseases, Center for Laboratory Control of Infectious Diseases, Korea Centers for Diseases Control and Prevention	2020-02-28	Division of Viral Diseases, Center for Laboratory Control of Infectious Diseases, Korea Centers for Diseases Control and Prevention
BetaCoV/Korea/KCDC05/2020	EPI_ISL_412869	GISAID		Complete	29789	High	0/0/0/8/NO	Homo sapiens	2020-01-30	South Korea /Seoul	Division of Viral Diseases, Center for Laboratory Control of Infectious Diseases, Korea Centers for Diseases Control and Prevention	2020-02-28	Division of Viral Diseases, Center for Laboratory Control of Infectious Diseases, Korea Centers for Diseases Control and Prevention
BetaCoV/pangolin/China/MP789/2019	EPI_ISL_412860	GISAID		Partial	27213	Low	1872/0/NA/NA/NA	Manis javanica	2019-03-19	China		2020-02-27	SCSFRI, South China Sea Fisheries Research Institute, Chinese Academy of Fishery Sciences (SCSFRI, CAFS)
BetaCoV/Wuhan/HBCDC-HB-02/2019	NMDC60013090-01	NMDC	EPI_ISL_412898	Complete	29848	High	0/0/0/1/NO	Homo sapiens	2019-12-30	China / Hubei / Wuhan	Wuhan Jinyintan Hospital	2020-02-28	Hubei Provincial Center for Disease Control and Prevention
BetaCoV/Wuhan/HBCDC-HB-03/2019	NMDC60013091-01	NMDC	EPI_ISL_412899	Complete	29848	High	0/0/0/0/NO	Homo sapiens	2019-12-30	China / Hubei / Wuhan	Wuhan Jinyintan Hospital	2020-02-28	Hubei Provincial Center for Disease Control and Prevention
BetaCoV/Wuhan/HBCDC-HB-04/2019	NMDC60013092-01	NMDC	EPI_ISL_412900	Partial	29201	High	0/0/NA/NA/NA	Homo sapiens	2019-12-30	China / Hubei / Wuhan	Wuhan Jinyintan Hospital	2020-02-28	Hubei Provincial Center for Disease Control and Prevention
BetaCoV/Germany/Baden-Wuerttemberg-1/2020	EPI_ISL_412912	GISAID		Complete	29756	High	0/0/0/8/28881~28883(3-3-1.00,SNP:28881; SNP:28882; SNP:28883)	Homo sapiens	2020-02-25	Germany / Baden-Wuerttemberg	State Health Office Baden-Wuerttemberg	2020-02-28	Charité Universitätsmedizin Berlin, Institute of Virology
BetaCoV/Brazil/SPBR-01/2020	EPI_ISL_412964	GISAID		Partial	29870	Low	879/0/NA/NA/NA	Homo sapiens	2020-02-25	Brazil / Sao Paulo / Sao Paulo	Hospital Israelita Albert Einstein	2020-02-28	Instituto Adolfo Lutz Interdisciplinary Procedures Center Strategic Laboratory
SARS-CoV-2/IQTC02/human/2020/CHN	MT123291	GenBank	EPI_ISL_412967	Complete	29927	High	0/0/2/13/29886~29903(18-8-0.44,Indel:29886; SNP:29888; SNP:29890; SNP:29892; SNP:29894; SNP:29895; SNP:29902; SNP:29903)	Homo sapiens	2020-01-29	China / Guangdong / Guangzhou		2020-02-28	Technology Centre, Guangzhou Customs
SARS-CoV-2/IQTC01/human/2020/CHN	MT123290	GenBank	EPI_ISL_412966	Complete	29891	High	0/0/0/7/29884~29887(4-3-0.75,SNP:29884; SNP:29885; SNP:29887)	Homo sapiens	2020-02-05	China / Guangdong / Guangzhou		2020-02-27	Technology Centre, Guangzhou Customs
SARS-CoV-2/Hu/DP/Kng/19-027	LC528233	GenBank	EPI_ISL_412969	Complete	29902	High	0/0/1/18/29876~29893(18-12-0.67,SNP:29876; SNP:29878; SNP:29879; SNP:29880; SNP:29883; SNP:29886; SNP:29887; SNP:29888; SNP:29889; SNP:29891; SNP:29892; SNP:29893)	Homo sapiens	2020-02-10	Japan / Kanagawa		2020-02-26	Takayuki Hishiki Kanagawa Prefectural Institute of Public Health, Department of Microbiology, Kanagawa, Japan
SARS-CoV-2/Hu/DP/Kng/19-020	LC528232	GenBank	EPI_ISL_412968	Complete	29902	High	0/0/1/18/29884~29898(15-11-0.73,SNP:29884; SNP:29885; SNP:29888; SNP:29889; SNP:29890; SNP:29891; SNP:29893; SNP:29894; SNP:29896; SNP:29897; SNP:29898)	Homo sapiens	2020-02-10	Japan / Kanagawa		2020-02-26	Takayuki Hishiki Kanagawa Prefectural Institute of Public Health, Department of Microbiology, Kanagawa, Japan
BetaCoV/Canada/BC_37_0-2/2020	EPI_ISL_412965	GISAID		Complete	29903	Low	270/0/NA/NA/NA	Homo sapiens	2020-02-16	Canada / British Columbia	BCCDC Public Health Laboratory	2020-02-29	BCCDC Public Health Laboratory
BetaCoV/Finland/FIN-25/2020	EPI_ISL_412971	GISAID		Complete	29806	Low	403/0/NA/NA/NA	Homo sapiens	2020-02-25	Finland / Helsinki	HUS Diagnostiikkakeskus, Hallinto	2020-03-01	Department of Virology Faculty of Medicine, Medicum University of Helsinki
BetaCoV/USA/WA2/2020	MT152824	GenBank	EPI_ISL_412970	Complete	29903	High	0/0/0/6/NO	Homo sapiens	2020-02-24	United States / Washington / Snohomish County	Washington State Department of Health	2020-03-01	Seattle Flu Study
BetaCoV/Italy/CDG1/2020	EPI_ISL_412973	GISAID		Complete	29903	High	0/0/0/4/NO	Homo sapiens	2020-02-20	Italy / Lombardy	Department of Infectious Diseases, Istituto Superiore di Sanità, Roma , Italy	2020-03-01	Virology Laboratory, Scientific Department, Army Medical Center
BetaCoV/Mexico/CDMX/InDRE_01/2020	EPI_ISL_412972	GISAID		Complete	29865	High	0/0/2/11/28881~28883(3-3-1.00,SNP:28881; SNP:28882; SNP:28883)	Homo sapiens	2020-02-27	Mexico / Mexico City	Instituto Nacional de Enfermedades Respiratorias	2020-03-01	Instituto de Diagnostico y Referencia Epidemiologicos (INDRE)
BetaCoV/Italy/SPL1/2020	EPI_ISL_412974	GISAID		Complete	29903	High	0/0/0/2/NO	Homo sapiens	2020-01-29	Italy / Rome	Department of Infectious Diseases, Istituto Superiore di Sanità, Rome, Italy	2020-03-01	Virology Laboratory, Scientific Department, Army Medical Center
BetaCoV/Australia/NSW05/2020	EPI_ISL_412975	GISAID		Complete	29782	High	0/0/0/6/NO	Homo sapiens	2020-02-28	Australia / New South Wales / Sydney	Centre for Infectious Diseases and Microbiology Laboratory Services	2020-03-02	NSW Health Pathology - Institute of Clinical Pathology and Medical Research; Westmead Hospital; University of Sydney
BetaCoV/Wuhan/HBCDC-HB-02/2020	NMDC60013093-01	NMDC	EPI_ISL_412978	Complete	29846	High	0/0/0/4/NO	Homo sapiens	2020-01-17	China / Hubei / Wuhan	The Central Hospital Of Wuhan	2020-03-02	Hubei Provincial Center for Disease Control and Prevention
BetaCoV/Wuhan/HBCDC-HB-03/2020	NMDC60013094-01	NMDC	EPI_ISL_412979	Complete	29848	High	0/0/0/2/NO	Homo sapiens	2020-01-18	China / Hubei / Wuhan	Union Hospital of Tongji Medical College, Huazhong University of Science and Technology	2020-03-02	Hubei Provincial Center for Disease Control and Prevention
BetaCoV/Wuhan/HBCDC-HB-04/2020	NMDC60013095-01	NMDC	EPI_ISL_412980	Complete	29845	High	0/0/0/5/NO	Homo sapiens	2020-01-18	China / Hubei / Wuhan	Union Hospital of Tongji Medical College, Huazhong University of Science and Technology	2020-03-02	Hubei Provincial Center for Disease Control and Prevention
BetaCoV/Wuhan/HBCDC-HB-05/2020	NMDC60013096-01	NMDC	EPI_ISL_412981	Complete	29843	High	0/1/0/6/NO	Homo sapiens	2020-01-18	China / Hubei / Wuhan	CR&WISCO GENERAL HOSPITAL	2020-03-02	Hubei Provincial Center for Disease Control and Prevention
BetaCoV/Wuhan/HBCDC-HB-06/2020	NMDC60013097-01	NMDC	EPI_ISL_412982	Complete	29838	High	0/0/0/5/NO	Homo sapiens	2020-02-07	China / Hubei / Wuhan	Wuhan Lung Hospital	2020-03-02	Hubei Provincial Center for Disease Control and Prevention
BetaCoV/Tianmen/HBCDC-HB-07/2020	NMDC60013098-01	NMDC	EPI_ISL_412983	Complete	29697	High	0/0/0/9/3175~3179(5-2-0.40,SNP:3175; SNP:3179)	Homo sapiens	2020-02-08	China / Hubei / Tianmen	Tianmen Center for Disease Control and Prevention	2020-03-02	Hubei Provincial Center for Disease Control and Prevention
BetaCoV/Canada/ON/VIDO-01/2020	EPI_ISL_413015	GISAID		Complete	29879	High	0/0/2/5/NO	Homo sapiens	2020-01-23	Canada / Ontario	Public Health Ontario Laboratory	2020-03-02	National Microbiology Laboratory
BetaCoV/Canada/ON-PHL2445/2020	EPI_ISL_413014	GISAID		Complete	29851	High	0/0/0/2/NO	Homo sapiens	2020-01-25	Canada / Ontario	Public Health Ontario Laboratory	2020-03-02	Ontario Agency for Health Protection and Promotion (OAHPP)
BetaCov/Brazil/SPBR-02/2020	EPI_ISL_413016	GISAID		Complete	29903	High	0/0/0/5/NO	Homo sapiens	2020-02-28	Brazil / Sao Paulo/ Sao Paulo	Hospital Israelita Albert Einstein	2020-03-02	Instituto Adolfo Lutz, Interdisciplinary Procedures Center, Strategic Laboratory
SARS-CoV-2/SP02/human/2020/BRA	MT126808	Genbank		Complete	29876	High	0/0/0/4/NO	Homo sapiens	2020-02-28	Brazil		2020-03-01	Hospital Israelita Albert Einstein
BetaCoV/South Korea/KUMC01/2020	EPI_ISL_413017	GISAID		Complete	29903	High	0/0/0/6/NO	Homo sapiens	2020-02-06	South Korea	Department of Microbiology, Institute for Viral Diseases, College of Medicine, Korea University	2020-03-03	Department of Microbiology, Institute for Viral Diseases, College of Medicine, Korea University
BetaCoV/South Korea/KUMC02/2020	EPI_ISL_413018	GISAID		Complete	29858	High	0/0/0/4/NO	Homo sapiens	2020-02-06	South Korea	Department of Microbiology, Institute for Viral Diseases, College of Medicine, Korea University	2020-03-03	Department of Microbiology, Institute for Viral Diseases, College of Medicine, Korea University
BetaCoV/Switzerland/1000477102/2020	EPI_ISL_413019	GISAID		Complete	29879	High	0/0/1/7/NO	Homo sapiens	2020-02-26	Switzerland / Zurich	Department of Internal Medicine, Triemli Hospital	2020-03-03	Institute of Medical Virology, University of Zurich
BetaCoV/Switzerland/1000477377/2020	EPI_ISL_413020	GISAID		Complete	29864	High	8/0/0/9/28881~28883(3-3-1.00,SNP:28881; SNP:28882; SNP:28883)	Homo sapiens	2020-02-27	Switzerland / Zurich	Department of Internal Medicine, Triemli Hospital	2020-03-03	Institute of Medical Virology, University of Zurich
BetaCoV/Switzerland/1000477757/2020	EPI_ISL_413021	GISAID		Complete	29875	High	0/1/0/11/28881~28883(3-3-1.00,SNP:28881; SNP:28882; SNP:28883)	Homo sapiens	2020-02-29	Switzerland / Zurich	Klinik Hirslanden Zurich	2020-03-03	Institute of Medical Virology, University of Zurich
BetaCoV/Switzerland/1000477796/2020	EPI_ISL_413022	GISAID		Complete	29845	High	0/0/0/7/28881~28883(3-3-1.00,SNP:28881; SNP:28882; SNP:28883)	Homo sapiens	2020-02-29	Switzerland / Zurich	Division of Infectious Diseases, University Hospital Zurich	2020-03-03	Institute of Medical Virology, University of Zurich
BetaCoV/Switzerland/1000477797/2020	EPI_ISL_413023	GISAID		Complete	29788	High	0/0/0/9/28881~28883(3-3-1.00,SNP:28881; SNP:28882; SNP:28883)	Homo sapiens	2020-02-29	Switzerland / Zurich	Division of Infectious Diseases, University Hospital Zurich	2020-03-03	Institute of Medical Virology, University of Zurich
BetaCoV/Switzerland/1000477806/2020	EPI_ISL_413024	GISAID		Complete	29871	High	0/2/0/10/28881~28883(3-3-1.00,SNP:28881; SNP:28882; SNP:28883)	Homo sapiens	2020-02-29	Switzerland / Zurich	Division of Infectious Diseases, University Hospital Zurich	2020-03-03	Institute of Medical Virology, University of Zurich
SARS-CoV-2/WA3-UW1/human/2020/USA	MT163716	GenBank	EPI_ISL_413025	Complete	29903	High	0/0/0/13/29864~29870(7-4-0.57,SNP:29864; SNP:29867; SNP:29868; SNP:29870)	Homo sapiens	2020-02-27	United States / Washington	Harborview Medical Center	2020-03-03	UW Virology Lab
SARS-CoV-2/105/human/2020/CHN	MT135041	GenBank	EPI_ISL_413518	Complete	29903	High	0/0/0/4/NO	Homo sapiens	2020-01-26	China / Beijing		2020-03-02	Infectious Disease Control Center, Center for Disease Control and Prevention of PLA
SARS-CoV-2/231/human/2020/CHN	MT135042	GenBank	EPI_ISL_413519	Complete	29903	High	0/0/0/4/NO	Homo sapiens	2020-01-28	China / Beijing		2020-03-02	Infectious Disease Control Center, Center for Disease Control and Prevention of PLA
SARS-CoV-2/233/human/2020/CHN	MT135043	GenBank	EPI_ISL_413520	Complete	29903	High	0/0/0/5/NO	Homo sapiens	2020-01-28	China / Beijing		2020-03-02	Infectious Disease Control Center, Center for Disease Control and Prevention of PLA
SARS-CoV-2/235/human/2020/CHN	MT135044	GenBank	EPI_ISL_413521	Complete	29903	High	0/0/0/4/NO	Homo sapiens	2020-01-28	China / Beijing		2020-03-02	Infectious Disease Control Center, Center for Disease Control and Prevention of PLA
BetaCoV/Australia/NSW06/2020	EPI_ISL_413213	GISAID		Complete	29782	High	0/0/0/7/NO	Homo sapiens	2020-02-29	Australia / New South Wales / Sydney	Centre for Infectious Diseases and Microbiology Laboratory Services	2020-03-04	NSW Health Pathology - Institute of Clinical Pathology and Medical Research; Westmead Hospital; University of Sydney
BetaCoV/Australia/NSW07/2020	EPI_ISL_413214	GISAID		Complete	29782	High	0/0/0/5/NO	Homo sapiens	2020-02-29	Australia / New South Wales / Sydney	Centre for Infectious Diseases and Microbiology Laboratory Services	2020-03-04	NSW Health Pathology - Institute of Clinical Pathology and Medical Research; Westmead Hospital; University of Sydney
BetaCoV/Scotland/CVR01/2020	EPI_ISL_413221	GISAID		Complete	29903	Low	268/0/NA/NA/NA	Homo sapiens	2020-03-02	United Kingdom / Scotland	West of Scotland Specialist Virology Centre, NHSGGC	2020-03-04	MRC-University of Glasgow Centre for Virus Research
BetaCoV/Indonesia/NIHRD-N206/2020	EPI_ISL_413219	GISAID		Partial	315	High	0/0/NA/NA/NA	Homo sapiens	2020-03-02	Indonesia / West Java / Indramayu	National Institute of Health Research and Development	2020-03-04	National Institute of Health Research and Development
SARS-CoV-2/WA4-UW2/human/2020/USA	MT163717	GenBank	EPI_ISL_413455	Complete	29897	High	0/0/0/8/29867~29870(4-3-0.75,SNP:29867; SNP:29868; SNP:29870)	Homo sapiens	2020-02-28	United States / Washington	Washington State Public Health Lab	2020-03-04	University of Washington Virology Lab
SARS-CoV-2/MHKN-1/human/2020/IRN	MT152900	GenBank	EPI_ISL_413517	Partial	322	High	0/0/NA/NA/NA	Homo sapiens	2020-02-26	Iran		2020-03-04	Gastrointestinal and Liver Diseases Research Center, Iran University of Medical Sciences, Firoozgar Hospital
BetaCoV/USA/WA-S2/2020	EPI_ISL_413456	GISAID		Complete	29903	High	0/0/0/5/NO	Homo sapiens	2020-02-20	United States / Washington / King County	Seattle Flu Study	2020-03-05	Seattle Flu Study
SARS-CoV-2/WA6-UW3/human/2020/USA	MT163718	GenBank	EPI_ISL_413457	Complete	29903	High	0/0/0/11/1~20(20-6-0.30,SNP:1; SNP:3; SNP:4; SNP:5; SNP:6; SNP:20)	Homo sapiens	2020-02-29	United States / Washington	Washington State Public Health Lab	2020-03-05	UW Virology Lab
SARS-CoV-2/WA7-UW4/human/2020/USA	MT163719	GenBank	EPI_ISL_413458	Complete	29903	High	0/0/0/6/NO	Homo sapiens	2020-03-01	United States / Washington	Washington State Public Health Lab	2020-03-05	UW Virology Lab
BetaCoV/Japan/TK/20-31-3/2020	EPI_ISL_413459	GISAID		Complete	29635	High	0/0/0/2/NO	Homo sapiens	2020-02-20	Japan / Tokyo	Department of Pathology, Toshima Hospital	2020-03-05	Pathogen Genomics Center, National Institute of Infectious Diseases
BetaCoV/Anhui/SZ005/2020	EPI_ISL_413485	GISAID		Complete	29860	High	0/0/1/9/NO	Homo sapiens	2020-01-24	China / Anhui / Suzhou	Department of microbiology laboratory,Anhui Provincial Center for Disease Control and Prevention	2020-03-05	Department of microbiology laboratory,Anhui Provincial Center for Disease Control and Prevention
SARS-CoV-2/WA9-UW6/human/2020/USA	MT163721	GenBank	EPI_ISL_413487	Partial	29325	Low	32/0/NA/NA/NA	Homo sapiens	2020-03-01	United States / Washington	Harborview Medical Center	2020-03-05	University of Washington Virology Lab
SARS-CoV-2/WA8-UW5/human/2020/USA	MT163720	GenBank	EPI_ISL_413486	Complete	29732	High	0/0/0/8/NO	Homo sapiens	2020-03-01	United States / Washington	Valley Medical Center	2020-03-05	University of Washington Virology Lab
BetaCoV/Germany/NRW-01/2020	EPI_ISL_413488	GISAID		Complete	29903	High	4/0/0/6/NO	Homo sapiens	2020-02-28	Germany / North Rhine Westphalia / Heinsberg District	Center of Medical Microbiology, Virology, and Hospital Hygiene	2020-03-05	Center of Medical Microbiology, Virology, and Hospital Hygiene
BetaCoV/New Zealand/01/2020	EPI_ISL_413490	GISAID		Complete	29903	High	5/0/0/5/NO	Homo sapiens	2020-02-27	New Zealand / Auckland	Auckland Hospital	2020-03-05	Institute of Environmental Science and Research (ESR)
BetaCoV/Italy/UniSR1/2020	EPI_ISL_413489	GISAID		Complete	29887	High	0/0/0/6/NO	Homo sapiens	2020-03-03	Italy / Lombardy / Milan	Laboratorio di Microbiologia e Virologia, Università Vita-Salute San Raffaele, Milano	2020-03-05	Laboratorio di Microbiologia e Virologia, Università Vita-Salute San Raffaele, Milano
SARS-CoV-2/166/human/2020/IND	MT050493	GenBank	EPI_ISL_413523	Complete	29851	High	0/0/0/6/NO	Homo sapiens	2020-01-31	India / Kerala State		2020-02-11	Maximum Containment Laboratory, National Institute of Virology
SARS-CoV-2/29/human/2020/IND	MT012098	GenBank	EPI_ISL_413522	Complete	29854	High	0/0/1/6/NO	Homo sapiens	2020-01-27	India / Kerala State		2020-02-01	Maximum Containment Laboratory, National Institute of Virology
hCoV-19/Hong Kong/VM20002663/2020	EPI_ISL_413498	GISAID		Partial	3822	High	0/0/NA/NA/NA	Homo sapiens	2020-02-17	China / Hong Kong	Pamela Youde Nethersole Eastern Hospital	2020-03-06	Hong Kong Department of Health
hCoV-19/Hong Kong/VM20002588/2020	EPI_ISL_413497	GISAID		Partial	3822	High	0/0/NA/NA/NA	Homo sapiens	2020-02-13	China / Hong Kong	Ruttonjee Hospital	2020-03-06	Hong Kong Department of Health
hCoV-19/Hong Kong/VM20002581/2020	EPI_ISL_413496	GISAID		Partial	3822	High	0/0/NA/NA/NA	Homo sapiens	2020-02-13	China / Hong Kong	Ruttonjee Hospital	2020-03-06	Hong Kong Department of Health
hCoV-19/Hong Kong/VM20002582/2020	EPI_ISL_413495	GISAID		Partial	3822	High	0/0/NA/NA/NA	Homo sapiens	2020-02-12	China / Hong Kong	Ruttonjee Hospital	2020-03-06	Hong Kong Department of Health
hCoV-19/Hong Kong/VM20002493/2020	EPI_ISL_413491	GISAID		Partial	3822	High	0/0/NA/NA/NA	Homo sapiens	2020-02-09	China / Hong Kong	Princess Margaret Hospital	2020-03-06	Hong Kong Department of Health
hCoV-19/Hong Kong/VM20002509/2020	EPI_ISL_413492	GISAID		Partial	3822	High	0/0/NA/NA/NA	Homo sapiens	2020-02-10	China / Hong Kong	Queen Mary Hospital	2020-03-06	Hong Kong Department of Health
hCoV-19/Hong Kong/VM20002507/2020	EPI_ISL_413493	GISAID		Partial	3822	High	0/0/NA/NA/NA	Homo sapiens	2020-02-10	China / Hong Kong	Princess Margaret Hospital	2020-03-06	Hong Kong Department of Health
hCoV-19/Hong Kong/VM20002508/2020	EPI_ISL_413494	GISAID		Partial	3822	High	0/0/NA/NA/NA	Homo sapiens	2020-02-10	China / Hong Kong	Princess Margaret Hospital	2020-03-06	Hong Kong Department of Health
SARS-CoV-2/15AW/human/2020/IRN	MT186681	GenBank	EPI_ISL_413553	Partial	363	High	0/0/NA/NA/NA	Homo sapiens	2020-02-28	Iran / Tehran	Iran National Influenza Center	2020-03-06	Iran National Influenza Center
SARS-CoV-2/9BE/human/2020/IRN	MT186682	GenBank	EPI_ISL_413554	Partial	363	High	0/0/NA/NA/NA	Homo sapiens	2020-02-23	Iran / Tehran	Iran National Influenza Center	2020-03-06	Iran National Influenza Center
hCoV-19/Nigeria/Lagos01/2020	EPI_ISL_413550	GISAID		Complete	29759	Low	342/0/NA/NA/NA	Homo sapiens	2020-02-27	Nigeria / Lagos	Centre for Human and Zoonotic Virology (CHAZVY), College of Medicine University of Lagos/Lagos University Teaching Hospital (LUTH), part of the Laboratory Network of the Nigeria Centre for Disease Control (NCDC)	2020-03-06	African Centre of Excellence for Genomics of Infectious Diseases (ACEGID), Redeemer's University, Ede, Osun State, Nigeria
hCoV-19/Wales/PHW1/2020	EPI_ISL_413555	GISAID		Complete	29782	High	0/0/0/4/NO	Homo sapiens	2020-02-27	United Kingdom / Wales	Wales Specialist Virology Centre	2020-03-07	Public Health Wales Microbiology Cardiff
hCoV-19/Wales/PHW2/2020	EPI_ISL_413556	GISAID		Complete	29782	Low	268/0/NA/NA/NA	Homo sapiens	2020-03-04	United Kingdom / Wales	Wales Specialist Virology Centre	2020-03-07	Public Health Wales Microbiology Cardiff
SARS-CoV-2/human/USA/CA-CDPH-UC2/2020	MT419831	GenBank	EPI_ISL_413558	Complete	29903	High	0/0/0/2/NO	Homo sapiens	2020-02-27	United States / California / Solano County	California Department of Public Health	2020-03-07	Chiu Laboratory, UCSF-Abbott Viral Diagnostics and Discovery Center, University of California, San Francisco
SARS-CoV-2/human/USA/CA-CDPH-UC3/2020	MT419830	GenBank	EPI_ISL_413559	Complete	29903	High	0/0/0/3/NO	Homo sapiens	2020-02-27	United States / California / Solano County	California Department of Public Health	2020-03-07	Chiu Laboratory, UCSF-Abbott Viral Diagnostics and Discovery Center, University of California, San Francisco
hCoV-19/USA/WA-S3/2020	EPI_ISL_413560	GISAID		Complete	29903	High	0/0/0/5/NO	Homo sapiens	2020-02-28	United States / Washington	Seattle Flu Study	2020-03-07	Seattle Flu Study
SARS-CoV-2/human/USA/CA-CDPH-UC4/2020	MT419832	GenBank	EPI_ISL_413561	Complete	29903	Low	64/0/NA/NA/NA	Homo sapiens	2020-02-27	United States / California / Solano County	California Department of Public Health	2020-03-07	Chiu Laboratory, UCSF-Abbott Viral Diagnostics and Discovery Center, University of California, San Francisco
hCoV-19/South Korea/KUMC03/2020	EPI_ISL_413513	GISAID		Complete	29858	High	0/0/0/4/NO	Homo sapiens	2020-02-27	South Korea	Division of Infectious Diseases, Department of Internal Medicine, Korea University College of Medicine	2020-03-06	Department of Microbiology, Institute for Viral Diseases, College of Medicine, Korea University
hCoV-19/South Korea/KUMC04/2020	EPI_ISL_413514	GISAID		Complete	29858	High	0/0/0/4/NO	Homo sapiens	2020-02-27	South Korea	Department of Microbiology, Institute for Viral Diseases, College of Medicine, Korea University	2020-03-06	Department of Microbiology, Institute for Viral Diseases, College of Medicine, Korea University
hCoV-19/South Korea/KUMC05/2020	EPI_ISL_413515	GISAID		Complete	29858	High	0/0/0/4/NO	Homo sapiens	2020-02-27	South Korea	Division of Infectious Diseases, Department of Internal Medicine, Korea University College of Medicine	2020-03-06	Department of Microbiology, Institute for Viral Diseases, College of Medicine, Korea University
hCoV-19/South Korea/KUMC06/2020	EPI_ISL_413516	GISAID		Complete	29858	High	0/0/0/4/NO	Homo sapiens	2020-02-27	South Korea	Department of Microbiology, Institute for Viral Diseases, College of Medicine, Korea University	2020-03-06	Department of Microbiology, Institute for Viral Diseases, College of Medicine, Korea University
hCoV-19/Netherlands/Diemen_1363454/2020	EPI_ISL_413570	GISAID		Complete	29786	Low	440/0/NA/NA/NA	Homo sapiens	2020-02-28	Netherlands / Diemen	RIVM	2020-03-07	Erasmus Medical Center
hCoV-19/Netherlands/Haarlem_1363688/2020	EPI_ISL_413572	GISAID		Complete	29786	High	0/0/0/7/NO	Homo sapiens	2020-03-01	Netherlands / Haarlem	MHC Kennemerland	2020-03-07	Erasmus Medical Center
hCoV-19/Netherlands/Berlicum_1363564/2020	EPI_ISL_413565	GISAID		Complete	29786	Low	503/0/NA/NA/NA	Homo sapiens	2020-02-24	Netherlands / Berlicum	Foundation Pamm	2020-03-07	Erasmus Medical Center
hCoV-19/Netherlands/Blaricum_1364780/2020	EPI_ISL_413566	GISAID		Complete	29786	High	0/0/0/4/NO	Homo sapiens	2020-03-02	Netherlands / Blaricum	MHC Gooi & Vechtstreek	2020-03-07	Erasmus Medical Center
hCoV-19/Netherlands/Coevorden_1363618/2020	EPI_ISL_413567	GISAID		Complete	29783	Low	449/0/NA/NA/NA	Homo sapiens	2020	Netherlands / Coevorden	Unknown	2020-03-07	Erasmus Medical Center
hCoV-19/Netherlands/Helmond_1363548/2020	EPI_ISL_413574	GISAID		Complete	29786	Low	201/0/NA/NA/NA	Homo sapiens	2020-02-29	Netherlands / Helmond	MHC West-Brabant	2020-03-07	Erasmus Medical Center
hCoV-19/Netherlands/Dalen_1363624/2020	EPI_ISL_413568	GISAID		Complete	29783	Low	201/0/NA/NA/NA	Homo sapiens	2020-03-01	Netherlands / Dalen	MHC Drente	2020-03-07	Erasmus Medical Center
hCoV-19/Netherlands/Delft_1363424/2020	EPI_ISL_413569	GISAID		Complete	29786	Low	440/0/NA/NA/NA	Homo sapiens	2020-02-28	Netherlands / Delft	RIVM	2020-03-07	Erasmus Medical Center
hCoV-19/Netherlands/Eindhoven_1363782/2020	EPI_ISL_413571	GISAID		Complete	29786	Low	201/0/NA/NA/NA	Homo sapiens	2020-03-02	Netherlands / Eindhoven	MHC Brabant Zuidoost	2020-03-07	Erasmus Medical Center
hCoV-19/Netherlands/Hardinxveld_Giessendam_1364806/2020	EPI_ISL_413573	GISAID		Complete	29783	High	0/0/1/3/NO	Homo sapiens	2020-03-02	Netherlands / Hardinxveld Giessendam	Dienst Gezondheid & Jeugd Zuid-Holland Zuid	2020-03-07	Erasmus Medical Center
hCoV-19/NetherlandsL/Houten_1363498/2020	EPI_ISL_413575	GISAID		Complete	29786	Low	440/0/NA/NA/NA	Homo sapiens	2020-02-29	Netherlands / Houten	RIVM	2020-03-07	Erasmus Medical Center
hCoV-19/Netherlands/Loon_op_zand_1363512/2020	EPI_ISL_413576	GISAID		Complete	29783	Low	449/0/NA/NA/NA	Homo sapiens	2020-02-29	Netherlands / Loon op zand	RIVM	2020-03-07	Erasmus Medical Center
hCoV-19/Netherlands/Naarden_1364774/2020	EPI_ISL_413577	GISAID		Complete	29783	High	0/0/1/2/NO	Homo sapiens	2020-03-02	Netherlands / Naarden	MHC Gooi & Vechtstreek	2020-03-07	Erasmus Medical Center
hCoV-19/Netherlands/Utrecht_1364066/2020	EPI_ISL_413590	GISAID		Complete	29783	High	0/0/1/1/NO	Homo sapiens	2020-03-02	Netherlands / Utrecht	MHC Utrecht	2020-03-07	Erasmus Medical Center
hCoV-19/Netherlands/Zeewolde_1365080/2020	EPI_ISL_413591	GISAID		Complete	29786	High	0/0/0/4/NO	Homo sapiens	2020-03-02	Netherlands / Zeewolde	MHC Flevoland	2020-03-07	Erasmus Medical Center
hCoV-19/Netherlands/Utrecht_1363628/2020	EPI_ISL_413589	GISAID		Complete	29786	High	0/0/0/8/NO	Homo sapiens	2020-03-01	Netherlands / Utrecht	MHC Utrecht	2020-03-07	Erasmus Medical Center
hCoV-19/Netherlands/Nieuwendijk_1363582/2020	EPI_ISL_413578	GISAID		Partial	29783	Low	588/0/NA/NA/NA	Homo sapiens	2020-03-01	Netherlands / Nieuwendijk	ErasmusMC	2020-03-07	Erasmus Medical Center
hCoV-19/Netherlands/Utrecht_1363564/2020	EPI_ISL_413588	GISAID		Complete	29786	Low	201/0/NA/NA/NA	Homo sapiens	2020-03-01	Netherlands / Utrecht	MHC Utrecht	2020-03-07	Erasmus Medical Center
hCoV-19/Netherlands/Nootdorp_1364222/2020	EPI_ISL_413579	GISAID		Complete	29786	High	0/0/0/7/28881~28883(3-3-1.00,SNP:28881; SNP:28882; SNP:28883)	Homo sapiens	2020-03-03	Netherlands / Nootdorp	MHC Haaglanden	2020-03-07	Erasmus Medical Center
hCoV-19/Netherlands/Oisterwijk_1364072/2020	EPI_ISL_413580	GISAID		Complete	29783	High	0/0/1/1/NO	Homo sapiens	2020-03-02	Netherlands / Oisterwijk	MHC Hart voor Brabant	2020-03-07	Erasmus Medical Center
hCoV-19/Netherlands/Tilburg_1364286/2020	EPI_ISL_413587	GISAID		Complete	29786	High	0/0/0/7/28881~28883(3-3-1.00,SNP:28881; SNP:28882; SNP:28883)	Homo sapiens	2020-03-03	Netherlands / Tilburg	Foundation Elisabeth-Tweesteden Ziekenhuis	2020-03-07	Erasmus Medical Center
hCoV-19/Netherlands/Tilburg_1363354/2020	EPI_ISL_413586	GISAID		Complete	29783	Low	988/0/NA/NA/NA	Homo sapiens	2020-02-27	Netherlands / Tilburg	Foundation Elisabeth-Tweesteden Ziekenhuis	2020-03-07	Erasmus Medical Center
hCoV-19/Netherlands/Oss_1363500/2020	EPI_ISL_413581	GISAID		Complete	29783	Low	641/0/NA/NA/NA	Homo sapiens	2020-02-29	Netherlands / Oss	RIVM	2020-03-07	Erasmus Medical Center
hCoV-19/Netherlands/Rotterdam_1363790/2020	EPI_ISL_413582	GISAID		Complete	29783	High	0/0/1/2/NO	Homo sapiens	2020-03-01	Netherlands / Rotterdam	ErasmusMC	2020-03-07	Erasmus Medical Center
hCoV-19/Netherlands/Tilburg_/2020	EPI_ISL_413585	GISAID		Complete	29783	Low	670/0/NA/NA/NA	Homo sapiens	2020	Netherlands / Tilburg	unknown	2020-03-07	Erasmus Medical Center
hCoV-19/Netherlands/Rotterdam_1364040/2020	EPI_ISL_413583	GISAID		Complete	29783	High	0/0/1/2/NO	Homo sapiens	2020-03-02	Netherlands / Rotterdam	MHC Rotterdam-Rijnmond	2020-03-07	Erasmus Medical Center
hCoV-19/Netherlands/Rotterdam_1364740/2020	EPI_ISL_413584	GISAID		Complete	29786	High	0/0/0/8/28881~28883(3-3-1.00,SNP:28881; SNP:28882; SNP:28883)	Homo sapiens	2020-03-03	Netherlands / Rotterdam	unknown	2020-03-07	Erasmus Medical Center
hCoV-19/USA/WA12-UW8/2020	EPI_ISL_413563	GISAID		Complete	29897	High	0/0/0/6/NO	Homo sapiens	2020-03-03	United States / Washington	UW Virology Lab	2020-03-07	UW Virology Lab
hCoV-19/USA/WA11-UW7/2020	EPI_ISL_413562	GISAID		Complete	29739	Low	130/0/NA/NA/NA	Homo sapiens	2020-03-02	United States / Washington	UW Virology Lab	2020-03-07	UW Virology Lab
SARS-CoV-2/human/USA/CA-CDPH-UC1/2020	MT419829	GenBank	EPI_ISL_413557	Complete	29903	High	4/0/0/7/NO	Homo sapiens	2020-02-28	United States / California / Sonoma County	California Department of Public Health	2020-03-07	Chiu Laboratory, UCSF-Abbott Viral Diagnostics and Discovery Center, University of California, San Francisco
hCoV-19/Netherlands/Andel_1365066/2020	EPI_ISL_413564	GISAID		Complete	29783	Low	201/0/NA/NA/NA	Homo sapiens	2020-03-01	Netherlands / Andel	MHC West-Brabant	2020-03-07	Erasmus Medical Center
hCoV-19/Taiwan/NTU03/2020	EPI_ISL_413592	GISAID		Complete	29870	High	0/2/0/8/NO	Homo sapiens	2020-03-02	China / Taiwan / Taipei	Department of Laboratory Medicine, National Taiwan University Hospital	2020-03-07	Microbial Genomics Core Lab, National Taiwan University Centers of Genomic and Precision Medicine
hCoV-19/Luxemburg/Lux1/2020	EPI_ISL_413593	GISAID		Complete	29786	High	0/0/0/5/NO	Homo sapiens	2020-02-29	Luxemburg	Laboratoire National de Santé	2020-03-07	Erasmus Medical Center
hCoV-19/Australia/NSW08/2020	EPI_ISL_413594	GISAID		Complete	29409	High	0/0/0/1/NO	Homo sapiens	2020-02-28	Australia / NSW / Sydney	Centre for Infectious Diseases and Microbiology Laboratory Services	2020-03-08	NSW Health Pathology - Institute of Clinical Pathology and Medical Research; Westmead Hospital; University of Sydney
hCoV-19/Australia/NSW10/2020	EPI_ISL_413596	GISAID		Complete	29409	High	0/1/0/2/NO	Homo sapiens	2020-02-28	Australia / NSW / Sydney	Centre for Infectious Diseases and Microbiology - Public Health	2020-03-08	NSW Health Pathology - Institute of Clinical Pathology and Medical Research; Westmead Hospital; University of Sydney
hCoV-19/Australia/NSW11/2020	EPI_ISL_413597	GISAID		Complete	29409	High	0/0/0/5/NO	Homo sapiens	2020-03-02	Australia / NSW / Sydney	Centre for Infectious Diseases and Microbiology- Public Health	2020-03-08	NSW Health Pathology - Institute of Clinical Pathology and Medical Research; Westmead Hospital; University of Sydney
hCoV-19/Australia/NSW12/2020	EPI_ISL_413598	GISAID		Complete	29409	High	0/0/0/8/NO	Homo sapiens	2020-03-04	Australia / NSW / Sydney	Centre for Infectious Diseases and Microbiology - Public Health	2020-03-08	NSW Health Pathology - Institute of Clinical Pathology and Medical Research; Westmead Hospital; University of Sydney
hCoV-19/Australia/NSW13/2020	EPI_ISL_413599	GISAID		Complete	29409	High	0/1/0/7/NO	Homo sapiens	2020-03-04	Australia / NSW / Sydney	Centre for Infectious Diseases and Microbiology - Public Health	2020-03-08	NSW Health Pathology - Institute of Clinical Pathology and Medical Research; Westmead Hospital; University of Sydney
hCoV-19/Australia/NSW09/2020	EPI_ISL_413595	GISAID		Complete	29409	High	0/0/0/8/NO	Homo sapiens	2020-02-28	Australia / NSW / Sydney	Centre for Infectious Diseases and Microbiology Laboratory Services	2020-03-09	NSW Health Pathology - Institute of Clinical Pathology and Medical Research; Westmead Hospital; University of Sydney
hCoV-19/Australia/NSW14/2020	EPI_ISL_413600	GISAID		Complete	29409	High	0/0/0/5/NO	Homo sapiens	2020-03-03	Australia / NSW / Sydney	Centre for Infectious Diseases and Microbiology - Public Health	2020-03-09	NSW Health Pathology - Institute of Clinical Pathology and Medical Research; Westmead Hospital; University of Sydney
hCoV-19/USA/WA13-UW9/2020	EPI_ISL_413601	GISAID		Partial	29563	Low	232/0/NA/NA/NA	Homo sapiens	2020-03-02	United States / Washington	UW Virology Lab	2020-03-09	UW Virology Lab
hCoV-19/Finland/FIN03032020C/2020	EPI_ISL_413604	GISAID		Complete	29807	High	0/0/0/8/28881~28883(3-3-1.00,SNP:28881; SNP:28882; SNP:28883)	Homo sapiens	2020-03-03	Finland / Helsinki	Department of Virology and Immunology, University of Helsinki and Helsinki University Hospital, Huslab Finland	2020-03-09	Department of Virology, Faculty of Medicine, University of Helsinki, Helsinki, Finland
hCoV-19/Finland/FIN03032020B/2020	EPI_ISL_413603	GISAID		Complete	29835	High	0/0/0/4/NO	Homo sapiens	2020-03-03	Finland / Helsinki	Department of Virology and Immunology, University of Helsinki and Helsinki University Hospital, Huslab Finland	2020-03-09	Department of Virology, Faculty of Medicine, University of Helsinki, Helsinki, Finland
hCoV-19/Finland/FIN03032020A/2020	EPI_ISL_413602	GISAID		Complete	29808	High	0/0/0/6/NO	Homo sapiens	2020-03-03	Finland / Helsinki	Department of Virology and Immunology, University of Helsinki and Helsinki University Hospital, Huslab Finland	2020-03-09	Department of Virology, Faculty of Medicine, University of Helsinki, Helsinki, Finland
hCoV-19/Finland/FIN01032020/2020	EPI_ISL_413605	GISAID		Complete	29809	Low	371/0/NA/NA/NA	Homo sapiens	2020-03-01	Finland / Helsinki	Department of Virology and Immunology, University of Helsinki and Helsinki University Hospital, Huslab Finland	2020-03-09	Department of Virology, Faculty of Medicine, University of Helsinki, Helsinki, Finland
2019-nCoV/USA-CruiseA-1/2020	MT159717	GenBank	EPI_ISL_413606	Complete	29882	High	0/0/0/2/NO	Homo sapiens	2020-02-17	United States		2020-03-09	Pathogen Discovery, Respiratory Viruses Branch, Division of Viral Diseases, Centers for Dieases Control and Prevention
2019-nCoV/USA-CruiseA-2/2020	MT159718	GenBank	EPI_ISL_413607	Complete	29882	High	0/0/0/2/NO	Homo sapiens	2020-02-18	United States		2020-03-09	Pathogen Discovery, Respiratory Viruses Branch, Division of Viral Diseases, Centers for Dieases Control and Prevention
2019-nCoV/USA-CruiseA-3/2020	MT159719	GenBank	EPI_ISL_413608	Complete	29882	High	0/0/0/0/NO	Homo sapiens	2020-02-18	United States		2020-03-09	Pathogen Discovery, Respiratory Viruses Branch, Division of Viral Diseases, Centers for Dieases Control and Prevention
2019-nCoV/USA-CruiseA-4/2020	MT159720	GenBank	EPI_ISL_413609	Complete	29882	High	0/0/0/3/NO	Homo sapiens	2020-02-21	United States		2020-03-09	Pathogen Discovery, Respiratory Viruses Branch, Division of Viral Diseases, Centers for Dieases Control and Prevention
2019-nCoV/USA-CruiseA-5/2020	MT159721	GenBank	EPI_ISL_413610	Complete	29882	High	0/0/0/0/NO	Homo sapiens	2020-02-21	United States		2020-03-09	Pathogen Discovery, Respiratory Viruses Branch, Division of Viral Diseases, Centers for Dieases Control and Prevention
2019-nCoV/USA-CruiseA-6/2020	MT159722	GenBank	EPI_ISL_413611	Complete	29882	High	0/0/0/2/NO	Homo sapiens	2020-02-21	United States		2020-03-09	Pathogen Discovery, Respiratory Viruses Branch, Division of Viral Diseases, Centers for Dieases Control and Prevention
2019-nCoV/USA-CruiseA-7/2020	MT159705	GenBank	EPI_ISL_413612	Complete	29882	High	0/0/0/3/NO	Homo sapiens	2020-02-17	United States		2020-03-09	Pathogen Discovery, Respiratory Viruses Branch, Division of Viral Diseases, Centers for Dieases Control and Prevention
2019-nCoV/USA-CruiseA-8/2020	MT159706	GenBank	EPI_ISL_413613	Complete	29882	High	0/0/0/1/NO	Homo sapiens	2020-02-17	United States		2020-03-09	Pathogen Discovery, Respiratory Viruses Branch, Division of Viral Diseases, Centers for Dieases Control and Prevention
2019-nCoV/USA-CruiseA-9/2020	MT159710	GenBank	EPI_ISL_413614	Complete	29882	High	0/0/0/0/NO	Homo sapiens	2020-02-17	United States		2020-03-09	Pathogen Discovery, Respiratory Viruses Branch, Division of Viral Diseases, Centers for Dieases Control and Prevention
2019-nCoV/USA-CruiseA-10/2020	MT159707	GenBank	EPI_ISL_413615	Complete	29882	High	0/0/0/1/NO	Homo sapiens	2020-02-17	United States		2020-03-09	Pathogen Discovery, Respiratory Viruses Branch, Division of Viral Diseases, Centers for Dieases Control and Prevention
2019-nCoV/USA-CruiseA-11/2020	MT159708	GenBank	EPI_ISL_413616	Complete	29882	High	0/0/0/1/NO	Homo sapiens	2020-02-17	United States		2020-03-09	Pathogen Discovery, Respiratory Viruses Branch, Division of Viral Diseases, Centers for Dieases Control and Prevention
2019-nCoV/USA-CruiseA-12/2020	MT159709	GenBank	EPI_ISL_413617	Complete	29882	High	0/0/0/1/NO	Homo sapiens	2020-02-20	United States		2020-03-09	Pathogen Discovery, Respiratory Viruses Branch, Division of Viral Diseases, Centers for Dieases Control and Prevention
2019-nCoV/USA-CruiseA-13/2020	MT159711	GenBank	EPI_ISL_413618	Complete	29882	High	0/0/0/0/NO	Homo sapiens	2020-02-20	United States		2020-03-09	Pathogen Discovery, Respiratory Viruses Branch, Division of Viral Diseases, Centers for Dieases Control and Prevention
2019-nCoV/USA-CruiseA-14/2020	MT159712	GenBank	EPI_ISL_413619	Complete	29882	High	0/0/0/3/NO	Homo sapiens	2020-02-25	United States		2020-03-09	Pathogen Discovery, Respiratory Viruses Branch, Division of Viral Diseases, Centers for Dieases Control and Prevention
2019-nCoV/USA-CruiseA-15/2020	MT159713	GenBank	EPI_ISL_413620	Complete	29882	High	0/0/0/0/NO	Homo sapiens	2020-02-18	United States		2020-03-09	Pathogen Discovery, Respiratory Viruses Branch, Division of Viral Diseases, Centers for Dieases Control and Prevention
2019-nCoV/USA-CruiseA-16/2020	MT159714	GenBank	EPI_ISL_413621	Complete	29882	High	0/0/0/0/NO	Homo sapiens	2020-02-18	United States		2020-03-09	Pathogen Discovery, Respiratory Viruses Branch, Division of Viral Diseases, Centers for Dieases Control and Prevention
2019-nCoV/USA-CruiseA-17/2020	MT159715	GenBank	EPI_ISL_413622	Complete	29882	High	0/0/0/1/NO	Homo sapiens	2020-02-24	United States		2020-03-09	Pathogen Discovery, Respiratory Viruses Branch, Division of Viral Diseases, Centers for Dieases Control and Prevention
2019-nCoV/USA-CruiseA-18/2020	MT159716	GenBank	EPI_ISL_413623	Complete	29867	High	0/0/1/2/NO	Homo sapiens	2020-02-24	United States		2020-03-09	Pathogen Discovery, Respiratory Viruses Branch, Division of Viral Diseases, Centers for Dieases Control and Prevention
hCoV-19/Portugal/CV63/2020	EPI_ISL_413648	GISAID		Complete	29903	High	0/0/0/5/NO	Homo sapiens	2020-03-01	Portugal	Centro Hospitalar e Universitário de Sao Joao, Porto	2020-03-09	Instituto Nacional de Saude (INSA)
hCoV-19/Portugal/CV62/2020	EPI_ISL_413647	GISAID		Complete	29903	High	0/0/0/8/28881~28883(3-3-1.00,SNP:28881; SNP:28882; SNP:28883)	Homo sapiens	2020-03-01	Portugal	Centro Hospital do Porto, E.P.E. - H. Geral de Santo Antonio	2020-03-09	Instituto Nacional de Saude (INSA)
Weifang/WFCDC0002/2020	CNA0013889	CNGBdb	EPI_ISL_413692	Complete	29860	High	0/0/0/2/NO	Homo sapiens	2020-01-26	China / Shandong / Weifang	Weifang Center for Disease Control and Prevention	2020-03-09	Weifang Center for Disease Control and Prevention
Weifang/WFCDC0001/2020	CNA0013890	CNGBdb	EPI_ISL_413691	Complete	29856	High	0/0/0/2/NO	Homo sapiens	2020-01-25	China / Shandong / Weifang	Weifang Center for Disease Control and Prevention	2020-03-09	Weifang Center for Disease Control and Prevention
Weifang/WFCDC0003/2020	CNA0013888	CNGBdb	EPI_ISL_413693	Complete	29850	High	0/0/0/2/NO	Homo sapiens	2020-01-27	China / Shandong / Weifang	Weifang Center for Disease Control and Prevention	2020-03-09	Weifang Center for Disease Control and Prevention
Weifang/WFCDC0004/2020	CNA0013887	CNGBdb	EPI_ISL_413694	Complete	29867	High	0/0/0/2/NO	Homo sapiens	2020-01-27	China / Shandong / Weifang	Weifang Center for Disease Control and Prevention	2020-03-09	Weifang Center for Disease Control and Prevention
Weifang/WFCDC0016/2020	CNA0013883	CNGBdb	EPI_ISL_413746	Complete	29852	High	0/0/0/2/NO	Homo sapiens	2020-02-05	China / Shandong / Weifang	Weifang Center for Disease Control and Prevention	2020-03-09	Weifang Center for Disease Control and Prevention
Weifang/WFCDC0018/2020	CNA0013882	CNGBdb	EPI_ISL_413748	Complete	29851	High	0/0/0/2/NO	Homo sapiens	2020-02-07	China / Shandong / Weifang	Weifang Center for Disease Control and Prevention	2020-03-09	Weifang Center for Disease Control and Prevention
Weifang/WFCDC0020/2020	CNA0013880	CNGBdb	EPI_ISL_413750	Complete	29882	High	0/0/0/2/NO	Homo sapiens	2020-02-07	China / Shandong / Weifang	Weifang Center for Disease Control and Prevention	2020-03-09	Weifang Center for Disease Control and Prevention
Weifang/WFCDC0015/2020	CNA0013884	CNGBdb	EPI_ISL_413729	Complete	29879	High	0/0/0/2/NO	Homo sapiens	2020-02-05	China / Shandong / Weifang	Weifang Center for Disease Control and Prevention	2020-03-09	Weifang Center for Disease Control and Prevention
Weifang/WFCDC0019/2020	CNA0013881	CNGBdb	EPI_ISL_413749	Complete	29862	High	0/0/0/4/NO	Homo sapiens	2020-02-07	China / Shandong / Weifang	Weifang Center for Disease Control and Prevention	2020-03-09	Weifang Center for Disease Control and Prevention
Weifang/WFCDC0014/2020	CNA0013885	CNGBdb	EPI_ISL_413711	Complete	29861	High	0/0/0/4/NO	Homo sapiens	2020-02-04	China / Shandong / Weifang	Weifang Center for Disease Control and Prevention	2020-03-09	Weifang Center for Disease Control and Prevention
Weifang/WFCDC0028/2020	CNA0013876	CNGBdb	EPI_ISL_413791	Complete	29859	High	0/0/0/7/NO	Homo sapiens	2020-02-05	China / Shandong / Weifang	Weifang Center for Disease Control and Prevention	2020-03-09	Weifang Center for Disease Control and Prevention
Weifang/WFCDC0026/2020	CNA0013877	CNGBdb	EPI_ISL_413761	Complete	29852	High	0/0/0/5/NO	Homo sapiens	2020-02-04	China / Shandong / Weifang	Weifang Center for Disease Control and Prevention	2020-03-09	Weifang Center for Disease Control and Prevention
Weifang/WFCDC0029/2020	CNA0013893	CNGBdb	EPI_ISL_413809	Complete	29856	High	0/0/0/4/NO	Homo sapiens	2020-02-08	China / Shandong / Weifang	Weifang Center for Disease Control and Prevention	2020-03-09	Weifang Center for Disease Control and Prevention
Weifang/WFCDC0009/2020	CNA0013895	CNGBdb	EPI_ISL_413696	Partial	26840	High	0/0/NA/NA/NA	Homo sapiens	2020-01-29	China / Shandong / Weifang	Weifang Center for Disease Control and Prevention	2020-03-09	Weifang Center for Disease Control and Prevention
Weifang/WFCDC0006/2020	CNA0013892	CNGBdb	EPI_ISL_413695	Partial	28757	High	0/0/NA/NA/NA	Homo sapiens	2020-01-28	China / Shandong / Weifang	Weifang Center for Disease Control and Prevention	2020-03-09	Weifang Center for Disease Control and Prevention
Weifang/WFCDC0017/2020	CNA0013891	CNGBdb	EPI_ISL_413747	Partial	28503	High	0/0/NA/NA/NA	Homo sapiens	2020-02-07	China / Shandong / Weifang	Weifang Center for Disease Control and Prevention	2020-03-09	Weifang Center for Disease Control and Prevention
Weifang/WFCDC0023/2020	CNA0013894	CNGBdb	EPI_ISL_413752	Complete	29358	High	0/0/23/27/NO	Homo sapiens	2020-02-08	China / Shandong / Weifang	Weifang Center for Disease Control and Prevention	2020-03-09	Weifang Center for Disease Control and Prevention
Weifang/WFCDC0012/2020	CNA0013886	CNGBdb	EPI_ISL_413697	Complete	29852	High	0/0/0/5/NO	Homo sapiens	2020-02-02	China / Shandong / Weifang	Weifang Center for Disease Control and Prevention	2020-03-09	Weifang Center for Disease Control and Prevention
Weifang/WFCDC0021/2020	CNA0013879	CNGBdb	EPI_ISL_413751	Complete	29850	High	0/0/1/3/NO	Homo sapiens	2020-02-07	China / Shandong / Weifang	Weifang Center for Disease Control and Prevention	2020-03-09	Weifang Center for Disease Control and Prevention
Weifang/WFCDC0024/2020	CNA0013878	CNGBdb	EPI_ISL_413753	Complete	29873	High	0/0/1/3/NO	Homo sapiens	2020-02-10	China / Shandong / Weifang	Weifang Center for Disease Control and Prevention	2020-03-09	Weifang Center for Disease Control and Prevention
hCoV-19/USA/WA14-UW10/2020	EPI_ISL_413649	GISAID		Partial	29579	Low	61/0/NA/NA/NA	Homo sapiens	2020-03-05	United States / Washington	UW Virology Lab	2020-03-09	UW Virology Lab
hCoV-19/USA/WA15-UW11/2020	EPI_ISL_413650	GISAID		Complete	29903	High	0/0/0/7/NO	Homo sapiens	2020-03-05	United States / Washington	UW Virology Lab	2020-03-09	UW Virology Lab
hCoV-19/USA/WA16-UW12/2020	EPI_ISL_413651	GISAID		Complete	29903	High	0/0/0/8/1~3(3-2-0.67,SNP:1; SNP:3)	Homo sapiens	2020-03-05	United States / Washington	UW Virology Lab	2020-03-09	UW Virology Lab
hCoV-19/USA/WA17-UW13/2020	EPI_ISL_413652	GISAID		Complete	29750	Low	44/0/NA/NA/NA	Homo sapiens	2020-03-05	United States / Washington	UW Virology Lab	2020-03-09	UW Virology Lab
hCoV-19/USA/WA18-UW14/2020	EPI_ISL_413653	GISAID		Complete	29903	High	0/0/0/7/1~6(6-2-0.33,SNP:1; SNP:6)	Homo sapiens	2020-03-05	United States / Washington	UW Virology Lab	2020-03-09	UW Virology Lab
SARS-CoV-2/257182/human/2020/IRN	MT186680	GenBank	EPI_ISL_413906	Partial	363	High	0/0/NA/NA/NA	Homo sapiens	2020-02-17	Iran / Tehran	Iran National Influenza Center	2020-03-09	Iran National Influenza Center
SARS-CoV-2/IQTC04/human/2020/CHN	MT123292	GenBank		Complete	29981	High	0/0/3/21/29873~29901(29-16-0.55,SNP:29873; SNP:29876; SNP:29877; SNP:29878; SNP:29880; SNP:29881; SNP:29882; Insertion:29885; SNP:29888; SNP:29889; Insertion:29891; SNP:29893; SNP:29894; SNP:29898; Indel:29899; SNP:29901)	Homo sapiens	2020-01-27	China / Guangdong / Guangzhou		2020-02-28	Technology Centre, Guangzhou Customs
SARS-CoV-2/IQTC03/human/2020/CHN	MT123293	GenBank		Complete	29929	High	0/0/1/26/29878~29902(25-18-0.72,SNP:29878; SNP:29881; SNP:29882; SNP:29883; SNP:29884; SNP:29885; SNP:29886; SNP:29887; SNP:29891; SNP:29893; SNP:29894; SNP:29895; SNP:29896; SNP:29897; SNP:29898; SNP:29899; SNP:29900; SNP:29902)	Homo sapiens	2020-01-29	China / Guangdong / Guangzhou		2020-02-28	Technology Centre, Guangzhou Customs
SARS-CoV-2/NIHE/human/2020/VIE	MT127113	GenBank		Partial	615	High	0/0/NA/NA/NA	Homo sapiens	2020-02-10	Vietnam		2020-02-27	Vietnam Academy of Science of Technology, Institute of Biotechnology VietNam
SARS-CoV-2/NIHE/human/2020/VIE	MT127114	GenBank		Partial	1411	High	0/0/NA/NA/NA	Homo sapiens	2020-02-10	Vietnam		2020-02-27	Vietnam Academy of Science of Technology, Institute of Biotechnology VietNam
SARS-CoV-2/NIHE/human/2020/VIE	MT127115	GenBank		Partial	1269	High	0/0/NA/NA/NA	Homo sapiens	2020-02-10	Vietnam		2020-02-27	Vietnam Academy of Science of Technology, Institute of Biotechnology VietNam
SARS-CoV-2/NIHE/human/2020/VIE	MT127116	GenBank		Partial	459	High	0/0/NA/NA/NA	Homo sapiens	2020-02-10	Vietnam		2020-02-27	Vietnam Academy of Science of Technology, Institute of Biotechnology VietNam
SARS-CoV-2/SH01/human/2020/CHN	MT121215	GenBank	EPI_ISL_414510	Complete	29945	High	0/0/0/2/NO	Homo sapiens	2020-02-02	China / Shanghai		2020-02-27	Fudan University
SARS-CoV-2/INMI1/human/2020/ITA	MT066156	GenBank		Complete	29867	High	1/0/0/2/NO	Homo sapiens	2020-01-30	Italy		2020-02-14	Laboratory of Virology, INMI Lazzaro Spallanzani IRCCS
SARS-CoV-2/NIAA05032020/human/2020/ITA	MT161607	GenBank		Partial	253	High	0/0/NA/NA/NA	Homo sapiens	2020-03-05	Italy		2020-03-09	Dipartimento di Medicina e Chirurgia, University of Insubria and Ospedale di Circolo e Fondazione Macchi
SARS-CoV-2/human/USA/CA-CDPH-UC11/2020	MT419839	GenBank	EPI_ISL_413931	Complete	29903	High	0/0/0/9/NO	Homo sapiens	2020-03-05	United States / California / San Francisco	California Department of Public Health	2020-03-10	Chiu Laboratory UCSF-Abbott Viral Diagnostics and Discovery Center University of California, San Francisco
SARS-CoV-2/human/USA/CA-CDPH-UC9/2020	MT419837	GenBank	EPI_ISL_413928	Complete	29903	High	0/0/0/9/NO	Homo sapiens	2020-03-05	United States / California / San Francisco	California Department of Public Health	2020-03-10	Chiu Laboratory UCSF-Abbott Viral Diagnostics and Discovery Center
SARS-CoV-2/human/USA/CA-CDPH-UC6/2020	MT419834	GenBank	EPI_ISL_413924	Complete	29903	Low	36/0/NA/NA/NA	Homo sapiens	2020-03-05	United States / California / San Francisco	California Department of Public Health	2020-03-10	Chiu Laboratory UCSF-Abbott Viral Diagnostics and Discovery Center University of California, San Francisco
SARS-CoV-2/human/USA/CA-CDPH-UC5/2020	MT419833	GenBank	EPI_ISL_413922	Complete	29903	Low	694/0/NA/NA/NA	Homo sapiens	2020-03-05	United States / California / San Francisco	California Department of Public Health	2020-03-10	Chiu Laboratory UCSF-Abbott Viral Diagnostics and Discovery Center University of California, San Francisco
SARS-CoV-2/human/USA/CA-CDPH-UC7/2020	MT419835	GenBank	EPI_ISL_413925	Complete	29903	High	0/0/0/8/NO	Homo sapiens	2020-03-05	United States / California / San Francisco	California Department of Public Health	2020-03-10	Chiu Laboratory UCSF-Abbott Viral Diagnostics and Discovery Center University of California, San Francisco
SARS-CoV-2/human/USA/CA-CDPH-UC8/2020	MT419836	GenBank	EPI_ISL_413926	Complete	29903	Low	756/0/NA/NA/NA	Homo sapiens	2020-03-05	United States / California / San Francisco	California Department of Public Health	2020-03-10	Chiu Laboratory UCSF-Abbott Viral Diagnostics and Discovery Center University of California, San Francisco
SARS-CoV-2/255194/human/2020/IRN	MT186677	GenBank	EPI_ISL_413904	Partial	363	High	0/0/NA/NA/NA	Homo sapiens	2020-02-09	Iran / Qom	Iran National Influenza Center	2020-03-09	Iran National Influenza Center
SARS-CoV-2/1319/human/2020/IRN	MT186679	GenBank	EPI_ISL_413955	Partial	363	High	0/0/NA/NA/NA	Homo sapiens	2020-03-05	Iran / Tehran	Iran National Influenza Center	2020-03-10	Iran National Influenza Center
SARS-CoV-2/1337/human/2020/IRN	MT186676	GenBank	EPI_ISL_413949	Partial	363	High	0/0/NA/NA/NA	Homo sapiens	2020-03-03	Iran / Tehran	Iran National Influenza Center	2020-03-10	Iran National Influenza Center
SARS-CoV-2/25Aq/human/2020/IRN	MT186678	GenBank	EPI_ISL_413905	Partial	363	High	0/0/NA/NA/NA	Homo sapiens	2020-02-22	Iran / Tehran	Iran National Influenza Center	2020-03-09	Iran National Influenza Center
hCoV-19/Switzerland/GE3895/2020	EPI_ISL_413997	GISAID		Complete	29890	High	0/0/0/8/28881~28883(3-3-1.00,SNP:28881; SNP:28882; SNP:28883)	Homo sapiens	2020-02-26	Switzerland / Geneva	Laboratoire de Virologie, HUG	2020-03-10	Swiss National Reference Centre for Influenza
hCoV-19/Switzerland/AG0361/2020	EPI_ISL_413999	GISAID		Complete	29887	High	0/0/0/6/NO	Homo sapiens	2020-02-27	Switzerland / Argovie	Laboratoire de Virologie, HUG	2020-03-10	Swiss National Reference Centre for Influenza
hCoV-19/Switzerland/VD5615/2020	EPI_ISL_414023	GISAID		Complete	29891	High	0/0/0/8/28881~28883(3-3-1.00,SNP:28881; SNP:28882; SNP:28883)	Homo sapiens	2020-03-01	Switzerland / Vaud	Laboratoire de Virologie, HUG	2020-03-10	Swiss National Reference Centre for Influenza
hCoV-19/Switzerland/GE9586/2020	EPI_ISL_414022	GISAID		Complete	29870	High	0/0/0/8/28881~28883(3-3-1.00,SNP:28881; SNP:28882; SNP:28883)	Homo sapiens	2020-02-27	Switzerland / Geneva	Laboratoire de Virologie, HUG	2020-03-10	Swiss National Reference Centre for Influenza
hCoV-19/Switzerland/BL0902/2020	EPI_ISL_414021	GISAID		Complete	29890	High	0/0/0/8/28881~28883(3-3-1.00,SNP:28881; SNP:28882; SNP:28883)	Homo sapiens	2020-02-27	Switzerland / Basel	Laboratoire de Virologie, HUG	2020-03-10	Swiss National Reference Centre for Influenza
hCoV-19/Switzerland/GE5373/2020	EPI_ISL_414020	GISAID		Complete	29865	High	0/0/0/5/NO	Homo sapiens	2020-02-27	Switzerland / Geneva	Laboratoire de Virologie, HUG	2020-03-10	Swiss National Reference Centre for Influenza
hCoV-19/Switzerland/GE3121/2020	EPI_ISL_414019	GISAID		Complete	29871	High	0/0/0/5/NO	Homo sapiens	2020-02-27	Switzerland / Geneva	Laboratoire de Virologie, HUG	2020-03-10	Swiss National Reference Centre for Influenza
hCoV-19/England/200940527/2020	EPI_ISL_414005	GISAID		Complete	29903	High	1/1/0/6/NO	Homo sapiens	2020-02-25	United Kingdom / England	Respiratory Virus Unit, Microbiology Services Colindale, Public Health England	2020-03-10	Respiratory Virus Unit, Microbiology Services Colindale, Public Health England
hCoV-19/England/200990724/2020	EPI_ISL_414006	GISAID		Complete	29903	High	1/0/0/5/NO	Homo sapiens	2020-02-28	United Kingdom / England	Respiratory Virus Unit, Microbiology Services Colindale, Public Health England	2020-03-10	Respiratory Virus Unit, Microbiology Services Colindale, Public Health England
hCoV-19/England/200990725/2020	EPI_ISL_414007	GISAID		Complete	29903	High	1/0/0/5/NO	Homo sapiens	2020-02-28	United Kingdom / England	Respiratory Virus Unit, Microbiology Services Colindale, Public Health England	2020-03-10	Respiratory Virus Unit, Microbiology Services Colindale, Public Health England
hCoV-19/England/200960041/2020	EPI_ISL_414008	GISAID		Complete	29903	High	0/1/0/7/NO	Homo sapiens	2020-02-27	United Kingdom / England	Respiratory Virus Unit, Microbiology Services Colindale, Public Health England	2020-03-10	Respiratory Virus Unit, Microbiology Services Colindale, Public Health England
hCoV-19/England/200960515/2020	EPI_ISL_414009	GISAID		Complete	29903	High	1/0/0/3/NO	Homo sapiens	2020-02-25	United Kingdom / England	Respiratory Virus Unit, Microbiology Services Colindale, Public Health England	2020-03-10	Respiratory Virus Unit, Microbiology Services Colindale, Public Health England
hCoV-19/Brazil/SPBR-04/2020	EPI_ISL_414017	GISAID		Complete	29799	Low	628/6/NA/NA/NA	Homo sapiens	2020-03-04	Brazil / Sao Paulo / Sao Paulo	Hospital São Joaquim Beneficencia Portuguesa	2020-03-10	Instituto Adolfo Lutz, Interdiciplinary Procedures Center, Strategic Laboratory
hCoV-19/England/200981386/2020	EPI_ISL_414010	GISAID		Complete	29903	Low	54/7/NA/NA/NA	Homo sapiens	2020-02-26	United Kingdom / England	Respiratory Virus Unit, Microbiology Services Colindale, Public Health England	2020-03-10	Respiratory Virus Unit, Microbiology Services Colindale, Public Health England
hCoV-19/England/200990006/2020	EPI_ISL_414011	GISAID		Complete	29903	High	1/0/0/4/NO	Homo sapiens	2020-02-26	United Kingdom / England	Respiratory Virus Unit, Microbiology Services Colindale, Public Health England	2020-03-10	Respiratory Virus Unit, Microbiology Services Colindale, Public Health England
hCoV-19/Brazil/SPBR-06/2020	EPI_ISL_414015	GISAID		Complete	29853	Low	359/10/NA/NA/NA	Homo sapiens	2020-02-29	Brazil / Sao Paulo / Sao Paulo	Hospital São Joaquim Beneficencia Portuguesa	2020-03-10	Instituto Adolfo Lutz, Interdiciplinary Procedures Center, Strategic Laboratory
hCoV-19/England/200990723/2020	EPI_ISL_414012	GISAID		Complete	29903	High	0/0/0/8/28881~28883(3-3-1.00,SNP:28881; SNP:28882; SNP:28883)	Homo sapiens	2020-02-27	United Kingdom / England	Respiratory Virus Unit, Microbiology Services Colindale, Public Health England	2020-03-10	Respiratory Virus Unit, Microbiology Services Colindale, Public Health England
hCoV-19/England/201000003/2020	EPI_ISL_414013	GISAID		Complete	29903	Low	79/0/NA/NA/NA	Homo sapiens	2020-03-01	United Kingdom / England	Respiratory Virus Unit, Microbiology Services Colindale, Public Health England	2020-03-10	Respiratory Virus Unit, Microbiology Services Colindale, Public Health England
hCoV-19/Brazil/SPBR-03/2020	EPI_ISL_414014	GISAID		Complete	29676	Low	37/1/NA/NA/NA	Homo sapiens	2020-03-02	Brazil / Sao Paulo / Sao Paulo	Hospital Israelita Albert Einstein	2020-03-10	Instituto Adolfo Lutz, Interdiciplinary Procedures Center, Strategic Laboratory
hCoV-19/Brazil/SPBR-05/2020	EPI_ISL_414016	GISAID		Complete	29833	Low	23/0/NA/NA/NA	Homo sapiens	2020-02-29	Brazil / Sao Paulo / Sao Paulo	Hospital São Joaquim Beneficencia Portuguesa	2020-03-10	Instituto Adolfo Lutz, Interdiciplinary Procedures Center, Strategic Laboratory
hCoV-19/Switzerland/TI9486/2020	EPI_ISL_413996	GISAID		Complete	29872	High	0/0/0/5/NO	Homo sapiens	2020-02-24	Switzerland / Tessin	Laboratoire de Virologie, HUG	2020-03-10	Swiss National Reference Centre for Influenza
hCoV-19/Scotland/CVR03/2020	EPI_ISL_414025	GISAID		Complete	29903	Low	362/0/NA/NA/NA	Homo sapiens	2020-03-01	United Kingdom / Scotland	West of Scotland Specialist Virology Centre, NHSGGC	2020-03-10	MRC-University of Glasgow Centre for Virus Research
hCoV-19/Scotland/CVR02/2020	EPI_ISL_414024	GISAID		Complete	29903	Low	557/0/NA/NA/NA	Homo sapiens	2020-03-02	United Kingdom / Scotland	West of Scotland Specialist Virology Centre, NHSGGC	2020-03-10	MRC-University of Glasgow Centre for Virus Research
hCoV-19/Scotland/CVR05/2020	EPI_ISL_414027	GISAID		Complete	29903	High	0/0/0/5/NO	Homo sapiens	2020-03-04	United Kingdom / Scotland	West of Scotland Specialist Virology Centre, NHSGGC	2020-03-10	MRC-University of Glasgow Centre for Virus Research
hCoV-19/Scotland/CVR04/2020	EPI_ISL_414026	GISAID		Complete	29903	Low	558/0/NA/NA/NA	Homo sapiens	2020-03-04	United Kingdom / Scotland	West of Scotland Specialist Virology Centre, NHSGGC	2020-03-10	MRC-University of Glasgow Centre for Virus Research
hCoV-19/Guangdong/FS-S42-P0046/2020	NMDC60013036-01	NMDC	EPI_ISL_413869	Complete	29903	Low	837/0/NA/NA/NA	Homo sapiens	2020-02-28	China / Guangdong	Guangdong Provincial Institution of Public Health, Guangdong Provinical Center for Disease Control and Prevention	2020-03-09	Guangdong Provincial Institution of Public Health
hCoV-19/Guangdong/FS-S48-P0047/2020	NMDC60013037-01	NMDC	EPI_ISL_413870	Complete	29903	Low	1698/0/NA/NA/NA	Homo sapiens	2020-02-28	China / Guangdong	Guangdong Provincial Institution of Public Health, Guangdong Provinical Center for Disease Control and Prevention	2020-03-09	Guangdong Provincial Institution of Public Health
hCoV-19/Guangdong/GZ-S6-P0050/2020	NMDC60013040-01	NMDC	EPI_ISL_413873	Partial	29903	Low	1921/0/NA/NA/NA	Homo sapiens	2020-02-28	China / Guangdong	Guangdong Provincial Institution of Public Health, Guangdong Provinical Center for Disease Control and Prevention	2020-03-09	Guangdong Provincial Institution of Public Health
hCoV-19/Guangdong/2020XN4373-P0039/2020	NMDC60013018-01	NMDC	EPI_ISL_413851	Complete	29903	Low	147/1/NA/NA/NA	Homo sapiens	2020-01-30	China / Guangdong	Guangdong Provincial Institution of Public Health, Guangdong Provinical Center for Disease Control and Prevention	2020-03-09	Guangdong Provincial Institution of Public Health
hCoV-19/Guangdong/GDSZ202015-P0019/2020	NMDC60013034-01	NMDC	EPI_ISL_413867	Complete	29903	Low	88/2/NA/NA/NA	Homo sapiens	2020-02-05	China / Guangdong	Guangdong Provincial Institution of Public Health, Guangdong Provinical Center for Disease Control and Prevention	2020-03-09	Guangdong Provincial Institution of Public Health
hCoV-19/Guangdong/GD2020087-P0008/2020	NMDC60013030-01	NMDC	EPI_ISL_413863	Complete	29903	High	0/0/0/2/NO	Homo sapiens	2020-02-01	China / Guangdong	Guangdong Provincial Institution of Public Health, Guangdong Provinical Center for Disease Control and Prevention	2020-03-09	Guangdong Provincial Institution of Public Health
hCoV-19/Guangdong/GD2020246-P0028/2020	NMDC60013031-01	NMDC	EPI_ISL_413864	Complete	29903	High	0/0/0/2/NO	Homo sapiens	2020-02-09	China / Guangdong	Guangdong Provincial Institution of Public Health, Guangdong Provinical Center for Disease Control and Prevention	2020-03-09	Guangdong Provincial Institution of Public Health
hCoV-19/Guangdong/GD2020086-P0021/2020	NMDC60013029-01	NMDC	EPI_ISL_413862	Complete	29903	Low	17/0/NA/NA/NA	Homo sapiens	2020-02-01	China / Guangdong	Guangdong Provincial Institution of Public Health, Guangdong Provinical Center for Disease Control and Prevention	2020-03-09	Guangdong Provincial Institution of Public Health
hCoV-19/Guangdong/GD2020080-P0010/2020	NMDC60013028-01	NMDC	EPI_ISL_413861	Complete	29903	High	0/0/0/2/NO	Homo sapiens	2020-02-01	China / Guangdong	Guangdong Provincial Institution of Public Health, Guangdong Provinical Center for Disease Control and Prevention	2020-03-09	Guangdong Provincial Institution of Public Health
hCoV-19/Guangdong/2020XN4273-P0036/2020	NMDC60013027-01	NMDC	EPI_ISL_413860	Complete	29903	High	6/0/0/4/NO	Homo sapiens	2020-01-30	China / Guangdong	Guangdong Provincial Institution of Public Health, Guangdong Provinical Center for Disease Control and Prevention	2020-03-09	Guangdong Provincial Institution of Public Health
hCoV-19/Guangdong/2020XN4276-P0037/2020	NMDC60013026-01	NMDC	EPI_ISL_413859	Complete	29903	Low	1044/0/NA/NA/NA	Homo sapiens	2020-01-31	China / Guangdong	Guangdong Provincial Institution of Public Health, Guangdong Provinical Center for Disease Control and Prevention	2020-03-09	Guangdong Provincial Institution of Public Health
hCoV-19/Guangdong/2020XN4459-P0041/2020	NMDC60013025-01	NMDC	EPI_ISL_413858	Complete	29903	High	2/0/0/2/NO	Homo sapiens	2020-01-30	China / Guangdong	Guangdong Provincial Institution of Public Health, Guangdong Provinical Center for Disease Control and Prevention	2020-03-09	Guangdong Provincial Institution of Public Health
hCoV-19/Guangdong/2020XN4448-P0002/2020	NMDC60013024-01	NMDC	EPI_ISL_413857	Complete	29903	High	0/0/0/5/NO	Homo sapiens	2020-01-31	China / Guangdong	Guangdong Provincial Institution of Public Health, Guangdong Provinical Center for Disease Control and Prevention	2020-03-09	Guangdong Provincial Institution of Public Health
hCoV-19/Guangdong/GD2020233-P0027/2020	NMDC60013023-01	NMDC	EPI_ISL_413856	Complete	29903	Low	75/0/NA/NA/NA	Homo sapiens	2020-02-07	China / Guangdong	Guangdong Provincial Institution of Public Health, Guangdong Provinical Center for Disease Control and Prevention	2020-03-09	Guangdong Provincial Institution of Public Health
hCoV-19/Guangdong/DG-S9-P0045/2020	NMDC60013035-01	NMDC	EPI_ISL_413868	Partial	29903	Low	2479/0/NA/NA/NA	Homo sapiens	2020-02-28	China / Guangdong	Guangdong Provincial Institution of Public Health, Guangdong Provinical Center for Disease Control and Prevention	2020-03-09	Guangdong Provincial Institution of Public Health
hCoV-19/Guangdong/GD2020234-P0023/2020	NMDC60013022-01	NMDC	EPI_ISL_413855	Complete	29903	Low	132/2/NA/NA/NA	Homo sapiens	2020-02-07	China / Guangdong	Guangdong Provincial Institution of Public Health, Guangdong Provinical Center for Disease Control and Prevention	2020-03-09	Guangdong Provincial Institution of Public Health
hCoV-19/Guangdong/2020XN4475-P0042/2020	NMDC60013021-01	NMDC	EPI_ISL_413854	Complete	29903	High	0/0/0/3/NO	Homo sapiens	2020-01-30	China / Guangdong	Guangdong Provincial Institution of Public Health, Guangdong Provinical Center for Disease Control and Prevention	2020-03-09	Guangdong Provincial Institution of Public Health
hCoV-19/Guangdong/2020XN4243-P0035/2020	NMDC60013020-01	NMDC	EPI_ISL_413853	Complete	29903	High	0/0/0/4/NO	Homo sapiens	2020-01-30	China / Guangdong	Guangdong Provincial Institution of Public Health, Guangdong Provinical Center for Disease Control and Prevention	2020-03-09	Guangdong Provincial Institution of Public Health
hCoV-19/Guangdong/GDFS2020054-P0005/2020	NMDC60013017-01	NMDC	EPI_ISL_413850	Complete	29903	Low	1359/3/NA/NA/NA	Homo sapiens	2020-02-10	China / Guangdong	Guangdong Provincial Institution of Public Health, Guangdong Provinical Center for Disease Control and Prevention	2020-03-09	Guangdong Provincial Institution of Public Health
hCoV-19/Guangdong/GDSZ202008-P0020/2020	NMDC60013033-01	NMDC	EPI_ISL_413866	Complete	29903	Low	296/1/NA/NA/NA	Homo sapiens	2020-02-05	China / Guangdong	Guangdong Provincial Institution of Public Health, Guangdong Provinical Center for Disease Control and Prevention	2020-03-09	Guangdong Provincial Institution of Public Health
hCoV-19/Guangdong/2020XN4433-P0040/2020	NMDC60013019-01	NMDC	EPI_ISL_413852	Complete	29903	Low	56/2/NA/NA/NA	Homo sapiens	2020-01-30	China / Guangdong	Guangdong Provincial Institution of Public Health, Guangdong Provinical Center for Disease Control and Prevention	2020-03-09	Guangdong Provincial Institution of Public Health
hCoV-19/Guangdong/2020XN4291-P0038/2020	NMDC60013056-01	NMDC	EPI_ISL_413889	Complete	29903	Low	811/0/NA/NA/NA	Homo sapiens	2020-01-30	China / Guangdong	Guangdong Provincial Institution of Public Health, Guangdong Provinical Center for Disease Control and Prevention	2020-03-09	Guangdong Provincial Institution of Public Health
hCoV-19/Guangdong/2020XN4239-P0034/2020	NMDC60013055-01	NMDC	EPI_ISL_413888	Complete	29903	Low	543/0/NA/NA/NA	Homo sapiens	2020-01-30	China / Guangdong	Guangdong Provincial Institution of Public Health, Guangdong Provinical Center for Disease Control and Prevention	2020-03-09	Guangdong Provincial Institution of Public Health
hCoV-19/Guangdong/GD2020115-P0009/2020	NMDC60013051-01	NMDC	EPI_ISL_413884	Complete	29903	Low	273/0/NA/NA/NA	Homo sapiens	2020-02-01	China / Guangdong	Guangdong Provincial Institution of Public Health, Guangdong Provinical Center for Disease Control and Prevention	2020-03-09	Guangdong Provincial Institution of Public Health
hCoV-19/Guangdong/GD2020134-P0031/2020	NMDC60013050-01	NMDC	EPI_ISL_413883	Complete	29903	Low	2445/0/NA/NA/NA	Homo sapiens	2020-02-02	China / Guangdong	Guangdong Provincial Institution of Public Health, Guangdong Provinical Center for Disease Control and Prevention	2020-03-09	Guangdong Provincial Institution of Public Health
hCoV-19/Guangdong/GD2020139-P0007/2020	NMDC60013049-01	NMDC	EPI_ISL_413882	Complete	29903	Low	555/0/NA/NA/NA	Homo sapiens	2020-02-02	China / Guangdong	Guangdong Provincial Institution of Public Health, Guangdong Provinical Center for Disease Control and Prevention	2020-03-09	Guangdong Provincial Institution of Public Health
hCoV-19/Guangdong/GDFS2020127-P0026/2020	NMDC60013041-01	NMDC	EPI_ISL_413874	Complete	29903	Low	1074/0/NA/NA/NA	Homo sapiens	2020-02-12	China / Guangdong	Guangdong Provincial Institution of Public Health, Guangdong Provinical Center for Disease Control and Prevention	2020-03-09	Guangdong Provincial Institution of Public Health
hCoV-19/Guangdong/SZ-N59-P0049/2020	NMDC60013039-01	NMDC	EPI_ISL_413872	Complete	29903	Low	1105/0/NA/NA/NA	Homo sapiens	2020-02-28	China / Guangdong	Guangdong Provincial Institution of Public Health, Guangdong Provinical Center for Disease Control and Prevention	2020-03-09	Guangdong Provincial Institution of Public Health
hCoV-19/Guangdong/MM-S1-P0048/2020	NMDC60013038-01	NMDC	EPI_ISL_413871	Partial	29903	Low	2705/0/NA/NA/NA	Homo sapiens	2020-02-28	China / Guangdong	Guangdong Provincial Institution of Public Health, Guangdong Provinical Center for Disease Control and Prevention	2020-03-09	Guangdong Provincial Institution of Public Health
hCoV-19/Guangdong/GDFS2020052-P0025/2020	NMDC60013042-01	NMDC	EPI_ISL_413875	Complete	29903	Low	279/0/NA/NA/NA	Homo sapiens	2020-02-10	China / Guangdong	Guangdong Provincial Institution of Public Health, Guangdong Provinical Center for Disease Control and Prevention	2020-03-09	Guangdong Provincial Institution of Public Health
SARS-CoV-2/mehr1/human/2020/IRN	MT163712	GenBank	EPI_ISL_414516	Partial	87	High	0/0/NA/NA/NA	Homo sapiens	2020-02-29	Iran		2020-03-09	Molecular Pathology, Mehr Pathobiology Lab
SARS-CoV-2/341/human/2020/IND	MT163714	GenBank	EPI_ISL_414515	Partial	399	High	0/0/NA/NA/NA	Homo sapiens	2020-02-29	India		2020-03-04	Biotechnology, National Centre for Disease Control
SARS-CoV-2/341/human/2020/IND	MT163715	GenBank		Partial	264	High	0/0/NA/NA/NA	Homo sapiens	2020-02-29	India		2020-03-04	Biotechnology, National Centre for Disease Control
SARS-CoV-2/MHKN-2/human/2020/IRN	MT163737	GenBank	EPI_ISL_414513	Partial	322	High	0/0/NA/NA/NA	Homo sapiens	2020-02-29	Iran		2020-03-05	Gastrointestinal and Liver Diseases Research Center, Iran University of Medical Sciences
SARS-CoV-2/MHKN-4/human/2020/IRN	MT163738	GenBank	EPI_ISL_414514	Partial	322	High	0/0/NA/NA/NA	Homo sapiens	2020-02-29	Iran		2020-03-05	Gastrointestinal and Liver Diseases Research Center, Iran University of Medical Sciences
TKYE6182_2020	LC529905	GenBank	EPI_ISL_414511	Complete	29903	High	0/0/0/3/NO	Homo sapiens	2020-01	Japan		2020-03-04	Tokyo Metropolitan Institute of Public Health, Department of Microbiology
2019-nCoV/USA-CruiseA-19/2020	MT184907	GenBank	EPI_ISL_414479	Complete	29882	High	0/0/0/0/NO	Homo sapiens	2020-02-18	United States		2020-03-12	Division of Viral Diseases, Centers for Disease Control and Prevention, 1600 Clifton Rd NE, Atlanta, GA 30033, USA
2019-nCoV/USA-CruiseA-21/2020	MT184908	GenBank	EPI_ISL_414480	Complete	29880	High	0/2/0/5/NO	Homo sapiens	2020-02-21	United States		2020-03-12	Division of Viral Diseases, Centers for Disease Control and Prevention, 1600 Clifton Rd NE, Atlanta, GA 30033, USA
2019-nCoV/USA-CruiseA-22/2020	MT184909	GenBank	EPI_ISL_414481	Complete	29882	High	0/0/0/0/NO	Homo sapiens	2020-02-21	United States		2020-03-12	Division of Viral Diseases, Centers for Disease Control and Prevention, 1600 Clifton Rd NE, Atlanta, GA 30033, USA
2019-nCoV/USA-CruiseA-23/2020	MT184910	GenBank	EPI_ISL_414482	Complete	29882	High	0/1/0/7/NO	Homo sapiens	2020-02-18	United States		2020-03-12	Division of Viral Diseases, Centers for Disease Control and Prevention, 1600 Clifton Rd NE, Atlanta, GA 30033, USA
2019-nCoV/USA-CruiseA-24/2020	MT184911	GenBank	EPI_ISL_414483	Complete	29882	High	0/6/0/10/NO	Homo sapiens	2020-02-17	United States		2020-03-12	Division of Viral Diseases, Centers for Disease Control and Prevention, 1600 Clifton Rd NE, Atlanta, GA 30033, USA
2019-nCoV/USA-CruiseA-25/2020	MT184912	GenBank	EPI_ISL_414484	Complete	29882	High	0/0/0/1/NO	Homo sapiens	2020-02-17	United States		2020-03-12	Division of Viral Diseases, Centers for Disease Control and Prevention, 1600 Clifton Rd NE, Atlanta, GA 30033, USA
2019-nCoV/USA-CruiseA-26/2020	MT184913	GenBank	EPI_ISL_414485	Complete	29882	High	0/4/0/6/NO	Homo sapiens	2020-02-24	United States		2020-03-12	Division of Viral Diseases, Centers for Disease Control and Prevention, 1600 Clifton Rd NE, Atlanta, GA 30033, USA
hCoV-19/England/200641094/2020	EPI_ISL_414040	GISAID		Complete	29900	High	0/2/1/3/NO	Homo sapiens	2020-02-05	United Kingdom / England	Respiratory Virus Unit, Microbiology Services Colindale, Public Health England	2020-03-11	Respiratory Virus Unit, Microbiology Services Colindale, Public Health England
hCoV-19/England/200690245/2020	EPI_ISL_414041	GISAID		Complete	29900	High	0/1/1/2/NO	Homo sapiens	2020-02-08	United Kingdom / England	Respiratory Virus Unit, Microbiology Services Colindale, Public Health England	2020-03-11	Respiratory Virus Unit, Microbiology Services Colindale, Public Health England
hCoV-19/England/200690300/2020	EPI_ISL_414042	GISAID		Complete	29900	High	0/1/1/2/NO	Homo sapiens	2020-02-08	United Kingdom / England	Respiratory Virus Unit, Microbiology Services Colindale, Public Health England	2020-03-11	Respiratory Virus Unit, Microbiology Services Colindale, Public Health England
hCoV-19/England/200690306/2020	EPI_ISL_414043	GISAID		Complete	29900	High	0/1/1/2/NO	Homo sapiens	2020-02-07	United Kingdom / England	Respiratory Virus Unit, Microbiology Services Colindale, Public Health England	2020-03-11	Respiratory Virus Unit, Microbiology Services Colindale, Public Health England
hCoV-19/England/200690756/2020	EPI_ISL_414044	GISAID		Complete	29900	High	0/2/1/3/NO	Homo sapiens	2020-02-08	United Kingdom / England	Respiratory Virus Unit, Microbiology Services Colindale, Public Health England	2020-03-11	Respiratory Virus Unit, Microbiology Services Colindale, Public Health England
hCoV-19/Iran/Qom257540/2020	EPI_ISL_414373	GISAID		Partial	402	High	0/0/NA/NA/NA	Homo sapiens	2020-02-16	Iran / Qom	Iran National Influenza Center	2020-03-11	Iran National Influenza Center
hCoV-19/Iran/Qom257524/2020	EPI_ISL_414372	GISAID		Partial	402	High	0/0/NA/NA/NA	Homo sapiens	2020-02-17	Iran / Qom	Iran National Influenza Center	2020-03-11	Iran National Influenza Center
hCoV-19/Iran/Qom257526/2020	EPI_ISL_414374	GISAID		Partial	400	High	0/0/NA/NA/NA	Homo sapiens	2020-02-17	Iran / Qom	Iran National Influenza Center	2020-03-11	Iran National Influenza Center
hCoV-19/Indonesia/NIHRD651/2020	EPI_ISL_414375	GISAID		Partial	387	High	0/0/NA/NA/NA	Homo sapiens	2020-03-01	Indonesia / Depok	National Institute of Health Research and Development	2020-03-12	National Institute of Health Research and Development
hCoV-19/Iran/Qom257039/2020	EPI_ISL_414371	GISAID		Partial	402	High	0/0/NA/NA/NA	Homo sapiens	2020-02-16	Iran / Qom	Iran National Influenza Center	2020-03-11	Iran National Influenza Center
hCoV-19/Singapore/12/2020	EPI_ISL_414378	GISAID		Complete	29463	High	0/0/1/5/NO	Homo sapiens	2020-02-17	Singapore	National Centre for Infectious Diseases	2020-03-12	Programme in Emerging Infectious Diseases, Duke-NUS Medical School
hCoV-19/Singapore/13/2020	EPI_ISL_414379	GISAID		Complete	29462	High	0/0/1/4/NO	Homo sapiens	2020-02-18	Singapore	National Centre for Infectious Diseases	2020-03-12	Programme in Emerging Infectious Diseases, Duke-NUS Medical School
hCoV-19/Singapore/14/2020	EPI_ISL_414380	GISAID		Complete	29463	High	0/0/1/2/NO	Homo sapiens	2020-02-13	Singapore	National Centre for Infectious Diseases	2020-03-12	Programme in Emerging Infectious Diseases, Duke-NUS Medical School
hCoV-19/Netherlands/ZuidHolland_11/2020	EPI_ISL_414469	GISAID		Complete	29786	Low	206/0/NA/NA/NA	Homo sapiens	2020-03-04	Netherlands / Zuid Holland	Dutch COVID-19 response team	2020-03-12	Erasmus Medical Center
hCoV-19/Netherlands/ZuidHolland_14/2020	EPI_ISL_414471	GISAID		Complete	29775	Low	201/0/NA/NA/NA	Homo sapiens	2020-03-05	Netherlands / Zuid Holland	Dutch COVID-19 response team	2020-03-12	Erasmus Medical Center
hCoV-19/Netherlands/ZuidHolland_13/2020	EPI_ISL_414470	GISAID		Complete	29786	High	0/0/0/8/28881~28883(3-3-1.00,SNP:28881; SNP:28882; SNP:28883)	Homo sapiens	2020-03-06	Netherlands / Zuid Holland	Dutch COVID-19 response team	2020-03-12	Erasmus Medical Center
hCoV-19/Netherlands/ZuidHolland_6/2020	EPI_ISL_414466	GISAID		Complete	29786	Low	781/0/NA/NA/NA	Homo sapiens	2020-03-04	Netherlands / Zuid Holland	Dutch COVID-19 response team	2020-03-12	Erasmus Medical Center
hCoV-19/Netherlands/ZuidHolland_7/2020	EPI_ISL_414467	GISAID		Complete	29780	High	0/0/2/4/NO	Homo sapiens	2020-03-05	Netherlands / Zuid Holland	Dutch COVID-19 response team	2020-03-12	Erasmus Medical Center
hCoV-19/Netherlands/ZuidHolland_8/2020	EPI_ISL_414468	GISAID		Complete	29786	High	0/0/0/5/NO	Homo sapiens	2020-03-06	Netherlands / Zuid Holland	Dutch COVID-19 response team	2020-03-12	Erasmus Medical Center
hCoV-19/Netherlands/ZuidHolland_5/2020	EPI_ISL_414465	GISAID		Complete	29786	Low	416/0/NA/NA/NA	Homo sapiens	2020-03-04	Netherlands / Zuid Holland	Dutch COVID-19 response team	2020-03-12	Erasmus Medical Center
hCoV-19/Netherlands/Utrecht_14/2020	EPI_ISL_414464	GISAID		Complete	29786	Low	201/0/NA/NA/NA	Homo sapiens	2020-03-04	Netherlands / Utrecht	Dutch COVID-19 response team	2020-03-12	Erasmus Medical Center
hCoV-19/Netherlands/Utrecht_13/2020	EPI_ISL_414463	GISAID		Complete	29786	Low	201/0/NA/NA/NA	Homo sapiens	2020-03-04	Netherlands / Utrecht	Dutch COVID-19 response team	2020-03-12	Erasmus Medical Center
hCoV-19/Netherlands/Utrecht_6/2020	EPI_ISL_414461	GISAID		Complete	29786	Low	203/0/NA/NA/NA	Homo sapiens	2020-03-04	Netherlands / Utrecht	Dutch COVID-19 response team	2020-03-12	Erasmus Medical Center
hCoV-19/Netherlands/Utrecht_12/2020	EPI_ISL_414462	GISAID		Complete	29783	Low	201/0/NA/NA/NA	Homo sapiens	2020-03-04	Netherlands / Utrecht	Dutch COVID-19 response team	2020-03-12	Erasmus Medical Center
hCoV-19/Netherlands/Overijssel_2/2020	EPI_ISL_414460	GISAID		Complete	29786	Low	201/0/NA/NA/NA	Homo sapiens	2020-03-03	Netherlands / Overijssel	Dutch COVID-19 response team	2020-03-12	Erasmus Medical Center
hCoV-19/Netherlands/NoordBrabant_19/2020	EPI_ISL_414459	GISAID		Complete	29783	Low	1373/0/NA/NA/NA	Homo sapiens	2020-03-06	Netherlands / Noord Brabant	Dutch COVID-19 response team	2020-03-12	Erasmus Medical Center
hCoV-19/Netherlands/NoordBrabant_16/2020	EPI_ISL_414456	GISAID		Complete	29786	Low	201/0/NA/NA/NA	Homo sapiens	2020-03-04	Netherlands / Noord Brabant	Dutch COVID-19 response team	2020-03-12	Erasmus Medical Center
hCoV-19/Netherlands/NoordBrabant_18/2020	EPI_ISL_414458	GISAID		Complete	29783	Low	201/0/NA/NA/NA	Homo sapiens	2020-03-05	Netherlands / Noord Brabant	Dutch COVID-19 response team	2020-03-12	Erasmus Medical Center
hCoV-19/Netherlands/NoordBrabant_17/2020	EPI_ISL_414457	GISAID		Complete	29786	High	0/0/0/6/NO	Homo sapiens	2020-03-06	Netherlands / Noord Brabant	Dutch COVID-19 response team	2020-03-12	Erasmus Medical Center
hCoV-19/Netherlands/NoordBrabant_13/2020	EPI_ISL_414453	GISAID		Complete	29786	Low	422/0/NA/NA/NA	Homo sapiens	2020-03-06	Netherlands / Noord Brabant	Dutch COVID-19 response team	2020-03-12	Erasmus Medical Center
hCoV-19/Netherlands/NoordBrabant_15/2020	EPI_ISL_414455	GISAID		Complete	29786	Low	392/0/NA/NA/NA	Homo sapiens	2020-03-06	Netherlands / Noord Brabant	Dutch COVID-19 response team	2020-03-12	Erasmus Medical Center
hCoV-19/Netherlands/NoordBrabant_14/2020	EPI_ISL_414454	GISAID		Complete	29786	Low	201/0/NA/NA/NA	Homo sapiens	2020-03-05	Netherlands / Noord Brabant	Dutch COVID-19 response team	2020-03-12	Erasmus Medical Center
hCoV-19/Netherlands/NoordBrabant_4/2020	EPI_ISL_414450	GISAID		Complete	29786	Low	391/0/NA/NA/NA	Homo sapiens	2020-03-06	Netherlands / Noord Brabant	Dutch COVID-19 response team	2020-03-12	Erasmus Medical Center
hCoV-19/Netherlands/NoordBrabant_12/2020	EPI_ISL_414452	GISAID		Complete	29783	High	0/0/1/4/NO	Homo sapiens	2020-03-06	Netherlands / Noord Brabant	Dutch COVID-19 response team	2020-03-12	Erasmus Medical Center
hCoV-19/Netherlands/NoordBrabant_6/2020	EPI_ISL_414451	GISAID		Complete	29786	High	0/0/0/5/NO	Homo sapiens	2020-03-06	Netherlands / Noord Brabant	Dutch COVID-19 response team	2020-03-12	Erasmus Medical Center
hCoV-19/Netherlands/NoordBrabant_2/2020	EPI_ISL_414449	GISAID		Complete	29786	Low	201/0/NA/NA/NA	Homo sapiens	2020-03-03	Netherlands / Noord Brabant	Dutch COVID-19 response team	2020-03-12	Erasmus Medical Center
hCoV-19/Netherlands/Limburg_5/2020	EPI_ISL_414448	GISAID		Complete	29786	Low	201/0/NA/NA/NA	Homo sapiens	2020-03-04	Netherlands / Limburg	Dutch COVID-19 response team	2020-03-12	Erasmus Medical Center
hCoV-19/Netherlands/ZuidHolland_10/2020	EPI_ISL_414446	GISAID		Complete	29786	High	0/0/0/8/28881~28883(3-3-1.00,SNP:28881; SNP:28882; SNP:28883)	Homo sapiens	2020-03-03	Netherlands / Zuid Holland	Dutch COVID-19 response team	2020-03-12	Erasmus Medical Center
hCoV-19/Netherlands/ZuidHolland_1/2020	EPI_ISL_414444	GISAID		Complete	29786	Low	200/0/NA/NA/NA	Homo sapiens	2020-03-02	Netherlands / Zuid Holland	Dutch COVID-19 response team	2020-03-12	Erasmus Medical Center
hCoV-19/Netherlands/Utrecht_10/2020	EPI_ISL_414442	GISAID		Complete	29786	Low	86/0/NA/NA/NA	Homo sapiens	2020-03-03	Netherlands / Utrecht	Dutch COVID-19 response team	2020-03-12	Erasmus Medical Center
hCoV-19/Netherlands/ZuidHolland_9/2020	EPI_ISL_414445	GISAID		Complete	29786	High	0/0/0/9/NO	Homo sapiens	2020-03-03	Netherlands / Zuid Holland	Dutch COVID-19 response team	2020-03-12	Erasmus Medical Center
hCoV-19/Netherlands/Utrecht_11/2020	EPI_ISL_414443	GISAID		Complete	29786	High	0/0/0/4/NO	Homo sapiens	2020-03-03	Netherlands / Utrecht	Dutch COVID-19 response team	2020-03-12	Erasmus Medical Center
hCoV-19/Netherlands/Utrecht_8/2020	EPI_ISL_414441	GISAID		Complete	29786	Low	200/0/NA/NA/NA	Homo sapiens	2020-03-03	Netherlands / Utrecht	Dutch COVID-19 response team	2020-03-12	Erasmus Medical Center
hCoV-19/Netherlands/Utrecht_7/2020	EPI_ISL_414440	GISAID		Complete	29786	Low	200/0/NA/NA/NA	Homo sapiens	2020-03-03	Netherlands / Utrecht	Dutch COVID-19 response team	2020-03-12	Erasmus Medical Center
hCoV-19/Netherlands/Utrecht_5/2020	EPI_ISL_414439	GISAID		Complete	29786	High	0/0/0/8/28881~28883(3-3-1.00,SNP:28881; SNP:28882; SNP:28883)	Homo sapiens	2020-03-02	Netherlands / Utrecht	Dutch COVID-19 response team	2020-03-12	Erasmus Medical Center
hCoV-19/Netherlands/Utrecht_4/2020	EPI_ISL_414438	GISAID		Complete	29786	Low	200/0/NA/NA/NA	Homo sapiens	2020-03-03	Netherlands / Utrecht	Dutch COVID-19 response team	2020-03-12	Erasmus Medical Center
hCoV-19/Netherlands/Utrecht_3/2020	EPI_ISL_414437	GISAID		Complete	29786	Low	200/0/NA/NA/NA	Homo sapiens	2020-03-03	Netherlands / Utrecht	Dutch COVID-19 response team	2020-03-12	Erasmus Medical Center
hCoV-19/Netherlands/Utrecht_2/2020	EPI_ISL_414436	GISAID		Complete	29786	Low	200/0/NA/NA/NA	Homo sapiens	2020-03-03	Netherlands / Utrecht	Dutch COVID-19 response team	2020-03-12	Erasmus Medical Center
hCoV-19/Netherlands/Overijssel_1/2020	EPI_ISL_414434	GISAID		Complete	29786	Low	200/0/NA/NA/NA	Homo sapiens	2020-03-03	Netherlands / Overijssel	Dutch COVID-19 response team	2020-03-12	Erasmus Medical Center
hCoV-19/Netherlands/Utrecht_1/2020	EPI_ISL_414435	GISAID		Complete	29786	High	0/0/0/9/28881~28883(3-3-1.00,SNP:28881; SNP:28882; SNP:28883)	Homo sapiens	2020-03-03	Netherlands / Utrecht	Dutch COVID-19 response team	2020-03-12	Erasmus Medical Center
hCoV-19/Netherlands/NoordHolland_1/2020	EPI_ISL_414433	GISAID		Complete	29786	High	0/0/0/8/28881~28883(3-3-1.00,SNP:28881; SNP:28882; SNP:28883)	Homo sapiens	2020-03-03	Netherlands / Noord Holland	Dutch COVID-19 response team	2020-03-12	Erasmus Medical Center
hCoV-19/Netherlands/NoordBrabant_10/2020	EPI_ISL_414431	GISAID		Complete	29783	Low	576/0/NA/NA/NA	Homo sapiens	2020-03-02	Netherlands / Noord Brabant	Dutch COVID-19 response team	2020-03-12	Erasmus Medical Center
hCoV-19/Netherlands/NoordBrabant_11/2020	EPI_ISL_414432	GISAID		Complete	29783	Low	201/0/NA/NA/NA	Homo sapiens	2020-03-02	Netherlands / Noord Brabant	Dutch COVID-19 response team	2020-03-12	Erasmus Medical Center
hCoV-19/Netherlands/NoordBrabant_5/2020	EPI_ISL_414430	GISAID		Complete	29786	Low	200/0/NA/NA/NA	Homo sapiens	2020-03-05	Netherlands / Noord Brabant	Dutch COVID-19 response team	2020-03-12	Erasmus Medical Center
hCoV-19/Netherlands/Limburg_6/2020	EPI_ISL_414427	GISAID		Complete	29783	Low	1114/0/NA/NA/NA	Homo sapiens	2020-03-03	Netherlands / Limburg	Dutch COVID-19 response team	2020-03-12	Erasmus Medical Center
hCoV-19/Netherlands/NoordBrabant_3/2020	EPI_ISL_414429	GISAID		Complete	29786	High	0/0/0/9/28881~28883(3-3-1.00,SNP:28881; SNP:28882; SNP:28883)	Homo sapiens	2020-03-02	Netherlands / Noord Brabant	Dutch COVID-19 response team	2020-03-12	Erasmus Medical Center
hCoV-19/Netherlands/NoordBrabant_1/2020	EPI_ISL_414428	GISAID		Complete	29786	High	0/0/0/5/NO	Homo sapiens	2020-03-02	Netherlands / Noord Brabant	Dutch COVID-19 response team	2020-03-12	Erasmus Medical Center
hCoV-19/Netherlands/Limburg_4/2020	EPI_ISL_414426	GISAID		Complete	29786	Low	201/0/NA/NA/NA	Homo sapiens	2020-03-03	Netherlands / Limburg	Dutch COVID-19 response team	2020-03-12	Erasmus Medical Center
hCoV-19/Netherlands/Limburg_3/2020	EPI_ISL_414425	GISAID		Complete	29786	Low	201/0/NA/NA/NA	Homo sapiens	2020-03-03	Netherlands / Limburg	Dutch COVID-19 response team	2020-03-12	Erasmus Medical Center
hCoV-19/Netherlands/Limburg_2/2020	EPI_ISL_414424	GISAID		Complete	29786	Low	200/0/NA/NA/NA	Homo sapiens	2020-03-03	Netherlands / Limburg	Dutch COVID-19 response team	2020-03-12	Erasmus Medical Center
hCoV-19/Netherlands/Gelderland_1/2020	EPI_ISL_414423	GISAID		Complete	29786	High	0/0/0/8/28881~28883(3-3-1.00,SNP:28881; SNP:28882; SNP:28883)	Homo sapiens	2020-03-02	Netherlands / Gelderland	Dutch COVID-19 response team	2020-03-12	Erasmus Medical Center
hCoV-19/Australia/QLD09/2020	EPI_ISL_414414	GISAID		Complete	29864	High	0/0/0/6/NO	Homo sapiens	2020-02-29	Australia / Queensland / Gold Coast	Pathology Queensland	2020-03-12	Public Health Virology Laboratory
hCoV-19/Iran/12Bj/2020	EPI_ISL_414475	GISAID		Partial	402	High	0/0/NA/NA/NA	Homo sapiens	2020-03-01	Iran / Tehran	Iran National Influenza Center	2020-03-12	Iran National Influenza Center
SARS-CoV-2/human/USA/NY1-PV08001/2020	MT370904	GenBank	EPI_ISL_414476	Complete	29903	High	1/0/0/8/NO	Homo sapiens	2020-02-29	United States / New York	MSHS Clinical Microbiology Laboratories	2020-03-12	MSHS Pathogen Surveillance Program
hCoV-19/Czech Republic/951/2020	EPI_ISL_414477	GISAID		Complete	29622	Low	21/0/NA/NA/NA	Homo sapiens	2020-03-01	Czech Republic / Usti nad Labem	The National Institute of Public Health Center for Epidemiology and Microbiology	2020-03-12	State Veterinary Institute Prague
hCoV-19/USA/WA-UW18/2020	EPI_ISL_414366	GISAID		Complete	29897	High	0/0/0/5/NO	Homo sapiens	2020-03-05	United States / Washington	UW Virology Lab	2020-03-11	UW Virology Lab
hCoV-19/USA/WA-UW15/2020	EPI_ISL_414363	GISAID		Complete	29903	High	0/0/0/8/29861~29864(4-2-0.50,SNP:29861; SNP:29864)	Homo sapiens	2020-03-04	United States / Washington	UW Virology Lab	2020-03-11	UW Virology Lab
hCoV-19/USA/WA-UW21/2020	EPI_ISL_414369	GISAID		Complete	29890	High	1/0/0/11/77~86(10-6-0.60,SNP:77; SNP:78; SNP:80; SNP:82; SNP:84; SNP:86)	Homo sapiens	2020-03-05	United States / Washington	UW Virology Lab	2020-03-11	UW Virology Lab
hCoV-19/USA/WA-UW20/2020	EPI_ISL_414368	GISAID		Complete	29890	High	0/0/0/6/NO	Homo sapiens	2020-03-05	United States / Washington	UW Virology Lab	2020-03-11	UW Virology Lab
hCoV-19/USA/WA-UW19/2020	EPI_ISL_414367	GISAID		Complete	29745	High	0/0/1/9/260~262(3-3-1.00,SNP:260; SNP:261; Deletion:262-263)	Homo sapiens	2020-03-05	United States / Washington	UW Virology Lab	2020-03-11	UW Virology Lab
hCoV-19/USA/WA-UW17/2020	EPI_ISL_414365	GISAID		Partial	29632	Low	26/0/NA/NA/NA	Homo sapiens	2020-03-06	United States / Washington	UW Virology Lab	2020-03-11	UW Virology Lab
hCoV-19/USA/WA-UW16/2020	EPI_ISL_414364	GISAID		Partial	29572	Low	75/0/NA/NA/NA	Homo sapiens	2020-03-05	United States / Washington	UW Virology Lab	2020-03-11	UW Virology Lab
hCoV-19/Germany/NRW-04/2020	EPI_ISL_414499	GISAID		Complete	29903	High	0/1/0/4/NO	Homo sapiens	2020-02-26	Germany / North Rhine Westphalia / Heinsberg District	Center of Medical Microbiology, Virology, and Hospital Hygiene	2020-03-12	Center of Medical Microbiology, Virology, and Hospital Hygiene
hCoV-19/Germany/NRW-03/2020	EPI_ISL_414498	GISAID		Complete	29903	Low	292/0/NA/NA/NA	Homo sapiens	2020-02-26	Germany / North Rhine Westphalia / Heinsberg District	Center of Medical Microbiology, Virology, and Hospital Hygiene	2020-03-12	Center of Medical Microbiology, Virology, and Hospital Hygiene
hCoV-19/Germany/NRW-02.1/2020	EPI_ISL_414497	GISAID		Complete	29903	High	3/0/0/2/NO	Homo sapiens	2020-02-25	Germany / North Rhine Westphalia / Heinsberg District	Center of Medical Microbiology, Virology, and Hospital Hygiene	2020-03-12	Center of Medical Microbiology, Virology, and Hospital Hygiene
hCoV-19/Wales/PHW05/2020	EPI_ISL_414488	GISAID		Partial	29611	Low	558/0/NA/NA/NA	Homo sapiens	2020-03-08	United Kingdom / Wales	Wales Specialist Virology Centre	2020-03-12	Public Health Wales Microbiology Cardiff
hCoV-19/Wales/PHW03/2020	EPI_ISL_414486	GISAID		Complete	29782	Low	557/0/NA/NA/NA	Homo sapiens	2020-03-07	United Kingdom / Wales	Wales Specialist Virology Centre	2020-03-12	Public Health Wales Microbiology Cardiff
hCoV-19/Ireland/COR-20134/2020	EPI_ISL_414487	GISAID		Complete	29782	High	0/0/0/0/NO	Homo sapiens	2020-03-04	Ireland / Cork	UCD National Virus Reference Laboratory	2020-03-12	UCD National Virus Reference Laboratory
hCoV-19/England/Sheff02/2020	EPI_ISL_414501	GISAID		Complete	29782	Low	271/0/NA/NA/NA	Homo sapiens	2020-03-03	United Kingdom / England / Yorkshire / Sheffield	Virology Department, Sheffield Teaching Hospitals NHS Foundation Trust	2020-03-12	Department of Infection, Immunity and Cardiovascular Disease, The Florey Institute, The Medical School, University of Sheffield
hCoV-19/England/Sheff01/2020	EPI_ISL_414500	GISAID		Complete	29782	High	1/0/0/1/NO	Homo sapiens	2020-03-04	United Kingdom / England / Yorkshire / Sheffield	Virology Department, Sheffield Teaching Hospitals NHS Foundation Trust	2020-03-12	Department of Infection, Immunity and Cardiovascular Disease, The Florey Institute, The Medical School, University of Sheffield
SARS-CoV-2/MBS-Cagliari-1/human/2020/ITA	MT187977	GenBank		Partial	406	High	0/0/NA/NA/NA	Homo sapiens	2020-03-01	Italy / Cagliari		2020-03-07	Department of Surgical Sciences, University of Cagliari - AOU, Via Ospedale 54, Cagliari, Ca 09121, Italy
USA/MN3-MDH3/2020	MT188339	GenBank	EPI_ISL_414590	Complete	29783	High	0/0/1/10/NO	Homo sapiens	2020-03-09	United States / MN		2020-03-13	Public Health Laboratory, Minnesota Department of Health, 601 Robert St N, Saint Paul, MN 55164, USA
USA/MN2-MDH2/2020	MT188340	GenBank	EPI_ISL_414589	Complete	29845	High	0/0/0/2/NO	Homo sapiens	2020-03-07	United States / MN		2020-03-13	Public Health Laboratory, Minnesota Department of Health, 601 Robert St N, Saint Paul, MN 55164, USA
USA/MN1-MDH1/2020	MT188341	GenBank	EPI_ISL_414588	Complete	29835	High	0/0/3/17/29892~29897(6-3-0.50,SNP:29892; SNP:29896; SNP:29897)	Homo sapiens	2020-03-05	United States / MN		2020-03-13	Public Health Laboratory, Minnesota Department of Health, 601 Robert St N, Saint Paul, MN 55164, USA
hCoV-19/Germany/NRW-011/2020	EPI_ISL_414507	GISAID		Complete	29903	Low	557/0/NA/NA/NA	Homo sapiens	2020-03-03	Germany / North Rhine Westphalia / Duesseldorf	Center of Medical Microbiology, Virology, and Hospital Hygiene, University of Duesseldorf	2020-03-13	Center of Medical Microbiology, Virology, and Hospital Hygiene, University of Duesseldorf
hCoV-19/Italy/NIAA05032020/2020	EPI_ISL_414512	GISAID		Partial	253	High	0/0/NA/NA/NA	Homo sapiens	2020-03-05	Italy		2020-03-13	Dipartimento di Medicina e Chirurgia
SARS-CoV-2/human/HKG/90_VM20002907/2020	MT215195	GenBank	EPI_ISL_414517	Complete	29764	High	0/0/0/7/NO	Homo sapiens	2020-02-25	China / Hong Kong	Hong Kong Department of Health	2020-03-13	School of Public Health, The University of Hong Kong
SARS-CoV-2/human/HKG.85_VM20002868/2020	MT215194	GenBank	EPI_ISL_414519	Complete	29764	High	0/0/0/7/NO	Homo sapiens	2020-02-24	China / Hong Kong	Hong Kong Department of Health	2020-03-13	School of Public Health, The University of Hong Kong
SARS-CoV-2/canine/HKG/20-02756/2020	MT215193	GenBank	EPI_ISL_414518	Partial	27871	High	0/0/NA/NA/NA	Canine	2020-02-26	China / Hong Kong	Hong Kong Department of Health	2020-03-13	School of Public Health, The University of Hong Kong
hCoV-19/England/200990002/2020	EPI_ISL_414522	GISAID		Complete	29903	High	1/0/0/8/NO	Homo sapiens	2020-02-28	United Kingdom / England	Respiratory Virus Unit, Microbiology Services Colindale, Public Health England	2020-03-13	Respiratory Virus Unit, Microbiology Services Colindale, Public Health England
hCoV-19/England/200990660/2020	EPI_ISL_414523	GISAID		Complete	29903	High	0/0/0/5/NO	Homo sapiens	2020-02-27	United Kingdom / England	Respiratory Virus Unit, Microbiology Services Colindale, Public Health England	2020-03-13	Respiratory Virus Unit, Microbiology Services Colindale, Public Health England
hCoV-19/England/200991076/2020	EPI_ISL_414524	GISAID		Complete	29903	High	0/1/0/7/NO	Homo sapiens	2020-03-01	United Kingdom / England	Respiratory Virus Unit, Microbiology Services Colindale, Public Health England	2020-03-13	Respiratory Virus Unit, Microbiology Services Colindale, Public Health England
hCoV-19/England/201040081/2020	EPI_ISL_414525	GISAID		Complete	29903	High	0/1/0/5/NO	Homo sapiens	2020-03-02	United Kingdom / England	Respiratory Virus Unit, Microbiology Services Colindale, Public Health England	2020-03-13	Respiratory Virus Unit, Microbiology Services Colindale, Public Health England
hCoV-19/England/201040141/2020	EPI_ISL_414526	GISAID		Complete	29903	High	0/0/0/5/NO	Homo sapiens	2020-03-03	United Kingdom / England	Respiratory Virus Unit, Microbiology Services Colindale, Public Health England	2020-03-13	Respiratory Virus Unit, Microbiology Services Colindale, Public Health England
hCoV-19/Netherlands/ZuidHolland_24/2020	EPI_ISL_414566	GISAID		Complete	29775	Low	201/0/NA/NA/NA	Homo sapiens	2020-03-06	Netherlands / Zuid Holland	Dutch COVID-19 response team	2020-03-13	Erasmus Medical Center
hCoV-19/Netherlands/ZuidHolland_22/2020	EPI_ISL_414564	GISAID		Complete	29775	High	0/0/0/8/28881~28883(3-3-1.00,SNP:28881; SNP:28882; SNP:28883)	Homo sapiens	2020-03-08	Netherlands / Zuid Holland	Dutch COVID-19 response team	2020-03-13	Erasmus Medical Center
hCoV-19/Netherlands/ZuidHolland_20/2020	EPI_ISL_414562	GISAID		Complete	29775	High	0/0/0/10/28881~28883(3-3-1.00,SNP:28881; SNP:28882; SNP:28883)	Homo sapiens	2020-03-03	Netherlands / Zuid Holland	Dutch COVID-19 response team	2020-03-13	Erasmus Medical Center
hCoV-19/Netherlands/ZuidHolland_23/2020	EPI_ISL_414565	GISAID		Complete	29775	Low	3453/0/NA/NA/NA	Homo sapiens	2020-03-09	Netherlands / Zuid Holland	Dutch COVID-19 response team	2020-03-13	Erasmus Medical Center
hCoV-19/Netherlands/ZuidHolland_21/2020	EPI_ISL_414563	GISAID		Complete	29772	High	0/0/1/3/NO	Homo sapiens	2020-03-03	Netherlands / Zuid Holland	Dutch COVID-19 response team	2020-03-13	Erasmus Medical Center
hCoV-19/Netherlands/ZuidHolland_19/2020	EPI_ISL_414561	GISAID		Complete	29775	High	0/0/0/9/28881~28883(3-3-1.00,SNP:28881; SNP:28882; SNP:28883)	Homo sapiens	2020-03-05	Netherlands / Zuid Holland	Dutch COVID-19 response team	2020-03-13	Erasmus Medical Center
hCoV-19/Netherlands/ZuidHolland_18/2020	EPI_ISL_414560	GISAID		Complete	29775	Low	201/0/NA/NA/NA	Homo sapiens	2020-03-03	Netherlands / Zuid Holland	Dutch COVID-19 response team	2020-03-13	Erasmus Medical Center
hCoV-19/Germany/BavPat3/2020	EPI_ISL_414521	GISAID		Complete	29875	High	0/0/0/4/NO	Homo sapiens	2020-03-02	Germany / Munich	Bundeswehr Institute of Microbiology	2020-03-13	Bundeswehr Institute of Microbiology
hCoV-19/Netherlands/ZuidHolland_17/2020	EPI_ISL_414559	GISAID		Complete	29775	High	0/0/0/5/NO	Homo sapiens	2020-03-07	Netherlands / Zuid Holland	Dutch COVID-19 response team	2020-03-13	Erasmus Medical Center
hCoV-19/Netherlands/ZuidHolland_16/2020	EPI_ISL_414558	GISAID		Complete	29775	High	0/0/0/10/NO	Homo sapiens	2020-03-06	Netherlands / Zuid Holland	Dutch COVID-19 response team	2020-03-13	Erasmus Medical Center
hCoV-19/Netherlands/ZuidHolland_15/2020	EPI_ISL_414557	GISAID		Complete	29775	High	0/0/0/9/28881~28883(3-3-1.00,SNP:28881; SNP:28882; SNP:28883)	Homo sapiens	2020-03-08	Netherlands / Zuid Holland	Dutch COVID-19 response team	2020-03-13	Erasmus Medical Center
hCoV-19/Germany/BavPat2/2020	EPI_ISL_414520	GISAID		Complete	29874	High	0/0/0/8/NO	Homo sapiens	2020-03-02	Germany / Munich	Bundeswehr Institute of Microbiology	2020-03-13	Bundeswehr Institute of Microbiology
hCoV-19/Netherlands/ZuidHolland_2/2020	EPI_ISL_414556	GISAID		Complete	29775	Low	201/0/NA/NA/NA	Homo sapiens	2020-03-06	Netherlands / Zuid Holland	Dutch COVID-19 response team	2020-03-13	Erasmus Medical Center
hCoV-19/Netherlands/Utrecht_16/2020	EPI_ISL_414555	GISAID		Complete	29775	High	0/0/0/6/NO	Homo sapiens	2020-03-08	Netherlands / Utrecht	Dutch COVID-19 response team	2020-03-13	Erasmus Medical Center
hCoV-19/Netherlands/Utrecht_14/2020	EPI_ISL_414553	GISAID		Complete	29772	Low	379/0/NA/NA/NA	Homo sapiens	2020-03-09	Netherlands / Utrecht	Dutch COVID-19 response team	2020-03-13	Erasmus Medical Center
hCoV-19/Netherlands/Utrecht_15/2020	EPI_ISL_414554	GISAID		Complete	29775	High	0/0/0/9/28881~28883(3-3-1.00,SNP:28881; SNP:28882; SNP:28883)	Homo sapiens	2020-03-08	Netherlands / Utrecht	Dutch COVID-19 response team	2020-03-13	Erasmus Medical Center
hCoV-19/Netherlands/Utrecht_13/2020	EPI_ISL_414552	GISAID		Complete	29775	High	0/0/0/8/28881~28883(3-3-1.00,SNP:28881; SNP:28882; SNP:28883)	Homo sapiens	2020-03-07	Netherlands / Utrecht	Dutch COVID-19 response team	2020-03-13	Erasmus Medical Center
hCoV-19/Netherlands/Overijssel_2/2020	EPI_ISL_414550	GISAID		Complete	29772	Low	830/0/NA/NA/NA	Homo sapiens	2020-03-06	Netherlands / Overijssel	Dutch COVID-19 response team	2020-03-13	Erasmus Medical Center
hCoV-19/Netherlands/Utrecht_12/2020	EPI_ISL_414551	GISAID		Complete	29772	High	0/0/1/2/NO	Homo sapiens	2020-03-07	Netherlands / Utrecht	Dutch COVID-19 response team	2020-03-13	Erasmus Medical Center
hCoV-19/Netherlands/NoordHolland_2/2020	EPI_ISL_414549	GISAID		Complete	29775	High	0/0/0/9/28881~28883(3-3-1.00,SNP:28881; SNP:28882; SNP:28883)	Homo sapiens	2020-03-03	Netherlands / Noord Holland	Dutch COVID-19 response team	2020-03-13	Erasmus Medical Center
hCoV-19/Netherlands/NoordBrabant_39/2020	EPI_ISL_414548	GISAID		Complete	29786	Low	200/0/NA/NA/NA	Homo sapiens	2020-03-04	Netherlands / Noord Brabant	Dutch COVID-19 response team	2020-03-13	Erasmus Medical Center
hCoV-19/Netherlands/NoordBrabant_38/2020	EPI_ISL_414547	GISAID		Complete	29772	Low	2072/0/NA/NA/NA	Homo sapiens	2020-03-06	Netherlands / Noord Brabant	Dutch COVID-19 response team	2020-03-13	Erasmus Medical Center
hCoV-19/Netherlands/NoordBrabant_37/2020	EPI_ISL_414546	GISAID		Partial	29775	Low	2282/0/NA/NA/NA	Homo sapiens	2020-03-06	Netherlands / Noord Brabant	Dutch COVID-19 response team	2020-03-13	Erasmus Medical Center
hCoV-19/Netherlands/NoordBrabant_36/2020	EPI_ISL_414545	GISAID		Complete	29775	High	0/0/0/9/28881~28883(3-3-1.00,SNP:28881; SNP:28882; SNP:28883)	Homo sapiens	2020-03-03	Netherlands / Noord Brabant	Dutch COVID-19 response team	2020-03-13	Erasmus Medical Center
hCoV-19/Netherlands/NoordBrabant_35/2020	EPI_ISL_414544	GISAID		Complete	29772	High	0/0/1/6/NO	Homo sapiens	2020-03-09	Netherlands / Noord Brabant	Dutch COVID-19 response team	2020-03-13	Erasmus Medical Center
hCoV-19/Netherlands/NoordBrabant_34/2020	EPI_ISL_414543	GISAID		Complete	29772	High	0/0/1/6/NO	Homo sapiens	2020-03	Netherlands / Noord Brabant	Dutch COVID-19 response team	2020-03-13	Erasmus Medical Center
hCoV-19/Netherlands/NoordBrabant_33/2020	EPI_ISL_414542	GISAID		Complete	29772	Low	174/0/NA/NA/NA	Homo sapiens	2020-03	Netherlands / Noord Brabant	Dutch COVID-19 response team	2020-03-13	Erasmus Medical Center
hCoV-19/Netherlands/NoordBrabant_31/2020	EPI_ISL_414540	GISAID		Complete	29751	Low	608/0/NA/NA/NA	Homo sapiens	2020-03-08	Netherlands / Noord Brabant	Dutch COVID-19 response team	2020-03-13	Erasmus Medical Center
hCoV-19/Netherlands/NoordBrabant_32/2020	EPI_ISL_414541	GISAID		Complete	29772	Low	186/0/NA/NA/NA	Homo sapiens	2020-03-08	Netherlands / Noord Brabant	Dutch COVID-19 response team	2020-03-13	Erasmus Medical Center
hCoV-19/Netherlands/NoordBrabant_30/2020	EPI_ISL_414539	GISAID		Complete	29772	High	0/0/1/4/NO	Homo sapiens	2020-03-08	Netherlands / Noord Brabant	Dutch COVID-19 response team	2020-03-13	Erasmus Medical Center
hCoV-19/Netherlands/NoordBrabant_29/2020	EPI_ISL_414538	GISAID		Complete	29772	Low	1420/0/NA/NA/NA	Homo sapiens	2020-03-08	Netherlands / Noord Brabant	Dutch COVID-19 response team	2020-03-13	Erasmus Medical Center
hCoV-19/Netherlands/NoordBrabant_28/2020	EPI_ISL_414537	GISAID		Complete	29772	High	0/0/1/3/NO	Homo sapiens	2020-03-08	Netherlands / Noord Brabant	Dutch COVID-19 response team	2020-03-13	Erasmus Medical Center
hCoV-19/Netherlands/NoordBrabant_27/2020	EPI_ISL_414536	GISAID		Complete	29772	High	0/0/1/4/NO	Homo sapiens	2020-03-08	Netherlands / Noord Brabant	Dutch COVID-19 response team	2020-03-13	Erasmus Medical Center
hCoV-19/Netherlands/NoordBrabant_24/2020	EPI_ISL_414533	GISAID		Complete	29772	Low	449/0/NA/NA/NA	Homo sapiens	2020-03-06	Netherlands / Noord Brabant	Dutch COVID-19 response team	2020-03-13	Erasmus Medical Center
hCoV-19/Netherlands/NoordBrabant_26/2020	EPI_ISL_414535	GISAID		Complete	29775	Low	201/0/NA/NA/NA	Homo sapiens	2020-03-06	Netherlands / Noord Brabant	Dutch COVID-19 response team	2020-03-13	Erasmus Medical Center
hCoV-19/Netherlands/NoordBrabant_25/2020	EPI_ISL_414534	GISAID		Complete	29775	Low	201/0/NA/NA/NA	Homo sapiens	2020-03-06	Netherlands / Noord Brabant	Dutch COVID-19 response team	2020-03-13	Erasmus Medical Center
hCoV-19/Netherlands/NoordBrabant_23/2020	EPI_ISL_414532	GISAID		Complete	29775	Low	201/0/NA/NA/NA	Homo sapiens	2020-03-05	Netherlands / Noord Brabant	Dutch COVID-19 response team	2020-03-13	Erasmus Medical Center
hCoV-19/Netherlands/NoordBrabant_22/2020	EPI_ISL_414531	GISAID		Complete	29775	Low	201/0/NA/NA/NA	Homo sapiens	2020-03-04	Netherlands / Noord Brabant	Dutch COVID-19 response team	2020-03-13	Erasmus Medical Center
hCoV-19/Netherlands/NoordBrabant_21/2020	EPI_ISL_414530	GISAID		Complete	29775	Low	201/0/NA/NA/NA	Homo sapiens	2020-03-04	Netherlands / Noord Brabant	Dutch COVID-19 response team	2020-03-13	Erasmus Medical Center
hCoV-19/Netherlands/NoordBrabant_20/2020	EPI_ISL_414529	GISAID		Complete	29775	Low	201/0/NA/NA/NA	Homo sapiens	2020-03-04	Netherlands / Noord Brabant	Dutch COVID-19 response team	2020-03-13	Erasmus Medical Center
hCoV-19/Hong Kong/case78_VM20002849/2020	EPI_ISL_414571	GISAID		Complete	29764	High	0/0/0/2/NO	Homo sapiens	2020-02-22	China / Hong Kong	Hong Kong Department of Health	2020-03-13	School of Public Health, The University of Hong Kong
hCoV-19/Hong Kong/case52_VM20002582/2020	EPI_ISL_414569	GISAID		Complete	29764	High	0/0/0/3/NO	Homo sapiens	2020-02-12	China / Hong Kong	Hong Kong Department of Health	2020-03-13	School of Public Health, The University of Hong Kong
hCoV-19/Hong Kong/case48_VM20002507/2020	EPI_ISL_414528	GISAID		Complete	29764	High	0/0/0/2/NO	Homo sapiens	2020-02-10	China / Hong Kong	Hong Kong Department of Health	2020-03-13	School of Public Health, The University of Hong Kong
hCoV-19/Hong Kong/case42_VM20002493/2020	EPI_ISL_414527	GISAID		Complete	29764	High	0/0/0/4/NO	Homo sapiens	2020-02-09	China / Hong Kong	Hong Kong Department of Health	2020-03-13	School of Public Health, The University of Hong Kong
hCoV-19/Iran/113-2/2020	EPI_ISL_414568	GISAID		Partial	587	High	0/0/NA/NA/NA	Homo sapiens	2020-02-19	Iran / Qom	Pasteur Institute of Iran	2020-03-13	Pasteur Institute of Iran
hCoV-19/Iran/133-2/2020	EPI_ISL_414572	GISAID		Partial	524	High	0/0/NA/NA/NA	Homo sapiens	2020-02-20	Iran / Tehran / Nazi Abad	Pasteur Institute of Iran	2020-03-13	Pasteur Institute of Iran
hCoV-19/Iran/137-2/2020	EPI_ISL_414573	GISAID		Partial	595	High	0/0/NA/NA/NA	Homo sapiens	2020-02-20	Iran / Tehran	Pasteur Institute of Iran	2020-03-13	Pasteur Institute of Iran
hCoV-19/Iran/113-1/2020	EPI_ISL_414575	GISAID		Partial	587	High	0/0/NA/NA/NA	Homo sapiens	2020-02-19	Iran / Qom	Pasteur Institute of Iran	2020-03-13	Pasteur Institute of Iran
hCoV-19/Chile/Talca-1/2020	EPI_ISL_414577	GISAID		Complete	29850	High	0/0/0/13/1~9(9-7-0.78,SNP:1; SNP:2; SNP:4; SNP:6; SNP:7; SNP:8; SNP:9)	Homo sapiens	2020-03-02	Chile / Talca	Hospital de Talca, Chile	2020-03-13	Instituto de Salud Publica de Chile
hCov-19/Chile/Santiago-1/2020	EPI_ISL_414579	GISAID		Complete	29790	High	0/1/0/8/NO	Homo sapiens	2020-03-03	Chile / Santiago	Clinica Alemana de Santiago, Chile	2020-03-13	Instituto de Salud Publica de Chile
hCoV-19/Chile/Santiago-2/2020	EPI_ISL_414580	GISAID		Complete	29796	High	0/0/0/8/28881~28883(3-3-1.00,SNP:28881; SNP:28882; SNP:28883)	Homo sapiens	2020-03-05	Chile / Santiago	Clinica Santa Maria, Santiago, Chile	2020-03-13	Instituto de Salud Publica de Chile
hCov-19/Chile/Talca-2/2020	EPI_ISL_414578	GISAID		Complete	29789	High	0/1/0/6/NO	Homo sapiens	2020-03-04	Chile / Talca	Hospital de Talca, Chile	2020-03-13	Instituto de Salud Publica de Chile
hCoV-19/Ireland/Limerick-19933/2020	EPI_ISL_414585	GISAID		Complete	29782	Low	852/0/NA/NA/NA	Homo sapiens	2020-03-03	Ireland / Limerick	UCD National Virus Reference Laboratory	2020-03-13	UCD National Virus Reference Laboratory
hCoV-19/Ireland/Dublin-19072/2020	EPI_ISL_414584	GISAID		Complete	29782	Low	852/0/NA/NA/NA	Homo sapiens	2020-03-02	Ireland / Dublin	UCD National Virus Reference Laboratory	2020-03-13	UCD National Virus Reference Laboratory
hCoV-19/Ireland/Limerick-19934/2020	EPI_ISL_414586	GISAID		Complete	29782	High	1/0/0/5/NO	Homo sapiens	2020-03-03	Ireland / Limerick	UCD National Virus Reference Laboratory	2020-03-13	UCD National Virus Reference Laboratory
hCoV-19/Ireland/Limerick-19935/2020	EPI_ISL_414587	GISAID		Complete	29782	High	11/0/0/4/NO	Homo sapiens	2020-03-03	Ireland / Limerick	UCD National Virus Reference Laboratory	2020-03-13	UCD National Virus Reference Laboratory
hCoV-19/Germany/NRW-10/2020	EPI_ISL_414574	GISAID		Complete	29903	Low	344/0/NA/NA/NA	Homo sapiens	2020-02-28	Germany / North Rhine Westphalia / Heinsberg District	Center of Medical Microbiology, Virology, and Hospital Hygiene, University of Duesseldorf	2020-03-13	Center of Medical Microbiology, Virology, and Hospital Hygiene, University of Duesseldorf
hCoV-19/Germany/NRW-09/2020	EPI_ISL_414509	GISAID		Complete	29903	High	0/0/0/3/NO	Homo sapiens	2020-02-28	Germany / North Rhine Westphalia / Heinsberg District	Center of Medical Microbiology, Virology, and Hospital Hygiene, University of Duesseldorf	2020-03-13	Center of Medical Microbiology, Virology, and Hospital Hygiene, University of Duesseldorf
hCoV-19/Germany/NRW-08/2020	EPI_ISL_414508	GISAID		Complete	29903	Low	292/0/NA/NA/NA	Homo sapiens	2020-02-27	Germany / North Rhine Westphalia / Heinsberg District	Center of Medical Microbiology, Virology, and Hospital Hygiene, University of Duesseldorf	2020-03-13	Center of Medical Microbiology, Virology, and Hospital Hygiene, University of Duesseldorf
hCoV-19/Germany/NRW-07/2020	EPI_ISL_414506	GISAID		Complete	29903	Low	849/0/NA/NA/NA	Homo sapiens	2020-02-27	Germany / North Rhine Westphalia / Heinsberg District	Center of Medical Microbiology, Virology, and Hospital Hygiene, University of Duesseldorf	2020-03-13	Center of Medical Microbiology, Virology, and Hospital Hygiene, University of Duesseldorf
hCoV-19/Germany/NRW-05/2020	EPI_ISL_414504	GISAID		Complete	29903	Low	356/0/NA/NA/NA	Homo sapiens	2020-02-26	Germany / North Rhine Westphalia / Heinsberg District	Center of Medical Microbiology, Virology, and Hospital Hygiene, University of Duesseldorf	2020-03-13	Center of Medical Microbiology, Virology, and Hospital Hygiene, University of Duesseldorf
hCoV-19/Germany/NRW-06/2020	EPI_ISL_414505	GISAID		Complete	29903	High	0/0/0/2/NO	Homo sapiens	2020-02-27	Germany / North Rhine Westphalia / Heinsberg District	Center of Medical Microbiology, Virology, and Hospital Hygiene, University of Duesseldorf	2020-03-13	Center of Medical Microbiology, Virology, and Hospital Hygiene, University of Duesseldorf
hCoV-19/USA/WA-UW28/2020	EPI_ISL_414597	GISAID		Complete	29755	High	0/0/0/8/150~153(4-2-0.50,SNP:150; SNP:153)	Homo sapiens	2020-03-04	United States / Washington / Kirkland	UW Virology Lab	2020-03-14	UW Virology Lab
hCoV-19/USA/WA-UW22/2020	EPI_ISL_414591	GISAID		Complete	29861	High	0/0/1/7/NO	Homo sapiens	2020-03-06	United States / Washington / Kirkland	UW Virology Lab	2020-03-14	UW Virology Lab
hCoV-19/USA/WA-UW23/2020	EPI_ISL_414592	GISAID		Complete	29870	High	0/0/0/6/NO	Homo sapiens	2020-03-06	United States / Washington / Tacoma	UW Virology Lab	2020-03-14	UW Virology Lab
hCoV-19/USA/WA-UW24/2020	EPI_ISL_414593	GISAID		Complete	29745	High	0/0/0/5/NO	Homo sapiens	2020-03-05	United States / Washington / Kirkland	UW Virology Lab	2020-03-14	UW Virology Lab
hCoV-19/USA/WA-UW25/2020	EPI_ISL_414594	GISAID		Partial	29575	High	0/0/NA/NA/NA	Homo sapiens	2020-03-05	United States / Washington / Kirkland	UW Virology Lab	2020-03-14	UW Virology Lab
hCoV-19/USA/WA-UW26/2020	EPI_ISL_414595	GISAID		Complete	29898	High	0/0/0/7/NO	Homo sapiens	2020-03-05	United States / Washington / Kirkland	UW Virology Lab	2020-03-14	UW Virology Lab
hCoV-19/USA/WA-UW27/2020	EPI_ISL_414596	GISAID		Complete	29704	Low	32/0/NA/NA/NA	Homo sapiens	2020-03-04	United States / Washington / Kirkland	UW Virology Lab	2020-03-14	UW Virology Lab
hCoV-19/Italy/MBS-Cagliari-1/2020	EPI_ISL_414599	GISAID		Partial	406	High	0/0/NA/NA/NA	Homo sapiens	2020-03	Italy / Cagliari		2020-03-14	Department of Surgical Sciences
hCoV-19/France/GE1583/2020	EPI_ISL_414600	GISAID		Complete	29862	High	0/0/0/8/NO	Homo sapiens	2020-02-26	France / Grand-Est / Strasbourg	Laboratoire de Virologie Institut de Virologie - INSERM U 1109 Hôpitaux Universitaires de Strasbourg	2020-03-14	National Reference Center for Viruses of Respiratory Infections, Institut Pasteur, Paris
hCoV-19/France/N1620/2020	EPI_ISL_414601	GISAID		Complete	29860	High	0/0/0/7/NO	Homo sapiens	2020-02-27	France / Normandie / Rouen	Centre Hositalier Universitaire de Rouen Laboratoire de Virologie	2020-03-14	National Reference Center for Viruses of Respiratory Infections, Institut Pasteur, Paris
hCoV-19/USA/WA-UW29/2020	EPI_ISL_414616	GISAID		Complete	29723	High	6/0/0/7/NO	Homo sapiens	2020-03-08	United States / Washington / Kirkland	UW Virology Lab	2020-03-15	UW Virology Lab
hCoV-19/USA/WA-UW34/2020	EPI_ISL_414621	GISAID		Complete	29697	High	7/0/0/5/NO	Homo sapiens	2020-03-08	United States / Washington / Kirkland	UW Virology Lab	2020-03-15	UW Virology Lab
hCoV-19/USA/WA-UW35/2020	EPI_ISL_414622	GISAID		Complete	29727	Low	50/0/NA/NA/NA	Homo sapiens	2020-03-08	United States / Washington / Seattle	UW Virology Lab	2020-03-15	UW Virology Lab
hCoV-19/France/HF1871/2020	EPI_ISL_414630	GISAID		Complete	29903	High	0/0/0/9/NO	Homo sapiens	2020-03-03	France / Hauts de France / Compiègne	Centre Hospitalier Compiègne Laboratoire de Biologie	2020-03-15	National Reference Center for Viruses of Respiratory Infections, Institut Pasteur, Paris
hCoV-19/France/HF1870/2020	EPI_ISL_414629	GISAID		Complete	29902	High	0/0/1/7/NO	Homo sapiens	2020-03-03	France / Hauts de France / Compiègne	Centre Hospitalier Compiègne Laboratoire de Biologie	2020-03-15	National Reference Center for Viruses of Respiratory Infections, Institut Pasteur, Paris
hCoV-19/France/HF1805/2020	EPI_ISL_414628	GISAID		Complete	29902	High	0/0/1/9/29892~29894(3-2-0.67,SNP:29892; SNP:29894)	Homo sapiens	2020-03-02	France / Hauts de France / Compiègne	Centre Hospitalier Compiègne Laboratoire de Biologie	2020-03-15	National Reference Center for Viruses of Respiratory Infections, Institut Pasteur, Paris
hCoV-19/France/HF1795/2020	EPI_ISL_414627	GISAID		Complete	29897	High	0/0/0/8/NO	Homo sapiens	2020-03-02	France / Hauts de France / Compiègne	Centre Hospitalier Compiègne Laboratoire de Biologie	2020-03-15	National Reference Center for Viruses of Respiratory Infections, Institut Pasteur, Paris
hCoV-19/France/GE1973/2020	EPI_ISL_414631	GISAID		Complete	29903	High	0/0/0/4/NO	Homo sapiens	2020-03-04	France / Grand-Est / Reims	Hôpital Robert Debré Laboratoire de Virologie	2020-03-15	National Reference Center for Viruses of Respiratory Infections, Institut Pasteur, Paris
hCoV-19/France/GE1977/2020	EPI_ISL_414632	GISAID		Complete	29903	High	0/0/0/10/NO	Homo sapiens	2020-03-04	France / Grand-Est / Reims	Hôpital Robert Debré Laboratoire de Virologie	2020-03-15	National Reference Center for Viruses of Respiratory Infections, Institut Pasteur, Paris
hCoV-19/France/IDF1980/2020	EPI_ISL_414633	GISAID		Complete	29903	High	0/0/0/13/29865~29887(23-7-0.30,SNP:29865; SNP:29866; SNP:29867; SNP:29868; SNP:29869; SNP:29871; SNP:29887)	Homo sapiens	2020-03-04	France / Ile-de-France / Pontoise	Centre Hospitalier René Dubois Laboratoire de Microbiologie - Bât A	2020-03-15	National Reference Center for Viruses of Respiratory Infections, Institut Pasteur, Paris
hCoV-19/France/HF1986/2020	EPI_ISL_414634	GISAID		Complete	29902	High	0/0/1/13/18~28(11-3-0.27,SNP:18; Deletion:25-26; SNP:28)	Homo sapiens	2020-03-04	France / Hauts de France / Compiègne	Centre Hospitalier Compiègne Laboratoire de Biologie	2020-03-15	National Reference Center for Viruses of Respiratory Infections, Institut Pasteur, Paris
hCoV-19/France/HF1988/2020	EPI_ISL_414635	GISAID		Complete	29903	High	0/0/0/8/NO	Homo sapiens	2020-03-04	France / Hauts de France / Compiègne	Centre Hospitalier Compiègne Laboratoire de Biologie	2020-03-15	National Reference Center for Viruses of Respiratory Infections, Institut Pasteur, Paris
hCoV-19/France/HF1993/2020	EPI_ISL_414637	GISAID		Complete	29903	High	0/0/0/12/29888~29900(13-4-0.31,SNP:29888; SNP:29892; SNP:29896; SNP:29900)	Homo sapiens	2020-03-04	France / Hauts de France / Compiègne	Centre Hospitalier Compiègne Laboratoire de Biologie	2020-03-15	National Reference Center for Viruses of Respiratory Infections, Institut Pasteur, Paris
hCoV-19/France/HF1989/2020	EPI_ISL_414636	GISAID		Complete	29902	High	0/0/1/12/25~28(4-2-0.50,Deletion:25-26; SNP:28)	Homo sapiens	2020-03-04	France / Hauts de France / Compiègne	Centre Hospitalier Compiègne Laboratoire de Biologie	2020-03-15	National Reference Center for Viruses of Respiratory Infections, Institut Pasteur, Paris
hCoV-19/France/HF1995/2020	EPI_ISL_414638	GISAID		Complete	29903	High	0/0/0/7/NO	Homo sapiens	2020-03-04	France / Hauts de France / Compiègne	Centre Hospitalier Compiègne Laboratoire de Biologie	2020-03-15	National Reference Center for Viruses of Respiratory Infections, Institut Pasteur, Paris
hCoV-19/Brazil-RJ/314/2020	EPI_ISL_414045	GISAID		Complete	29768	High	1/0/0/4/NO	Homo sapiens	2020-03-04	Brazil / Rio de Janeiro / Rio de Janeiro	LACEN RJ - Laboratório Central de Saúde Pública Noel Nutels	2020-03-11	Instituto Oswaldo Cruz FIOCRUZ - Laboratory of Respiratory Viruses and Measles (LVRS)
hCoV-19/Finland/FIN-313/2020	EPI_ISL_414641	GISAID		Complete	29807	High	0/0/0/10/28881~28883(3-3-1.00,SNP:28881; SNP:28882; SNP:28883)	Homo sapiens	2020-03-05	Finland	Department of Virology and Immunology, University of Helsinki and Helsinki University Hospital, Huslab Finland	2020-03-15	Department of Virology, Faculty of Medicine, University of Helsinki, Helsinki, Finland
hCoV-19/Finland/FIN-455/2020	EPI_ISL_414642	GISAID		Complete	29809	High	0/0/0/6/NO	Homo sapiens	2020-03-08	Finland	Department of Virology and Immunology, University of Helsinki and Helsinki University Hospital, Huslab Finland	2020-03-15	Department of Virology, Faculty of Medicine, University of Helsinki, Helsinki, Finland
hCoV-19/Finland/FIN-508/2020	EPI_ISL_414643	GISAID		Complete	29809	High	0/0/0/8/28881~28883(3-3-1.00,SNP:28881; SNP:28882; SNP:28883)	Homo sapiens	2020-03-07	Finland	Department of Virology and Immunology, University of Helsinki and Helsinki University Hospital, Huslab Finland	2020-03-15	Department of Virology, Faculty of Medicine, University of Helsinki, Helsinki, Finland
hCoV-19/Finland/FIN-266/2020	EPI_ISL_414646	GISAID		Complete	29807	High	0/0/0/5/NO	Homo sapiens	2020-03-04	Finland	Department of Virology and Immunology, University of Helsinki and Helsinki University Hospital, Huslab Finland	2020-03-15	Department of Virology, Faculty of Medicine, University of Helsinki, Helsinki, Finland
hCoV-19/Finland/FIN-114/2020	EPI_ISL_414640	GISAID		Complete	29806	Low	690/0/NA/NA/NA	Homo sapiens	2020-03-01	Finland	Department of Virology and Immunology, University of Helsinki and Helsinki University Hospital, Huslab Finland	2020-03-15	Department of Virology, Faculty of Medicine, University of Helsinki, Helsinki, Finland
hCoV-19/Finland/FIN-274/2020	EPI_ISL_414645	GISAID		Complete	29809	Low	508/0/NA/NA/NA	Homo sapiens	2020-03-04	Finland	Department of Virology and Immunology, University of Helsinki and Helsinki University Hospital, Huslab Finland	2020-03-15	Department of Virology, Faculty of Medicine, University of Helsinki, Helsinki, Finland
hCoV-19/Finland/FIN-318/2020	EPI_ISL_414644	GISAID		Complete	29806	Low	399/0/NA/NA/NA	Homo sapiens	2020-03-04	Finland	Department of Virology and Immunology, University of Helsinki and Helsinki University Hospital, Huslab Finland	2020-03-15	Department of Virology, Faculty of Medicine, University of Helsinki, Helsinki, Finland
hCoV-19/USA/NY-NYUMC1/2020	EPI_ISL_414639	GISAID		Complete	29903	Low	4694/0/NA/NA/NA	Homo sapiens	2020-03-04	United States / New York / Nassau County	NYU Langone Health	2020-03-15	Departments of Pathology and Medicine, New York University School of Medicine
hCoV-19/USA/WA-UW30/2020	EPI_ISL_414617	GISAID		Complete	29855	High	15/0/0/9/150~153(4-2-0.50,SNP:150; SNP:153)	Homo sapiens	2020-03-08	United States	UW Virology Lab	2020-03-15	UW Virology Lab
hCoV-19/USA/WA-UW31/2020	EPI_ISL_414618	GISAID		Complete	29903	High	0/0/0/9/3~4(2-2-1.00,SNP:3; SNP:4)	Homo sapiens	2020-03-08	United States	UW Virology Lab	2020-03-15	UW Virology Lab
hCoV-19/USA/WA-UW32/2020	EPI_ISL_414619	GISAID		Partial	29633	High	4/0/NA/NA/NA	Homo sapiens	2020-03-07	United States	UW Virology Lab	2020-03-15	UW Virology Lab
hCoV-19/USA/WA-UW33/2020	EPI_ISL_414620	GISAID		Complete	29644	High	0/0/0/5/NO	Homo sapiens	2020-03-08	United States	UW Virology Lab	2020-03-15	UW Virology Lab
hCoV-19/Congo/KN-13/2020	EPI_ISL_414647	GISAID		Partial	29896	Low	782/0/NA/NA/NA	Homo sapiens	2020-03-09	Democratic Republic of the Congo / Kinshasa	Viral Respiratory Lab, National Institute for Biomedical Research (INRB)	2020-03-15	Pathogen Sequencing Lab, National Institute for Biomedical Research (INRB)
hCoV-19/USA/CA-PC101P/2020	EPI_ISL_414648	GISAID		Complete	29903	High	0/0/0/5/NO	Homo sapiens	2020-03-11	United States / California / San Diego County	Andersen Lab, The Scripps Research Institute	2020-03-16	Andersen Lab, The Scripps Research Institute
hCoV-19/Indonesia/NIHRD655/2020	EPI_ISL_414376	GISAID		Partial	387	High	0/0/NA/NA/NA	Homo sapiens	2020-03-01	Indonesia / Jakarta	National Institute of Health Research and Development	2020-03-12	National Institute of Health Research and Development
hCoV-19/Indonesia/NIHRD651/2020	EPI_ISL_414377	GISAID		Partial	387	High	0/0/NA/NA/NA	Homo sapiens	2020-03-01	Indonesia / Jakarta	National Institute of Health Research and Development	2020-03-12	National Institute of Health Research and Development
hCoV-19/France/GE1583/2020/P1	EPI_ISL_414623	GISAID		Complete	29903	High	0/0/0/11/29887~29894(8-3-0.38,SNP:29887; SNP:29891; SNP:29894)	Homo sapiens	2020-02-25	France / Grand-Est / Strasbourg	Laboratoire de Virologie Institut de Virologie - INSERM U 1109 Hôpitaux Universitaires de Strasbourg	2020-03-15	National Reference Center for Viruses of Respiratory Infections, Institut Pasteur, Paris
hCoV-19/France/N1620/2020/P1	EPI_ISL_414624	GISAID		Complete	29903	High	0/0/0/7/NO	Homo sapiens	2020-02-26	France / Normandie / Rouen	Centre Hositalier Universitaire de Rouen Laboratoire de Virologie	2020-03-15	National Reference Center for Viruses of Respiratory Infections, Institut Pasteur, Paris
hCoV-19/France/PL1643/2020	EPI_ISL_414625	GISAID		Complete	29903	High	0/0/0/8/NO	Homo sapiens	2020-02-26	France / Pays de la Loire / Nantes	Centre Hospitalier Régional Universitaire de Nantes Laboratoire de Virologie	2020-03-15	National Reference Center for Viruses of Respiratory Infections, Institut Pasteur, Paris
hCoV-19/France/HF1684/2020	EPI_ISL_414626	GISAID		Complete	29903	High	0/0/0/6/NO	Homo sapiens	2020-02-29	France / Hauts de France / Crépy en Valois		2020-03-15	National Reference Center for Viruses of Respiratory Infections, Institut Pasteur, Paris
hCoV-19/Guangzhou/GZMU0030/2020/P1	EPI_ISL_414684	GISAID		Complete	29858	High	3/0/0/3/NO	Homo sapiens	2020-02-27	China / Guangdong / Guangzhou	State Key Laboratory of Respiratory Disease, National Clinical Research Center for Respiratory Disease, Guangzhou Institute of Respiratory Health, the First Affiliated Hospital of Guangzhou Medical University	2020-03-16	The First Affiliated Hospital of Guangzhou Medical University & BGI-Shenzhen
hCoV-19/Guangzhou/GZMU0030/2020	CNA0013711	CNGBdb	EPI_ISL_414685	Complete	29858	High	3/0/0/3/NO	Homo sapiens	2020-02-27	China / Guangdong / Guangzhou	State Key Laboratory of Respiratory Disease, National Clinical Research Center for Respiratory Disease, Guangzhou Institute of Respiratory Health, the First Affiliated Hospital of Guangzhou Medical University	2020-03-16	The First Affiliated Hospital of Guangzhou Medical University & BGI-Shenzhen
hCoV-19/Guangzhou/GZMU0030/2020/P2	EPI_ISL_414686	GISAID		Complete	29858	High	3/0/0/3/NO	Homo sapiens	2020-02-27	China / Guangdong / Guangzhou	State Key Laboratory of Respiratory Disease, National Clinical Research Center for Respiratory Disease, Guangzhou Institute of Respiratory Health, the First Affiliated Hospital of Guangzhou Medical University	2020-03-16	The First Affiliated Hospital of Guangzhou Medical University & BGI-Shenzhen
hCoV-19/Guangzhou/GZMU0031/2020	CNA0013712	CNGBdb	EPI_ISL_414687	Complete	29860	High	3/0/0/0/NO	Homo sapiens	2020-02-25	China / Guangdong / Guangzhou	State Key Laboratory of Respiratory Disease, National Clinical Research Center for Respiratory Disease, Guangzhou Institute of Respiratory Health, the First Affiliated Hospital of Guangzhou Medical University	2020-03-16	the First Affiliated Hospital of Guangzhou Medical University & BGI-Shenzhen
hCoV-19/Guangzhou/GZMU0042/2020	CNA0013713	CNGBdb	EPI_ISL_414688	Complete	29855	High	0/0/1/6/28250~28253(4-2-0.50,SNP:28250; Deletion:28253-28254)	Homo sapiens	2020-02-25	China / Guangdong / Guangzhou	State Key Laboratory of Respiratory Disease, National Clinical Research Center for Respiratory Disease, Guangzhou Institute of Respiratory Health, the First Affiliated Hospital of Guangzhou Medical University	2020-03-16	The First Affiliated Hospital of Guangzhou Medical University & BGI-Shenzhen
hCoV-19/Guangzhou/GZMU0044/2020	CNA0013714	CNGBdb	EPI_ISL_414689	Complete	29861	High	0/0/0/2/NO	Homo sapiens	2020-02-25	China / Guangdong / Guangzhou	State Key Laboratory of Respiratory Disease, National Clinical Research Center for Respiratory Disease, Guangzhou Institute of Respiratory Health, the First Affiliated Hospital of Guangzhou Medical University	2020-03-16	The First Affiliated Hospital of Guangzhou Medical University & BGI-Shenzhen
hCoV-19/Guangzhou/GZMU0048/2020	CNA0013716	CNGBdb	EPI_ISL_414691	Complete	29927	High	0/0/0/3/NO	Homo sapiens	2020-02-25	China / Guangdong / Guangzhou	State Key Laboratory of Respiratory Disease, National Clinical Research Center for Respiratory Disease, Guangzhou Institute of Respiratory Health, the First Affiliated Hospital of Guangzhou Medical University	2020-03-16	The First Affiliated Hospital of Guangzhou Medical University & BGI-Shenzhen
hCoV-19/Guangzhou/GZMU0014/2020	CNA0013717	CNGBdb	EPI_ISL_414692	Complete	29861	High	0/0/0/3/NO	Homo sapiens	2020-02-25	China / Guangdong / Guangzhou	State Key Laboratory of Respiratory Disease, National Clinical Research Center for Respiratory Disease, Guangzhou Institute of Respiratory Health, the First Affiliated Hospital of Guangzhou Medical University	2020-03-16	The First Affiliated Hospital of Guangzhou Medical University & BGI-Shenzhen
hCoV-19/Shandong/LY001/2020	EPI_ISL_414934	GISAID		Complete	29870	Low	2464/0/NA/NA/NA	Homo sapiens	2020-01-21	China / Shandong	Shandong Provincial Center for Disease Control and Prevention	2020-03-16	Beijing Institute of Microbiology and Epidemiology
hCoV-19/Shandong/LY002/2020	EPI_ISL_414935	GISAID		Partial	29719	Low	2416/0/NA/NA/NA	Homo sapiens	2020-01-21	China / Shandong	Shandong Provincial Center for Disease Control and Prevention	2020-03-16	Beijing Institute of Microbiology and Epidemiology
hCoV-19/Shandong/LY003/2020	EPI_ISL_414936	GISAID		Partial	29535	High	0/0/NA/NA/NA	Homo sapiens	2020-01-23	China / Shandong	Shandong Provincial Center for Disease Control and Prevention	2020-03-16	Beijing Institute of Microbiology and Epidemiology
hCoV-19/Shandong/LY004/2020	EPI_ISL_414937	GISAID		Partial	29533	High	0/0/NA/NA/NA	Homo sapiens	2020-01-26	China / Shandong	Shandong Provincial Center for Disease Control and Prevention	2020-03-16	Beijing Institute of Microbiology and Epidemiology
hCoV-19/Shandong/LY005/2020	EPI_ISL_414938	GISAID		Complete	29783	High	0/0/1/4/NO	Homo sapiens	2020-01-24	China / Shandong	Shandong Provincial Center for Disease Control and Prevention	2020-03-16	Beijing Institute of Microbiology and Epidemiology
hCoV-19/Shandong/LY006/2020	EPI_ISL_414939	GISAID		Partial	29880	Low	432/0/NA/NA/NA	Homo sapiens	2020-01-25	China / Shandong	Shandong Provincial Center for Disease Control and Prevention	2020-03-16	Beijing Institute of Microbiology and Epidemiology
hCoV-19/Shandong/LY007/2020	EPI_ISL_414940	GISAID		Complete	29853	High	0/0/1/13/29839~29869(31-10-0.32,Deletion:29839-29851; SNP:29853; SNP:29855; SNP:29858; SNP:29859; SNP:29862; SNP:29863; SNP:29865; SNP:29867; SNP:29869)	Homo sapiens	2020-01-25	China / Shandong	Shandong Provincial Center for Disease Control and Prevention	2020-03-16	Beijing Institute of Microbiology and Epidemiology
hCoV-19/Shandong/LY008/2020	EPI_ISL_414941	GISAID		Complete	29868	High	0/0/0/3/NO	Homo sapiens	2020-01-30	China / Shandong	Shandong Provincial Center for Disease Control and Prevention	2020-03-16	Beijing Institute of Microbiology and Epidemiology
hCoV-19/Iran/Qom-257531/2020	EPI_ISL_414946	GISAID		Partial	402	High	0/0/NA/NA/NA	Homo sapiens	2020-02-17	Iran / Qom	Iran National Influenza Center	2020-03-16	Iran National Influenza Center
hCoV-19/Iran/Tehran-288885/2020	EPI_ISL_414948	GISAID		Partial	402	High	0/0/NA/NA/NA	Homo sapiens	2020-03-08	Iran / Tehran	Iran National Influenza Center	2020-03-16	Iran National Influenza Center
hCoV-19/Northern Ireland/HSCNI01/2020	EPI_ISL_414949	GISAID		Complete	29782	Low	512/0/NA/NA/NA	Homo sapiens	2020-02-26	United Kingdom / Northern Ireland	Regional Virus Laboratory, Belfast	2020-03-16	Public Health Wales Microbiology Cardiff
hCoV-19/Wales/PHW04/2020	EPI_ISL_415041	GISAID		Complete	29782	Low	142/0/NA/NA/NA	Homo sapiens	2020-03-07	United Kingdom / Wales	Wales Specialist Virology Centre	2020-03-16	Public Health Wales Microbiology Cardiff
hCoV-19/Brazil/BA-312/2020	EPI_ISL_415105	GISAID		Complete	29768	High	3/0/0/9/28881~28883(3-3-1.00,SNP:28881; SNP:28882; SNP:28883)	Homo sapiens	2020-03-04	Brazil / Bahia / Feira de Santana	Laboratório Central de Saúde Pública Professor Gonçalo Moniz – LACEN/BA	2020-03-16	Instituto Oswaldo Cruz FIOCRUZ - Laboratory of Respiratory Viruses and Measles (LVRS)
hCoV-19/Brazil/ES-225/2020	EPI_ISL_415128	GISAID		Complete	29762	High	2/0/0/6/NO	Homo sapiens	2020-02-29	Brazil / Espirito Santo / Vila Velha	LACEN/ES - Laboratório Central de Saúde Pública do Espírito Santo	2020-03-16	Instituto Oswaldo Cruz FIOCRUZ - Laboratory of Respiratory Viruses and Measles (LVRS)
hCoV-19/England/20099038206/2020	EPI_ISL_415129	GISAID		Complete	29903	High	3/0/0/7/28881~28883(3-3-1.00,SNP:28881; SNP:28882; SNP:28883)	Homo sapiens	2020-02-29	United Kingdom / England	Respiratory Virus Unit, Microbiology Services Colindale, Public Health England	2020-03-16	Respiratory Virus Unit, Microbiology Services Colindale, Public Health England
hCoV-19/England/20099079106/2020	EPI_ISL_415130	GISAID		Complete	29903	Low	287/0/NA/NA/NA	Homo sapiens	2020-03-01	United Kingdom / England	Respiratory Virus Unit, Microbiology Services Colindale, Public Health England	2020-03-16	Respiratory Virus Unit, Microbiology Services Colindale, Public Health England
hCoV-19/England/20099107406/2020	EPI_ISL_415131	GISAID		Complete	29903	Low	435/0/NA/NA/NA	Homo sapiens	2020-02-29	United Kingdom / England	Respiratory Virus Unit, Microbiology Services Colindale, Public Health England	2020-03-16	Respiratory Virus Unit, Microbiology Services Colindale, Public Health England
hCoV-19/England/20100001406/2020	EPI_ISL_415132	GISAID		Complete	29903	Low	691/0/NA/NA/NA	Homo sapiens	2020-02-28	United Kingdom / England	Respiratory Virus Unit, Microbiology Services Colindale, Public Health England	2020-03-16	Respiratory Virus Unit, Microbiology Services Colindale, Public Health England
hCoV-19/England/20100004706/2020	EPI_ISL_415133	GISAID		Complete	29903	Low	269/1/NA/NA/NA	Homo sapiens	2020-02-29	United Kingdom / England	Respiratory Virus Unit, Microbiology Services Colindale, Public Health England	2020-03-16	Respiratory Virus Unit, Microbiology Services Colindale, Public Health England
hCoV-19/England/20100004806/2020	EPI_ISL_415134	GISAID		Complete	29903	Low	146/1/NA/NA/NA	Homo sapiens	2020-02-29	United Kingdom / England	Respiratory Virus Unit, Microbiology Services Colindale, Public Health England	2020-03-16	Respiratory Virus Unit, Microbiology Services Colindale, Public Health England
hCoV-19/England/20100005406/2020	EPI_ISL_415135	GISAID		Complete	29903	Low	365/0/NA/NA/NA	Homo sapiens	2020-02-28	United Kingdom / England	Respiratory Virus Unit, Microbiology Services Colindale, Public Health England	2020-03-16	Respiratory Virus Unit, Microbiology Services Colindale, Public Health England
hCoV-19/England/20100022706/2020	EPI_ISL_415136	GISAID		Complete	29903	Low	184/0/NA/NA/NA	Homo sapiens	2020-02-29	United Kingdom / England	Respiratory Virus Unit, Microbiology Services Colindale, Public Health England	2020-03-16	Respiratory Virus Unit, Microbiology Services Colindale, Public Health England
hCoV-19/England/20100023206/2020	EPI_ISL_415137	GISAID		Complete	29903	Low	607/1/NA/NA/NA	Homo sapiens	2020-03-02	United Kingdom / England	Respiratory Virus Unit, Microbiology Services Colindale, Public Health England	2020-03-16	Respiratory Virus Unit, Microbiology Services Colindale, Public Health England
hCoV-19/England/20100024006/2020	EPI_ISL_415138	GISAID		Complete	29903	Low	309/0/NA/NA/NA	Homo sapiens	2020-03-02	United Kingdom / England	Respiratory Virus Unit, Microbiology Services Colindale, Public Health England	2020-03-16	Respiratory Virus Unit, Microbiology Services Colindale, Public Health England
hCoV-19/England/20100077906/2020	EPI_ISL_415139	GISAID		Complete	29903	Low	460/0/NA/NA/NA	Homo sapiens	2020-03-01	United Kingdom / England	Respiratory Virus Unit, Microbiology Services Colindale, Public Health England	2020-03-16	Respiratory Virus Unit, Microbiology Services Colindale, Public Health England
hCoV-19/England/20100121006/2020	EPI_ISL_415140	GISAID		Complete	29903	Low	273/0/NA/NA/NA	Homo sapiens	2020-02-29	United Kingdom / England	Respiratory Virus Unit, Microbiology Services Colindale, Public Health England	2020-03-16	Respiratory Virus Unit, Microbiology Services Colindale, Public Health England
hCoV-19/England/20100121007/2020	EPI_ISL_415141	GISAID		Complete	29903	Low	50/0/NA/NA/NA	Homo sapiens	2020-02-29	United Kingdom / England	Respiratory Virus Unit, Microbiology Services Colindale, Public Health England	2020-03-16	Respiratory Virus Unit, Microbiology Services Colindale, Public Health England
hCoV-19/England/20100122106/2020	EPI_ISL_415142	GISAID		Complete	29903	Low	58/0/NA/NA/NA	Homo sapiens	2020-03-02	United Kingdom / England	Respiratory Virus Unit, Microbiology Services Colindale, Public Health England	2020-03-16	Respiratory Virus Unit, Microbiology Services Colindale, Public Health England
hCoV-19/England/20100122107/2020	EPI_ISL_415143	GISAID		Complete	29903	Low	262/0/NA/NA/NA	Homo sapiens	2020-03-02	United Kingdom / England	Respiratory Virus Unit, Microbiology Services Colindale, Public Health England	2020-03-16	Respiratory Virus Unit, Microbiology Services Colindale, Public Health England
hCoV-19/England/20102000106/2020	EPI_ISL_415144	GISAID		Complete	29903	Low	289/0/NA/NA/NA	Homo sapiens	2020-02-27	United Kingdom / England	Respiratory Virus Unit, Microbiology Services Colindale, Public Health England	2020-03-16	Respiratory Virus Unit, Microbiology Services Colindale, Public Health England
hCoV-19/England/20102000206/2020	EPI_ISL_415145	GISAID		Complete	29903	Low	290/1/NA/NA/NA	Homo sapiens	2020-03-01	United Kingdom / England	Respiratory Virus Unit, Microbiology Services Colindale, Public Health England	2020-03-16	Respiratory Virus Unit, Microbiology Services Colindale, Public Health England
hCoV-19/England/20102000306/2020	EPI_ISL_415146	GISAID		Complete	29903	Low	228/0/NA/NA/NA	Homo sapiens	2020-03-01	United Kingdom / England	Respiratory Virus Unit, Microbiology Services Colindale, Public Health England	2020-03-16	Respiratory Virus Unit, Microbiology Services Colindale, Public Health England
hCoV-19/England/20102000506/2020	EPI_ISL_415147	GISAID		Complete	29903	Low	204/0/NA/NA/NA	Homo sapiens	2020-03-01	United Kingdom / England	Respiratory Virus Unit, Microbiology Services Colindale, Public Health England	2020-03-16	Respiratory Virus Unit, Microbiology Services Colindale, Public Health England
hCoV-19/England/20102000906/2020	EPI_ISL_415148	GISAID		Complete	29903	Low	63/1/NA/NA/NA	Homo sapiens	2020-03-03	United Kingdom / England	Respiratory Virus Unit, Microbiology Services Colindale, Public Health England	2020-03-16	Respiratory Virus Unit, Microbiology Services Colindale, Public Health England
hCoV-19/England/20102068506/2020	EPI_ISL_415149	GISAID		Complete	29903	Low	305/1/NA/NA/NA	Homo sapiens	2020-03-01	United Kingdom / England	Respiratory Virus Unit, Microbiology Services Colindale, Public Health England	2020-03-16	Respiratory Virus Unit, Microbiology Services Colindale, Public Health England
hCoV-19/England/20110003506/2020	EPI_ISL_415150	GISAID		Complete	29903	Low	196/0/NA/NA/NA	Homo sapiens	2020-03-09	United Kingdom / England	Respiratory Virus Unit, Microbiology Services Colindale, Public Health England	2020-03-16	Respiratory Virus Unit, Microbiology Services Colindale, Public Health England
SARS-CoV-2/human/USA/NY2-PV08100/2020	MT370842	GenBank	EPI_ISL_415151	Complete	29760	High	0/0/0/7/NO	Homo sapiens	2020-03-04	United States / New York	MSHS Clinical Microbiology Laboratories	2020-03-16	MSHS Pathogen Surveillance Program
hCoV-19/Panama/328677/2020	EPI_ISL_415152	GISAID		Complete	29865	Low	133/14/NA/NA/NA	Homo sapiens	2020-03-06	Panama / Panama City	Gorgas Memorial Institute for Health Studies	2020-03-16	Gorgas Memorial Institute for Health Studies
hCoV-19/Belgium/VLM-03011/2020	EPI_ISL_415153	GISAID		Complete	29843	High	0/0/0/11/13402~13408(7-2-0.29,SNP:13402; SNP:13408)	Homo sapiens	2020-03-03	Belgium / Huldenberg	KU Leuven, Clinical and Epidemiological Virology	2020-03-16	KU Leuven, Clinical and Epidemiological Virology
hCoV-19/Belgium/BM-03012/2020	EPI_ISL_415154	GISAID		Complete	29843	High	0/0/0/7/24389~24390(2-2-1.00,SNP:24389; SNP:24390)	Homo sapiens	2020-03-01	Belgium / Kraainem	KU Leuven, Clincal and Epidemiological Virology	2020-03-16	KU Leuven, Clincal and Epidemiological Virology
hCoV-19/Belgium/VAG-03013/2020	EPI_ISL_415155	GISAID		Complete	29843	High	0/0/0/9/13402~13408(7-2-0.29,SNP:13402; SNP:13408)	Homo sapiens	2020-03-01	Belgium / Huldenberg	KU Leuven, Clinical and Epidemiological Virology	2020-03-16	KU Leuven, Clinical and Epidemiological Virology
hCoV-19/Belgium/SH-03014/2020	EPI_ISL_415156	GISAID		Complete	29843	High	0/0/0/5/NO	Homo sapiens	2020-03-01	Belgium / Huldenberg	KU Leuven, Clinical and Epidemiological Virology	2020-03-16	KU Leuven, Clinical and Epidemiological Virology
hCoV-19/Belgium/BC-03016/2020	EPI_ISL_415157	GISAID		Complete	29843	High	0/0/0/9/28881~28883(3-3-1.00,SNP:28881; SNP:28882; SNP:28883)	Homo sapiens	2020-03-01	Belgium / Sint-Niklaas	KU Leuven, Clinical and Epidemiological Virology	2020-03-16	KU Leuven, Clinical and Epidemiological Virology
hCoV-19/Belgium/QKJ-03015/2020	EPI_ISL_415158	GISAID		Complete	29843	High	0/0/0/9/28881~28883(3-3-1.00,SNP:28881; SNP:28882; SNP:28883)	Homo sapiens	2020-03-01	Belgium / Brussels	KU Leuven, Clinical and Epidemiological Virology	2020-03-16	KU Leuven, Clinical and Epidemiological Virology
hCoV-19/Belgium/BA-02291/2020	EPI_ISL_415159	GISAID		Complete	29843	High	0/0/0/13/24382~24390(9-4-0.44,SNP:24382; SNP:24383; SNP:24389; SNP:24390)	Homo sapiens	2020-02-29	Belgium / Leuven	KU Leuven, Clinical and Epidemiological Virology	2020-03-16	KU Leuven, Clinical and Epidemiological Virology
hCoV-19/Shenzhen/3/2020	EPI_ISL_414503	GISAID		Partial	900	High	0/0/NA/NA/NA	Homo sapiens	2020-03-01	China / Guangdong	BGI	2020-03-13	bgi
hCoV-19/Iran/Qom-257045/2020	EPI_ISL_414945	GISAID		Partial	402	High	0/0/NA/NA/NA	Homo sapiens	2020-02-15	Iran / Qom	Iran National Influenza Center	2020-03-16	Iran National Influenza Center
hCoV-19/Wales/PHW06/2020	EPI_ISL_415435	GISAID		Complete	29842	High	0/0/1/6/NO	Homo sapiens	2020-03-06	United Kingdom / Wales	Wales Specialist Virology Centre	2020-03-17	Public Health Wales Microbiology Cardiff
hCoV-19/Wales/PHW10/2020	EPI_ISL_415453	GISAID		Partial	29611	Low	600/0/NA/NA/NA	Homo sapiens	2020-03-10	United Kingdom / Wales / Cardiff	Wales Specialist Virology Centre	2020-03-17	Public Health Wales Microbiology Cardiff
hCoV-19/Switzerland/GE1422/2020	EPI_ISL_415454	GISAID		Complete	29896	High	0/0/0/9/28881~28883(3-3-1.00,SNP:28881; SNP:28882; SNP:28883)	Homo sapiens	2020-02-28	Switzerland	Hôpitaux universitaires de Genève Laboratoire de Virologie	2020-03-17	Hôpitaux universitaires de Genève Laboratoire de Virologie
hCoV-19/Switzerland/GE0199/2020	EPI_ISL_415455	GISAID	EPI_ISL_429197	Complete	29892	High	0/0/0/8/28881~28883(3-3-1.00,SNP:28881; SNP:28882; SNP:28883)	Homo sapiens	2020-02-28	Switzerland	Hôpitaux universitaires de Genève Laboratoire de Virologie	2020-03-17	Hôpitaux universitaires de Genève Laboratoire de Virologie
hCoV-19/Switzerland/BE6651/2020	EPI_ISL_415456	GISAID		Complete	29899	High	0/0/0/9/28881~28883(3-3-1.00,SNP:28881; SNP:28882; SNP:28883)	Homo sapiens	2020-02-29	Switzerland	Hôpitaux universitaires de Genève Laboratoire de Virologie	2020-03-17	Hôpitaux universitaires de Genève Laboratoire de Virologie
hCoV-19/Switzerland/AG7120/2020	EPI_ISL_415457	GISAID		Complete	29896	High	0/0/0/8/28881~28883(3-3-1.00,SNP:28881; SNP:28882; SNP:28883)	Homo sapiens	2020-02-29	Switzerland	Hôpitaux universitaires de Genève Laboratoire de Virologie	2020-03-17	Hôpitaux universitaires de Genève Laboratoire de Virologie
hCoV-19/Switzerland/GE8102/2020	EPI_ISL_415458	GISAID		Complete	29897	High	0/0/0/8/28881~28883(3-3-1.00,SNP:28881; SNP:28882; SNP:28883)	Homo sapiens	2020-03-01	Switzerland	Hôpitaux universitaires de Genève Laboratoire de Virologie	2020-03-17	Hôpitaux universitaires de Genève Laboratoire de Virologie
hCoV-19/Switzerland/VD0503/2020	EPI_ISL_415459	GISAID		Complete	29892	High	0/0/0/8/28881~28883(3-3-1.00,SNP:28881; SNP:28882; SNP:28883)	Homo sapiens	2020-02-29	Switzerland / Genève	Hôpitaux universitaires de Genève Laboratoire de Virologie	2020-03-17	Hôpitaux universitaires de Genève Laboratoire de Virologie
hCov-19/Netherlands/Flevoland/1/2020	EPI_ISL_415460	GISAID		Complete	29786	High	0/0/0/5/NO	Homo sapiens	2020-03-09	Netherlands / Flevoland	Dutch COVID-19 response team	2020-03-17	Erasmus Medical Center
hCov-19/Netherlands/Gelderland/1/2020	EPI_ISL_415461	GISAID		Complete	29786	High	0/0/0/5/NO	Homo sapiens	2020-03-10	Netherlands / Gelderland	Dutch COVID-19 response team	2020-03-17	Erasmus Medical Center
hCoV-19/Netherlands/Gelderland/2/2020	EPI_ISL_415462	GISAID		Complete	29786	High	0/0/0/5/NO	Homo sapiens	2020-03-09	Netherlands / Gelderland	Dutch COVID-19 response team	2020-03-17	Erasmus Medical Center
hCoV-19/Netherlands/Gelderland/3/2020	EPI_ISL_415463	GISAID		Complete	29786	High	0/0/0/8/28881~28883(3-3-1.00,SNP:28881; SNP:28882; SNP:28883)	Homo sapiens	2020-03-09	Netherlands / Gelderland	Dutch COVID-19 response team	2020-03-17	Erasmus Medical Center
hCoV-19/Netherlands/Limburg/7/2020	EPI_ISL_415464	GISAID		Complete	29786	High	0/0/0/2/NO	Homo sapiens	2020	Netherlands / Limburg	Dutch COVID-19 response team	2020-03-17	Erasmus Medical Center
hCov-19/Netherlands/NA/1/2020	EPI_ISL_415465	GISAID		Complete	29786	High	0/0/0/5/NO	Homo sapiens	2020-03-10	Netherlands	Dutch COVID-19 response team	2020-03-17	Erasmus Medical Center
hCov-19/Netherlands/NA/10/2020	EPI_ISL_415466	GISAID		Complete	29786	High	0/0/0/5/NO	Homo sapiens	2020-03-09	Netherlands	Dutch COVID-19 response team	2020-03-17	Erasmus Medical Center
hCov-19/Netherlands/NA/11/2020	EPI_ISL_415467	GISAID		Complete	29786	High	0/0/0/10/28881~28883(3-3-1.00,SNP:28881; SNP:28882; SNP:28883)	Homo sapiens	2020-03-10	Netherlands	Dutch COVID-19 response team	2020-03-17	Erasmus Medical Center
hCov-19/Netherlands/NA/12/2020	EPI_ISL_415468	GISAID		Complete	29786	High	0/0/0/9/28881~28883(3-3-1.00,SNP:28881; SNP:28882; SNP:28883)	Homo sapiens	2020-03-10	Netherlands	Dutch COVID-19 response team	2020-03-17	Erasmus Medical Center
hCov-19/Netherlands/NA/13/2020	EPI_ISL_415469	GISAID		Complete	29786	High	0/0/0/5/NO	Homo sapiens	2020-03-10	Netherlands	Dutch COVID-19 response team	2020-03-17	Erasmus Medical Center
hCov-19/Netherlands/NA/14/2020	EPI_ISL_415470	GISAID		Complete	29786	Low	119/0/NA/NA/NA	Homo sapiens	2020-03-10	Netherlands	Dutch COVID-19 response team	2020-03-17	Erasmus Medical Center
hCov-19/Netherlands/NA/15/2020	EPI_ISL_415471	GISAID		Complete	29786	High	0/0/0/9/28881~28883(3-3-1.00,SNP:28881; SNP:28882; SNP:28883)	Homo sapiens	2020-03-11	Netherlands	Dutch COVID-19 response team	2020-03-17	Erasmus Medical Center
hCov-19/Netherlands/NA/16/2020	EPI_ISL_415472	GISAID		Complete	29786	High	0/0/0/5/NO	Homo sapiens	2020-03-11	Netherlands	Dutch COVID-19 response team	2020-03-17	Erasmus Medical Center
hCov-19/Netherlands/NA/17/2020	EPI_ISL_415473	GISAID		Complete	29786	High	0/0/0/6/NO	Homo sapiens	2020-03-09	Netherlands	Dutch COVID-19 response team	2020-03-17	Erasmus Medical Center
hCov-19/Netherlands/NA/18/2020	EPI_ISL_415474	GISAID		Complete	29786	High	0/0/0/6/NO	Homo sapiens	2020-03-09	Netherlands	Dutch COVID-19 response team	2020-03-17	Erasmus Medical Center
hCov-19/Netherlands/NA/19/2020	EPI_ISL_415475	GISAID		Complete	29786	High	0/0/0/9/28881~28883(3-3-1.00,SNP:28881; SNP:28882; SNP:28883)	Homo sapiens	2020-03-12	Netherlands	Dutch COVID-19 response team	2020-03-17	Erasmus Medical Center
hCov-19/Netherlands/NA/2/2020	EPI_ISL_415476	GISAID		Complete	29786	High	0/0/0/8/28881~28883(3-3-1.00,SNP:28881; SNP:28882; SNP:28883)	Homo sapiens	2020-03-10	Netherlands	Dutch COVID-19 response team	2020-03-17	Erasmus Medical Center
hCov-19/Netherlands/NA/20/2020	EPI_ISL_415477	GISAID		Complete	29786	Low	360/0/NA/NA/NA	Homo sapiens	2020-03-12	Netherlands	Dutch COVID-19 response team	2020-03-17	Erasmus Medical Center
hCov-19/Netherlands/NA/21/2020	EPI_ISL_415478	GISAID		Complete	29786	High	0/0/0/6/NO	Homo sapiens	2020-03-08	Netherlands	Dutch COVID-19 response team	2020-03-17	Erasmus Medical Center
hCov-19/Netherlands/NA/22/2020	EPI_ISL_415479	GISAID		Complete	29783	High	0/0/1/3/NO	Homo sapiens	2020-03-08	Netherlands	Dutch COVID-19 response team	2020-03-17	Erasmus Medical Center
hCov-19/Netherlands/NA/23/2020	EPI_ISL_415480	GISAID		Complete	29786	High	0/0/0/9/NO	Homo sapiens	2020-03-09	Netherlands	Dutch COVID-19 response team	2020-03-17	Erasmus Medical Center
hCov-19/Netherlands/NA/24/2020	EPI_ISL_415481	GISAID		Complete	29786	High	0/0/0/7/NO	Homo sapiens	2020-03-08	Netherlands	Dutch COVID-19 response team	2020-03-17	Erasmus Medical Center
hCov-19/Netherlands/NA/25/2020	EPI_ISL_415482	GISAID		Complete	29786	High	0/0/0/9/28881~28883(3-3-1.00,SNP:28881; SNP:28882; SNP:28883)	Homo sapiens	2020-03-09	Netherlands	Dutch COVID-19 response team	2020-03-17	Erasmus Medical Center
hCov-19/Netherlands/NA/26/2020	EPI_ISL_415483	GISAID		Complete	29786	High	0/0/0/10/28881~28883(3-3-1.00,SNP:28881; SNP:28882; SNP:28883)	Homo sapiens	2020-03-09	Netherlands	Dutch COVID-19 response team	2020-03-17	Erasmus Medical Center
hCov-19/Netherlands/NA/27/2020	EPI_ISL_415484	GISAID		Complete	29786	Low	194/0/NA/NA/NA	Homo sapiens	2020-03-13	Netherlands	Dutch COVID-19 response team	2020-03-17	Erasmus Medical Center
hCov-19/Netherlands/NA/28/2020	EPI_ISL_415485	GISAID		Complete	29786	High	0/0/0/7/NO	Homo sapiens	2020-03-12	Netherlands	Dutch COVID-19 response team	2020-03-17	Erasmus Medical Center
hCov-19/Netherlands/NA/29/2020	EPI_ISL_415486	GISAID		Complete	29786	High	0/0/0/6/NO	Homo sapiens	2020-03-13	Netherlands	Dutch COVID-19 response team	2020-03-17	Erasmus Medical Center
hCov-19/Netherlands/NA/30/2020	EPI_ISL_415487	GISAID		Complete	29786	High	0/0/0/7/NO	Homo sapiens	2020-03-13	Netherlands	Dutch COVID-19 response team	2020-03-17	Erasmus Medical Center
hCov-19/Netherlands/NA/31/2020	EPI_ISL_415488	GISAID		Complete	29786	High	0/0/0/7/NO	Homo sapiens	2020-03-13	Netherlands	Dutch COVID-19 response team	2020-03-17	Erasmus Medical Center
hCov-19/Netherlands/NA/32/2020	EPI_ISL_415489	GISAID		Complete	29783	High	0/0/1/2/NO	Homo sapiens	2020-03-13	Netherlands	Dutch COVID-19 response team	2020-03-17	Erasmus Medical Center
hCov-19/Netherlands/NA/33/2020	EPI_ISL_415490	GISAID		Complete	29783	Low	874/0/NA/NA/NA	Homo sapiens	2020-03-07	Netherlands	Dutch COVID-19 response team	2020-03-17	Erasmus Medical Center
hCov-19/Netherlands/NA/34/2020	EPI_ISL_415491	GISAID		Complete	29786	High	0/0/0/4/NO	Homo sapiens	2020-03-07	Netherlands	Dutch COVID-19 response team	2020-03-17	Erasmus Medical Center
hCov-19/Netherlands/NA/35/2020	EPI_ISL_415492	GISAID		Complete	29786	High	0/0/0/7/NO	Homo sapiens	2020-03-10	Netherlands	Dutch COVID-19 response team	2020-03-17	Erasmus Medical Center
hCov-19/Netherlands/NA/4/2020	EPI_ISL_415493	GISAID		Complete	29783	Low	186/0/NA/NA/NA	Homo sapiens	2020	Netherlands	Dutch COVID-19 response team	2020-03-17	Erasmus Medical Center
hCov-19/Netherlands/NA/5/2020	EPI_ISL_415494	GISAID		Complete	29783	Low	185/0/NA/NA/NA	Homo sapiens	2020	Netherlands	Dutch COVID-19 response team	2020-03-17	Erasmus Medical Center
hCov-19/Netherlands/NA/6/2020	EPI_ISL_415495	GISAID		Complete	29786	High	0/0/0/4/NO	Homo sapiens	2020-03-10	Netherlands	Dutch COVID-19 response team	2020-03-17	Erasmus Medical Center
hCov-19/Netherlands/NA/7/2020	EPI_ISL_415496	GISAID		Complete	29786	High	0/0/0/8/28881~28883(3-3-1.00,SNP:28881; SNP:28882; SNP:28883)	Homo sapiens	2020-03-09	Netherlands	Dutch COVID-19 response team	2020-03-17	Erasmus Medical Center
hCov-19/Netherlands/NA/8/2020	EPI_ISL_415497	GISAID		Complete	29786	High	1/0/0/10/28881~28883(3-3-1.00,SNP:28881; SNP:28882; SNP:28883)	Homo sapiens	2020-03-09	Netherlands	Dutch COVID-19 response team	2020-03-17	Erasmus Medical Center
hCov-19/Netherlands/NA/9/2020	EPI_ISL_415498	GISAID		Complete	29786	High	0/0/0/9/28881~28883(3-3-1.00,SNP:28881; SNP:28882; SNP:28883)	Homo sapiens	2020-03-09	Netherlands	Dutch COVID-19 response team	2020-03-17	Erasmus Medical Center
hCov-19/Netherlands/NoordBrabant/41/2020	EPI_ISL_415499	GISAID		Complete	29786	High	0/0/0/6/NO	Homo sapiens	2020	Netherlands / Noord Brabant	Dutch COVID-19 response team	2020-03-17	Erasmus Medical Center
hCov-19/Netherlands/NoordBrabant/42/2020	EPI_ISL_415500	GISAID		Complete	29783	High	0/0/1/4/NO	Homo sapiens	2020-03-10	Netherlands / Noord Brabant	Dutch COVID-19 response team	2020-03-17	Erasmus Medical Center
hCov-19/Netherlands/NoordBrabant/44/2020	EPI_ISL_415501	GISAID		Complete	29783	High	0/0/1/3/NO	Homo sapiens	2020-03-11	Netherlands / Noord Brabant	Dutch COVID-19 response team	2020-03-17	Erasmus Medical Center
hCov-19/Netherlands/NoordBrabant/45/2020	EPI_ISL_415502	GISAID		Complete	29786	High	0/0/0/8/28881~28883(3-3-1.00,SNP:28881; SNP:28882; SNP:28883)	Homo sapiens	2020-03-09	Netherlands / Noord Brabant	Dutch COVID-19 response team	2020-03-17	Erasmus Medical Center
hCov-19/Netherlands/NoordBrabant/46/2020	EPI_ISL_415503	GISAID		Complete	29786	High	0/0/0/10/NO	Homo sapiens	2020-03-11	Netherlands / Noord Brabant	Dutch COVID-19 response team	2020-03-17	Erasmus Medical Center
hCov-19/Netherlands/NoordBrabant/47/2020	EPI_ISL_415504	GISAID		Complete	29783	Low	228/0/NA/NA/NA	Homo sapiens	2020-03-09	Netherlands / Noord Brabant	Dutch COVID-19 response team	2020-03-17	Erasmus Medical Center
hCov-19/Netherlands/NoordBrabant/48/2020	EPI_ISL_415505	GISAID		Complete	29783	High	0/0/1/3/NO	Homo sapiens	2020-03-11	Netherlands / Noord Brabant	Dutch COVID-19 response team	2020-03-17	Erasmus Medical Center
hCov-19/Netherlands/NoordBrabant/49/2020	EPI_ISL_415506	GISAID		Complete	29780	High	0/0/2/4/NO	Homo sapiens	2020-03-11	Netherlands / Noord Brabant	Dutch COVID-19 response team	2020-03-17	Erasmus Medical Center
hCov-19/Netherlands/NoordBrabant/51/2020	EPI_ISL_415507	GISAID		Complete	29783	High	0/0/1/2/NO	Homo sapiens	2020	Netherlands / Noord Brabant	Dutch COVID-19 response team	2020-03-17	Erasmus Medical Center
hCov-19/Netherlands/NoordBrabant/52/2020	EPI_ISL_415508	GISAID		Complete	29780	High	0/0/2/4/NO	Homo sapiens	2020-03-09	Netherlands / Noord Brabant	Dutch COVID-19 response team	2020-03-17	Erasmus Medical Center
hCov-19/Netherlands/NoordBrabant/53/2020	EPI_ISL_415509	GISAID		Complete	29783	High	0/0/1/4/NO	Homo sapiens	2020	Netherlands / Noord Brabant	Dutch COVID-19 response team	2020-03-17	Erasmus Medical Center
hCov-19/Netherlands/NoordBrabant/54/2020	EPI_ISL_415510	GISAID		Complete	29780	High	0/0/2/5/514~517(4-2-0.50,SNP:514; Deletion:517-520)	Homo sapiens	2020-03-09	Netherlands / Noord Brabant	Dutch COVID-19 response team	2020-03-17	Erasmus Medical Center
hCov-19/Netherlands/NoordBrabant/55/2020	EPI_ISL_415511	GISAID		Complete	29786	High	0/0/0/9/28881~28883(3-3-1.00,SNP:28881; SNP:28882; SNP:28883)	Homo sapiens	2020-03-09	Netherlands / Noord Brabant	Dutch COVID-19 response team	2020-03-17	Erasmus Medical Center
hCov-19/Netherlands/NoordBrabant/56/2020	EPI_ISL_415512	GISAID		Complete	29786	High	0/0/0/6/NO	Homo sapiens	2020-03-09	Netherlands / Noord Brabant	Dutch COVID-19 response team	2020-03-17	Erasmus Medical Center
hCov-19/Netherlands/NoordBrabant/57/2020	EPI_ISL_415513	GISAID		Complete	29783	Low	228/0/NA/NA/NA	Homo sapiens	2020-03-11	Netherlands / Noord Brabant	Dutch COVID-19 response team	2020-03-17	Erasmus Medical Center
hCov-19/Netherlands/NoordBrabant/58/2020	EPI_ISL_415514	GISAID		Complete	29786	High	0/0/0/8/28881~28883(3-3-1.00,SNP:28881; SNP:28882; SNP:28883)	Homo sapiens	2020-03-11	Netherlands / Noord Brabant	Dutch COVID-19 response team	2020-03-17	Erasmus Medical Center
hCov-19/Netherlands/NoordBrabant/59/2020	EPI_ISL_415515	GISAID		Complete	29786	High	0/0/0/5/NO	Homo sapiens	2020-03-11	Netherlands / Noord Brabant	Dutch COVID-19 response team	2020-03-17	Erasmus Medical Center
hCov-19/Netherlands/NoordBrabant/60/2020	EPI_ISL_415516	GISAID		Complete	29783	High	0/0/1/6/NO	Homo sapiens	2020-03-11	Netherlands / Noord Brabant	Dutch COVID-19 response team	2020-03-17	Erasmus Medical Center
hCov-19/Netherlands/NoordBrabant/61/2020	EPI_ISL_415517	GISAID		Complete	29783	High	0/0/1/4/NO	Homo sapiens	2020	Netherlands / Noord Brabant	Dutch COVID-19 response team	2020-03-17	Erasmus Medical Center
hCov-19/Netherlands/NoordBrabant/62/2020	EPI_ISL_415518	GISAID		Complete	29786	High	0/0/0/5/NO	Homo sapiens	2020	Netherlands / Noord Brabant	Dutch COVID-19 response team	2020-03-17	Erasmus Medical Center
hCov-19/Netherlands/NoordBrabant/63/2020	EPI_ISL_415519	GISAID		Complete	29783	High	0/0/1/4/NO	Homo sapiens	2020	Netherlands / Noord Brabant	Dutch COVID-19 response team	2020-03-17	Erasmus Medical Center
hCov-19/Netherlands/NoordBrabant/64/2020	EPI_ISL_415520	GISAID		Complete	29786	High	0/0/0/5/NO	Homo sapiens	2020	Netherlands / Noord Brabant	Dutch COVID-19 response team	2020-03-17	Erasmus Medical Center
hCov-19/Netherlands/NoordBrabant/65/2020	EPI_ISL_415521	GISAID		Complete	29783	High	0/0/1/4/NO	Homo sapiens	2020	Netherlands / Noord Brabant	Dutch COVID-19 response team	2020-03-17	Erasmus Medical Center
hCov-19/Netherlands/NoordBrabant/66/2020	EPI_ISL_415522	GISAID		Complete	29783	Low	174/0/NA/NA/NA	Homo sapiens	2020	Netherlands / Noord Brabant	Dutch COVID-19 response team	2020-03-17	Erasmus Medical Center
hCov-19/Netherlands/NoordBrabant/67/2020	EPI_ISL_415523	GISAID		Complete	29786	High	0/0/0/8/28881~28883(3-3-1.00,SNP:28881; SNP:28882; SNP:28883)	Homo sapiens	2020	Netherlands / Noord Brabant	Dutch COVID-19 response team	2020-03-17	Erasmus Medical Center
hCov-19/Netherlands/NoordBrabant/68/2020	EPI_ISL_415524	GISAID		Complete	29783	High	0/0/1/3/NO	Homo sapiens	2020-03-12	Netherlands / Noord Brabant	Dutch COVID-19 response team	2020-03-17	Erasmus Medical Center
hCoV-19/Netherlands/NoordHolland/3/2020	EPI_ISL_415525	GISAID		Complete	29786	High	0/0/0/7/NO	Homo sapiens	2020-03-12	Netherlands / Noord Holland	Dutch COVID-19 response team	2020-03-17	Erasmus Medical Center
hCoV-19/Netherlands/Utrecht/17/2020	EPI_ISL_415526	GISAID		Complete	29786	High	0/0/0/5/NO	Homo sapiens	2020-03-10	Netherlands / Utrecht	Dutch COVID-19 response team	2020-03-17	Erasmus Medical Center
hCoV-19/Netherlands/Utrecht/18/2020	EPI_ISL_415527	GISAID		Complete	29786	High	0/0/0/6/NO	Homo sapiens	2020-03-12	Netherlands / Utrecht	Dutch COVID-19 response team	2020-03-17	Erasmus Medical Center
hCoV-19/Netherlands/Utrecht/19/2020	EPI_ISL_415528	GISAID		Complete	29783	Low	635/0/NA/NA/NA	Homo sapiens	2020-03-12	Netherlands / Utrecht	Dutch COVID-19 response team	2020-03-17	Erasmus Medical Center
hCoV-19/Netherlands/ZuidHolland/25/2020	EPI_ISL_415529	GISAID		Complete	29786	High	0/0/0/8/28881~28883(3-3-1.00,SNP:28881; SNP:28882; SNP:28883)	Homo sapiens	2020-03-09	Netherlands / Zuid Holland	Dutch COVID-19 response team	2020-03-17	Erasmus Medical Center
hCoV-19/Netherlands/ZuidHolland/26/2020	EPI_ISL_415530	GISAID		Complete	29786	High	0/0/0/9/28881~28883(3-3-1.00,SNP:28881; SNP:28882; SNP:28883)	Homo sapiens	2020-03-09	Netherlands / Zuid Holland	Dutch COVID-19 response team	2020-03-17	Erasmus Medical Center
hCoV-19/Netherlands/ZuidHolland/27/2020	EPI_ISL_415531	GISAID		Complete	29786	High	0/0/0/4/NO	Homo sapiens	2020-03-09	Netherlands / Zuid Holland	Dutch COVID-19 response team	2020-03-17	Erasmus Medical Center
hCoV-19/Netherlands/ZuidHolland/28/2020	EPI_ISL_415532	GISAID		Complete	29786	High	0/0/0/9/28881~28883(3-3-1.00,SNP:28881; SNP:28882; SNP:28883)	Homo sapiens	2020-03-09	Netherlands / Zuid Holland	Dutch COVID-19 response team	2020-03-17	Erasmus Medical Center
hCoV-19/Netherlands/ZuidHolland/29/2020	EPI_ISL_415533	GISAID		Complete	29786	High	0/0/0/8/28881~28883(3-3-1.00,SNP:28881; SNP:28882; SNP:28883)	Homo sapiens	2020-03-09	Netherlands / Zuid Holland	Dutch COVID-19 response team	2020-03-17	Erasmus Medical Center
hCoV-19/Netherlands/ZuidHolland/30/2020	EPI_ISL_415534	GISAID		Complete	29783	High	0/0/1/6/NO	Homo sapiens	2020-03-11	Netherlands / Zuid Holland	Dutch COVID-19 response team	2020-03-17	Erasmus Medical Center
hCoV-19/Netherlands/ZuidHolland/31/2020	EPI_ISL_415535	GISAID		Complete	29786	High	0/0/0/7/NO	Homo sapiens	2020-03-12	Netherlands / Zuid Holland	Dutch COVID-19 response team	2020-03-17	Erasmus Medical Center
hCoV-19/Wales/PHW12/2020	EPI_ISL_415536	GISAID		Partial	29611	Low	801/0/NA/NA/NA	Homo sapiens	2020-03-10	United Kingdom / Wales	Wales Specialist Virology Centre	2020-03-17	Public Health Wales Microbiology Cardiff
hCoV-19/Wales/PHW13/2020	EPI_ISL_415537	GISAID		Partial	29611	Low	2439/0/NA/NA/NA	Homo sapiens	2020-03-08	United Kingdom / Wales	Wales Specialist Virology Centre	2020-03-17	Public Health Wales Microbiology Cardiff
hCoV-19/Wales/PHW38/2020	EPI_ISL_415538	GISAID		Complete	29782	Low	551/0/NA/NA/NA	Homo sapiens	2020-03-12	United Kingdom / Wales	Wales Specialist Virology Centre	2020-03-17	Public Health Wales Microbiology Cardiff
hCoV-19/USA/UPHL-01/2020	EPI_ISL_415539	GISAID		Complete	29903	High	0/0/0/3/NO	Homo sapiens	2020-03-13	United States / Utah	Utah Public Health Laboratory	2020-03-17	Utah Public Health Laboratory
nCoV-19/USA/UPHL-03/2020	EPI_ISL_415541	GISAID		Complete	29903	High	0/0/0/5/NO	Homo sapiens	2020-03-13	United States / Utah	Utah Public Health Laboratory	2020-03-17	Utah Public Health Laboratory
hCoV-19/USA/UPHL-04/2020	EPI_ISL_415542	GISAID		Complete	29903	High	0/0/0/5/NO	Homo sapiens	2020-03-13	United States / Utah	Utah Public Health Laboratory	2020-03-17	Utah Public Health Laboratory
hCoV-19/USA/UPHL-05/2020	EPI_ISL_415543	GISAID		Complete	29903	High	0/0/0/7/NO	Homo sapiens	2020-03-13	United States / Utah	Utah Public Health Laboratory	2020-03-17	Utah Public Health Laboratory
hCoV-19/USA/UPHL-06/2020	EPI_ISL_415544	GISAID		Complete	29903	High	0/0/0/7/NO	Homo sapiens	2020-03-13	United States / Utah	Utah Public Health Laboratory	2020-03-17	Utah Public Health Laboratory
SARS-CoV-2/MBS-Cagliari-2/human/2020/ITA	MT192758	GenBank		Partial	440	High	0/0/NA/NA/NA	Homo sapiens	2020-03-06	Italy / Cagliari		2020-03-13	Department of Surgical Sciences, University of Cagliari - AOU, Via Ospedale 54, Cagliari, Ca 09124, Italy
SARS-CoV-2/CGMH-CGU-01/human2020/TWN	MT192759	GenBank	EPI_ISL_411915	Complete	29862	High	0/0/0/0/NO	Homo sapiens	2020-01-25	China / Taiwan		2020-03-13	Department of Laboratory Medicine, Lin-Kou Chang-Gung Memorial Hospital, No. 5, Fu-Shing St., Taoyuan 333, Taiwan
SARS-CoV-2/PC00101P/human/2020/USA	MT192765	GenBank		Complete	29829	High	0/0/0/5/NO	Homo sapiens	2020-03-11	United States / CA / San Diego County		2020-03-16	Department of Immunology, The Scripps Research Institute, 10550 N Torrey Pines Rd, La Jolla, CA 92037-1000, USA
SARS-CoV-2/nCoV-19-01S/human/2020/VNM	MT192772	GenBank	EPI_ISL_418269	Complete	29891	High	0/0/0/1/NO	Homo sapiens	2020-01-22	Vietnam / Ho Chi Minh city		2020-03-14	Microbiology and Immunology department, Pasteur institute in Ho Chi Minh city, Pasteur Street, Ho Chi Minh, Ho Chi Minh 72408, Viet Nam
SARS-CoV-2/nCoV-19-02S/human/2020/VNM	MT192773	GenBank	EPI_ISL_418267	Complete	29890	High	0/0/1/3/NO	Homo sapiens	2020-01-22	Vietnam / Ho Chi Minh city		2020-03-14	Microbiology and Immunology department, Pasteur institute in Ho Chi Minh city, Pasteur Street, Ho Chi Minh, Ho Chi Minh 72408, Viet Nam
SARS-CoV-2/Valencia002/human/2020/ESP	MT198651	GenBank	EPI_ISL_414496	Partial	29611	Low	1420/0/NA/NA/NA	Homo sapiens	2020-03-04	Spain / Valencia		2020-03-16	Sequencing and Bioinformatics Service & Molecular Epidemiology Laboratory, FISABIO-Public Health, Av.Catalunya, 21, Valencia, Valencia 46020, Spain
SARS-CoV-2/Valencia003/human/2020/ESP	MT198652	GenBank	EPI_ISL_414598	Partial	29302	Low	847/0/NA/NA/NA	Homo sapiens	2020-03-05	Spain / Valencia		2020-03-16	Sequencing and Bioinformatics Service & Molecular Epidemiology Laboratory, FISABIO-Public Health, Av.Catalunya, 21, Valencia, Valencia 46020, Spain
SARS-CoV-2/Valencia001/human/2020/ESP	MT198653	GenBank	EPI_ISL_414495	Partial	29611	Low	222/0/NA/NA/NA	Homo sapiens	2020-03-08	Spain / Valencia		2020-03-16	Sequencing and Bioinformatics Service & Molecular Epidemiology Laboratory, FISABIO-Public Health, Av.Catalunya, 21, Valencia, Valencia 46020, Spain
hCoV-19/USA/UPHL-02/2020	EPI_ISL_415540	GISAID		Complete	29904	High	0/0/1/5/NO	Homo sapiens	2020-03-13	United States / Utah	Utah Public Health Laboratory	2020-03-17	Utah Public Health Laboratory
hCoV-19/Canada/BC_69243/2020	EPI_ISL_415577	GISAID		Complete	29903	Low	558/0/NA/NA/NA	Homo sapiens	2020-02-20	Canada / British Columbia	BCCDC Public Health Laboratory	2020-03-18	BCCDC Public Health Laboratory
hCoV-19/Canada/BC_13297/2020	EPI_ISL_415578	GISAID		Complete	29903	Low	289/0/NA/NA/NA	Homo sapiens	2020-02-27	Canada / British Columbia	BCCDC Public Health Laboratory	2020-03-18	BCCDC Public Health Laboratory
hCoV-19/Canada/BC_25211/2020	EPI_ISL_415579	GISAID		Complete	29903	Low	519/0/NA/NA/NA	Homo sapiens	2020-03-02	Canada / British Columbia	BCCDC Public Health Laboratory	2020-03-18	BCCDC Public Health Laboratory
hCoV-19/Canada/BC_17397/2020	EPI_ISL_415580	GISAID		Complete	29903	Low	286/0/NA/NA/NA	Homo sapiens	2020-02-28	Canada / British Columbia	BCCDC Public Health Laboratory	2020-03-18	BCCDC Public Health Laboratory
hCoV-19/Canada/BC_02421/2020	EPI_ISL_415581	GISAID		Complete	29903	High	0/0/0/5/NO	Homo sapiens	2020-03-01	Canada / British Columbia	BCCDC Public Health Laboratory	2020-03-18	BCCDC Public Health Laboratory
hCoV-19/Canada/BC_35720/2020	EPI_ISL_415582	GISAID		Complete	29903	Low	259/0/NA/NA/NA	Homo sapiens	2020-03-04	Canada / British Columbia	BCCDC Public Health Laboratory	2020-03-18	BCCDC Public Health Laboratory
hCoV-19/Canada/BC_40860/2020	EPI_ISL_415583	GISAID		Complete	29903	High	0/0/0/0/NO	Homo sapiens	2020-03-03	Canada / British Columbia	BCCDC Public Health Laboratory	2020-03-18	BCCDC Public Health Laboratory
hCoV-19/Canada/BC_41851/2020	EPI_ISL_415584	GISAID		Complete	29903	High	1/0/0/5/NO	Homo sapiens	2020-03-02	Canada / British Columbia	BCCDC Public Health Laboratory	2020-03-18	BCCDC Public Health Laboratory
hCoV-19/Canada/BC_65034/2020	EPI_ISL_415585	GISAID		Complete	29903	Low	218/0/NA/NA/NA	Homo sapiens	2020-03-04	Canada / British Columbia	BCCDC Public Health Laboratory	2020-03-18	BCCDC Public Health Laboratory
hCoV-19/Canada/BC_64686/2020	EPI_ISL_415586	GISAID		Complete	29903	Low	263/0/NA/NA/NA	Homo sapiens	2020-03-05	Canada / British Columbia	BCCDC Public Health Laboratory	2020-03-18	BCCDC Public Health Laboratory
hCoV-19/Canada/BC_66353/2020	EPI_ISL_415587	GISAID		Complete	29903	Low	303/0/NA/NA/NA	Homo sapiens	2020-03-04	Canada / British Columbia	BCCDC Public Health Laboratory	2020-03-18	BCCDC Public Health Laboratory
hCoV-19/Canada/BC_83109/2020	EPI_ISL_415588	GISAID		Complete	29903	Low	22/0/NA/NA/NA	Homo sapiens	2020-03-05	Canada / British Columbia	BCCDC Public Health Laboratory	2020-03-18	BCCDC Public Health Laboratory
hCoV-19/Canada/BC_83163/2020	EPI_ISL_415589	GISAID		Complete	29903	Low	234/0/NA/NA/NA	Homo sapiens	2020-03-05	Canada / British Columbia	BCCDC Public Health Laboratory	2020-03-18	BCCDC Public Health Laboratory
hCoV-19/Canada/BC_78548/2020	EPI_ISL_415590	GISAID		Complete	29903	Low	331/0/NA/NA/NA	Homo sapiens	2020-03-05	Canada / British Columbia	BCCDC Public Health Laboratory	2020-03-18	BCCDC Public Health Laboratory
hCoV-19/USA/WA-UW63/2020	EPI_ISL_415591	GISAID		Complete	29868	High	0/0/1/8/NO	Homo sapiens	2020-03-10	United States / Washington	UW Virology Lab	2020-03-18	UW Virology Lab
SARS-CoV-2/human/USA/WA-UW64/2020	MT252787	GenBank	EPI_ISL_415592	Complete	29706	High	0/0/0/7/NO	Homo sapiens	2020-03-09	United States / Washington	UW Virology Lab	2020-03-18	Laboratory Medicine, University of Washington, 1100 Fairview Ave N, PO Box 19024, E5-110, Seattle, WA 98109, USA
hCoV-19/USA/WA-UW65/2020	EPI_ISL_415593	GISAID		Complete	29807	Low	455/0/NA/NA/NA	Homo sapiens	2020-03-10	United States / Washington	UW Virology Lab	2020-03-18	UW Virology Lab
hCoV-19/USA/WA-UW66/2020	EPI_ISL_415594	GISAID		Complete	29871	High	0/0/0/7/NO	Homo sapiens	2020-03-10	United States / Washington	UW Virology Lab	2020-03-18	UW Virology Lab
SARS-CoV-2/human/USA/WA-UW67/2020	MT252793	GenBank	EPI_ISL_415595	Complete	29897	High	0/0/0/11/7~11(5-4-0.80,SNP:7; SNP:8; SNP:9; SNP:11)	Homo sapiens	2020-03-09	United States / Washington	UW Virology Lab	2020-03-18	Laboratory Medicine, University of Washington, 1100 Fairview Ave N, PO Box 19024, E5-110, Seattle, WA 98109, USA
SARS-CoV-2/human/USA/WA-UW68/2020	MT252788	GenBank	EPI_ISL_415596	Complete	29829	High	0/0/0/8/29867~29868(2-2-1.00,SNP:29867; SNP:29868)	Homo sapiens	2020-03-09	United States / Washington	UW Virology Lab	2020-03-18	Laboratory Medicine, University of Washington, 1100 Fairview Ave N, PO Box 19024, E5-110, Seattle, WA 98109, USA
SARS-CoV-2/human/USA/WA-UW69/2020	MT252794	GenBank	EPI_ISL_415597	Complete	29886	High	0/0/0/7/NO	Homo sapiens	2020-03-10	United States / Washington / Seattle	UW Virology Lab	2020-03-18	Laboratory Medicine, University of Washington, 1100 Fairview Ave N, PO Box 19024, E5-110, Seattle, WA 98109, USA
SARS-CoV-2/human/USA/WA-UW70/2020	MT252798	GenBank	EPI_ISL_415598	Complete	29852	High	0/0/0/5/NO	Homo sapiens	2020-03-10	United States / Washington	UW Virology Lab	2020-03-18	Laboratory Medicine, University of Washington, 1100 Fairview Ave N, PO Box 19024, E5-110, Seattle, WA 98109, USA
SARS-CoV-2/human/USA/WA-UW71/2020	MT252799	GenBank	EPI_ISL_415599	Complete	29877	Low	18/0/NA/NA/NA	Homo sapiens	2020-03-09	United States / Washington	UW Virology Lab	2020-03-18	Laboratory Medicine, University of Washington, 1100 Fairview Ave N, PO Box 19024, E5-110, Seattle, WA 98109, USA
hCoV-19/USA/WA-UW72/2020	EPI_ISL_415600	GISAID		Complete	29842	High	7/0/0/10/29866~29869(4-2-0.50,SNP:29866; SNP:29869)	Homo sapiens	2020-03-09	United States	UW Virology Lab	2020-03-18	UW Virology Lab
SARS-CoV-2/human/USA/WA-UW73/2020	MT252792	GenBank	EPI_ISL_415601	Complete	29852	High	0/0/0/5/NO	Homo sapiens	2020-03-10	United States / Washington	UW Virology Lab	2020-03-18	Laboratory Medicine, University of Washington, 1100 Fairview Ave N, PO Box 19024, E5-110, Seattle, WA 98109, USA
SARS-CoV-2/human/USA/WA-UW74/2020	MT252795	GenBank	EPI_ISL_415602	Complete	29871	High	0/0/2/13/29864~29869(6-5-0.83,SNP:29864; SNP:29865; SNP:29866; SNP:29868; SNP:29869)	Homo sapiens	2020-03-10	United States / Washington / Seattle	UW Virology Lab	2020-03-18	Laboratory Medicine, University of Washington, 1100 Fairview Ave N, PO Box 19024, E5-110, Seattle, WA 98109, USA
SARS-CoV-2/human/USA/WA-UW75/2020	MT252797	GenBank	EPI_ISL_415603	Complete	29904	High	0/0/0/10/34~37(4-4-1.00,SNP:34; SNP:35; SNP:36; SNP:37)	Homo sapiens	2020-03-10	United States / Washington / Seattle	UW Virology Lab	2020-03-18	Laboratory Medicine, University of Washington, 1100 Fairview Ave N, PO Box 19024, E5-110, Seattle, WA 98109, USA
SARS-CoV-2/human/USA/WA-UW76/2020	MT252800	GenBank	EPI_ISL_415604	Complete	29861	High	0/0/0/6/NO	Homo sapiens	2020-03-10	United States / Washington	UW Virology Lab	2020-03-18	Laboratory Medicine, University of Washington, 1100 Fairview Ave N, PO Box 19024, E5-110, Seattle, WA 98109, USA
SARS-CoV-2/human/USA/WA-UW40/2020	MT252801	GenBank	EPI_ISL_415605	Complete	29698	High	4/0/0/10/29867~29870(4-3-0.75,SNP:29867; SNP:29868; SNP:29870)	Homo sapiens	2020-03-05	United States / Washington	UW Virology Lab	2020-03-18	Laboratory Medicine, University of Washington, 1100 Fairview Ave N, PO Box 19024, E5-110, Seattle, WA 98109, USA
SARS-CoV-2/human/USA/WA-UW41/2020	MT252802	GenBank	EPI_ISL_415606	Complete	29830	High	0/0/0/6/NO	Homo sapiens	2020-03-08	United States / Washington	UW Virology Lab	2020-03-18	Laboratory Medicine, University of Washington, 1100 Fairview Ave N, PO Box 19024, E5-110, Seattle, WA 98109, USA
SARS-CoV-2/human/USA/WA-UW42/2020	MT252803	GenBank	EPI_ISL_415607	Complete	29857	High	0/0/0/9/150~153(4-2-0.50,SNP:150; SNP:153)	Homo sapiens	2020-03-09	United States / Washington	UW Virology Lab	2020-03-18	Laboratory Medicine, University of Washington, 1100 Fairview Ave N, PO Box 19024, E5-110, Seattle, WA 98109, USA
SARS-CoV-2/human/USA/WA-UW43/2020	MT252804	GenBank	EPI_ISL_415608	Complete	29882	High	0/0/1/10/NO	Homo sapiens	2020-03-08	United States	UW Virology Lab	2020-03-18	Laboratory Medicine, University of Washington, 1100 Fairview Ave N, PO Box 19024, E5-110, Seattle, WA 98109, USA
SARS-CoV-2/human/USA/WA-UW44/2020	MT252805	GenBank	EPI_ISL_415609	Complete	29887	High	0/0/0/13/34~37(4-4-1.00,SNP:34; SNP:35; SNP:36; SNP:37) 29868~29869(2-2-1.00,SNP:29868; SNP:29869)	Homo sapiens	2020-03-08	United States	UW Virology Lab	2020-03-18	Laboratory Medicine, University of Washington, 1100 Fairview Ave N, PO Box 19024, E5-110, Seattle, WA 98109, USA
hCoV-19/USA/WA-UW45/2020	EPI_ISL_415610	GISAID		Complete	29645	Low	18/1/NA/NA/NA	Homo sapiens	2020-03-08	United States / Washington	UW Virology Lab	2020-03-18	UW Virology Lab
SARS-CoV-2/human/USA/WA-UW46/2020	MT252806	GenBank	EPI_ISL_415611	Complete	29882	High	0/0/1/9/NO	Homo sapiens	2020-03-09	United States / Washington	UW Virology Lab	2020-03-18	Laboratory Medicine, University of Washington, 1100 Fairview Ave N, PO Box 19024, E5-110, Seattle, WA 98109, USA
SARS-CoV-2/human/USA/WA-UW47/2020	MT252807	GenBank	EPI_ISL_415612	Complete	29882	High	0/0/0/11/34~37(4-4-1.00,SNP:34; SNP:35; SNP:36; SNP:37)	Homo sapiens	2020-03-09	United States / Washington / Seattle	UW Virology Lab	2020-03-18	Laboratory Medicine, University of Washington, 1100 Fairview Ave N, PO Box 19024, E5-110, Seattle, WA 98109, USA
SARS-CoV-2/human/USA/WA-UW48/2020	MT252808	GenBank	EPI_ISL_415613	Complete	29881	High	0/0/1/8/NO	Homo sapiens	2020-03-09	United States / Washington	UW Virology Lab	2020-03-18	Laboratory Medicine, University of Washington, 1100 Fairview Ave N, PO Box 19024, E5-110, Seattle, WA 98109, USA
SARS-CoV-2/human/USA/WA-UW49/2020	MT252809	GenBank	EPI_ISL_415614	Complete	29742	High	0/0/0/5/NO	Homo sapiens	2020-03-09	United States / Washington	UW Virology Lab	2020-03-18	Laboratory Medicine, University of Washington, 1100 Fairview Ave N, PO Box 19024, E5-110, Seattle, WA 98109, USA
SARS-CoV-2/human/USA/WA-UW50/2020	MT252810	GenBank	EPI_ISL_415615	Complete	29862	High	0/0/0/8/NO	Homo sapiens	2020-03-08	United States / Washington	UW Virology Lab	2020-03-18	Laboratory Medicine, University of Washington, 1100 Fairview Ave N, PO Box 19024, E5-110, Seattle, WA 98109, USA
SARS-CoV-2/human/USA/WA-UW51/2020	MT252811	GenBank	EPI_ISL_415616	Complete	29657	High	0/0/0/5/NO	Homo sapiens	2020-03-08	United States / Washington	UW Virology Lab	2020-03-18	Laboratory Medicine, University of Washington, 1100 Fairview Ave N, PO Box 19024, E5-110, Seattle, WA 98109, USA
hCoV-19/USA/WA-UW52/2020	EPI_ISL_415617	GISAID		Complete	29828	High	0/0/0/6/NO	Homo sapiens	2020-03-09	United States / Washington	UW Virology Lab	2020-03-18	UW Virology Lab
hCoV-19/USA/WA-UW53/2020	EPI_ISL_415618	GISAID		Complete	29825	Low	424/0/NA/NA/NA	Homo sapiens	2020-03-09	United States / Washington	UW Virology Lab	2020-03-18	UW Virology Lab
hCoV-19/USA/WA-UW54/2020	EPI_ISL_415619	GISAID		Complete	29883	High	0/0/0/5/NO	Homo sapiens	2020-03-09	United States / Washington	UW Virology Lab	2020-03-18	UW Virology Lab
hCoV-19/USA/WA-UW55/2020	EPI_ISL_415620	GISAID		Complete	29895	High	0/0/0/7/NO	Homo sapiens	2020-03-09	United States / Washington	UW Virology Lab	2020-03-18	UW Virology Lab
hCoV-19/USA/WA-UW56/2020	EPI_ISL_415621	GISAID		Complete	29828	High	0/0/0/6/NO	Homo sapiens	2020-03-09	United States / Washington / Seattle	UW Virology Lab	2020-03-18	UW Virology Lab
hCoV-19/USA/WA-UW57/2020	EPI_ISL_415622	GISAID		Complete	29829	High	0/0/0/8/29868~29869(2-2-1.00,SNP:29868; SNP:29869)	Homo sapiens	2020-03-09	United States / Washington	UW Virology Lab	2020-03-18	UW Virology Lab
hCoV-19/USA/WA-UW58/2020	EPI_ISL_415623	GISAID		Complete	29807	Low	276/0/NA/NA/NA	Homo sapiens	2020-03-09	United States / Washington	UW Virology Lab	2020-03-18	UW Virology Lab
hCoV-19/USA/WA-UW59/2020	EPI_ISL_415624	GISAID		Complete	29827	High	0/0/0/7/NO	Homo sapiens	2020-03-09	United States / Washington	UW Virology Lab	2020-03-18	UW Virology Lab
hCoV-19/USA/WA-UW60/2020	EPI_ISL_415625	GISAID		Complete	29870	High	0/0/0/10/29865~29869(5-3-0.60,SNP:29865; SNP:29868; SNP:29869)	Homo sapiens	2020-03-09	United States / Washington	UW Virology Lab	2020-03-18	UW Virology Lab
hCoV-19/USA/WA-UW61/2020	EPI_ISL_415626	GISAID		Complete	29873	High	0/0/2/9/NO	Homo sapiens	2020-03-10	United States / Washington	UW Virology Lab	2020-03-18	UW Virology Lab
hCoV-19/USA/WA-UW62/2020	EPI_ISL_415627	GISAID		Complete	29871	High	0/0/1/10/NO	Homo sapiens	2020-03-09	United States / Washington	UW Virology Lab	2020-03-18	UW Virology Lab
hCoV-19/Scotland/CVR06/2020	EPI_ISL_415628	GISAID		Complete	29903	Low	557/0/NA/NA/NA	Homo sapiens	2020-03-07	United Kingdom / Scotland	West of Scotland Specialist Virology Centre, NHSGGC	2020-03-18	MRC-University of Glasgow Centre for Virus Research
hCoV-19/Scotland/EDB004/2020	EPI_ISL_415629	GISAID		Complete	29903	High	0/0/0/4/NO	Homo sapiens	2020-03-04	United Kingdom / Scotland	Virology Department, Royal Infirmary of Edinburgh, NHS Lothian	2020-03-18	Virology Department, Royal Infirmary of Edinburgh, NHS Lothian
hCoV-19/Scotland/CVR07/2020	EPI_ISL_415630	GISAID		Complete	29903	High	0/0/0/7/NO	Homo sapiens	2020-03-09	United Kingdom / Scotland	West of Scotland Specialist Virology Centre, NHSGGC	2020-03-18	MRC-University of Glasgow Centre for Virus Research
hCoV-19/Scotland/CVR10/2020	EPI_ISL_415631	GISAID		Complete	29903	High	0/0/0/6/NO	Homo sapiens	2020-03-10	United Kingdom / Scotland	West of Scotland Specialist Virology Centre, NHSGGC	2020-03-18	MRC-University of Glasgow Centre for Virus Research
hCoV-19/Scotland/EDB005/2020	EPI_ISL_415632	GISAID		Complete	29903	Low	557/0/NA/NA/NA	Homo sapiens	2020-03-07	United Kingdom / Scotland	Virology Department, Royal Infirmary of Edinburgh, NHS Lothian	2020-03-18	Virology Department, Royal Infirmary of Edinburgh, NHS Lothian
hCoV-19/Scotland/EDB006/2020	EPI_ISL_415633	GISAID		Complete	29903	Low	557/0/NA/NA/NA	Homo sapiens	2020-03-09	United Kingdom / Scotland	Virology Department, Royal Infirmary of Edinburgh, NHS Lothian	2020-03-18	Virology Department, Royal Infirmary of Edinburgh, NHS Lothian
hCoV-19/Scotland/EDB007/2020	EPI_ISL_415634	GISAID		Complete	29903	Low	557/0/NA/NA/NA	Homo sapiens	2020-03-06	United Kingdom / Scotland	Virology Department, Royal Infirmary of Edinburgh, NHS Lothian	2020-03-18	Virology Department, Royal Infirmary of Edinburgh, NHS Lothian
hCoV-19/Scotland/EDB008/2020	EPI_ISL_415635	GISAID		Complete	29903	Low	558/0/NA/NA/NA	Homo sapiens	2020-03-09	United Kingdom / Scotland	Virology Department, Royal Infirmary of Edinburgh, NHS Lothian	2020-03-18	Virology Department, Royal Infirmary of Edinburgh, NHS Lothian
hCoV-19/Scotland/EDB009/2020	EPI_ISL_415636	GISAID		Complete	29903	Low	558/0/NA/NA/NA	Homo sapiens	2020-03-06	United Kingdom / Scotland	Virology Department, Royal Infirmary of Edinburgh, NHS Lothian	2020-03-18	Virology Department, Royal Infirmary of Edinburgh, NHS Lothian
hCoV-19/Scotland/EDB011/2020	EPI_ISL_415637	GISAID		Complete	29903	Low	775/0/NA/NA/NA	Homo sapiens	2020-03-04	United Kingdom / Scotland	Virology Department, Royal Infirmary of Edinburgh, NHS Lothian	2020-03-18	Virology Department, Royal Infirmary of Edinburgh, NHS Lothian
hCoV-19/Scotland/EDB012/2020	EPI_ISL_415638	GISAID		Complete	29903	Low	558/0/NA/NA/NA	Homo sapiens	2020-03-07	United Kingdom / Scotland	Virology Department, Royal Infirmary of Edinburgh, NHS Lothian	2020-03-18	Virology Department, Royal Infirmary of Edinburgh, NHS Lothian
hCoV-19/Scotland/EDB013/2020	EPI_ISL_415639	GISAID		Complete	29903	Low	557/0/NA/NA/NA	Homo sapiens	2020-03-10	United Kingdom / Scotland	Virology Department, Royal Infirmary of Edinburgh, NHS Lothian	2020-03-18	Virology Department, Royal Infirmary of Edinburgh, NHS Lothian
hCoV-19/Scotland/EDB003/2020	EPI_ISL_415640	GISAID		Complete	29903	High	0/0/0/6/NO	Homo sapiens	2020-03-08	United Kingdom / Scotland	Virology Department, Royal Infirmary of Edinburgh, NHS Lothian	2020-03-18	Virology Department, Royal Infirmary of Edinburgh, NHS Lothian
hCoV-19/Georgia/Tb-54/2020	EPI_ISL_415641	GISAID		Complete	29848	High	0/0/0/3/NO	Homo sapiens	2020-02-27	Georgia / Tbilisi	R. G. Lugar Center for Public Health Research, National Center for Disease Control and Public Health (NCDC) of Georgia.	2020-03-18	R. G. Lugar Center for Public Health Research, National Center for Disease Control and Public Health (NCDC) of Georgia.
hCoV-19/Georgia/Tb-477/2020	EPI_ISL_415642	GISAID		Complete	29824	High	0/0/0/14/29866~29878(13-10-0.77,SNP:29866; SNP:29867; SNP:29868; SNP:29869; SNP:29871; SNP:29872; SNP:29874; SNP:29876; SNP:29877; SNP:29878)	Homo sapiens	2020-03-10	Georgia / Tbilisi	R. G. Lugar Center for Public Health Research, National Center for Disease Control and Public Health (NCDC) of Georgia.	2020-03-18	R. G. Lugar Center for Public Health Research, National Center for Disease Control and Public Health (NCDC) of Georgia.
hCoV-19/Georgia/Tb-468/2020	EPI_ISL_415643	GISAID		Complete	29813	High	0/0/0/4/NO	Homo sapiens	2020-03-10	Georgia / Tbilisi	R. G. Lugar Center for Public Health Research, National Center for Disease Control and Public Health (NCDC) of Georgia.	2020-03-18	R. G. Lugar Center for Public Health Research, National Center for Disease Control and Public Health (NCDC) of Georgia.
hCoV-19/Georgia/Tb-82/2020	EPI_ISL_415644	GISAID		Complete	29847	Low	57/0/NA/NA/NA	Homo sapiens	2020-02-28	Georgia / Tbilisi	R. G. Lugar Center for Public Health Research, National Center for Disease Control and Public Health (NCDC) of Georgia.	2020-03-18	R. G. Lugar Center for Public Health Research, National Center for Disease Control and Public Health (NCDC) of Georgia.
hCoV-19/Denmark/SSI-101/2020	EPI_ISL_415646	GISAID		Complete	29896	High	0/0/2/16/3~21(19-9-0.47,SNP:3; SNP:4; SNP:7; SNP:11; Indel:12; SNP:18; SNP:19; SNP:20; SNP:21)	Homo sapiens	2020-03-03	Italy	Department of Virus and Microbiological Special diagnostics, Statens Serum Institut, Copenhagen, Denmark.	2020-03-18	ViFU
hCoV-19/Denmark/SSI-104/2020	EPI_ISL_415648	GISAID		Complete	29845	High	0/0/0/11/29858~29864(7-3-0.43,SNP:29858; SNP:29861; SNP:29864)	Homo sapiens	2020-03-03	Italy	Department of Virus and Microbiological Special diagnostics, Statens Serum Institut, Copenhagen, Denmark.	2020-03-18	ViFU
hCoV-19/France/HF2039/2020	EPI_ISL_415649	GISAID	EPI_ISL_415692	Complete	29882	High	0/0/0/8/NO	Homo sapiens	2020-03-05	France / Hauts-de-France / Crépy-en -Valois	unknown	2020-03-18	National Reference Center for Viruses of Respiratory Infections, Institut Pasteur, Paris
hCoV-19/France/IDF2075/2020	EPI_ISL_415650	GISAID	EPI_ISL_415693	Complete	29882	High	0/0/0/7/NO	Homo sapiens	2020-03-02	France / IDF	Hôpital Instruction des Armées - BEGIN	2020-03-18	National Reference Center for Viruses of Respiratory Infections, Institut Pasteur, Paris
hCoV-19/France/BFC2094/2020	EPI_ISL_415651	GISAID	EPI_ISL_415694	Complete	29882	High	0/0/0/6/NO	Homo sapiens	2020-03-05	France / Bourgogne-France-Comté / Montreux-Chateau	Unknown	2020-03-18	National Reference Center for Viruses of Respiratory Infections, Institut Pasteur, Paris
hCoV-19/France/BFC2147/2020	EPI_ISL_415652	GISAID	EPI_ISL_415695	Complete	29882	High	0/0/0/6/NO	Homo sapiens	2020-03-05	France / Bourgogne-France-Comté / Thise	unknown	2020-03-18	National Reference Center for Viruses of Respiratory Infections, Institut Pasteur, Paris
hCoV-19/France/HF2151/2020	EPI_ISL_415653	GISAID	EPI_ISL_415696	Partial	29882	Low	1018/1/NA/NA/NA	Homo sapiens	2020-03-08	France / Hauts de France / Compiègne	Centre Hospitalier Compiègne Laboratoire de Biologie	2020-03-18	National Reference Center for Viruses of Respiratory Infections, Institut Pasteur, Paris
hCoV-19/France/HF2174/2020	EPI_ISL_415654	GISAID	EPI_ISL_415697	Complete	29882	High	0/0/0/8/NO	Homo sapiens	2020-03-09	France / Hauts de France / Compiègne	Centre Hospitalier Compiègne Laboratoire de Biologie	2020-03-18	National Reference Center for Viruses of Respiratory Infections, Institut Pasteur, Paris
hCoV-19/Wales/PHW27/2020	EPI_ISL_415655	GISAID		Complete	29782	High	2/0/0/7/NO	Homo sapiens	2020-03-12	United Kingdom / Wales	Wales Specialist Virology Centre	2020-03-19	Public Health Wales Microbiology Cardiff
hCoV-19/Wales/PHW33/2020	EPI_ISL_415656	GISAID		Complete	29782	Low	295/0/NA/NA/NA	Homo sapiens	2020-03-12	United Kingdom / Wales	Wales Specialist Virology Centre	2020-03-19	Public Health Wales Microbiology Cardiff
hCoV-19/Wales/PHW37/2020	EPI_ISL_415657	GISAID		Complete	29782	High	2/0/0/3/NO	Homo sapiens	2020-03-12	United Kingdom / Wales	Wales Specialist Virology Centre	2020-03-19	Public Health Wales Microbiology Cardiff
hCoV-19/Chile/Santiago_op2d1/2020	EPI_ISL_415658	GISAID		Complete	29726	High	0/0/0/7/NO	Homo sapiens	2020-03-06	Chile / Santiago	Laboratory of Molecular Virology, Pontificia Universidad Católica de Chile	2020-03-19	MSHS Pathogen Surveillance Program
hCoV-19/Wales/PHW28/2020	EPI_ISL_415659	GISAID		Complete	29782	Low	295/0/NA/NA/NA	Homo sapiens	2020-03-12	United Kingdom / Wales	Wales Specialist Virology Centre	2020-03-19	Public Health Wales Microbiology Cardiff
hCoV-19/Chile/Santiago_op3d1/2020	EPI_ISL_415660	GISAID		Complete	29732	High	0/0/0/7/NO	Homo sapiens	2020-03-07	Chile / Santiago	Laboratory of Molecular Virology, Pontificia Universidad Católica de Chile	2020-03-19	MSHS Pathogen Surveillance Program
hCoV-19/Chile/Santiago_op4d1/2020	EPI_ISL_415661	GISAID		Complete	29726	High	0/0/0/7/NO	Homo sapiens	2020-03-08	Chile / Santiago	Laboratory of Molecular Virology, Pontificia Universidad Católica de Chile	2020-03-19	MSHS Pathogen Surveillance Program
hCoV-19/Switzerland/GR2988/2020	EPI_ISL_415698	GISAID		Complete	29899	High	0/0/0/8/28881~28883(3-3-1.00,SNP:28881; SNP:28882; SNP:28883)	Homo sapiens	2020-02-27	Switzerland	Hôpitaux universitaires de Genève Laboratoire de Virologie	2020-03-19	Hôpitaux universitaires de Genève Laboratoire de Virologie
hCoV-19/Switzerland/GE1402/2020	EPI_ISL_415700	GISAID		Complete	29853	High	0/0/0/8/28881~28883(3-3-1.00,SNP:28881; SNP:28882; SNP:28883)	Homo sapiens	2020-02-28	Switzerland	Hôpitaux universitaires de Genève Laboratoire de Virologie	2020-03-19	Hôpitaux universitaires de Genève Laboratoire de Virologie
hCoV-19/Switzerland/BS0914/2020	EPI_ISL_415701	GISAID		Complete	29899	High	0/0/0/8/28881~28883(3-3-1.00,SNP:28881; SNP:28882; SNP:28883)	Homo sapiens	2020-03-02	Switzerland	Hôpitaux universitaires de Genève Laboratoire de Virologie	2020-03-19	Hôpitaux universitaires de Genève Laboratoire de Virologie
hCoV-19/Switzerland/SZ1417/2020	EPI_ISL_415702	GISAID		Complete	29895	High	0/0/0/9/28881~28883(3-3-1.00,SNP:28881; SNP:28882; SNP:28883)	Homo sapiens	2020-03-02	Switzerland	Hôpitaux universitaires de Genève Laboratoire de Virologie	2020-03-19	Hôpitaux universitaires de Genève Laboratoire de Virologie
hCoV-19/Switzerland/TI2045/2020	EPI_ISL_415703	GISAID		Complete	29896	High	0/0/0/8/28881~28883(3-3-1.00,SNP:28881; SNP:28882; SNP:28883)	Homo sapiens	2020-03-01	Switzerland	Hôpitaux universitaires de Genève Laboratoire de Virologie	2020-03-19	Hôpitaux universitaires de Genève Laboratoire de Virologie
hCoV-19/Switzerland/BE2536/2020	EPI_ISL_415704	GISAID		Complete	29895	High	0/0/0/5/NO	Homo sapiens	2020-03-04	Switzerland	Hôpitaux universitaires de Genève Laboratoire de Virologie	2020-03-19	Hôpitaux universitaires de Genève Laboratoire de Virologie
hCoV-19/Switzerland/GE4135/2020	EPI_ISL_415705	GISAID		Complete	29892	High	0/0/0/5/NO	Homo sapiens	2020-03-06	Switzerland	Hôpitaux universitaires de Genève Laboratoire de Virologie	2020-03-19	Hôpitaux universitaires de Genève Laboratoire de Virologie
hCoV-19/Switzerland/GE06207/2020	EPI_ISL_415706	GISAID		Complete	29903	High	0/0/0/6/NO	Homo sapiens	2020-03-06	Switzerland	Hôpitaux universitaires de Genève Laboratoire de Virologie	2020-03-19	Hôpitaux universitaires de Genève Laboratoire de Virologie
hCoV-19/Switzerland/GE6679/2020	EPI_ISL_415707	GISAID		Complete	29897	High	0/0/0/5/NO	Homo sapiens	2020-03-08	Switzerland	Hôpitaux universitaires de Genève Laboratoire de Virologie	2020-03-19	Hôpitaux universitaires de Genève Laboratoire de Virologie
hCoV-19/Switzerland/GE4984/2020	EPI_ISL_415708	GISAID		Complete	29895	High	0/0/0/6/NO	Homo sapiens	2020-03-07	Switzerland	Hôpitaux universitaires de Genève Laboratoire de Virologie	2020-03-19	Hôpitaux universitaires de Genève Laboratoire de Virologie
hCoV-19/Hangzhou/ZJU-01/2020	EPI_ISL_415709	GISAID		Complete	29984	High	0/0/3/13/2~25(24-10-0.42,SNP:2; SNP:6; Insertion:7; SNP:11; SNP:13; Insertion:15; SNP:21; SNP:23; SNP:24; Deletion:25-28)	Homo sapiens	2020-01-25	China / Hangzhou	State Key Laboratory for Diagnosis and Treatment of Infectious Diseases, National Clinical Research Center for Infectious Diseases, First Affiliated Hospital, Zhejiang University School of Medicine, Hangzhou, China. 310003	2020-03-19	State Key Laboratory for Diagnosis and Treatment of Infectious Diseases, National Clinical Research Center for Infectious Diseases, First Affiliated Hospital, Zhejiang University School of Medicine, Hangzhou, China. 310003
hCoV-19/Russia/StPetersburg-3524/2020	EPI_ISL_415710	GISAID		Complete	29903	High	0/0/0/200/4165~4175(11-3-0.27,SNP:4165; SNP:4170; SNP:4175) 5994~5997(4-3-0.75,SNP:5994; SNP:5996; SNP:5997) 13990~14006(17-11-0.65,SNP:13990; SNP:13992; SNP:13993; SNP:13995; SNP:13997; SNP:13998; SNP:13999; SNP:14001; SNP:14004; SNP:14005; SNP:14006) 19571~19582(12-5-0.42,SNP:19571; SNP:19574; SNP:19579; SNP:19580; SNP:19582) 29380~29391(12-7-0.58,SNP:29380; SNP:29381; SNP:29383; SNP:29384; SNP…	Homo sapiens	2020-03-15	Russia / Saint Petersburg	WHO National Influenza Centre Russian Federation	2020-03-19	WHO National Influenza Centre Russian Federation
hCoV-19/Hangzhou/ZJU-05/2020	EPI_ISL_415711	GISAID		Complete	29941	High	0/0/1/4/NO	Homo sapiens	2020-01-22	China / Hangzhou	State Key Laboratory for Diagnosis and Treatment of Infectious Diseases, National Clinical Research Center for Infectious Diseases, First Affiliated Hospital, Zhejiang University School of Medicine, Hangzhou, China. 310003	2020-03-19	State Key Laboratory for Diagnosis and Treatment of Infectious Diseases, National Clinical Research Center for Infectious Diseases, First Affiliated Hospital, Zhejiang University School of Medicine, Hangzhou, China. 310003
SARS-CoV-2/human/TWN/CGMH-CGU-03/2020	MT370516	GenBank	EPI_ISL_415741	Complete	29900	High	0/0/0/7/NO	Homo sapiens	2020-02-26	China / Taiwan / Taoyuan	Laboratory Medicine	2020-03-19	Department of Laboratory Medicine, Lin-Kou Chang Gung Memorial Hospital, Taoyuan, Taiwan
hCoV-19/Peru/010/2020	MT263074	GenBank	EPI_ISL_415787	Partial	29856	High	0/0/NA/NA/NA	Homo sapiens	2020-03-10	Peru / Lima	Laboratorio de Referencia Nacional de Virus Respiratorio. Instituto Nacional de Salud. Peru	2020-03-30	Laboratorio de Referencia Nacional de Biotecnologia y Biologia Molecular.Instituto Nacional de Salud.Peru
hCoV-19/Wales/PHW21/2020	EPI_ISL_416026	GISAID		Partial	29611	Low	267/0/NA/NA/NA	Homo sapiens	2020-03-11	United Kingdom / Wales	Wales Specialist Virology Centre	2020-03-19	Public Health Wales Microbiology Cardiff
hCoV-19/Brazil/SPBR-07/2020	EPI_ISL_416028	GISAID		Complete	29866	High	0/0/0/8/28881~28883(3-3-1.00,SNP:28881; SNP:28882; SNP:28883)	Homo sapiens	2020-03-03	Brazil / Sao Paulo / Sao Paulo	National Influenza Center - Instituto Adolfo Lutz	2020-03-20	Instituto Adolfo Lutz, Interdiciplinary Procedures Center, Strategic Laboratory
hCoV-19/Brazil/SPBR-08/2020	EPI_ISL_416029	GISAID		Complete	29866	High	0/0/0/8/28881~28883(3-3-1.00,SNP:28881; SNP:28882; SNP:28883)	Homo sapiens	2020-03-04	Brazil / Sao Paulo / Sao Paulo	Laboiratório Fleury	2020-03-20	Instituto Adolfo Lutz, Interdiciplinary Procedures Center, Strategic Laboratory
hCoV-19/Brazil/SPBR-09/2020	EPI_ISL_416031	GISAID		Complete	29866	High	0/0/0/4/NO	Homo sapiens	2020-03-04	Brazil / Sao Paulo / Sao Paulo	National Influenza Center - Instituto Adolfo Lutz	2020-03-20	Instituto Adolfo Lutz, Interdiciplinary Procedures Center, Strategic Laboratory
hCoV-19/Brazil/SPBR-10/2020	EPI_ISL_416032	GISAID		Complete	29867	High	0/0/0/3/NO	Homo sapiens	2020-03-04	Brazil / Distrito Federal / Brasilia	National Influenza Center - Instituto Adolfo Lutz	2020-03-20	Instituto Adolfo Lutz, Interdiciplinary Procedures Center, Strategic Laboratory
hCoV-19/Brazil/SPBR-11/2020	EPI_ISL_416033	GISAID		Complete	29866	High	0/0/0/2/NO	Homo sapiens	2020-03-03	Brazil / Sao Paulo / Sao Paulo	Hospital Israelita Albert Einstein	2020-03-20	Instituto Adolfo Lutz, Interdiciplinary Procedures Center, Strategic Laboratory
hCoV-19/Brazil/SPBR-12/2020	EPI_ISL_416034	GISAID		Complete	29871	High	0/0/0/10/28881~28883(3-3-1.00,SNP:28881; SNP:28882; SNP:28883)	Homo sapiens	2020-03-04	Brazil / Sao Paulo / Sao Paulo	Hospital Israelita Albert Einstein	2020-03-20	Instituto Adolfo Lutz, Interdiciplinary Procedures Center, Strategic Laboratory
hCoV-19/Brazil/SPBR-13/2020	EPI_ISL_416035	GISAID		Complete	29890	High	0/0/0/8/28881~28883(3-3-1.00,SNP:28881; SNP:28882; SNP:28883)	Homo sapiens	2020-03-05	Brazil / Sao Paulo / Sao Paulo	National Influenza Center - Instituto Adolfo Lutz	2020-03-20	Instituto Adolfo Lutz, Interdiciplinary Procedures Center, Strategic Laboratory
hCoV-19/Brazil/SPBR-14/2020	EPI_ISL_416036	GISAID		Complete	29848	High	0/0/1/9/28881~28883(3-3-1.00,SNP:28881; SNP:28882; SNP:28883)	Homo sapiens	2020-03-05	Brazil / Sao Paulo / Sao Paulo	National Influenza Center - Instituto Adolfo Lutz	2020-03-20	Instituto Adolfo Lutz, Interdiciplinary Procedures Center, Strategic Laboratory
hCoV-19/Denmark/SSI-102/2020	EPI_ISL_415647	GISAID		Complete	29958	Low	101/1/NA/NA/NA	Homo sapiens	2020-03-03	Denmark / Copenhagen	Department of Virus and Microbiological Special diagnostics, Statens Serum Institut, Copenhagen, Denmark.	2020-03-18	Statens Serum Institute
SARS-CoV-2/human/TWN/CGMH-CGU-04/2020	MT370517	GenBank	EPI_ISL_415742	Partial	29882	Low	72/0/NA/NA/NA	Homo sapiens	2020-02-27	China / Taiwan / Taoyuan	Laboratory Medicine	2020-03-19	Department of Laboratory Medicine, Lin-Kou Chang Gung Memorial Hospital, Taoyuan, Taiwan
SARS-CoV-2/human/TWN/CGMH-CGU-05/2020	MT370518	GenBank	EPI_ISL_415743	Complete	29903	High	0/0/0/7/NO	Homo sapiens	2020-02-27	China / Taiwan / Taoyuan	Laboratory Medicine	2020-03-19	Department of Laboratory Medicine, Lin-Kou Chang Gung Memorial Hospital, Taoyuan, Taiwan
hCoV-19/Wales/PHW25/2020	EPI_ISL_415916	GISAID		Complete	29782	Low	858/0/NA/NA/NA	Homo sapiens	2020-03-11	United Kingdom / Wales	Wales Specialist Virology Centre	2020-03-19	Public Health Wales Microbiology Cardiff
hCoV-19/Wales/PHW26/2020	EPI_ISL_415918	GISAID		Complete	29782	Low	740/0/NA/NA/NA	Homo sapiens	2020-03-11	United Kingdom / Wales	Wales Specialist Virology Centre	2020-03-19	Public Health Wales Microbiology Cardiff
hCoV-19/Wales/PHW29/2020	EPI_ISL_415919	GISAID		Partial	29611	Low	1431/0/NA/NA/NA	Homo sapiens	2020-03-11	United Kingdom / Wales	Wales Specialist Virology Centre	2020-03-19	Public Health Wales Microbiology Cardiff
hCoV-19/Wales/PHW32/2020	EPI_ISL_415920	GISAID		Complete	29782	High	0/0/0/4/NO	Homo sapiens	2020-03-12	United Kingdom / Wales	Wales Specialist Virology Centre	2020-03-19	Public Health Wales Microbiology Cardiff
hCoV-19/Wales/PHW07/2020	EPI_ISL_415977	GISAID		Complete	29782	Low	557/0/NA/NA/NA	Homo sapiens	2020-03-08	United Kingdom / Wales	Wales Specialist Virology Centre	2020-03-19	Public Health Wales Microbiology Cardiff
hCoV-19/Wales/PHW18/2020	EPI_ISL_415991	GISAID		Complete	29782	Low	852/0/NA/NA/NA	Homo sapiens	2020-03-09	United Kingdom / Wales	Wales Specialist Virology Centre	2020-03-19	Public Health Wales Microbiology Cardiff
hCoV-19/Wales/PHW35/2020	EPI_ISL_416024	GISAID		Complete	29782	High	0/0/0/4/NO	Homo sapiens	2020-03-11	United Kingdom / Wales	Wales Specialist Virology Centre	2020-03-19	Public Health Wales Microbiology Cardiff
hCoV-19/Hangzhou/ZJU-02/2020	EPI_ISL_416042	GISAID		Complete	29941	High	0/0/1/6/3~9(7-4-0.57,SNP:3; SNP:7; SNP:8; Insertion:9)	Homo sapiens	2020-01-26	China / Hangzhou	State Key Laboratory for Diagnosis and Treatment of Infectious Diseases, National Clinical Research Center for Infectious Diseases, First Affiliated Hospital, Zhejiang University School of Medicine, Hangzhou, China. 310003	2020-03-20	State Key Laboratory for Diagnosis and Treatment of Infectious Diseases, National Clinical Research Center for Infectious Diseases, First Affiliated Hospital, Zhejiang University School of Medicine, Hangzhou, China. 310003
hCoV-19/Hangzhou/ZJU-03/2020	EPI_ISL_416044	GISAID		Complete	29986	High	0/0/1/7/2~12(11-6-0.55,SNP:2; SNP:4; SNP:5; SNP:8; Indel:10; SNP:12)	Homo sapiens	2020-01-25	China / Hangzhou	State Key Laboratory for Diagnosis and Treatment of Infectious Diseases, National Clinical Research Center for Infectious Diseases, First Affiliated Hospital, Zhejiang University School of Medicine, Hangzhou, China 310003	2020-03-20	State Key Laboratory for Diagnosis and Treatment of Infectious Diseases, National Clinical Research Center for Infectious Diseases, First Affiliated Hospital, Zhejiang University School of Medicine, Hangzhou, China 310003
hCoV-19/Hangzhou/ZJU-04/2020	EPI_ISL_416046	GISAID		Complete	29968	High	0/0/1/5/3~10(8-5-0.62,SNP:3; SNP:4; Insertion:6; SNP:8; SNP:10)	Homo sapiens	2020-01-24	China / Hangzhou	State Key Laboratory for Diagnosis and Treatment of Infectious Diseases, National Clinical Research Center for Infectious Diseases, First Affiliated Hospital, Zhejiang University School of Medicine, Hangzhou, China 310003	2020-03-20	State Key Laboratory for Diagnosis and Treatment of Infectious Diseases, National Clinical Research Center for Infectious Diseases, First Affiliated Hospital, Zhejiang University School of Medicine, Hangzhou, China 310003
hCoV-19/Hangzhou/ZJU-06/2020	EPI_ISL_416047	GISAID		Complete	29966	High	0/0/1/10/2~10(9-6-0.67,SNP:2; SNP:4; SNP:5; Insertion:6; SNP:8; SNP:10)	Homo sapiens	2020-02-02	China / Hangzhou	State Key Laboratory for Diagnosis and Treatment of Infectious Diseases, National Clinical Research Center for Infectious Diseases, First Affiliated Hospital, Zhejiang University School of Medicine, Hangzhou, China 310003	2020-03-20	State Key Laboratory for Diagnosis and Treatment of Infectious Diseases, National Clinical Research Center for Infectious Diseases, First Affiliated Hospital, Zhejiang University School of Medicine, Hangzhou, China 310003
hCoV-19/Denmark/SSI-05/2020	EPI_ISL_416140	GISAID		Complete	29832	High	0/0/0/11/28881~28883(3-3-1.00,SNP:28881; SNP:28882; SNP:28883)	Homo sapiens	2020-03-02	Denmark / Copenhagen	Department of Virus and Microbiological Special diagnostics, Statens Serum Institut, Copenhagen, Denmark.	2020-03-20	Statens Serum Institute
hCoV-19/Denmark/SSI-09/2020	EPI_ISL_416141	GISAID		Complete	29835	High	0/0/1/5/NO	Homo sapiens	2020-03-03	Denmark / Copenhagen	Department of Virus and Microbiological Special diagnostics, Statens Serum Institut, Copenhagen, Denmark.	2020-03-20	Statens Serum Institute
hCoV-19/China/Shanghai/SH0002	EPI_ISL_416316	GISAID		Complete	29836	High	0/0/0/4/NO	Homo sapiens	2020-01-25	China / Shanghai	Shanghai Public Health Clinical Center, Shanghai Medical College, Fudan University	2020-03-20	National Research Center for Translational Medicine (Shanghai), Ruijin Hospital affiliated to Shanghai Jiao Tong University School of Medicine & Shanghai Public Health Clinical Center
hCoV-19/China/Shanghai/SH0003	EPI_ISL_416317	GISAID		Complete	29836	High	0/0/0/5/NO	Homo sapiens	2020-01-25	China / Shanghai	Shanghai Public Health Clinical Center, Shanghai Medical College, Fudan University	2020-03-20	National Research Center for Translational Medicine (Shanghai), Ruijin Hospital affiliated to Shanghai Jiao Tong University School of Medicine & Shanghai Public Health Clinical Center
hCoV-19/China/Shanghai/SH0004	EPI_ISL_416318	GISAID		Complete	29812	High	0/0/0/4/NO	Homo sapiens	2020-01-28	China / Shanghai	Shanghai Public Health Clinical Center, Shanghai Medical College, Fudan University	2020-03-20	National Research Center for Translational Medicine (Shanghai), Ruijin Hospital affiliated to Shanghai Jiao Tong University School of Medicine & Shanghai Public Health Clinical Center
hCoV-19/China/Shanghai/SH0005	EPI_ISL_416319	GISAID		Complete	29812	High	3/0/0/3/NO	Homo sapiens	2020-01-28	China / Shanghai	Shanghai Public Health Clinical Center, Shanghai Medical College, Fudan University	2020-03-20	National Research Center for Translational Medicine (Shanghai), Ruijin Hospital affiliated to Shanghai Jiao Tong University School of Medicine & Shanghai Public Health Clinical Center
hCoV-19/China/Shanghai/SH0007	EPI_ISL_416320	GISAID		Complete	29835	High	0/0/0/3/NO	Homo sapiens	2020-01-28	China / Shanghai	Shanghai Public Health Clinical Center, Shanghai Medical College, Fudan University	2020-03-20	National Research Center for Translational Medicine (Shanghai), Ruijin Hospital affiliated to Shanghai Jiao Tong University School of Medicine & Shanghai Public Health Clinical Center
hCoV-19/China/Shanghai/SH0008	EPI_ISL_416321	GISAID		Complete	29835	High	0/0/0/4/NO	Homo sapiens	2020-01-28	China / Shanghai	Shanghai Public Health Clinical Center, Shanghai Medical College, Fudan University	2020-03-20	National Research Center for Translational Medicine (Shanghai), Ruijin Hospital affiliated to Shanghai Jiao Tong University School of Medicine & Shanghai Public Health Clinical Center
hCoV-19/China/Shanghai/SH0009	EPI_ISL_416322	GISAID		Complete	29836	High	0/0/0/3/NO	Homo sapiens	2020-01-29	China / Shanghai	Shanghai Public Health Clinical Center, Shanghai Medical College, Fudan University	2020-03-20	National Research Center for Translational Medicine (Shanghai), Ruijin Hospital affiliated to Shanghai Jiao Tong University School of Medicine & Shanghai Public Health Clinical Center
hCoV-19/China/Shanghai/SH0010	EPI_ISL_416323	GISAID		Complete	29835	High	0/0/0/4/NO	Homo sapiens	2020-01-29	China / Shanghai	Shanghai Public Health Clinical Center, Shanghai Medical College, Fudan University	2020-03-20	National Research Center for Translational Medicine (Shanghai), Ruijin Hospital affiliated to Shanghai Jiao Tong University School of Medicine & Shanghai Public Health Clinical Center
hCoV-19/China/Shanghai/SH0011	EPI_ISL_416324	GISAID		Complete	29833	High	1/0/0/2/NO	Homo sapiens	2020-01-29	China / Shanghai	Shanghai Public Health Clinical Center, Shanghai Medical College, Fudan University	2020-03-20	National Research Center for Translational Medicine (Shanghai), Ruijin Hospital affiliated to Shanghai Jiao Tong University School of Medicine & Shanghai Public Health Clinical Center
hCoV-19/China/Shanghai/SH0012	EPI_ISL_416325	GISAID		Complete	29836	High	0/0/0/2/NO	Homo sapiens	2020-02-02	China / Shanghai	Shanghai Public Health Clinical Center, Shanghai Medical College, Fudan University	2020-03-20	National Research Center for Translational Medicine (Shanghai), Ruijin Hospital affiliated to Shanghai Jiao Tong University School of Medicine & Shanghai Public Health Clinical Center
hCoV-19/China/Shanghai/SH0013	EPI_ISL_416326	GISAID		Complete	29836	High	0/0/0/2/NO	Homo sapiens	2020-01-30	China / Shanghai	Shanghai Public Health Clinical Center, Shanghai Medical College, Fudan University	2020-03-20	National Research Center for Translational Medicine (Shanghai), Ruijin Hospital affiliated to Shanghai Jiao Tong University School of Medicine & Shanghai Public Health Clinical Center
hCoV-19/China/Shanghai/SH0014	EPI_ISL_416327	GISAID		Complete	29812	Low	393/0/NA/NA/NA	Homo sapiens	2020-01-28	China / Shanghai	Shanghai Public Health Clinical Center, Shanghai Medical College, Fudan University	2020-03-20	National Research Center for Translational Medicine (Shanghai), Ruijin Hospital affiliated to Shanghai Jiao Tong University School of Medicine & Shanghai Public Health Clinical Center
hCoV-19/China/Shanghai/SH0017	EPI_ISL_416328	GISAID		Complete	29812	Low	652/0/NA/NA/NA	Homo sapiens	2020-02-01	China / Shanghai	Shanghai Public Health Clinical Center, Shanghai Medical College, Fudan University	2020-03-20	National Research Center for Translational Medicine (Shanghai), Ruijin Hospital affiliated to Shanghai Jiao Tong University School of Medicine & Shanghai Public Health Clinical Center
hCoV-19/China/Shanghai/SH0020	EPI_ISL_416329	GISAID		Complete	29812	Low	208/0/NA/NA/NA	Homo sapiens	2020-02-01	China / Shanghai	Shanghai Public Health Clinical Center, Shanghai Medical College, Fudan University	2020-03-20	National Research Center for Translational Medicine (Shanghai), Ruijin Hospital affiliated to Shanghai Jiao Tong University School of Medicine & Shanghai Public Health Clinical Center
hCoV-19/China/Shanghai/SH0021	EPI_ISL_416330	GISAID		Complete	29832	High	0/0/0/4/NO	Homo sapiens	2020-02-02	China / Shanghai	Shanghai Public Health Clinical Center, Shanghai Medical College, Fudan University	2020-03-20	National Research Center for Translational Medicine (Shanghai), Ruijin Hospital affiliated to Shanghai Jiao Tong University School of Medicine & Shanghai Public Health Clinical Center
hCoV-19/China/Shanghai/SH0023	EPI_ISL_416332	GISAID		Complete	29836	High	0/0/0/6/NO	Homo sapiens	2020-01-30	China / Shanghai	Shanghai Public Health Clinical Center, Shanghai Medical College, Fudan University	2020-03-20	National Research Center for Translational Medicine (Shanghai), Ruijin Hospital affiliated to Shanghai Jiao Tong University School of Medicine & Shanghai Public Health Clinical Center
hCoV-19/China/Shanghai/SH0024	EPI_ISL_416333	GISAID		Complete	29835	High	1/0/0/2/NO	Homo sapiens	2020-01-30	China / Shanghai	Shanghai Public Health Clinical Center, Shanghai Medical College, Fudan University	2020-03-20	National Research Center for Translational Medicine (Shanghai), Ruijin Hospital affiliated to Shanghai Jiao Tong University School of Medicine & Shanghai Public Health Clinical Center
hCoV-19/China/Shanghai/SH0025	EPI_ISL_416334	GISAID		Complete	29812	High	2/0/0/5/NO	Homo sapiens	2020-02-06	China / Shanghai	Shanghai Public Health Clinical Center, Shanghai Medical College, Fudan University	2020-03-20	National Research Center for Translational Medicine (Shanghai), Ruijin Hospital affiliated to Shanghai Jiao Tong University School of Medicine & Shanghai Public Health Clinical Center
hCoV-19/China/Shanghai/SH0026	EPI_ISL_416335	GISAID		Complete	29836	High	0/0/0/6/NO	Homo sapiens	2020-02-02	China / Shanghai	Shanghai Public Health Clinical Center, Shanghai Medical College, Fudan University	2020-03-20	National Research Center for Translational Medicine (Shanghai), Ruijin Hospital affiliated to Shanghai Jiao Tong University School of Medicine & Shanghai Public Health Clinical Center
hCoV-19/China/Shanghai/SH0027	EPI_ISL_416336	GISAID		Complete	29833	High	0/0/0/3/NO	Homo sapiens	2020-02-01	China / Shanghai	Shanghai Public Health Clinical Center, Shanghai Medical College, Fudan University	2020-03-20	National Research Center for Translational Medicine (Shanghai), Ruijin Hospital affiliated to Shanghai Jiao Tong University School of Medicine & Shanghai Public Health Clinical Center
hCoV-19/China/Shanghai/SH0028	EPI_ISL_416337	GISAID		Complete	29835	High	15/0/0/1/NO	Homo sapiens	2020-02-04	China / Shanghai	Shanghai Public Health Clinical Center, Shanghai Medical College, Fudan University	2020-03-20	National Research Center for Translational Medicine (Shanghai), Ruijin Hospital affiliated to Shanghai Jiao Tong University School of Medicine & Shanghai Public Health Clinical Center
hCoV-19/China/Shanghai/SH0029	EPI_ISL_416338	GISAID		Complete	29836	High	0/0/0/5/NO	Homo sapiens	2020-02-01	China / Shanghai	Shanghai Public Health Clinical Center, Shanghai Medical College, Fudan University	2020-03-20	National Research Center for Translational Medicine (Shanghai), Ruijin Hospital affiliated to Shanghai Jiao Tong University School of Medicine & Shanghai Public Health Clinical Center
hCoV-19/China/Shanghai/SH0030	EPI_ISL_416339	GISAID		Complete	29836	High	0/0/0/5/NO	Homo sapiens	2020-02-03	China / Shanghai	Shanghai Public Health Clinical Center, Shanghai Medical College, Fudan University	2020-03-20	National Research Center for Translational Medicine (Shanghai), Ruijin Hospital affiliated to Shanghai Jiao Tong University School of Medicine & Shanghai Public Health Clinical Center
hCoV-19/China/Shanghai/SH0031	EPI_ISL_416340	GISAID		Complete	29836	High	3/0/0/2/NO	Homo sapiens	2020-02-02	China / Shanghai	Shanghai Public Health Clinical Center, Shanghai Medical College, Fudan University	2020-03-20	National Research Center for Translational Medicine (Shanghai), Ruijin Hospital affiliated to Shanghai Jiao Tong University School of Medicine & Shanghai Public Health Clinical Center
hCoV-19/China/Shanghai/SH0032	EPI_ISL_416341	GISAID		Complete	29835	High	0/0/0/5/NO	Homo sapiens	2020-02-01	China / Shanghai	Shanghai Public Health Clinical Center, Shanghai Medical College, Fudan University	2020-03-20	National Research Center for Translational Medicine (Shanghai), Ruijin Hospital affiliated to Shanghai Jiao Tong University School of Medicine & Shanghai Public Health Clinical Center
hCoV-19/China/Shanghai/SH0033	EPI_ISL_416342	GISAID		Complete	29812	High	1/0/0/4/NO	Homo sapiens	2020-02-04	China / Shanghai	Shanghai Public Health Clinical Center, Shanghai Medical College, Fudan University	2020-03-20	National Research Center for Translational Medicine (Shanghai), Ruijin Hospital affiliated to Shanghai Jiao Tong University School of Medicine & Shanghai Public Health Clinical Center
hCoV-19/China/Shanghai/SH0034	EPI_ISL_416343	GISAID		Complete	29835	Low	550/0/NA/NA/NA	Homo sapiens	2020-02-04	China / Shanghai	Shanghai Public Health Clinical Center, Shanghai Medical College, Fudan University	2020-03-20	National Research Center for Translational Medicine (Shanghai), Ruijin Hospital affiliated to Shanghai Jiao Tong University School of Medicine & Shanghai Public Health Clinical Center
hCoV-19/China/Shanghai/SH0035	EPI_ISL_416344	GISAID		Complete	29682	Low	657/0/NA/NA/NA	Homo sapiens	2020-01-30	China / Shanghai	Shanghai Public Health Clinical Center, Shanghai Medical College, Fudan University	2020-03-20	National Research Center for Translational Medicine (Shanghai), Ruijin Hospital affiliated to Shanghai Jiao Tong University School of Medicine & Shanghai Public Health Clinical Center
hCoV-19/China/Shanghai/SH0036	EPI_ISL_416345	GISAID		Complete	29812	Low	386/0/NA/NA/NA	Homo sapiens	2020-02-04	China / Shanghai	Shanghai Public Health Clinical Center, Shanghai Medical College, Fudan University	2020-03-20	National Research Center for Translational Medicine (Shanghai), Ruijin Hospital affiliated to Shanghai Jiao Tong University School of Medicine & Shanghai Public Health Clinical Center
hCoV-19/China/Shanghai/SH0037	EPI_ISL_416346	GISAID		Complete	29835	Low	1473/0/NA/NA/NA	Homo sapiens	2020-01-30	China / Shanghai	Shanghai Public Health Clinical Center, Shanghai Medical College, Fudan University	2020-03-20	National Research Center for Translational Medicine (Shanghai), Ruijin Hospital affiliated to Shanghai Jiao Tong University School of Medicine & Shanghai Public Health Clinical Center
hCoV-19/China/Shanghai/SH0038	EPI_ISL_416347	GISAID		Complete	29836	Low	396/0/NA/NA/NA	Homo sapiens	2020-02-06	China / Shanghai	Shanghai Public Health Clinical Center, Shanghai Medical College, Fudan University	2020-03-20	National Research Center for Translational Medicine (Shanghai), Ruijin Hospital affiliated to Shanghai Jiao Tong University School of Medicine & Shanghai Public Health Clinical Center
hCoV-19/China/Shanghai/SH0039	EPI_ISL_416348	GISAID		Complete	29831	Low	202/0/NA/NA/NA	Homo sapiens	2020-02-06	China / Shanghai	Shanghai Public Health Clinical Center, Shanghai Medical College, Fudan University	2020-03-20	National Research Center for Translational Medicine (Shanghai), Ruijin Hospital affiliated to Shanghai Jiao Tong University School of Medicine & Shanghai Public Health Clinical Center
hCoV-19/China/Shanghai/SH0040	EPI_ISL_416349	GISAID		Complete	29812	Low	159/0/NA/NA/NA	Homo sapiens	2020-01-30	China / Shanghai	Shanghai Public Health Clinical Center, Shanghai Medical College, Fudan University	2020-03-20	National Research Center for Translational Medicine (Shanghai), Ruijin Hospital affiliated to Shanghai Jiao Tong University School of Medicine & Shanghai Public Health Clinical Center
hCoV-19/China/Shanghai/SH0041	EPI_ISL_416350	GISAID		Complete	29835	Low	46/0/NA/NA/NA	Homo sapiens	2020-01-29	China / Shanghai	Shanghai Public Health Clinical Center, Shanghai Medical College, Fudan University	2020-03-20	National Research Center for Translational Medicine (Shanghai), Ruijin Hospital affiliated to Shanghai Jiao Tong University School of Medicine & Shanghai Public Health Clinical Center
hCoV-19/China/Shanghai/SH0042	EPI_ISL_416351	GISAID		Complete	29818	Low	381/0/NA/NA/NA	Homo sapiens	2020-02-06	China / Shanghai	Shanghai Public Health Clinical Center, Shanghai Medical College, Fudan University	2020-03-20	National Research Center for Translational Medicine (Shanghai), Ruijin Hospital affiliated to Shanghai Jiao Tong University School of Medicine & Shanghai Public Health Clinical Center
hCoV-19/China/Shanghai/SH0043	EPI_ISL_416352	GISAID		Complete	29836	High	0/0/0/2/NO	Homo sapiens	2020-01-30	China / Shanghai	Shanghai Public Health Clinical Center, Shanghai Medical College, Fudan University	2020-03-20	National Research Center for Translational Medicine (Shanghai), Ruijin Hospital affiliated to Shanghai Jiao Tong University School of Medicine & Shanghai Public Health Clinical Center
hCoV-19/China/Shanghai/SH0044	EPI_ISL_416353	GISAID		Complete	29836	High	0/0/0/1/NO	Homo sapiens	2020-02-04	China / Shanghai	Shanghai Public Health Clinical Center, Shanghai Medical College, Fudan University	2020-03-20	National Research Center for Translational Medicine (Shanghai), Ruijin Hospital affiliated to Shanghai Jiao Tong University School of Medicine & Shanghai Public Health Clinical Center
hCoV-19/China/Shanghai/SH0045	EPI_ISL_416354	GISAID		Complete	29834	Low	207/0/NA/NA/NA	Homo sapiens	2020-02-04	China / Shanghai	Shanghai Public Health Clinical Center, Shanghai Medical College, Fudan University	2020-03-20	National Research Center for Translational Medicine (Shanghai), Ruijin Hospital affiliated to Shanghai Jiao Tong University School of Medicine & Shanghai Public Health Clinical Center
hCoV-19/China/Shanghai/SH0047	EPI_ISL_416355	GISAID		Complete	29812	High	6/0/0/6/NO	Homo sapiens	2020-02-04	China / Shanghai	Shanghai Public Health Clinical Center, Shanghai Medical College, Fudan University	2020-03-20	National Research Center for Translational Medicine (Shanghai), Ruijin Hospital affiliated to Shanghai Jiao Tong University School of Medicine & Shanghai Public Health Clinical Center
hCoV-19/China/Shanghai/SH0048	EPI_ISL_416356	GISAID		Complete	29663	Low	2436/0/NA/NA/NA	Homo sapiens	2020-02-01	China / Shanghai	Shanghai Public Health Clinical Center, Shanghai Medical College, Fudan University	2020-03-20	National Research Center for Translational Medicine (Shanghai), Ruijin Hospital affiliated to Shanghai Jiao Tong University School of Medicine & Shanghai Public Health Clinical Center
hCoV-19/China/Shanghai/SH0049	EPI_ISL_416357	GISAID		Complete	29835	Low	395/0/NA/NA/NA	Homo sapiens	2020-02-01	China / Shanghai	Shanghai Public Health Clinical Center, Shanghai Medical College, Fudan University	2020-03-20	National Research Center for Translational Medicine (Shanghai), Ruijin Hospital affiliated to Shanghai Jiao Tong University School of Medicine & Shanghai Public Health Clinical Center
hCoV-19/China/Shanghai/SH0050	EPI_ISL_416358	GISAID		Complete	29812	Low	198/0/NA/NA/NA	Homo sapiens	2020-02-05	China / Shanghai	Shanghai Public Health Clinical Center, Shanghai Medical College, Fudan University	2020-03-20	National Research Center for Translational Medicine (Shanghai), Ruijin Hospital affiliated to Shanghai Jiao Tong University School of Medicine & Shanghai Public Health Clinical Center
hCoV-19/China/Shanghai/SH0051	EPI_ISL_416359	GISAID		Complete	29812	Low	202/0/NA/NA/NA	Homo sapiens	2020-02-06	China / Shanghai	Shanghai Public Health Clinical Center, Shanghai Medical College, Fudan University	2020-03-20	National Research Center for Translational Medicine (Shanghai), Ruijin Hospital affiliated to Shanghai Jiao Tong University School of Medicine & Shanghai Public Health Clinical Center
hCoV-19/China/Shanghai/SH0052	EPI_ISL_416360	GISAID		Partial	29546	Low	408/0/NA/NA/NA	Homo sapiens	2020-02-01	China / Shanghai	Shanghai Public Health Clinical Center, Shanghai Medical College, Fudan University	2020-03-20	National Research Center for Translational Medicine (Shanghai), Ruijin Hospital affiliated to Shanghai Jiao Tong University School of Medicine & Shanghai Public Health Clinical Center
hCoV-19/China/Shanghai/SH0053	EPI_ISL_416361	GISAID		Complete	29835	High	0/0/0/3/NO	Homo sapiens	2020-02-01	China / Shanghai	Shanghai Public Health Clinical Center, Shanghai Medical College, Fudan University	2020-03-20	National Research Center for Translational Medicine (Shanghai), Ruijin Hospital affiliated to Shanghai Jiao Tong University School of Medicine & Shanghai Public Health Clinical Center
hCoV-19/China/Shanghai/SH0054	EPI_ISL_416362	GISAID		Complete	29836	High	0/0/0/1/NO	Homo sapiens	2020-02-02	China / Shanghai	Shanghai Public Health Clinical Center, Shanghai Medical College, Fudan University	2020-03-20	National Research Center for Translational Medicine (Shanghai), Ruijin Hospital affiliated to Shanghai Jiao Tong University School of Medicine & Shanghai Public Health Clinical Center
hCoV-19/China/Shanghai/SH0055	EPI_ISL_416363	GISAID		Complete	29835	High	0/0/0/2/NO	Homo sapiens	2020-02-08	China / Shanghai	Shanghai Public Health Clinical Center, Shanghai Medical College, Fudan University	2020-03-20	National Research Center for Translational Medicine (Shanghai), Ruijin Hospital affiliated to Shanghai Jiao Tong University School of Medicine & Shanghai Public Health Clinical Center
hCoV-19/China/Shanghai/SH0056	EPI_ISL_416364	GISAID		Complete	29833	Low	201/0/NA/NA/NA	Homo sapiens	2020-02-08	China / Shanghai	Shanghai Public Health Clinical Center, Shanghai Medical College, Fudan University	2020-03-20	National Research Center for Translational Medicine (Shanghai), Ruijin Hospital affiliated to Shanghai Jiao Tong University School of Medicine & Shanghai Public Health Clinical Center
hCoV-19/China/Shanghai/SH0058	EPI_ISL_416365	GISAID		Complete	29836	High	3/0/0/6/NO	Homo sapiens	2020-01-30	China / Shanghai	Shanghai Public Health Clinical Center, Shanghai Medical College, Fudan University	2020-03-20	National Research Center for Translational Medicine (Shanghai), Ruijin Hospital affiliated to Shanghai Jiao Tong University School of Medicine & Shanghai Public Health Clinical Center
hCoV-19/China/Shanghai/SH0059	EPI_ISL_416366	GISAID		Complete	29812	High	3/0/0/6/NO	Homo sapiens	2020-01-30	China / Shanghai	Shanghai Public Health Clinical Center, Shanghai Medical College, Fudan University	2020-03-20	National Research Center for Translational Medicine (Shanghai), Ruijin Hospital affiliated to Shanghai Jiao Tong University School of Medicine & Shanghai Public Health Clinical Center
hCoV-19/China/Shanghai/SH0060	EPI_ISL_416367	GISAID		Complete	29812	High	0/0/0/4/NO	Homo sapiens	2020-02-01	China / Shanghai	Shanghai Public Health Clinical Center, Shanghai Medical College, Fudan University	2020-03-20	National Research Center for Translational Medicine (Shanghai), Ruijin Hospital affiliated to Shanghai Jiao Tong University School of Medicine & Shanghai Public Health Clinical Center
hCoV-19/China/Shanghai/SH0065	EPI_ISL_416368	GISAID		Complete	29836	Low	204/0/NA/NA/NA	Homo sapiens	2020-02-05	China / Shanghai	Shanghai Public Health Clinical Center, Shanghai Medical College, Fudan University	2020-03-20	National Research Center for Translational Medicine (Shanghai), Ruijin Hospital affiliated to Shanghai Jiao Tong University School of Medicine & Shanghai Public Health Clinical Center
hCoV-19/China/Shanghai/SH0066	EPI_ISL_416369	GISAID		Complete	29812	Low	202/0/NA/NA/NA	Homo sapiens	2020-02-05	China / Shanghai	Shanghai Public Health Clinical Center, Shanghai Medical College, Fudan University	2020-03-20	National Research Center for Translational Medicine (Shanghai), Ruijin Hospital affiliated to Shanghai Jiao Tong University School of Medicine & Shanghai Public Health Clinical Center
hCoV-19/China/Shanghai/SH0067	EPI_ISL_416370	GISAID		Complete	29836	High	6/0/0/2/NO	Homo sapiens	2020-02-01	China / Shanghai	Shanghai Public Health Clinical Center, Shanghai Medical College, Fudan University	2020-03-20	National Research Center for Translational Medicine (Shanghai), Ruijin Hospital affiliated to Shanghai Jiao Tong University School of Medicine & Shanghai Public Health Clinical Center
hCoV-19/China/Shanghai/SH0068	EPI_ISL_416371	GISAID		Complete	29812	Low	2113/0/NA/NA/NA	Homo sapiens	2020-02-05	China / Shanghai	Shanghai Public Health Clinical Center, Shanghai Medical College, Fudan University	2020-03-20	National Research Center for Translational Medicine (Shanghai), Ruijin Hospital affiliated to Shanghai Jiao Tong University School of Medicine & Shanghai Public Health Clinical Center
hCoV-19/China/Shanghai/SH0069	EPI_ISL_416372	GISAID		Complete	29836	High	2/0/0/4/NO	Homo sapiens	2020-02-01	China / Shanghai	Shanghai Public Health Clinical Center, Shanghai Medical College, Fudan University	2020-03-20	National Research Center for Translational Medicine (Shanghai), Ruijin Hospital affiliated to Shanghai Jiao Tong University School of Medicine & Shanghai Public Health Clinical Center
hCoV-19/China/Shanghai/SH0070	EPI_ISL_416373	GISAID		Complete	29835	High	0/0/0/6/NO	Homo sapiens	2020-02-07	China / Shanghai	Shanghai Public Health Clinical Center, Shanghai Medical College, Fudan University	2020-03-20	National Research Center for Translational Medicine (Shanghai), Ruijin Hospital affiliated to Shanghai Jiao Tong University School of Medicine & Shanghai Public Health Clinical Center
hCoV-19/China/Shanghai/SH0071	EPI_ISL_416374	GISAID		Complete	29816	Low	1791/0/NA/NA/NA	Homo sapiens	2020-02-07	China / Shanghai	Shanghai Public Health Clinical Center, Shanghai Medical College, Fudan University	2020-03-20	National Research Center for Translational Medicine (Shanghai), Ruijin Hospital affiliated to Shanghai Jiao Tong University School of Medicine & Shanghai Public Health Clinical Center
hCoV-19/China/Shanghai/SH0072	EPI_ISL_416375	GISAID		Complete	29816	Low	363/0/NA/NA/NA	Homo sapiens	2020-02-01	China / Shanghai	Shanghai Public Health Clinical Center, Shanghai Medical College, Fudan University	2020-03-20	National Research Center for Translational Medicine (Shanghai), Ruijin Hospital affiliated to Shanghai Jiao Tong University School of Medicine & Shanghai Public Health Clinical Center
hCoV-19/China/Shanghai/SH0073	EPI_ISL_416376	GISAID		Complete	29835	High	0/0/0/0/NO	Homo sapiens	2020-02-05	China / Shanghai	Shanghai Public Health Clinical Center, Shanghai Medical College, Fudan University	2020-03-20	National Research Center for Translational Medicine (Shanghai), Ruijin Hospital affiliated to Shanghai Jiao Tong University School of Medicine & Shanghai Public Health Clinical Center
hCoV-19/China/Shanghai/SH0074	EPI_ISL_416377	GISAID		Complete	29836	High	0/0/0/3/NO	Homo sapiens	2020-02-07	China / Shanghai	Shanghai Public Health Clinical Center, Shanghai Medical College, Fudan University	2020-03-20	National Research Center for Translational Medicine (Shanghai), Ruijin Hospital affiliated to Shanghai Jiao Tong University School of Medicine & Shanghai Public Health Clinical Center
hCoV-19/China/Shanghai/SH0075	EPI_ISL_416378	GISAID		Complete	29812	Low	205/0/NA/NA/NA	Homo sapiens	2020-01-30	China / Shanghai	Shanghai Public Health Clinical Center, Shanghai Medical College, Fudan University	2020-03-20	National Research Center for Translational Medicine (Shanghai), Ruijin Hospital affiliated to Shanghai Jiao Tong University School of Medicine & Shanghai Public Health Clinical Center
hCoV-19/China/Shanghai/SH0076	EPI_ISL_416379	GISAID		Complete	29812	High	12/0/0/2/NO	Homo sapiens	2020-02-01	China / Shanghai	Shanghai Public Health Clinical Center, Shanghai Medical College, Fudan University	2020-03-20	National Research Center for Translational Medicine (Shanghai), Ruijin Hospital affiliated to Shanghai Jiao Tong University School of Medicine & Shanghai Public Health Clinical Center
hCoV-19/China/Shanghai/SH0077	EPI_ISL_416380	GISAID		Complete	29836	High	0/0/0/1/NO	Homo sapiens	2020-02-09	China / Shanghai	Shanghai Public Health Clinical Center, Shanghai Medical College, Fudan University	2020-03-20	National Research Center for Translational Medicine (Shanghai), Ruijin Hospital affiliated to Shanghai Jiao Tong University School of Medicine & Shanghai Public Health Clinical Center
hCoV-19/China/Shanghai/SH0079	EPI_ISL_416381	GISAID		Complete	29836	High	0/0/0/5/NO	Homo sapiens	2020-02-01	China / Shanghai	Shanghai Public Health Clinical Center, Shanghai Medical College, Fudan University	2020-03-20	National Research Center for Translational Medicine (Shanghai), Ruijin Hospital affiliated to Shanghai Jiao Tong University School of Medicine & Shanghai Public Health Clinical Center
hCoV-19/China/Shanghai/SH0080	EPI_ISL_416382	GISAID		Complete	29835	High	0/0/0/9/NO	Homo sapiens	2020-02-08	China / Shanghai	Shanghai Public Health Clinical Center, Shanghai Medical College, Fudan University	2020-03-20	National Research Center for Translational Medicine (Shanghai), Ruijin Hospital affiliated to Shanghai Jiao Tong University School of Medicine & Shanghai Public Health Clinical Center
hCoV-19/China/Shanghai/SH0081	EPI_ISL_416383	GISAID		Complete	29812	Low	1067/0/NA/NA/NA	Homo sapiens	2020-02-01	China / Shanghai	Shanghai Public Health Clinical Center, Shanghai Medical College, Fudan University	2020-03-20	National Research Center for Translational Medicine (Shanghai), Ruijin Hospital affiliated to Shanghai Jiao Tong University School of Medicine & Shanghai Public Health Clinical Center
hCoV-19/China/Shanghai/SH0083	EPI_ISL_416384	GISAID		Complete	29835	Low	253/0/NA/NA/NA	Homo sapiens	2020-02-04	China / Shanghai	Shanghai Public Health Clinical Center, Shanghai Medical College, Fudan University	2020-03-20	National Research Center for Translational Medicine (Shanghai), Ruijin Hospital affiliated to Shanghai Jiao Tong University School of Medicine & Shanghai Public Health Clinical Center
hCoV-19/China/Shanghai/SH0085	EPI_ISL_416385	GISAID		Complete	29812	Low	1214/0/NA/NA/NA	Homo sapiens	2020-01-30	China / Shanghai	Shanghai Public Health Clinical Center, Shanghai Medical College, Fudan University	2020-03-20	National Research Center for Translational Medicine (Shanghai), Ruijin Hospital affiliated to Shanghai Jiao Tong University School of Medicine & Shanghai Public Health Clinical Center
hCoV-19/China/Shanghai/SH0086	EPI_ISL_416386	GISAID		Complete	29812	Low	624/0/NA/NA/NA	Homo sapiens	2020-01-31	China / Shanghai	Shanghai Public Health Clinical Center, Shanghai Medical College, Fudan University	2020-03-20	National Research Center for Translational Medicine (Shanghai), Ruijin Hospital affiliated to Shanghai Jiao Tong University School of Medicine & Shanghai Public Health Clinical Center
hCoV-19/China/Shanghai/SH0088	EPI_ISL_416387	GISAID		Complete	29812	High	1/0/0/3/NO	Homo sapiens	2020-02-01	China / Shanghai	Shanghai Public Health Clinical Center, Shanghai Medical College, Fudan University	2020-03-20	National Research Center for Translational Medicine (Shanghai), Ruijin Hospital affiliated to Shanghai Jiao Tong University School of Medicine & Shanghai Public Health Clinical Center
hCoV-19/China/Shanghai/SH0091	EPI_ISL_416388	GISAID		Complete	29812	Low	1190/0/NA/NA/NA	Homo sapiens	2020-02-05	China / Shanghai	Shanghai Public Health Clinical Center, Shanghai Medical College, Fudan University	2020-03-20	National Research Center for Translational Medicine (Shanghai), Ruijin Hospital affiliated to Shanghai Jiao Tong University School of Medicine & Shanghai Public Health Clinical Center
hCoV-19/China/Shanghai/SH0093	EPI_ISL_416389	GISAID		Complete	29835	High	1/0/0/2/NO	Homo sapiens	2020-01-21	China / Shanghai	Shanghai Public Health Clinical Center, Shanghai Medical College, Fudan University	2020-03-20	National Research Center for Translational Medicine (Shanghai), Ruijin Hospital affiliated to Shanghai Jiao Tong University School of Medicine & Shanghai Public Health Clinical Center
hCoV-19/China/Shanghai/SH0094	EPI_ISL_416390	GISAID		Complete	29812	High	0/0/0/4/NO	Homo sapiens	2020-01-31	China / Shanghai	Shanghai Public Health Clinical Center, Shanghai Medical College, Fudan University	2020-03-20	National Research Center for Translational Medicine (Shanghai), Ruijin Hospital affiliated to Shanghai Jiao Tong University School of Medicine & Shanghai Public Health Clinical Center
hCoV-19/China/Shanghai/SH0098	EPI_ISL_416391	GISAID		Complete	29812	Low	943/0/NA/NA/NA	Homo sapiens	2020-02-02	China / Shanghai	Shanghai Public Health Clinical Center, Shanghai Medical College, Fudan University	2020-03-20	National Research Center for Translational Medicine (Shanghai), Ruijin Hospital affiliated to Shanghai Jiao Tong University School of Medicine & Shanghai Public Health Clinical Center
hCoV-19/China/Shanghai/SH0100	EPI_ISL_416392	GISAID		Complete	29812	Low	388/0/NA/NA/NA	Homo sapiens	2020-02-02	China / Shanghai	Shanghai Public Health Clinical Center, Shanghai Medical College, Fudan University	2020-03-20	National Research Center for Translational Medicine (Shanghai), Ruijin Hospital affiliated to Shanghai Jiao Tong University School of Medicine & Shanghai Public Health Clinical Center
hCoV-19/China/Shanghai/SH0101	EPI_ISL_416393	GISAID		Complete	29836	High	0/0/0/1/NO	Homo sapiens	2020-02-09	China / Shanghai	Shanghai Public Health Clinical Center, Shanghai Medical College, Fudan University	2020-03-20	National Research Center for Translational Medicine (Shanghai), Ruijin Hospital affiliated to Shanghai Jiao Tong University School of Medicine & Shanghai Public Health Clinical Center
hCoV-19/China/Shanghai/SH0102	EPI_ISL_416394	GISAID		Complete	29836	High	0/0/0/1/NO	Homo sapiens	2020-02-14	China / Shanghai	Shanghai Public Health Clinical Center, Shanghai Medical College, Fudan University	2020-03-20	National Research Center for Translational Medicine (Shanghai), Ruijin Hospital affiliated to Shanghai Jiao Tong University School of Medicine & Shanghai Public Health Clinical Center
hCoV-19/China/Shanghai/SH0104	EPI_ISL_416395	GISAID		Complete	29812	Low	2845/0/NA/NA/NA	Homo sapiens	2020-02-09	China / Shanghai	Shanghai Public Health Clinical Center, Shanghai Medical College, Fudan University	2020-03-20	National Research Center for Translational Medicine (Shanghai), Ruijin Hospital affiliated to Shanghai Jiao Tong University School of Medicine & Shanghai Public Health Clinical Center
hCoV-19/China/Shanghai/SH0106	EPI_ISL_416396	GISAID		Complete	29812	Low	191/0/NA/NA/NA	Homo sapiens	2020-02-10	China / Shanghai	Shanghai Public Health Clinical Center, Shanghai Medical College, Fudan University	2020-03-20	National Research Center for Translational Medicine (Shanghai), Ruijin Hospital affiliated to Shanghai Jiao Tong University School of Medicine & Shanghai Public Health Clinical Center
hCoV-19/China/Shanghai/SH0107	EPI_ISL_416397	GISAID		Complete	29835	High	0/0/0/5/NO	Homo sapiens	2020-02-02	China / Shanghai	Shanghai Public Health Clinical Center, Shanghai Medical College, Fudan University	2020-03-20	National Research Center for Translational Medicine (Shanghai), Ruijin Hospital affiliated to Shanghai Jiao Tong University School of Medicine & Shanghai Public Health Clinical Center
hCoV-19/China/Shanghai/SH0109	EPI_ISL_416398	GISAID		Complete	29835	High	0/0/0/3/NO	Homo sapiens	2020-02-02	China / Shanghai	Shanghai Public Health Clinical Center, Shanghai Medical College, Fudan University	2020-03-20	National Research Center for Translational Medicine (Shanghai), Ruijin Hospital affiliated to Shanghai Jiao Tong University School of Medicine & Shanghai Public Health Clinical Center
hCoV-19/China/Shanghai/SH0110	EPI_ISL_416399	GISAID		Complete	29836	High	0/0/0/3/NO	Homo sapiens	2020-02-13	China / Shanghai	Shanghai Public Health Clinical Center, Shanghai Medical College, Fudan University	2020-03-20	National Research Center for Translational Medicine (Shanghai), Ruijin Hospital affiliated to Shanghai Jiao Tong University School of Medicine & Shanghai Public Health Clinical Center
hCoV-19/China/Shanghai/SH0112	EPI_ISL_416400	GISAID		Complete	29812	Low	227/0/NA/NA/NA	Homo sapiens	2020-02-02	China / Shanghai	Shanghai Public Health Clinical Center, Shanghai Medical College, Fudan University	2020-03-20	National Research Center for Translational Medicine (Shanghai), Ruijin Hospital affiliated to Shanghai Jiao Tong University School of Medicine & Shanghai Public Health Clinical Center
hCoV-19/China/Shanghai/SH0114	EPI_ISL_416401	GISAID		Complete	29836	High	0/0/0/3/NO	Homo sapiens	2020-02-02	China / Shanghai	Shanghai Public Health Clinical Center, Shanghai Medical College, Fudan University	2020-03-20	National Research Center for Translational Medicine (Shanghai), Ruijin Hospital affiliated to Shanghai Jiao Tong University School of Medicine & Shanghai Public Health Clinical Center
hCoV-19/China/Shanghai/SH0115	EPI_ISL_416402	GISAID		Complete	29836	High	0/0/0/3/NO	Homo sapiens	2020-02-11	China / Shanghai	Shanghai Public Health Clinical Center, Shanghai Medical College, Fudan University	2020-03-20	National Research Center for Translational Medicine (Shanghai), Ruijin Hospital affiliated to Shanghai Jiao Tong University School of Medicine & Shanghai Public Health Clinical Center
hCoV-19/China/Shanghai/SH0117	EPI_ISL_416403	GISAID		Complete	29836	High	0/0/0/6/NO	Homo sapiens	2020-02-02	China / Shanghai	Shanghai Public Health Clinical Center, Shanghai Medical College, Fudan University	2020-03-20	National Research Center for Translational Medicine (Shanghai), Ruijin Hospital affiliated to Shanghai Jiao Tong University School of Medicine & Shanghai Public Health Clinical Center
hCoV-19/China/Shanghai/SH0119	EPI_ISL_416404	GISAID		Complete	29836	High	0/0/0/0/NO	Homo sapiens	2020-02-09	China / Shanghai	Shanghai Public Health Clinical Center, Shanghai Medical College, Fudan University	2020-03-20	National Research Center for Translational Medicine (Shanghai), Ruijin Hospital affiliated to Shanghai Jiao Tong University School of Medicine & Shanghai Public Health Clinical Center
hCoV-19/China/Shanghai/SH0121	EPI_ISL_416405	GISAID		Complete	29836	High	0/0/0/1/NO	Homo sapiens	2020-02-02	China / Shanghai	Shanghai Public Health Clinical Center, Shanghai Medical College, Fudan University	2020-03-20	National Research Center for Translational Medicine (Shanghai), Ruijin Hospital affiliated to Shanghai Jiao Tong University School of Medicine & Shanghai Public Health Clinical Center
hCoV-19/China/Shanghai/SH0125	EPI_ISL_416406	GISAID		Complete	29812	High	2/0/0/9/NO	Homo sapiens	2020-02-15	China / Shanghai	Shanghai Public Health Clinical Center, Shanghai Medical College, Fudan University	2020-03-20	National Research Center for Translational Medicine (Shanghai), Ruijin Hospital affiliated to Shanghai Jiao Tong University School of Medicine & Shanghai Public Health Clinical Center
hCoV-19/China/Shanghai/SH0126	EPI_ISL_416407	GISAID		Complete	29836	High	0/0/0/8/NO	Homo sapiens	2020-02-15	China / Shanghai	Shanghai Public Health Clinical Center, Shanghai Medical College, Fudan University	2020-03-20	National Research Center for Translational Medicine (Shanghai), Ruijin Hospital affiliated to Shanghai Jiao Tong University School of Medicine & Shanghai Public Health Clinical Center
hCoV-19/China/Shanghai/SH0127	EPI_ISL_416408	GISAID		Complete	29812	Low	427/0/NA/NA/NA	Homo sapiens	2020-02-12	China / Shanghai	Shanghai Public Health Clinical Center, Shanghai Medical College, Fudan University	2020-03-20	National Research Center for Translational Medicine (Shanghai), Ruijin Hospital affiliated to Shanghai Jiao Tong University School of Medicine & Shanghai Public Health Clinical Center
hCoV-19/China/Shanghai/SH0128	EPI_ISL_416409	GISAID		Complete	29836	High	9/0/0/6/NO	Homo sapiens	2020-02-02	China / Shanghai	Shanghai Public Health Clinical Center, Shanghai Medical College, Fudan University	2020-03-20	National Research Center for Translational Medicine (Shanghai), Ruijin Hospital affiliated to Shanghai Jiao Tong University School of Medicine & Shanghai Public Health Clinical Center
SARS-CoV-2/human/AUS/VIC02/2020	MT450919	GenBank	EPI_ISL_416410	Complete	29865	Low	272/0/NA/NA/NA	Homo sapiens	2020-01-24	Australia / Victoria / Melbourne	Victorian Infectious Diseases Reference Laboratory (VIDRL)	2020-03-20	Victorian Infectious Diseases Reference Laboratory and Microbiological Diagnostic Unit Public Health Laboratory, Doherty Institute
SARS-CoV-2/human/AUS/VIC03/2020	MT450920	GenBank	EPI_ISL_416411	Complete	29899	High	0/0/0/1/NO	Homo sapiens	2020-01-25	Australia / Victoria / Melbourne	Victorian Infectious Diseases Reference Laboratory (VIDRL)	2020-03-20	Victorian Infectious Diseases Reference Laboratory and Microbiological Diagnostic Unit Public Health Laboratory, Doherty Institute
SARS-CoV-2/human/AUS/VIC04/2020	MT450921	GenBank	EPI_ISL_416412	Complete	29893	High	0/0/0/10/NO	Homo sapiens	2020-03-02	Australia / Victoria / Melbourne	Victorian Infectious Diseases Reference Laboratory (VIDRL)	2020-03-20	Victorian Infectious Diseases Reference Laboratory and Microbiological Diagnostic Unit Public Health Laboratory, Doherty Institute
SARS-CoV-2/human/AUS/VIC05/2020	MT450922	GenBank	EPI_ISL_416413	Complete	29895	Low	53/0/NA/NA/NA	Homo sapiens	2020-03-05	Australia / Victoria / Melbourne	Victorian Infectious Diseases Reference Laboratory (VIDRL)	2020-03-20	Victorian Infectious Diseases Reference Laboratory and Microbiological Diagnostic Unit Public Health Laboratory, Doherty Institute
SARS-CoV-2/human/AUS/VIC06/2020	MT450923	GenBank	EPI_ISL_416414	Complete	29865	Low	506/3/NA/NA/NA	Homo sapiens	2020-03-06	Australia / Victoria / Melbourne	Victorian Infectious Diseases Reference Laboratory (VIDRL)	2020-03-20	Victorian Infectious Diseases Reference Laboratory and Microbiological Diagnostic Unit Public Health Laboratory, Doherty Institute
SARS-CoV-2/human/AUS/VIC07/2020	MT450924	GenBank	EPI_ISL_416415	Complete	29865	High	0/0/0/5/NO	Homo sapiens	2020-02-08	Australia / Victoria / Melbourne	Victorian Infectious Diseases Reference Laboratory (VIDRL)	2020-03-20	Victorian Infectious Diseases Reference Laboratory and Microbiological Diagnostic Unit Public Health Laboratory, Doherty Institute
hCoV-19/Wales/PHW09/2020	EPI_ISL_415978	GISAID		Partial	29611	Low	1454/0/NA/NA/NA	Homo sapiens	2020-03-08	United Kingdom / Wales	Wales Specialist Virology Centre	2020-03-19	Public Health Wales Microbiology Cardiff
hCoV-19/Wales/PHW17/2020	EPI_ISL_416027	GISAID		Partial	27457	Low	1617/0/NA/NA/NA	Homo sapiens	2020-03-09	United Kingdom / Wales	Wales Specialist Virology Centre	2020-03-19	Public Health Wales Microbiology Cardiff
hCoV-19/HongKong/CUHK1/2020	EPI_ISL_416314	GISAID		Complete	29903	Low	27/0/NA/NA/NA	Homo sapiens	2020-02-07	China / Hong Kong	Department of Microbiology, Faculty of Medicine, The Chinese University of Hong Kong, Hong Kong SAR, China	2020-03-20	Department of Microbiology, Faculty of Medicine, Chinese University of Hong Kong, Hong Kong SAR, China
hCoV-19/HongKong/CUHK2/2020	EPI_ISL_416315	GISAID		Complete	29903	Low	1049/1/NA/NA/NA	Homo sapiens	2020-02-19	China / Hong Kong	Department of Microbiology, Faculty of Medicine, The Chinese University of Hong Kong, Hong Kong SAR, China	2020-03-20	Department of Microbiology, Faculty of Medicine, Chinese University of Hong Kong, Hong Kong SAR, China
hCoV-19/USA/CT-Yale-001/2020	EPI_ISL_416416	GISAID		Partial	29903	Low	1970/0/NA/NA/NA	Homo sapiens	2020-03-06	United States / Connecticut	Connecticut State Department of Public Health	2020-03-20	Grubaugh Lab - Yale School of Public Health
hCoV-19/USA/CT-Yale-002/2020	EPI_ISL_416417	GISAID		Complete	29903	Low	1363/0/NA/NA/NA	Homo sapiens	2020-03-10	United States / Connecticut	Connecticut State Department of Public Health	2020-03-20	Grubaugh Lab - Yale School of Public Health
hCoV-19/USA/CT-Yale-003/2020	EPI_ISL_416418	GISAID		Partial	29903	Low	2889/0/NA/NA/NA	Homo sapiens	2020-03-08	United States / Connecticut	Connecticut State Department of Public Health	2020-03-20	Grubaugh Lab - Yale School of Public Health
hCoV-19/USA/CT-Yale-005/2020	EPI_ISL_416419	GISAID		Complete	29903	Low	1646/0/NA/NA/NA	Homo sapiens	2020-03-09	United States / Connecticut	Connecticut State Department of Public Health	2020-03-20	Grubaugh Lab - Yale School of Public Health
hCoV-19/USA/CT-Yale-006/2020	EPI_ISL_416420	GISAID		Complete	29903	Low	832/0/NA/NA/NA	Homo sapiens	2020-03-13	United States / Connecticut	Yale Clinical Virology Laboratory	2020-03-20	Grubaugh Lab - Yale School of Public Health
hCoV-19/USA/CT-Yale-007/2020	EPI_ISL_416421	GISAID		Complete	29903	Low	753/0/NA/NA/NA	Homo sapiens	2020-03-13	United States / Connecticut	Yale Clinical Virology Laboratory	2020-03-20	Grubaugh Lab - Yale School of Public Health
hCoV-19/USA/CT-Yale-008/2020	EPI_ISL_416422	GISAID		Partial	29903	Low	1987/0/NA/NA/NA	Homo sapiens	2020-03-13	United States / Connecticut	Yale Clinical Virology Laboratory	2020-03-20	Grubaugh Lab - Yale School of Public Health
hCoV-19/USA/CT-Yale-009/2020	EPI_ISL_416423	GISAID		Complete	29903	Low	646/0/NA/NA/NA	Homo sapiens	2020-03-13	United States / Connecticut	Yale Clinical Virology Laboratory	2020-03-20	Grubaugh Lab - Yale School of Public Health
hCoV-19/USA/CT-Yale-010/2020	EPI_ISL_416424	GISAID		Complete	29903	Low	1674/0/NA/NA/NA	Homo sapiens	2020-03-14	United States / Connecticut	Yale Clinical Virology Laboratory	2020-03-20	Grubaugh Lab - Yale School of Public Health
hCoV-19/Hangzhou/ZJU-07/2020	EPI_ISL_416425	GISAID		Complete	29941	High	0/0/1/9/3~9(7-4-0.57,SNP:3; SNP:7; SNP:8; Insertion:9)	Homo sapiens	2020-02-03	China / Zhejiang / Hangzhou	State Key Laboratory for Diagnosis and Treatment of Infectious Diseases, National Clinical Research Center for Infectious Diseases, First Affiliated Hospital, Zhejiang University School of Medicine, Hangzhou, China 310003	2020-03-21	State Key Laboratory for Diagnosis and Treatment of Infectious Diseases, National Clinical Research Center for Infectious Diseases, First Affiliated Hospital, Zhejiang University School of Medicine, Hangzhou, China 310003
hCoV-19/Hungary/mbl1/2020	EPI_ISL_416426	GISAID		Complete	29782	High	0/0/0/6/NO	Homo sapiens	2020-03-17	Hungary / Budapest	Virological Research Group, Szentágothai Research Centre, University of Pécs	2020-03-21	Bioinformatics Research Group, Szentágothai Research Centre, University of Pécs
hCoV-19/Vietnam/39607/2020	EPI_ISL_416428	GISAID		Complete	29861	High	0/0/0/7/28881~28883(3-3-1.00,SNP:28881; SNP:28882; SNP:28883)	Homo sapiens	2020-03-07	Vietnam / Quangning	National Influenza Center, National Institute of Hygiene and Epidemiology (NIHE)	2020-03-21	National Influenza Center, National Institute of Hygiene and Epidemiology (NIHE)
hCoV-19/Vietnam/CM99/2020	EPI_ISL_416429	GISAID		Complete	29871	High	0/0/0/7/NO	Homo sapiens	2020-02-11	Vietnam / Vinhphuc	National Influenza Center, National Institute of Hygiene and Epidemiology (NIHE)	2020-03-21	National Influenza Center, National Institute of Hygiene and Epidemiology (NIHE)
hCoV-19/Vietnam/CM295/2020	EPI_ISL_416430	GISAID		Complete	29861	High	0/0/0/7/28881~28883(3-3-1.00,SNP:28881; SNP:28882; SNP:28883)	Homo sapiens	2020-03-06	Vietnam / Hanoi	National Influenza Center, National Institute of Hygiene and Epidemiology (NIHE)	2020-03-21	National Influenza Center, National Institute of Hygiene and Epidemiology (NIHE)
hCoV-19/Vietnam/CM296/2020	EPI_ISL_416431	GISAID		Complete	29888	High	0/0/0/9/28881~28883(3-3-1.00,SNP:28881; SNP:28882; SNP:28883) 29879~29885(7-2-0.29,SNP:29879; SNP:29885)	Homo sapiens	2020-03-06	Vietnam / Hanoi	National Influenza Center, National Institute of Hygiene and Epidemiology (NIHE)	2020-03-21	National Influenza Center, National Institute of Hygiene and Epidemiology (NIHE)
hCoV-19/SaudiArabia/KAIMRC-Alghoribi/2020	EPI_ISL_416432	GISAID		Complete	29843	High	0/0/2/13/1~15(15-7-0.47,SNP:1; SNP:2; Insertion:3; SNP:4; SNP:10; SNP:13; Insertion:15)	Homo sapiens	2020-03-07	Saudi Arabia / Riyadh	Clinical Microbiology Lab	2020-03-21	Infectious Disease Research Department, King Abdullah International Medical Research Center (KAIMRC)
SARS-CoV-2/human/USA/WA-UW77/2020	MT252677	GenBank	EPI_ISL_416433	Complete	29895	High	0/0/0/9/34~37(4-4-1.00,SNP:34; SNP:35; SNP:36; SNP:37)	Homo sapiens	2020-03-10	United States / Washington	UW Virology Lab	2020-03-21	Laboratory Medicine, University of Washington, 1100 Fairview Ave N, PO Box 19024, E5-110, Seattle, WA 98109, USA
SARS-CoV-2/human/USA/WA-UW78/2020	MT252678	GenBank	EPI_ISL_416434	Complete	29821	High	0/0/0/8/NO	Homo sapiens	2020-03-10	United States / Washington	UW Virology Lab	2020-03-21	Laboratory Medicine, University of Washington, 1100 Fairview Ave N, PO Box 19024, E5-110, Seattle, WA 98109, USA
SARS-CoV-2/human/USA/WA-UW79/2020	MT252679	GenBank	EPI_ISL_416435	Complete	29832	High	0/0/1/10/NO	Homo sapiens	2020-03-10	United States / Washington	UW Virology Lab	2020-03-21	Laboratory Medicine, University of Washington, 1100 Fairview Ave N, PO Box 19024, E5-110, Seattle, WA 98109, USA
SARS-CoV-2/human/USA/WA-UW80/2020	MT252680	GenBank	EPI_ISL_416436	Complete	29813	High	0/0/0/8/NO	Homo sapiens	2020-03-10	United States / Washington	UW Virology Lab	2020-03-21	Laboratory Medicine, University of Washington, 1100 Fairview Ave N, PO Box 19024, E5-110, Seattle, WA 98109, USA
SARS-CoV-2/human/USA/WA-UW81/2020	MT252681	GenBank	EPI_ISL_416437	Complete	29772	High	0/0/0/7/NO	Homo sapiens	2020-03-10	United States / Washington	UW Virology Lab	2020-03-21	Laboratory Medicine, University of Washington, 1100 Fairview Ave N, PO Box 19024, E5-110, Seattle, WA 98109, USA
SARS-CoV-2/human/USA/WA-UW82/2020	MT252682	GenBank	EPI_ISL_416438	Complete	29860	High	0/0/1/10/NO	Homo sapiens	2020-03-10	United States / Washington	UW Virology Lab	2020-03-21	Laboratory Medicine, University of Washington, 1100 Fairview Ave N, PO Box 19024, E5-110, Seattle, WA 98109, USA
hCoV-19/USA/WA-UW83/2020	EPI_ISL_416439	GISAID		Complete	29866	High	0/0/0/9/NO	Homo sapiens	2020-03-10	United States / Washington	UW Virology Lab	2020-03-21	UW Virology Lab
SARS-CoV-2/human/USA/WA-UW84/2020	MT252683	GenBank	EPI_ISL_416440	Complete	29736	High	0/0/0/7/150~153(4-2-0.50,SNP:150; SNP:153)	Homo sapiens	2020-03-10	United States / Washington	UW Virology Lab	2020-03-21	Laboratory Medicine, University of Washington, 1100 Fairview Ave N, PO Box 19024, E5-110, Seattle, WA 98109, USA
SARS-CoV-2/human/USA/WA-UW85/2020	MT252684	GenBank	EPI_ISL_416441	Complete	29822	High	0/0/0/8/NO	Homo sapiens	2020-03-10	United States / Washington	UW Virology Lab	2020-03-21	Laboratory Medicine, University of Washington, 1100 Fairview Ave N, PO Box 19024, E5-110, Seattle, WA 98109, USA
SARS-CoV-2/human/USA/WA-UW86/2020	MT252685	GenBank	EPI_ISL_416442	Complete	29822	High	0/0/0/5/NO	Homo sapiens	2020-03-10	United States / Washington	UW Virology Lab	2020-03-21	Laboratory Medicine, University of Washington, 1100 Fairview Ave N, PO Box 19024, E5-110, Seattle, WA 98109, USA
SARS-CoV-2/human/USA/WA-UW87/2020	MT252686	GenBank	EPI_ISL_416443	Complete	29820	High	0/0/0/7/NO	Homo sapiens	2020-03-10	United States / Washington	UW Virology Lab	2020-03-21	Laboratory Medicine, University of Washington, 1100 Fairview Ave N, PO Box 19024, E5-110, Seattle, WA 98109, USA
SARS-CoV-2/human/USA/WA-UW88/2020	MT252687	GenBank	EPI_ISL_416444	Complete	29796	High	0/0/0/7/NO	Homo sapiens	2020-03-10	United States / Washington	UW Virology Lab	2020-03-21	Laboratory Medicine, University of Washington, 1100 Fairview Ave N, PO Box 19024, E5-110, Seattle, WA 98109, USA
SARS-CoV-2/human/USA/WA-UW89/2020	MT252688	GenBank	EPI_ISL_416445	Complete	29864	High	0/0/0/6/NO	Homo sapiens	2020-03-10	United States / Washington	UW Virology Lab	2020-03-21	Laboratory Medicine, University of Washington, 1100 Fairview Ave N, PO Box 19024, E5-110, Seattle, WA 98109, USA
SARS-CoV-2/human/USA/WA-UW90/2020	MT252689	GenBank	EPI_ISL_416446	Complete	29809	High	0/0/1/6/NO	Homo sapiens	2020-03-10	United States / Washington	UW Virology Lab	2020-03-21	Laboratory Medicine, University of Washington, 1100 Fairview Ave N, PO Box 19024, E5-110, Seattle, WA 98109, USA
SARS-CoV-2/human/USA/WA-UW91/2020	MT252690	GenBank	EPI_ISL_416447	Complete	29813	High	0/0/0/7/NO	Homo sapiens	2020-03-10	United States / Washington	UW Virology Lab	2020-03-21	Laboratory Medicine, University of Washington, 1100 Fairview Ave N, PO Box 19024, E5-110, Seattle, WA 98109, USA
SARS-CoV-2/human/USA/WA-UW92/2020	MT252691	GenBank	EPI_ISL_416448	Complete	29825	High	0/0/0/5/NO	Homo sapiens	2020-03-11	United States / Washington	UW Virology Lab	2020-03-21	Laboratory Medicine, University of Washington, 1100 Fairview Ave N, PO Box 19024, E5-110, Seattle, WA 98109, USA
SARS-CoV-2/human/USA/WA-UW93/2020	MT252692	GenBank	EPI_ISL_416449	Partial	29605	Low	113/0/NA/NA/NA	Homo sapiens	2020-03-11	United States / Washington	UW Virology Lab	2020-03-21	Laboratory Medicine, University of Washington, 1100 Fairview Ave N, PO Box 19024, E5-110, Seattle, WA 98109, USA
SARS-CoV-2/human/USA/WA-UW94/2020	MT252693	GenBank	EPI_ISL_416450	Complete	29819	Low	25/0/NA/NA/NA	Homo sapiens	2020-03-11	United States / Washington	UW Virology Lab	2020-03-21	Laboratory Medicine, University of Washington, 1100 Fairview Ave N, PO Box 19024, E5-110, Seattle, WA 98109, USA
SARS-CoV-2/human/USA/WA-UW95/2020	MT252694	GenBank	EPI_ISL_416451	Complete	29844	High	0/0/0/7/NO	Homo sapiens	2020-03-10	United States / Washington	UW Virology Lab	2020-03-21	Laboratory Medicine, University of Washington, 1100 Fairview Ave N, PO Box 19024, E5-110, Seattle, WA 98109, USA
SARS-CoV-2/human/USA/WA-UW96/2020	MT252695	GenBank	EPI_ISL_416452	Complete	29819	High	0/0/0/8/NO	Homo sapiens	2020-03-10	United States / Washington	UW Virology Lab	2020-03-21	Laboratory Medicine, University of Washington, 1100 Fairview Ave N, PO Box 19024, E5-110, Seattle, WA 98109, USA
SARS-CoV-2/human/USA/WA-UW36/2020	MT252821	GenBank	EPI_ISL_416453	Partial	29594	High	14/0/NA/NA/NA	Homo sapiens	2020-03-07	United States / Washington	UW Virology Lab	2020-03-21	Laboratory Medicine, University of Washington, 1100 Fairview Ave N, PO Box 19024, E5-110, Seattle, WA 98109, USA
SARS-CoV-2/human/USA/WA-UW37/2020	MT252822	GenBank	EPI_ISL_416454	Complete	29755	High	0/0/0/9/150~153(4-2-0.50,SNP:150; SNP:153)	Homo sapiens	2020-03-06	United States / Washington	UW Virology Lab	2020-03-21	Laboratory Medicine, University of Washington, 1100 Fairview Ave N, PO Box 19024, E5-110, Seattle, WA 98109, USA
SARS-CoV-2/human/USA/WA-UW38/2020	MT252823	GenBank	EPI_ISL_416455	Complete	29777	High	0/0/0/7/9704~9705(2-2-1.00,SNP:9704; SNP:9705)	Homo sapiens	2020-03-07	United States / Washington	UW Virology Lab	2020-03-21	Laboratory Medicine, University of Washington, 1100 Fairview Ave N, PO Box 19024, E5-110, Seattle, WA 98109, USA
SARS-CoV-2/human/USA/WA-UW39/2020	MT252824	GenBank	EPI_ISL_416456	Partial	29841	High	7/0/NA/NA/NA	Homo sapiens	2020-03-06	United States / Washington	UW Virology Lab	2020-03-21	Laboratory Medicine, University of Washington, 1100 Fairview Ave N, PO Box 19024, E5-110, Seattle, WA 98109, USA
hCoV-19/Denmark/SSI-01/2020	EPI_ISL_416142	GISAID		Complete	29878	High	0/0/0/8/28881~28883(3-3-1.00,SNP:28881; SNP:28882; SNP:28883)	Homo sapiens	2020-02-26	Denmark / Copenhagen	Department of Virus and Microbiological Special diagnostics, Statens Serum Institut, Copenhagen, Denmark.	2020-03-20	Statens Serum Institute
hCoV-19/Denmark/SSI-02/2020	EPI_ISL_416143	GISAID		Complete	29841	High	0/0/0/5/NO	Homo sapiens	2020-02-28	Denmark / Copenhagen	Department of Virus and Microbiological Special diagnostics, Statens Serum Institut, Copenhagen, Denmark.	2020-03-20	ViFU
hCoV-19/Denmark/SSI-03/2020	EPI_ISL_416144	GISAID		Complete	29837	High	0/0/0/5/NO	Homo sapiens	2020-03-01	Denmark / Copenhagen	Department of Virus and Microbiological Special diagnostics, Statens Serum Institut, Copenhagen, Denmark.	2020-03-20	ViFU
hCoV-19/Denmark/SSI-04/2020	EPI_ISL_416153	GISAID		Complete	29837	High	0/0/0/8/NO	Homo sapiens	2020-03-02	Denmark / Copenhagen	Department of Virus and Microbiological Special diagnostics, Statens Serum Institut, Copenhagen, Denmark.	2020-03-20	ViFU
hCoV-19/USA/CA-MG0987/2020	EPI_ISL_416457	GISAID		Complete	29782	High	0/0/0/6/NO	Homo sapiens	2020-03-18	United States / California / San Diego County	Andersen Lab, The Scripps Research Institute	2020-03-22	Andersen Lab, The Scripps Research Institute
hCoV-19/Kuwait/KU12/2020	EPI_ISL_416458	GISAID		Complete	29894	High	0/1/0/9/NO	Homo sapiens	2020-03-02	Kuwait / Hawali	Virology laboratory Ministry of Health Kuwait sequenced at Dasman Diabetes Institute	2020-03-22	Dasman Diabetes Institute
hCoV-19/USA/WA-S4/2020	EPI_ISL_416459	GISAID		Complete	29903	Low	9993/0/NA/NA/NA	Homo sapiens	2020-03-01	United States / Washington / King County	Seattle Flu Study	2020-03-22	Seattle Flu Study
hCoV-19/USA/WA-S5/2020	EPI_ISL_416460	GISAID		Complete	29903	High	0/0/0/5/NO	Homo sapiens	2020-02-29	United States / Washington / King County	Seattle Flu Study	2020-03-22	Seattle Flu Study
hCoV-19/USA/WA-S6/2020	EPI_ISL_416461	GISAID		Complete	29903	High	0/0/0/5/NO	Homo sapiens	2020-02-29	United States / Washington / King County	Seattle Flu Study	2020-03-22	Seattle Flu Study
hCoV-19/USA/WA-S7/2020	EPI_ISL_416462	GISAID		Complete	29903	Low	27/0/NA/NA/NA	Homo sapiens	2020-02-24	United States / Washington	Seattle Flu Study	2020-03-22	Seattle Flu Study
hCoV-19/USA/WA-S8/2020	EPI_ISL_416463	GISAID		Complete	29903	Low	2594/0/NA/NA/NA	Homo sapiens	2020-02-24	United States / Washington / King County	Seattle Flu Study	2020-03-22	Seattle Flu Study
hCoV-19/USA/WA-S9/2020	EPI_ISL_416464	GISAID		Partial	29903	Low	5350/0/NA/NA/NA	Homo sapiens	2020-03-01	United States / Washington / Snohomish County	Seattle Flu Study	2020-03-22	Seattle Flu Study
hCoV-19/USA/WA-S10/2020	EPI_ISL_416465	GISAID		Complete	29903	High	0/0/0/5/NO	Homo sapiens	2020-02-29	United States / Washington / King County	Seattle Flu Study	2020-03-22	Seattle Flu Study
hCoV-19/USA/WA-S11/2020	EPI_ISL_416466	GISAID		Complete	29903	High	0/0/0/7/NO	Homo sapiens	2020-03-03	United States / Washington / King County	Seattle Flu Study	2020-03-22	Seattle Flu Study
hCoV-19/Belgium/MTR-03021/2020	EPI_ISL_416467	GISAID		Complete	29845	High	0/0/0/14/13402~13408(7-2-0.29,SNP:13402; SNP:13408) 24389~24390(2-2-1.00,SNP:24389; SNP:24390) 28881~28883(3-3-1.00,SNP:28881; SNP:28882; SNP:28883)	Homo sapiens	2020-03-02	Belgium / Holsbeek	KU Leuven, Clinical and Epidemiological Virology	2020-03-22	KU Leuven, Clinical and Epidemiological Virology
hCoV-19/Belgium/GMH-03022/2020	EPI_ISL_416468	GISAID		Complete	29845	High	0/0/0/9/28881~28883(3-3-1.00,SNP:28881; SNP:28882; SNP:28883)	Homo sapiens	2020-03-02	Belgium / Holsbeek	KU Leuven, Clinical and Epidemiological Virology	2020-03-22	KU Leuven, Clinical and Epidemiological Virology
hCoV-19//Belgium/SN-03031/2020	EPI_ISL_416469	GISAID		Complete	29845	High	0/0/0/10/13402~13408(7-2-0.29,SNP:13402; SNP:13408) 24389~24390(2-2-1.00,SNP:24389; SNP:24390)	Homo sapiens	2020-03-03	Belgium / Kessel-Lo	KU Leuven, Clinical and Epidemiological Virology	2020-03-22	KU Leuven, Clinical and Epidemiological Virology
hCoV-19/Belgium/DB-03023/2020	EPI_ISL_416470	GISAID		Complete	29845	High	0/0/0/8/NO	Homo sapiens	2020-03-02	Belgium / Couthuin	KU Leuven, Clinical and Epidemiological Virology	2020-03-22	KU Leuven, Clinical and Epidemiological Virology
hCoV-19/Belgium/DBD-03024/2020	EPI_ISL_416471	GISAID		Complete	29845	High	0/0/0/9/28881~28883(3-3-1.00,SNP:28881; SNP:28882; SNP:28883)	Homo sapiens	2020-03-02	Belgium / Kessel-Lo	KU Leuven, Clinical and Epidemiological Virology	2020-03-22	KU Leuven, Clinical and Epidemiological Virology
hCoV-19/Belgium/UMF-03025/2020	EPI_ISL_416472	GISAID		Complete	29845	High	0/0/0/8/28881~28883(3-3-1.00,SNP:28881; SNP:28882; SNP:28883)	Homo sapiens	2020-03-02	Belgium / Kessel-Lo	KU Leuven, Clinical and Epidemiological Virology	2020-03-22	KU Leuven, Clinical and Epidemiological Virology
hCoV-19/Hangzhou/ZJU-08/2020	EPI_ISL_416473	GISAID		Complete	29972	High	0/0/3/13/5~25(21-10-0.48,SNP:5; SNP:6; Insertion:7; SNP:11; SNP:13; Insertion:15; SNP:21; SNP:23; SNP:24; Deletion:25-28)	Homo sapiens	2020-01-26	China / Zhejiang / Hangzhou	State Key Laboratory for Diagnosis and Treatment of Infectious Diseases, National Clinical Research Center for Infectious Diseases, First Affiliated Hospital, Zhejiang University School of Medicine, Hangzhou, China 310003	2020-03-22	State Key Laboratory for Diagnosis and Treatment of Infectious Diseases, National Clinical Research Center for Infectious Diseases, First Affiliated Hospital, Zhejiang University School of Medicine, Hangzhou, China 310003
hCoV-19/Hangzhou/ZJU-09/2020	EPI_ISL_416474	GISAID		Complete	29968	High	0/0/1/6/3~10(8-5-0.62,SNP:3; SNP:5; Insertion:6; SNP:8; SNP:10)	Homo sapiens	2020-01-28	China / Zhejiang / Hangzhou	State Key Laboratory for Diagnosis and Treatment of Infectious Diseases, National Clinical Research Center for Infectious Diseases, First Affiliated Hospital, Zhejiang University School of Medicine, Hangzhou, China 310003	2020-03-22	State Key Laboratory for Diagnosis and Treatment of Infectious Diseases, National Clinical Research Center for Infectious Diseases, First Affiliated Hospital, Zhejiang University School of Medicine, Hangzhou, China 310003
hCoV-19/Belgium/DBA-03032/2020	EPI_ISL_416475	GISAID		Complete	29845	High	0/0/0/9/28881~28883(3-3-1.00,SNP:28881; SNP:28882; SNP:28883)	Homo sapiens	2020-03-03	Belgium / Leuven	KU Leuven, Clinical and Epidemiological Virology	2020-03-22	KU Leuven, Clinical and Epidemiological Virology
hCoV-19/Belgium/MTR-03026/2020	EPI_ISL_416476	GISAID		Complete	29845	High	0/0/0/15/24380~24390(11-4-0.36,SNP:24380; SNP:24383; SNP:24389; SNP:24390) 28881~28883(3-3-1.00,SNP:28881; SNP:28882; SNP:28883)	Homo sapiens	2020-03-02	Belgium / Holsbeek	KU Leuven, Clinical and Epidemiological Virology	2020-03-22	KU Leuven, Clinical and Epidemiological Virology
hCoV-19/Georgia/Tb-390/2020	EPI_ISL_416477	GISAID		Complete	29834	High	0/0/0/8/NO	Homo sapiens	2020-03-08	Georgia / Tbilisi	R. G. Lugar Center for Public Health Research, National Center for Disease Control and Public Health (NCDC) of Georgia.	2020-03-22	R. G. Lugar Center for Public Health Research, National Center for Disease Control and Public Health (NCDC) of Georgia.
nCoV-19/Georgia/Tb-673/2020	EPI_ISL_416478	GISAID		Complete	29833	High	0/0/0/8/NO	Homo sapiens	2020-03-14	Georgia / Tbilisi	R. G. Lugar Center for Public Health Research, National Center for Disease Control and Public Health (NCDC) of Georgia.	2020-03-22	R. G. Lugar Center for Public Health Research, National Center for Disease Control and Public Health (NCDC) of Georgia.
nCoV-19/Georgia/Tb-273/2020	EPI_ISL_416479	GISAID		Complete	29833	High	1/0/0/5/NO	Homo sapiens	2020-03-05	Georgia / Tbilisi	R. G. Lugar Center for Public Health Research, National Center for Disease Control and Public Health (NCDC) of Georgia.	2020-03-22	R. G. Lugar Center for Public Health Research, National Center for Disease Control and Public Health (NCDC) of Georgia.
nCoV-19/Georgia/Tb-537/2020	EPI_ISL_416480	GISAID		Complete	29834	High	0/0/0/4/NO	Homo sapiens	2020-03-11	Georgia / Tbilisi	R. G. Lugar Center for Public Health Research, National Center for Disease Control and Public Health (NCDC) of Georgia.	2020-03-22	R. G. Lugar Center for Public Health Research, National Center for Disease Control and Public Health (NCDC) of Georgia.
nCoV-19/Ge/Tb-712/2020	EPI_ISL_416481	GISAID		Complete	29834	High	0/0/0/5/NO	Homo sapiens	2020-03-16	Georgia / Tbilisi	R. G. Lugar Center for Public Health Research, National Center for Disease Control and Public Health (NCDC) of Georgia.	2020-03-22	R. G. Lugar Center for Public Health Research, National Center for Disease Control and Public Health (NCDC) of Georgia.
nCoV-19/Georgia/Tb/2020	EPI_ISL_416482	GISAID		Complete	29833	High	0/0/0/5/NO	Homo sapiens	2020-03-13	Georgia / Tbilisi	R. G. Lugar Center for Public Health Research, National Center for Disease Control and Public Health (NCDC) of Georgia.	2020-03-22	R. G. Lugar Center for Public Health Research, National Center for Disease Control and Public Health (NCDC) of Georgia.
SARS-CoV-2/Valencia4/human/2020/ESP	MT233520	GenBank	EPI_ISL_416483	Complete	29782	Low	372/0/NA/NA/NA	Homo sapiens	2020-02-26	Spain / Comunitat_Valenciana / Valencia	Servicio de Microbiología. Consorcio Hospital General Universitario de Valencia	2020-03-22	Sequencing and Bioinformatics Service and Molecular Epidemiology Research Group. FISABIO-Public Health
SARS-CoV-2/Valencia5/human/2020/ESP	MT233519	GenBank	EPI_ISL_416484	Complete	29782	High	2/0/0/7/NO	Homo sapiens	2020-02-27	Spain / Comunitat_Valenciana / Valencia	Servicio de Microbiología. Consorcio Hospital General Universitario de Valencia	2020-03-22	Sequencing and Bioinformatics Service and Molecular Epidemiology Research Group. FISABIO-Public Health
SARS-CoV-2/Valencia6/human/2020/ESP	MT233521	GenBank	EPI_ISL_416485	Complete	29782	Low	280/0/NA/NA/NA	Homo sapiens	2020-02-27	Spain / Comunitat_Valenciana / Valencia	Servicio de Microbiologia. Consorcio Hospital General Universitario de Valencia	2020-03-22	Sequencing and Bioinformatics Service and Molecular Epidemiology Research Group. FISABIO-Public Health
SARS-CoV-2/Valencia7/human/2020/ESP	MT233522	GenBank	EPI_ISL_416486	Complete	29782	Low	85/0/NA/NA/NA	Homo sapiens	2020-03-02	Spain / Comunitat_Valenciana / Valencia	Servicio de Microbiología. Consorcio Hospital General Universitario de Valencia	2020-03-22	Sequencing and Bioinformatics Service and Molecular Epidemiology Research Group. FISABIO-Public Health
SARS-CoV-2/Valencia8/human/2020/ESP	MT233523	GenBank	EPI_ISL_416487	Complete	29782	High	0/0/0/7/NO	Homo sapiens	2020-03-04	Spain / Comunitat_Valenciana / Valencia	Servicio de Microbiología. Consorcio Hospital General Universitario de Valencia	2020-03-22	Sequencing and Bioinformatics Service and Molecular Epidemiology Research Group. FISABIO-Public Health
hCoV-19/Poland/PL_P1/2020	EPI_ISL_416488	GISAID		Complete	29903	High	0/0/0/3/NO	Homo sapiens	2020-03-03	Poland / Zielonogorskie	ViroGenetics - BSL3 Laboratory of Virology; Human Genome Variation Research Group & Genomics Centre MCB; Bioinformatics Research Group Department of Virology	2020-03-22	ViroGenetics - BSL3 Laboratory of Virology; Human Genome Variation Research Group & Genomics Centre MCB; Bioinformatics Research Group Department of Virology
hCoV-19/USA/WI2/2020	EPI_ISL_416489	GISAID		Complete	29871	High	0/0/1/9/NO	Homo sapiens	2020-03-15	United States / WI / Dane county	University of Wisconsin-Madison AIDS Vaccine Research Laboratory	2020-03-22	University of Wisconsin-Madison AIDS Vaccine Research Laboratory
hCoV-19/USA/WI4/2020	EPI_ISL_416491	GISAID		Complete	29842	High	0/0/1/8/NO	Homo sapiens	2020-03-15	United States / WI / Dane county	University of Wisconsin-Madison AIDS Vaccine Research Laboratories	2020-03-22	University of Wisconsin-Madison AIDS Vaccine Research Laboratories
hCoV-19/France/HF2196/2020	EPI_ISL_416493	GISAID		Complete	29882	High	0/0/0/5/NO	Homo sapiens	2020-03-08	France / Hauts de France / Château-Thierry	CH Jean de Navarre Laboratoire de Biologie	2020-03-22	National Reference Center for Viruses of Respiratory Infections, Institut Pasteur, Paris
hCoV-19/France/N2223/2020	EPI_ISL_416494	GISAID		Complete	29864	High	0/0/0/5/NO	Homo sapiens	2020-03-04	France / Normandie / Rouen	Centre Hositalier Universitaire de Rouen Laboratoire de Virologie	2020-03-22	National Reference Center for Viruses of Respiratory Infections, Institut Pasteur, Paris
hCoV-19/France/HF2234/2020	EPI_ISL_416495	GISAID		Complete	29882	High	0/0/0/8/NO	Homo sapiens	2020-03-10	France / Hauts de France / Compiègne	Centre Hospitalier Compiègne Laboratoire de Biologie	2020-03-22	National Reference Center for Viruses of Respiratory Infections, Institut Pasteur, Paris
hCoV-19/France/HF2237/2020	EPI_ISL_416496	GISAID		Complete	29869	High	0/0/0/8/NO	Homo sapiens	2020-03-10	France / Hauts de France / Compiègne	Centre Hospitalier Compiègne Laboratoire de Biologie	2020-03-22	National Reference Center for Viruses of Respiratory Infections, Institut Pasteur, Paris
hCoV-19/France/HF2239/2020	EPI_ISL_416497	GISAID		Complete	29862	High	0/0/0/8/NO	Homo sapiens	2020-03-10	France / Hauts de France / Compiègne	Centre Hospitalier Compiègne Laboratoire de Biologie	2020-03-22	National Reference Center for Viruses of Respiratory Infections, Institut Pasteur, Paris
hCoV-19/France/IDF2256/2020	EPI_ISL_416498	GISAID		Complete	29864	High	0/0/0/8/NO	Homo sapiens	2020-03-11	France / Ile de France / Garches	Institut Médico légal- Hop R. Poincaré	2020-03-22	National Reference Center for Viruses of Respiratory Infections, Institut Pasteur, Paris
hCoV-19/France/IDF2278/2020	EPI_ISL_416499	GISAID		Complete	29881	High	0/0/0/6/NO	Homo sapiens	2020-03-11	France / Ile de France / Longjumeau	LABM GH nord Essonne	2020-03-22	National Reference Center for Viruses of Respiratory Infections, Institut Pasteur, Paris
hCoV-19/France/IDF2279/2020	EPI_ISL_416500	GISAID		Complete	29753	Low	279/0/NA/NA/NA	Homo sapiens	2020-03-11	France / Ile de France / Longjumeau	LABM GH nord Essonne	2020-03-22	National Reference Center for Viruses of Respiratory Infections, Institut Pasteur, Paris
hCoV-19/France/IDF2284/2020	EPI_ISL_416501	GISAID		Complete	29865	Low	53/0/NA/NA/NA	Homo sapiens	2020-03-10	France / Ile de France / Levallois-Perret	Hopital franco britannique - Service des Urgences	2020-03-22	National Reference Center for Viruses of Respiratory Infections, Institut Pasteur, Paris
hCoV-19/France/B2330/2020	EPI_ISL_416502	GISAID		Complete	29837	High	0/0/0/7/NO	Homo sapiens	2020-02-26	France / Bretagne / Rennes	CHRU Pontchaillou - Laboratoire de Virologie	2020-03-22	National Reference Center for Viruses of Respiratory Infections, Institut Pasteur, Paris
hCoV-19/France/B2334/2020	EPI_ISL_416503	GISAID		Complete	29873	High	0/0/0/5/NO	Homo sapiens	2020-03-01	France / Bretagne / Rennes	CHRU Pontchaillou - Laboratoire de Virologie	2020-03-22	National Reference Center for Viruses of Respiratory Infections, Institut Pasteur, Paris
hCoV-19/France/B2335/2020	EPI_ISL_416504	GISAID		Complete	29862	Low	49/0/NA/NA/NA	Homo sapiens	2020-03-02	France / Bretagne / Rennes	CHRU Pontchaillou - Laboratoire de Virologie	2020-03-22	National Reference Center for Viruses of Respiratory Infections, Institut Pasteur, Paris
hCoV-19/France/B2336/2020	EPI_ISL_416505	GISAID		Complete	29868	High	0/0/0/6/NO	Homo sapiens	2020-03-02	France / Bretagne / Rennes	CHRU Pontchaillou - Laboratoire de Virologie	2020-03-22	National Reference Center for Viruses of Respiratory Infections, Institut Pasteur, Paris
hCoV-19/France/B2337/2020	EPI_ISL_416506	GISAID		Complete	29867	High	0/0/0/6/NO	Homo sapiens	2020-03-03	France / Bretagne / Rennes	CHRU Pontchaillou - Laboratoire de Virologie	2020-03-22	National Reference Center for Viruses of Respiratory Infections, Institut Pasteur, Paris
hCoV-19/France/B2340/2020	EPI_ISL_416507	GISAID		Complete	29877	High	0/0/0/5/NO	Homo sapiens	2020-03-05	France / Bretagne / Rennes	CHRU Pontchaillou - Laboratoire de Virologie	2020-03-22	National Reference Center for Viruses of Respiratory Infections, Institut Pasteur, Paris
hCoV-19/France/B2343/2020	EPI_ISL_416508	GISAID		Complete	29865	Low	193/0/NA/NA/NA	Homo sapiens	2020-03-06	France / Bretagne / Rennes	CHRU Pontchaillou - Laboratoire de Virologie	2020-03-22	National Reference Center for Viruses of Respiratory Infections, Institut Pasteur, Paris
hCoV-19/France/B2344/2020	EPI_ISL_416509	GISAID		Complete	29871	High	0/0/0/8/NO	Homo sapiens	2020-03-06	France / Bretagne / Rennes	CHRU Pontchaillou - Laboratoire de Virologie	2020-03-22	National Reference Center for Viruses of Respiratory Infections, Institut Pasteur, Paris
hCoV-19/France/B2346/2020	EPI_ISL_416510	GISAID		Complete	29882	High	0/0/0/6/NO	Homo sapiens	2020-03-06	France / Bretagne / Rennes	CHRU Pontchaillou - Laboratoire de Virologie	2020-03-22	National Reference Center for Viruses of Respiratory Infections, Institut Pasteur, Paris
hCoV-19/France/B2348/2020	EPI_ISL_416511	GISAID		Complete	29837	High	0/0/0/7/NO	Homo sapiens	2020-03-07	France / Bretagne / Rennes	CHRU Pontchaillou - Laboratoire de Virologie	2020-03-22	National Reference Center for Viruses of Respiratory Infections, Institut Pasteur, Paris
hCoV-19/France/B2349/2020	EPI_ISL_416512	GISAID		Complete	29800	High	0/0/0/7/NO	Homo sapiens	2020-03-07	France / Bretagne / Rennes	CHRU Pontchaillou - Laboratoire de Virologie	2020-03-22	National Reference Center for Viruses of Respiratory Infections, Institut Pasteur, Paris
hCoV-19/France/B2351/2020	EPI_ISL_416513	GISAID		Complete	29882	High	0/0/0/8/NO	Homo sapiens	2020-03-07	France / Bretagne / Rennes	CHRU Pontchaillou - Laboratoire de Virologie	2020-03-22	National Reference Center for Viruses of Respiratory Infections, Institut Pasteur, Paris
SARS-CoV-2/human/AUS/VIC08/2020	MT450925	GenBank	EPI_ISL_416514	Complete	29899	High	2/1/0/7/NO	Homo sapiens	2020-03-15	Australia / Victoria / Melbourne	Victorian Infectious Diseases Reference Laboratory (VIDRL)	2020-03-22	Victorian Infectious Diseases Reference Laboratory and Microbiological Diagnostic Unit Public Health Laboratory, Doherty Institute
SARS-CoV-2/human/AUS/VIC09/2020	MT450926	GenBank	EPI_ISL_416515	Complete	29852	Low	249/0/NA/NA/NA	Homo sapiens	2020-03-15	Australia / Victoria / Melbourne	Victorian Infectious Diseases Reference Laboratory (VIDRL)	2020-03-22	Victorian Infectious Diseases Reference Laboratory and Microbiological Diagnostic Unit Public Health Laboratory, Doherty Institute
SARS-CoV-2/human/AUS/VIC10/2020	MT450927	GenBank	EPI_ISL_416516	Complete	29874	Low	220/0/NA/NA/NA	Homo sapiens	2020-03-16	Australia / Victoria / Melbourne	Victorian Infectious Diseases Reference Laboratory (VIDRL)	2020-03-22	Victorian Infectious Diseases Reference Laboratory and Microbiological Diagnostic Unit Public Health Laboratory, Doherty Institute
SARS-CoV-2/human/AUS/VIC11/2020	MT450928	GenBank	EPI_ISL_416517	Complete	29821	Low	483/0/NA/NA/NA	Homo sapiens	2020-03-16	Australia / Victoria / Melbourne	Victorian Infectious Diseases Reference Laboratory (VIDRL)	2020-03-22	Victorian Infectious Diseases Reference Laboratory and Microbiological Diagnostic Unit Public Health Laboratory, Doherty Institute
SARS-CoV-2/human/AUS/VIC12/2020	MT450929	GenBank	EPI_ISL_416518	Complete	29872	Low	841/2/NA/NA/NA	Homo sapiens	2020-03-16	Australia / Victoria / Melbourne	Victorian Infectious Diseases Reference Laboratory (VIDRL)	2020-03-22	Victorian Infectious Diseases Reference Laboratory and Microbiological Diagnostic Unit Public Health Laboratory, Doherty Institute
hCoV-19/NewZealand/20VR0189/2020	EPI_ISL_416519	GISAID		Complete	29903	High	0/0/0/7/28881~28883(3-3-1.00,SNP:28881; SNP:28882; SNP:28883)	Homo sapiens	2020-03-02	New Zealand / Auckland	Auckland Hospital	2020-03-22	Institute of Environmental Science and Research (ESR)
hCoV-19/NewZealand/20VR019/2020	EPI_ISL_416520	GISAID		Complete	29903	Low	557/0/NA/NA/NA	Homo sapiens	2020-03-04	New Zealand / Auckland	Auckland Hospital	2020-03-22	Institute of Environmental Science and Research (ESR)
hCoV-19/SaudiArabia/SCDC-3321/2020	EPI_ISL_416521	GISAID		Complete	29899	High	0/0/2/10/2~10(9-3-0.33,Indel:2-4; Indel:9; SNP:10)	Homo sapiens	2020-03-10	Saudi Arabia	Public Health Laboratory	2020-03-22	Public Health Laboratory, Saudi CDC
hCoV-19/SaudiArabia/SCDC-3324/2020	EPI_ISL_416522	GISAID		Complete	29899	High	0/0/2/10/2~10(9-3-0.33,Indel:2-4; Indel:9; SNP:10)	Homo sapiens	2020-03-10	Saudi Arabia	Public Health Laboratory, Saudi CDC	2020-03-22	Public Health Laboratory, Saudi CDC
hCoV-19/Japan/SMU-0311S2/2020	EPI_ISL_416524	GISAID		Complete	29875	High	0/0/0/5/NO	Homo sapiens	2020-03-11	Japan / Saitama	Saitama Medical University Hospital	2020-03-22	Saitama Medical University
hCoV-19/USA/WI-05/2020	EPI_ISL_416492	GISAID		Complete	29853	High	0/0/2/10/NO	Homo sapiens	2020-03-15	United States / Wisconsin / Dane county	University of Wisconsin-Madison AIDS Vaccine Research Laboratories	2020-03-22	University of Wisconsin-Madison AIDS Vaccine Research Laboratories
hCoV-19/USA/WI-03/2020	EPI_ISL_416523	GISAID		Complete	29868	High	0/0/2/9/NO	Homo sapiens	2020-03-14	United States / Wisconsin / Dane county	University of Wisconsin-Madison AIDS Vaccine Research Laboratories	2020-03-22	University of Wisconsin-Madison AIDS Vaccine Research Laboratories
hCoV-19/Japan/SMU-0311S3/2020	EPI_ISL_416525	GISAID		Complete	29875	High	0/0/0/5/NO	Homo sapiens	2020-03-11	Japan / Saitama	Saitama Medical University	2020-03-22	Saitama Medical University
hCoV-19/NewZealand/20VR0206/2020	EPI_ISL_416526	GISAID		Complete	29903	Low	557/0/NA/NA/NA	Homo sapiens	2020-03-05	New Zealand / Auckland	Auckland Hospital	2020-03-22	Institute of Environmental Science and Research (ESR)
hCoV-19/New Zealand/20VR0275/2020	EPI_ISL_416538	GISAID		Complete	29903	High	0/0/0/11/NO	Homo sapiens	2020-03-15	New Zealand / Wellington	Wellington Hospital	2020-03-23	Institute of Environmental Science and Research (ESR)
hCoV-19/NewZealand/20VR0276/2020	EPI_ISL_416539	GISAID		Complete	29903	High	0/0/0/6/NO	Homo sapiens	2020-03-15	New Zealand / Wellington	Wellington Hospital	2020-03-23	Institute of Environmental Science and Research (ESR)
hCoV-19/Kuwait/KU09/2020	EPI_ISL_416541	GISAID		Complete	29902	High	0/0/0/9/NO	Homo sapiens	2020-03-02	Kuwait / Dasman	Dasman Diabetes Institute and Virology Laboratory Ministry of Health	2020-03-23	Dasman Diabetes Institute
hCoV-19/Kuwait/KU17/2020	EPI_ISL_416542	GISAID		Complete	29893	High	0/0/0/5/NO	Homo sapiens	2020-03-02	Kuwait / Dasman	Dasman Diabetes Institute	2020-03-23	Dasman Diabetes Institute
hCoV-19/Kuwait/KU18/2020	EPI_ISL_416543	GISAID		Complete	29896	High	0/3/0/11/NO	Homo sapiens	2020-03-02	Kuwait / Dasman	Dasman Diabetes Institute	2020-03-23	Dasman Diabetes Institute
hCoV-19/Japan/DP0005/2020	EPI_ISL_416565	GISAID		Complete	29766	High	0/0/0/3/NO	Homo sapiens	2020-02-15	Japan	Japanese Quarantine Stations	2020-03-23	Pathogen Genomics Center, National Institute of Infectious Diseases
hCoV-19/Japan/DP0027/2020	EPI_ISL_416566	GISAID		Complete	29831	High	0/0/0/3/NO	Homo sapiens	2020-02-15	Japan	Japanese Quarantine Stations	2020-03-23	Pathogen Genomics Center, National Institute of Infectious Diseases
hCoV-19/Japan/DP0037/2020	EPI_ISL_416567	GISAID		Complete	29809	High	0/0/1/4/NO	Homo sapiens	2020-02-15	Japan	Japanese Quarantine Stations	2020-03-23	Pathogen Genomics Center, National Institute of Infectious Diseases
hCoV-19/Japan/DP0058/2020	EPI_ISL_416568	GISAID		Complete	29819	Low	351/0/NA/NA/NA	Homo sapiens	2020-02-15	Japan	Japanese Quarantine Stations	2020-03-23	Pathogen Genomics Center, National Institute of Infectious Diseases
hCoV-19/Japan/DP0059/2020	EPI_ISL_416569	GISAID		Complete	29832	High	0/0/0/1/NO	Homo sapiens	2020-02-15	Japan	Japanese Quarantine Stations	2020-03-23	Pathogen Genomics Center, National Institute of Infectious Diseases
hCoV-19/Japan/DP0065/2020	EPI_ISL_416570	GISAID		Complete	29790	High	0/0/0/5/NO	Homo sapiens	2020-02-15	Japan	Japanese Quarantine Stations	2020-03-23	Pathogen Genomics Center, National Institute of Infectious Diseases
hCoV-19/Japan/DP0077/2020	EPI_ISL_416571	GISAID		Complete	29832	High	0/0/0/2/NO	Homo sapiens	2020-02-15	Japan	Japanese Quarantine Stations	2020-03-23	Pathogen Genomics Center, National Institute of Infectious Diseases
hCoV-19/Japan/DP0078/2020	EPI_ISL_416572	GISAID		Complete	29832	High	0/0/0/1/NO	Homo sapiens	2020-02-15	Japan	Japanese Quarantine Stations	2020-03-23	Pathogen Genomics Center, National Institute of Infectious Diseases
hCoV-19/Japan/DP0104/2020	EPI_ISL_416573	GISAID		Complete	29832	High	0/0/0/1/NO	Homo sapiens	2020-02-15	Japan	Japanese Quarantine Stations	2020-03-23	Pathogen Genomics Center, National Institute of Infectious Diseases
hCoV-19/Japan/DP0107/2020	EPI_ISL_416574	GISAID		Complete	29872	High	0/0/0/1/NO	Homo sapiens	2020-02-15	Japan	Japanese Quarantine Stations	2020-03-23	Pathogen Genomics Center, National Institute of Infectious Diseases
hCoV-19/Japan/DP0121/2020	EPI_ISL_416575	GISAID		Complete	29832	High	0/0/0/1/NO	Homo sapiens	2020-02-15	Japan	Japanese Quarantine Stations	2020-03-23	Pathogen Genomics Center, National Institute of Infectious Diseases
hCoV-19/Japan/DP0133/2020	EPI_ISL_416576	GISAID		Complete	29832	High	0/0/0/1/NO	Homo sapiens	2020-02-15	Japan	Japanese Quarantine Stations	2020-03-23	Pathogen Genomics Center, National Institute of Infectious Diseases
hCoV-19/Japan/DP0134/2020	EPI_ISL_416577	GISAID		Complete	29872	High	0/0/0/1/NO	Homo sapiens	2020-02-15	Japan	Japanese Quarantine Stations	2020-03-23	Pathogen Genomics Center, National Institute of Infectious Diseases
hCoV-19/Japan/DP0152/2020	EPI_ISL_416578	GISAID		Complete	29832	High	0/0/0/2/NO	Homo sapiens	2020-02-15	Japan	Japanese Quarantine Stations	2020-03-23	Pathogen Genomics Center, National Institute of Infectious Diseases
hCoV-19/Japan/DP0158/2020	EPI_ISL_416579	GISAID		Complete	29832	High	0/0/0/3/NO	Homo sapiens	2020-02-15	Japan	Japanese Quarantine Stations	2020-03-23	Pathogen Genomics Center, National Institute of Infectious Diseases
hCoV-19/Japan/DP0184/2020	EPI_ISL_416580	GISAID		Complete	29832	High	0/0/0/1/NO	Homo sapiens	2020-02-15	Japan	Japanese Quarantine Stations	2020-03-23	Pathogen Genomics Center, National Institute of Infectious Diseases
hCoV-19/Japan/DP0190/2020	EPI_ISL_416581	GISAID		Complete	29832	High	0/0/0/3/NO	Homo sapiens	2020-02-15	Japan	Japanese Quarantine Stations	2020-03-23	Pathogen Genomics Center, National Institute of Infectious Diseases
hCoV-19/Japan/DP0191/2020	EPI_ISL_416582	GISAID		Complete	29830	High	0/0/0/3/NO	Homo sapiens	2020-02-15	Japan	Japanese Quarantine Stations	2020-03-23	Pathogen Genomics Center, National Institute of Infectious Diseases
hCoV-19/Japan/DP0196/2020	EPI_ISL_416583	GISAID		Complete	29812	High	0/0/0/2/NO	Homo sapiens	2020-02-15	Japan	Japanese Quarantine Stations	2020-03-23	Pathogen Genomics Center, National Institute of Infectious Diseases
hCoV-19/Japan/DP0200/2020	EPI_ISL_416584	GISAID		Complete	29872	High	0/0/0/3/NO	Homo sapiens	2020-02-15	Japan	Japanese Quarantine Stations	2020-03-23	Pathogen Genomics Center, National Institute of Infectious Diseases
hCoV-19/Japan/DP0236/2020	EPI_ISL_416585	GISAID		Complete	29836	High	0/0/0/3/NO	Homo sapiens	2020-02-16	Japan	Japanese Quarantine Stations	2020-03-23	Pathogen Genomics Center, National Institute of Infectious Diseases
hCoV-19/Japan/DP0274/2020	EPI_ISL_416586	GISAID		Complete	29833	High	0/0/0/1/NO	Homo sapiens	2020-02-16	Japan	Japanese Quarantine Stations	2020-03-23	Pathogen Genomics Center, National Institute of Infectious Diseases
hCoV-19/Japan/DP0278/2020	EPI_ISL_416587	GISAID		Complete	29789	High	0/0/0/3/NO	Homo sapiens	2020-02-16	Japan	Japanese Quarantine Stations	2020-03-23	Pathogen Genomics Center, National Institute of Infectious Diseases
hCoV-19/Japan/DP0286/2020	EPI_ISL_416588	GISAID		Complete	29751	High	0/0/1/3/NO	Homo sapiens	2020-02-16	Japan	Japanese Quarantine Stations	2020-03-23	Pathogen Genomics Center, National Institute of Infectious Diseases
hCoV-19/Japan/DP0287/2020	EPI_ISL_416589	GISAID		Complete	29811	High	0/0/0/4/NO	Homo sapiens	2020-02-16	Japan	Japanese Quarantine Stations	2020-03-23	Pathogen Genomics Center, National Institute of Infectious Diseases
hCoV-19/Japan/DP0289/2020	EPI_ISL_416590	GISAID		Complete	29766	High	0/0/0/1/NO	Homo sapiens	2020-02-16	Japan	Japanese Quarantine Stations	2020-03-23	Pathogen Genomics Center, National Institute of Infectious Diseases
hCoV-19/Japan/DP0290/2020	EPI_ISL_416591	GISAID		Complete	29872	High	0/0/0/2/NO	Homo sapiens	2020-02-16	Japan	Japanese Quarantine Stations	2020-03-23	Pathogen Genomics Center, National Institute of Infectious Diseases
hCoV-19/Japan/DP0294/2020	EPI_ISL_416592	GISAID		Complete	29835	High	0/0/0/1/NO	Homo sapiens	2020-02-16	Japan	Japanese Quarantine Stations	2020-03-23	Pathogen Genomics Center, National Institute of Infectious Diseases
hCoV-19/Japan/DP0311/2020	EPI_ISL_416593	GISAID		Complete	29790	High	0/0/0/2/NO	Homo sapiens	2020-02-16	Japan	Japanese Quarantine Stations	2020-03-23	Pathogen Genomics Center, National Institute of Infectious Diseases
hCoV-19/Japan/DP0319/2020	EPI_ISL_416594	GISAID		Complete	29789	High	0/0/0/1/NO	Homo sapiens	2020-02-16	Japan	Japanese Quarantine Stations	2020-03-23	Pathogen Genomics Center, National Institute of Infectious Diseases
hCoV-19/Japan/DP0328/2020	EPI_ISL_416595	GISAID		Complete	29833	High	0/0/0/1/NO	Homo sapiens	2020-02-16	Japan	Japanese Quarantine Stations	2020-03-23	Pathogen Genomics Center, National Institute of Infectious Diseases
hCoV-19/Japan/DP0344/2020	EPI_ISL_416596	GISAID		Complete	29789	High	0/0/0/1/NO	Homo sapiens	2020-02-16	Japan	Japanese Quarantine Stations	2020-03-23	Pathogen Genomics Center, National Institute of Infectious Diseases
hCoV-19/Japan/DP0346/2020	EPI_ISL_416597	GISAID		Complete	29830	High	0/0/0/1/NO	Homo sapiens	2020-02-16	Japan	Japanese Quarantine Stations	2020-03-23	Pathogen Genomics Center, National Institute of Infectious Diseases
hCoV-19/Japan/DP0357/2020	EPI_ISL_416598	GISAID		Complete	29830	High	0/0/0/2/NO	Homo sapiens	2020-02-16	Japan	Japanese Quarantine Stations	2020-03-23	Pathogen Genomics Center, National Institute of Infectious Diseases
hCoV-19/Japan/DP0361/2020	EPI_ISL_416599	GISAID		Complete	29824	High	0/0/0/2/NO	Homo sapiens	2020-02-16	Japan	Japanese Quarantine Stations	2020-03-23	Pathogen Genomics Center, National Institute of Infectious Diseases
hCoV-19/Japan/DP0438/2020	EPI_ISL_416600	GISAID		Complete	29766	High	0/0/0/1/NO	Homo sapiens	2020-02-16	Japan	Japanese Quarantine Stations	2020-03-23	Pathogen Genomics Center, National Institute of Infectious Diseases
hCoV-19/Japan/DP0457/2020	EPI_ISL_416601	GISAID		Complete	29832	High	0/0/0/4/NO	Homo sapiens	2020-02-16	Japan	Japanese Quarantine Stations	2020-03-23	Pathogen Genomics Center, National Institute of Infectious Diseases
hCoV-19/Japan/DP0462/2020	EPI_ISL_416602	GISAID		Complete	29834	Low	220/0/NA/NA/NA	Homo sapiens	2020-02-16	Japan	Japanese Quarantine Stations	2020-03-23	Pathogen Genomics Center, National Institute of Infectious Diseases
hCoV-19/Japan/DP0464/2020	EPI_ISL_416603	GISAID		Complete	29831	High	0/0/0/3/NO	Homo sapiens	2020-02-16	Japan	Japanese Quarantine Stations	2020-03-23	Pathogen Genomics Center, National Institute of Infectious Diseases
hCoV-19/Japan/DP0476/2020	EPI_ISL_416604	GISAID		Complete	29767	High	0/0/0/4/NO	Homo sapiens	2020-02-16	Japan	Japanese Quarantine Stations	2020-03-23	Pathogen Genomics Center, National Institute of Infectious Diseases
hCoV-19/Japan/DP0481/2020	EPI_ISL_416605	GISAID		Complete	29767	High	0/0/0/4/NO	Homo sapiens	2020-02-16	Japan	Japanese Quarantine Stations	2020-03-23	Pathogen Genomics Center, National Institute of Infectious Diseases
hCoV-19/Japan/DP0482/2020	EPI_ISL_416606	GISAID		Complete	29833	High	0/0/0/1/NO	Homo sapiens	2020-02-16	Japan	Japanese Quarantine Stations	2020-03-23	Pathogen Genomics Center, National Institute of Infectious Diseases
hCoV-19/Japan/DP0543/2020	EPI_ISL_416607	GISAID		Complete	29831	High	0/0/0/2/NO	Homo sapiens	2020-02-17	Japan	Japanese Quarantine Stations	2020-03-23	Pathogen Genomics Center, National Institute of Infectious Diseases
hCoV-19/Japan/DP0544/2020	EPI_ISL_416608	GISAID		Complete	29766	High	0/0/0/2/NO	Homo sapiens	2020-02-17	Japan	Japanese Quarantine Stations	2020-03-23	Pathogen Genomics Center, National Institute of Infectious Diseases
hCoV-19/Japan/DP0568/2020	EPI_ISL_416609	GISAID		Complete	29787	High	0/0/0/1/NO	Homo sapiens	2020-02-17	Japan	Japanese Quarantine Stations	2020-03-23	Pathogen Genomics Center, National Institute of Infectious Diseases
hCoV-19/Japan/DP0588/2020	EPI_ISL_416610	GISAID		Complete	29833	High	0/0/0/2/NO	Homo sapiens	2020-02-17	Japan	Japanese Quarantine Stations	2020-03-23	Pathogen Genomics Center, National Institute of Infectious Diseases
hCoV-19/Japan/DP0644/2020	EPI_ISL_416611	GISAID		Complete	29766	High	0/0/0/1/NO	Homo sapiens	2020-02-17	Japan	Japanese Quarantine Stations	2020-03-23	Pathogen Genomics Center, National Institute of Infectious Diseases
hCoV-19/Japan/DP0645/2020	EPI_ISL_416612	GISAID		Complete	29839	High	0/0/0/2/NO	Homo sapiens	2020-02-17	Japan	Japanese Quarantine Stations	2020-03-23	Pathogen Genomics Center, National Institute of Infectious Diseases
hCoV-19/Japan/DP0654/2020	EPI_ISL_416613	GISAID		Complete	29766	High	0/0/0/6/NO	Homo sapiens	2020-02-17	Japan	Japanese Quarantine Stations	2020-03-23	Pathogen Genomics Center, National Institute of Infectious Diseases
hCoV-19/Japan/DP0687/2020	EPI_ISL_416614	GISAID		Complete	29833	High	0/0/0/2/NO	Homo sapiens	2020-02-17	Japan	Japanese Quarantine Stations	2020-03-23	Pathogen Genomics Center, National Institute of Infectious Diseases
hCoV-19/Japan/DP0690/2020	EPI_ISL_416615	GISAID		Complete	29804	Low	221/0/NA/NA/NA	Homo sapiens	2020-02-17	Japan	Japanese Quarantine Stations	2020-03-23	Pathogen Genomics Center, National Institute of Infectious Diseases
hCoV-19/Japan/DP0697/2020	EPI_ISL_416616	GISAID		Complete	29836	Low	374/0/NA/NA/NA	Homo sapiens	2020-02-17	Japan	Japanese Quarantine Stations	2020-03-23	Pathogen Genomics Center, National Institute of Infectious Diseases
hCoV-19/Japan/DP0699/2020	EPI_ISL_416617	GISAID		Complete	29774	High	0/0/0/1/NO	Homo sapiens	2020-02-17	Japan	Japanese Quarantine Stations	2020-03-23	Pathogen Genomics Center, National Institute of Infectious Diseases
hCoV-19/Japan/DP0700/2020	EPI_ISL_416618	GISAID		Complete	29632	Low	225/0/NA/NA/NA	Homo sapiens	2020-02-17	Japan	Japanese Quarantine Stations	2020-03-23	Pathogen Genomics Center, National Institute of Infectious Diseases
hCoV-19/Japan/DP0703/2020	EPI_ISL_416619	GISAID		Complete	29655	High	0/0/0/3/NO	Homo sapiens	2020-02-17	Japan	Japanese Quarantine Stations	2020-03-23	Pathogen Genomics Center, National Institute of Infectious Diseases
hCoV-19/Japan/DP0724/2020	EPI_ISL_416620	GISAID		Complete	29784	High	0/0/0/2/NO	Homo sapiens	2020-02-17	Japan	Japanese Quarantine Stations	2020-03-23	Pathogen Genomics Center, National Institute of Infectious Diseases
hCoV-19/Japan/DP0743/2020	EPI_ISL_416621	GISAID		Complete	29817	High	0/0/0/2/NO	Homo sapiens	2020-02-17	Japan	Japanese Quarantine Stations	2020-03-23	Pathogen Genomics Center, National Institute of Infectious Diseases
hCoV-19/Japan/DP0752/2020	EPI_ISL_416622	GISAID		Complete	29859	High	0/0/0/2/NO	Homo sapiens	2020-02-17	Japan	Japanese Quarantine Stations	2020-03-23	Pathogen Genomics Center, National Institute of Infectious Diseases
hCoV-19/Japan/DP0763/2020	EPI_ISL_416623	GISAID		Complete	29659	Low	629/0/NA/NA/NA	Homo sapiens	2020-02-17	Japan	Japanese Quarantine Stations	2020-03-23	Pathogen Genomics Center, National Institute of Infectious Diseases
hCoV-19/Japan/DP0764/2020	EPI_ISL_416624	GISAID		Complete	29872	High	0/0/0/3/NO	Homo sapiens	2020-02-17	Japan	Japanese Quarantine Stations	2020-03-23	Pathogen Genomics Center, National Institute of Infectious Diseases
hCoV-19/Japan/DP0765/2020	EPI_ISL_416625	GISAID		Complete	29785	High	0/0/0/4/NO	Homo sapiens	2020-02-17	Japan	Japanese Quarantine Stations	2020-03-23	Pathogen Genomics Center, National Institute of Infectious Diseases
hCoV-19/Japan/DP0779/2020	EPI_ISL_416626	GISAID		Complete	29834	Low	223/0/NA/NA/NA	Homo sapiens	2020-02-17	Japan	Japanese Quarantine Stations	2020-03-23	Pathogen Genomics Center, National Institute of Infectious Diseases
hCoV-19/Japan/DP0785/2020	EPI_ISL_416627	GISAID		Complete	29766	High	0/0/0/1/NO	Homo sapiens	2020-02-17	Japan	Japanese Quarantine Stations	2020-03-23	Pathogen Genomics Center, National Institute of Infectious Diseases
hCoV-19/Japan/DP0786/2020	EPI_ISL_416628	GISAID		Complete	29812	High	0/0/0/1/NO	Homo sapiens	2020-02-17	Japan	Japanese Quarantine Stations	2020-03-23	Pathogen Genomics Center, National Institute of Infectious Diseases
hCoV-19/Japan/DP0802/2020	EPI_ISL_416629	GISAID		Complete	29832	High	0/0/0/1/NO	Homo sapiens	2020-02-17	Japan	Japanese Quarantine Stations	2020-03-23	Pathogen Genomics Center, National Institute of Infectious Diseases
hCoV-19/Japan/DP0803/2020	EPI_ISL_416630	GISAID		Complete	29768	High	0/0/0/2/NO	Homo sapiens	2020-02-17	Japan	Japanese Quarantine Stations	2020-03-23	Pathogen Genomics Center, National Institute of Infectious Diseases
hCoV-19/Japan/DP0804/2020	EPI_ISL_416631	GISAID		Complete	29826	High	0/0/0/1/NO	Homo sapiens	2020-02-17	Japan	Japanese Quarantine Stations	2020-03-23	Pathogen Genomics Center, National Institute of Infectious Diseases
hCoV-19/Japan/DP0827/2020	EPI_ISL_416632	GISAID		Complete	29834	High	0/0/0/1/NO	Homo sapiens	2020-02-17	Japan	Japanese Quarantine Stations	2020-03-23	Pathogen Genomics Center, National Institute of Infectious Diseases
hCoV-19/Japan/DP0880/2020	EPI_ISL_416633	GISAID		Complete	29786	High	0/0/0/2/NO	Homo sapiens	2020-02-17	Japan	Japanese Quarantine Stations	2020-03-23	Pathogen Genomics Center, National Institute of Infectious Diseases
hCoV-19/Japan/DP0890/2020	EPI_ISL_416634	GISAID		Complete	29833	High	0/0/0/1/NO	Homo sapiens	2020-02-17	Japan	Japanese Quarantine Stations	2020-03-23	Pathogen Genomics Center, National Institute of Infectious Diseases
SARS-CoV-2/human/USA/WA-UW97/2020	MT252761	GenBank	EPI_ISL_416635	Complete	29812	High	0/0/0/7/NO	Homo sapiens	2020-03-12	United States / Washington	UW Virology Lab	2020-03-23	Laboratory Medicine, University of Washington, 1100 Fairview Ave N, PO Box 19024, E5-110, Seattle, WA 98109, USA
hCoV-19/USA/WA-UW98/2020	EPI_ISL_416636	GISAID		Complete	29890	High	0/0/0/7/NO	Homo sapiens	2020-03-12	United States / Washington	UW Virology Lab	2020-03-23	UW Virology Lab
SARS-CoV-2/human/USA/WA-UW99/2020	MT252763	GenBank	EPI_ISL_416637	Complete	29879	High	0/0/0/5/NO	Homo sapiens	2020-03-12	United States / Washington	UW Virology Lab	2020-03-23	Laboratory Medicine, University of Washington, 1100 Fairview Ave N, PO Box 19024, E5-110, Seattle, WA 98109, USA
SARS-CoV-2/human/USA/WA-UW100/2020	MT252764	GenBank	EPI_ISL_416638	Complete	29880	High	0/0/0/10/31~37(7-5-0.71,SNP:31; SNP:34; SNP:35; SNP:36; SNP:37)	Homo sapiens	2020-03-12	United States / Washington	UW Virology Lab	2020-03-23	Laboratory Medicine, University of Washington, 1100 Fairview Ave N, PO Box 19024, E5-110, Seattle, WA 98109, USA
SARS-CoV-2/human/USA/WA-UW101/2020	MT252765	GenBank	EPI_ISL_416639	Partial	29817	Low	95/0/NA/NA/NA	Homo sapiens	2020-03-10	United States / Washington	UW Virology Lab	2020-03-23	Laboratory Medicine, University of Washington, 1100 Fairview Ave N, PO Box 19024, E5-110, Seattle, WA 98109, USA
SARS-CoV-2/human/USA/WA-UW102/2020	MT252766	GenBank	EPI_ISL_416640	Partial	29705	Low	303/0/NA/NA/NA	Homo sapiens	2020-03-11	United States / Washington	UW Virology Lab	2020-03-23	Laboratory Medicine, University of Washington, 1100 Fairview Ave N, PO Box 19024, E5-110, Seattle, WA 98109, USA
SARS-CoV-2/human/USA/WA-UW103/2020	MT252767	GenBank	EPI_ISL_416641	Complete	29869	High	0/0/1/9/NO	Homo sapiens	2020-03-11	United States / Washington	UW Virology Lab	2020-03-23	Laboratory Medicine, University of Washington, 1100 Fairview Ave N, PO Box 19024, E5-110, Seattle, WA 98109, USA
SARS-CoV-2/human/USA/WA-UW104/2020	MT252768	GenBank	EPI_ISL_416642	Complete	29785	High	0/0/0/7/NO	Homo sapiens	2020-03-11	United States / Washington	UW Virology Lab	2020-03-23	Laboratory Medicine, University of Washington, 1100 Fairview Ave N, PO Box 19024, E5-110, Seattle, WA 98109, USA
SARS-CoV-2/human/USA/WA-UW105/2020	MT252769	GenBank	EPI_ISL_416643	Complete	29867	High	0/0/0/5/NO	Homo sapiens	2020-03-11	United States / Washington	UW Virology Lab	2020-03-23	Laboratory Medicine, University of Washington, 1100 Fairview Ave N, PO Box 19024, E5-110, Seattle, WA 98109, USA
SARS-CoV-2/human/USA/WA-UW106/2020	MT252770	GenBank	EPI_ISL_416644	Complete	29866	High	0/0/0/7/NO	Homo sapiens	2020-03-11	United States / Washington	UW Virology Lab	2020-03-23	Laboratory Medicine, University of Washington, 1100 Fairview Ave N, PO Box 19024, E5-110, Seattle, WA 98109, USA
SARS-CoV-2/human/USA/WA-UW107/2020	MT252771	GenBank	EPI_ISL_416645	Complete	29642	Low	461/0/NA/NA/NA	Homo sapiens	2020-03-11	United States / Washington	UW Virology Lab	2020-03-23	Laboratory Medicine, University of Washington, 1100 Fairview Ave N, PO Box 19024, E5-110, Seattle, WA 98109, USA
SARS-CoV-2/human/USA/WA-UW108/2020	MT252772	GenBank	EPI_ISL_416646	Complete	29822	High	0/0/0/6/NO	Homo sapiens	2020-03-11	United States / Washington	UW Virology Lab	2020-03-23	Laboratory Medicine, University of Washington, 1100 Fairview Ave N, PO Box 19024, E5-110, Seattle, WA 98109, USA
SARS-CoV-2/human/USA/WA-UW109/2020	MT252773	GenBank	EPI_ISL_416647	Complete	29730	High	0/0/0/7/NO	Homo sapiens	2020-03-11	United States / Washington	UW Virology Lab	2020-03-23	Laboratory Medicine, University of Washington, 1100 Fairview Ave N, PO Box 19024, E5-110, Seattle, WA 98109, USA
SARS-CoV-2/human/USA/WA-UW110/2020	MT252774	GenBank	EPI_ISL_416648	Complete	29869	High	0/0/0/7/NO	Homo sapiens	2020-03-11	United States / Washington	UW Virology Lab	2020-03-23	Laboratory Medicine, University of Washington, 1100 Fairview Ave N, PO Box 19024, E5-110, Seattle, WA 98109, USA
SARS-CoV-2/human/USA/WA-UW111/2020	MT252775	GenBank	EPI_ISL_416649	Complete	29828	High	0/0/0/6/NO	Homo sapiens	2020-03-11	United States / Washington	UW Virology Lab	2020-03-23	Laboratory Medicine, University of Washington, 1100 Fairview Ave N, PO Box 19024, E5-110, Seattle, WA 98109, USA
hCoV-19/USA/WA-UW112/2020	EPI_ISL_416650	GISAID		Complete	29867	High	0/0/0/9/NO	Homo sapiens	2020-03-10	United States	UW Virology Lab	2020-03-23	UW Virology Lab
hCoV-19/USA/WA-UW113/2020	EPI_ISL_416651	GISAID		Complete	29893	High	0/0/1/13/8~11(4-4-1.00,SNP:8; SNP:9; SNP:10; SNP:11)	Homo sapiens	2020-03-11	United States	UW Virology Lab	2020-03-23	UW Virology Lab
SARS-CoV-2/human/USA/WA-UW114/2020	MT252778	GenBank	EPI_ISL_416652	Complete	29829	High	0/0/0/8/NO	Homo sapiens	2020-03-11	United States / Washington	UW Virology Lab	2020-03-23	Laboratory Medicine, University of Washington, 1100 Fairview Ave N, PO Box 19024, E5-110, Seattle, WA 98109, USA
SARS-CoV-2/human/USA/WA-UW115/2020	MT252779	GenBank	EPI_ISL_416653	Complete	29895	High	0/0/0/8/NO	Homo sapiens	2020-03-11	United States / Washington	UW Virology Lab	2020-03-23	Laboratory Medicine, University of Washington, 1100 Fairview Ave N, PO Box 19024, E5-110, Seattle, WA 98109, USA
SARS-CoV-2/human/USA/WA-UW116/2020	MT252780	GenBank	EPI_ISL_416654	Complete	29898	High	0/0/1/7/NO	Homo sapiens	2020-03-11	United States / Washington	UW Virology Lab	2020-03-23	Laboratory Medicine, University of Washington, 1100 Fairview Ave N, PO Box 19024, E5-110, Seattle, WA 98109, USA
SARS-CoV-2/human/USA/WA-UW117/2020	MT252781	GenBank	EPI_ISL_416655	Complete	29857	High	0/0/0/7/NO	Homo sapiens	2020-03-11	United States / Washington	UW Virology Lab	2020-03-23	Laboratory Medicine, University of Washington, 1100 Fairview Ave N, PO Box 19024, E5-110, Seattle, WA 98109, USA
SARS-CoV-2/human/USA/WA-UW118/2020	MT252782	GenBank	EPI_ISL_416656	Complete	29858	High	0/0/0/5/NO	Homo sapiens	2020-03-11	United States / Washington	UW Virology Lab	2020-03-23	Laboratory Medicine, University of Washington, 1100 Fairview Ave N, PO Box 19024, E5-110, Seattle, WA 98109, USA
SARS-CoV-2/human/USA/WA-UW119/2020	MT252783	GenBank	EPI_ISL_416657	Complete	29903	High	0/0/0/23/1~4(4-3-0.75,SNP:1; SNP:2; SNP:4) 35~37(3-3-1.00,SNP:35; SNP:36; SNP:37) 29728~29740(13-8-0.62,SNP:29728; SNP:29729; SNP:29730; SNP:29732; SNP:29733; SNP:29735; SNP:29736; SNP:29740) 29764~29776(13-4-0.31,SNP:29764; SNP:29768; SNP:29771; SNP:29776)	Homo sapiens	2020-03-11	United States / Washington	UW Virology Lab	2020-03-23	Laboratory Medicine, University of Washington, 1100 Fairview Ave N, PO Box 19024, E5-110, Seattle, WA 98109, USA
SARS-CoV-2/human/USA/WA-UW120/2020	MT252784	GenBank	EPI_ISL_416658	Complete	29910	High	15/0/0/4/NO	Homo sapiens	2020-03-11	United States / Washington	UW Virology Lab	2020-03-23	Laboratory Medicine, University of Washington, 1100 Fairview Ave N, PO Box 19024, E5-110, Seattle, WA 98109, USA
SARS-CoV-2/human/USA/WA-UW121/2020	MT252785	GenBank	EPI_ISL_416659	Complete	29839	High	0/0/0/5/NO	Homo sapiens	2020-03-11	United States / Washington	UW Virology Lab	2020-03-23	Laboratory Medicine, University of Washington, 1100 Fairview Ave N, PO Box 19024, E5-110, Seattle, WA 98109, USA
hCoV-19/USA/WA-UW122/2020	EPI_ISL_416660	GISAID		Complete	29823	High	0/0/0/6/NO	Homo sapiens	2020-03-10	United States	UW Virology Lab	2020-03-23	UW Virology Lab
SARS-CoV-2/human/USA/WA-UW123/2020	MT252741	GenBank	EPI_ISL_416661	Complete	29874	High	0/0/0/14/24~37(14-6-0.43,SNP:24; SNP:25; SNP:34; SNP:35; SNP:36; SNP:37)	Homo sapiens	2020-03-12	United States / Washington	UW Virology Lab	2020-03-23	Laboratory Medicine, University of Washington, 1100 Fairview Ave N, PO Box 19024, E5-110, Seattle, WA 98109, USA
SARS-CoV-2/human/USA/WA-UW124/2020	MT252742	GenBank	EPI_ISL_416662	Complete	29862	High	0/0/0/6/NO	Homo sapiens	2020-03-12	United States / Washington	UW Virology Lab	2020-03-23	Laboratory Medicine, University of Washington, 1100 Fairview Ave N, PO Box 19024, E5-110, Seattle, WA 98109, USA
hCoV-19/USA/WA-UW125/2020	EPI_ISL_416663	GISAID		Complete	29841	High	0/0/0/6/NO	Homo sapiens	2020-03-12	United States / Washington	UW Virology Lab	2020-03-23	UW Virology Lab
hCoV-19/USA/WA-UW126/2020	EPI_ISL_416664	GISAID		Complete	29897	High	0/0/0/8/NO	Homo sapiens	2020-03-12	United States / Washington	UW Virology Lab	2020-03-23	UW Virology Lab
SARS-CoV-2/human/USA/WA-UW127/2020	MT252745	GenBank	EPI_ISL_416665	Complete	29856	High	0/0/0/7/NO	Homo sapiens	2020-03-12	United States / Washington	UW Virology Lab	2020-03-23	Laboratory Medicine, University of Washington, 1100 Fairview Ave N, PO Box 19024, E5-110, Seattle, WA 98109, USA
SARS-CoV-2/human/USA/WA-UW128/2020	MT252746	GenBank	EPI_ISL_416666	Complete	29871	High	0/0/1/8/NO	Homo sapiens	2020-03-12	United States / Washington	UW Virology Lab	2020-03-23	Laboratory Medicine, University of Washington, 1100 Fairview Ave N, PO Box 19024, E5-110, Seattle, WA 98109, USA
SARS-CoV-2/human/USA/WA-UW129/2020	MT252747	GenBank	EPI_ISL_416667	Complete	29878	High	0/0/1/11/NO	Homo sapiens	2020-03-12	United States / Washington	UW Virology Lab	2020-03-23	Laboratory Medicine, University of Washington, 1100 Fairview Ave N, PO Box 19024, E5-110, Seattle, WA 98109, USA
SARS-CoV-2/human/USA/WA-UW130/2020	MT252748	GenBank	EPI_ISL_416668	Complete	29907	High	0/0/0/10/34~37(4-4-1.00,SNP:34; SNP:35; SNP:36; SNP:37)	Homo sapiens	2020-03-11	United States / Washington	UW Virology Lab	2020-03-23	Laboratory Medicine, University of Washington, 1100 Fairview Ave N, PO Box 19024, E5-110, Seattle, WA 98109, USA
SARS-CoV-2/human/USA/WA-UW131/2020	MT252749	GenBank	EPI_ISL_416669	Complete	29828	High	0/0/1/9/29866~29870(5-3-0.60,Deletion:29866-29867; SNP:29868; SNP:29870)	Homo sapiens	2020-03-11	United States / Washington	UW Virology Lab	2020-03-23	Laboratory Medicine, University of Washington, 1100 Fairview Ave N, PO Box 19024, E5-110, Seattle, WA 98109, USA
hCoV-19/USA/WA-UW132/2020	EPI_ISL_416670	GISAID		Partial	29828	Low	190/0/NA/NA/NA	Homo sapiens	2020-03-12	United States / Washington	UW Virology Lab	2020-03-23	UW Virology Lab
hCoV-19/USA/WA-UW133/2020	EPI_ISL_416671	GISAID		Complete	29766	High	0/0/0/7/NO	Homo sapiens	2020-03-12	United States / Washington	UW Virology Lab	2020-03-23	UW Virology Lab
hCoV-19/USA/WA-UW134/2020	EPI_ISL_416672	GISAID		Complete	29963	Low	82/0/NA/NA/NA	Homo sapiens	2020-03-10	United States	UW Virology Lab	2020-03-23	UW Virology Lab
hCoV-19/USA/OR-UW135/2020	EPI_ISL_416673	GISAID		Partial	29776	Low	25/0/NA/NA/NA	Homo sapiens	2020-03-11	United States / Oregon	UW Virology Lab	2020-03-23	UW Virology Lab
hCoV-19/USA/WA-UW136/2020	EPI_ISL_416674	GISAID		Complete	29835	High	0/0/0/10/34~37(4-4-1.00,SNP:34; SNP:35; SNP:36; SNP:37)	Homo sapiens	2020-03-11	United States	UW Virology Lab	2020-03-23	UW Virology Lab
hCoV-19/USA/WA-UW137/2020	EPI_ISL_416675	GISAID		Complete	29884	High	0/0/0/14/34~37(4-4-1.00,SNP:34; SNP:35; SNP:36; SNP:37)	Homo sapiens	2020-03-11	United States	UW Virology Lab	2020-03-23	UW Virology Lab
hCoV-19/USA/WA-UW138/2020	EPI_ISL_416676	GISAID		Complete	29811	High	0/0/0/7/28881~28883(3-3-1.00,SNP:28881; SNP:28882; SNP:28883)	Homo sapiens	2020-03-11	United States	UW Virology Lab	2020-03-23	UW Virology Lab
hCoV-19/USA/WA-UW139/2020	EPI_ISL_416677	GISAID		Complete	29878	High	0/0/0/9/NO	Homo sapiens	2020-03-12	United States / Washington	UW Virology Lab	2020-03-23	UW Virology Lab
SARS-CoV-2/human/USA/WA-UW140/2020	MT252756	GenBank	EPI_ISL_416678	Complete	29790	High	0/0/0/6/NO	Homo sapiens	2020-03-11	United States / Washington	UW Virology Lab	2020-03-23	Laboratory Medicine, University of Washington, 1100 Fairview Ave N, PO Box 19024, E5-110, Seattle, WA 98109, USA
SARS-CoV-2/human/USA/WA-UW141/2020	MT252757	GenBank	EPI_ISL_416679	Complete	29869	High	0/0/1/9/NO	Homo sapiens	2020-03-11	United States / Washington	UW Virology Lab	2020-03-23	Laboratory Medicine, University of Washington, 1100 Fairview Ave N, PO Box 19024, E5-110, Seattle, WA 98109, USA
SARS-CoV-2/human/USA/WA-UW142/2020	MT252758	GenBank	EPI_ISL_416680	Complete	29821	High	0/0/0/9/29688~29692(5-2-0.40,SNP:29688; SNP:29692)	Homo sapiens	2020-03-11	United States / Washington	UW Virology Lab	2020-03-23	Laboratory Medicine, University of Washington, 1100 Fairview Ave N, PO Box 19024, E5-110, Seattle, WA 98109, USA
hCoV-19/USA/WA-UW143/2020	EPI_ISL_416681	GISAID		Complete	29876	High	4/0/1/8/29868~29869(2-2-1.00,SNP:29868; SNP:29869)	Homo sapiens	2020-03-11	United States / Washington	UW Virology Lab	2020-03-23	UW Virology Lab
hCoV-19/USA/WA-UW144/2020	EPI_ISL_416682	GISAID		Complete	29799	High	0/0/0/8/NO	Homo sapiens	2020-03-09	United States	UW Virology Lab	2020-03-23	UW Virology Lab
SARS-CoV-2/human/USA/WA-UW145/2020	MT252738	GenBank	EPI_ISL_416683	Complete	29832	High	0/0/0/9/34~37(4-3-0.75,SNP:34; SNP:35; SNP:37)	Homo sapiens	2020-03-15	United States / Washington	UW Virology Lab	2020-03-23	Laboratory Medicine, University of Washington, 1100 Fairview Ave N, PO Box 19024, E5-110, Seattle, WA 98109, USA
SARS-CoV-2/human/USA/WA-UW146/2020	MT252737	GenBank	EPI_ISL_416684	Complete	29788	High	15/0/0/9/NO	Homo sapiens	2020-03-14	United States / Washington	UW Virology Lab	2020-03-23	Laboratory Medicine, University of Washington, 1100 Fairview Ave N, PO Box 19024, E5-110, Seattle, WA 98109, USA
SARS-CoV-2/human/USA/WA-UW147/2020	MT252739	GenBank	EPI_ISL_416685	Complete	29841	High	0/0/0/5/NO	Homo sapiens	2020-03-15	United States / Washington	UW Virology Lab	2020-03-23	Laboratory Medicine, University of Washington, 1100 Fairview Ave N, PO Box 19024, E5-110, Seattle, WA 98109, USA
hCoV-19/USA/WA-UW148/2020	EPI_ISL_416686	GISAID		Complete	29788	High	0/0/0/8/NO	Homo sapiens	2020-03-14	United States / Washington	UW Virology Lab	2020-03-23	UW Virology Lab
SARS-CoV-2/human/USA/WA-UW149/2020	MT252735	GenBank	EPI_ISL_416687	Complete	29841	High	0/0/0/10/34~37(4-4-1.00,SNP:34; SNP:35; SNP:36; SNP:37)	Homo sapiens	2020-03-14	United States / Washington	UW Virology Lab	2020-03-23	Laboratory Medicine, University of Washington, 1100 Fairview Ave N, PO Box 19024, E5-110, Seattle, WA 98109, USA
SARS-CoV-2/human/USA/WA-UW150/2020	MT252740	GenBank	EPI_ISL_416688	Complete	29790	High	0/0/0/5/NO	Homo sapiens	2020-03-14	United States / Washington	UW Virology Lab	2020-03-23	Laboratory Medicine, University of Washington, 1100 Fairview Ave N, PO Box 19024, E5-110, Seattle, WA 98109, USA
SARS-CoV-2/human/USA/WA-UW151/2020	MT252736	GenBank	EPI_ISL_416689	Complete	29833	High	0/0/1/11/34~37(4-4-1.00,SNP:34; SNP:35; SNP:36; SNP:37)	Homo sapiens	2020-03-14	United States / Washington	UW Virology Lab	2020-03-23	Laboratory Medicine, University of Washington, 1100 Fairview Ave N, PO Box 19024, E5-110, Seattle, WA 98109, USA
SARS-CoV-2/human/USA/WA-UW152/2020	MT252728	GenBank	EPI_ISL_416690	Complete	29862	High	0/0/0/5/NO	Homo sapiens	2020-03-13	United States / Washington	UW Virology Lab	2020-03-23	Laboratory Medicine, University of Washington, 1100 Fairview Ave N, PO Box 19024, E5-110, Seattle, WA 98109, USA
SARS-CoV-2/human/USA/WA-UW153/2020	MT252729	GenBank	EPI_ISL_416691	Complete	29833	High	0/0/0/8/NO	Homo sapiens	2020-03-13	United States / Washington	UW Virology Lab	2020-03-23	Laboratory Medicine, University of Washington, 1100 Fairview Ave N, PO Box 19024, E5-110, Seattle, WA 98109, USA
SARS-CoV-2/human/USA/WA-UW154/2020	MT252734	GenBank	EPI_ISL_416692	Partial	29725	Low	153/0/NA/NA/NA	Homo sapiens	2020-03-14	United States / Washington	UW Virology Lab	2020-03-23	Laboratory Medicine, University of Washington, 1100 Fairview Ave N, PO Box 19024, E5-110, Seattle, WA 98109, USA
SARS-CoV-2/human/USA/WA-UW155/2020	MT252726	GenBank	EPI_ISL_416693	Complete	29793	High	0/0/0/8/NO	Homo sapiens	2020-03-12	United States / Washington	UW Virology Lab	2020-03-23	Laboratory Medicine, University of Washington, 1100 Fairview Ave N, PO Box 19024, E5-110, Seattle, WA 98109, USA
hCoV-19/USA/WA-UW156/2020	EPI_ISL_416694	GISAID		Complete	29893	High	0/0/0/11/13512~13514(3-3-1.00,SNP:13512; SNP:13513; SNP:13514)	Homo sapiens	2020-03-13	United States / Washington	UW Virology Lab	2020-03-23	UW Virology Lab
SARS-CoV-2/human/USA/WA-UW157/2020	MT252730	GenBank	EPI_ISL_416695	Complete	29753	Low	255/0/NA/NA/NA	Homo sapiens	2020-03-13	United States / Washington	UW Virology Lab	2020-03-23	Laboratory Medicine, University of Washington, 1100 Fairview Ave N, PO Box 19024, E5-110, Seattle, WA 98109, USA
hCoV-19/USA/CT-UW158/2020	EPI_ISL_416696	GISAID		Complete	29854	High	0/0/0/6/NO	Homo sapiens	2020-03-13	United States / Connecticut	UW Virology Lab	2020-03-23	UW Virology Lab
hCoV-19/USA/CT-UW159/2020	EPI_ISL_416697	GISAID		Complete	29782	High	0/0/0/7/28881~28883(3-3-1.00,SNP:28881; SNP:28882; SNP:28883)	Homo sapiens	2020-03-13	United States / Connecticut	UW Virology Lab	2020-03-23	UW Virology Lab
SARS-CoV-2/human/USA/WA-UW160/2020	MT252733	GenBank	EPI_ISL_416698	Complete	29841	High	0/0/0/7/NO	Homo sapiens	2020-03-13	United States / Washington	UW Virology Lab	2020-03-23	Laboratory Medicine, University of Washington, 1100 Fairview Ave N, PO Box 19024, E5-110, Seattle, WA 98109, USA
hCoV-19/USA/WA-UW161/2020	EPI_ISL_416699	GISAID		Complete	29771	High	7/0/0/7/NO	Homo sapiens	2020-03-13	United States / Washington	UW Virology Lab	2020-03-23	UW Virology Lab
SARS-CoV-2/human/USA/WA-UW162/2020	MT252723	GenBank	EPI_ISL_416700	Complete	29817	High	0/0/0/7/NO	Homo sapiens	2020-03-13	United States / Washington	UW Virology Lab	2020-03-23	Laboratory Medicine, University of Washington, 1100 Fairview Ave N, PO Box 19024, E5-110, Seattle, WA 98109, USA
SARS-CoV-2/human/USA/WA-UW163/2020	MT252721	GenBank	EPI_ISL_416701	Complete	29793	High	9/0/0/8/6963~6968(6-3-0.50,SNP:6963; SNP:6964; SNP:6968)	Homo sapiens	2020-03-13	United States / Washington	UW Virology Lab	2020-03-23	Laboratory Medicine, University of Washington, 1100 Fairview Ave N, PO Box 19024, E5-110, Seattle, WA 98109, USA
SARS-CoV-2/human/USA/WA-UW164/2020	MT252725	GenBank	EPI_ISL_416702	Complete	29816	Low	18/0/NA/NA/NA	Homo sapiens	2020-03-13	United States / Washington	UW Virology Lab	2020-03-23	Laboratory Medicine, University of Washington, 1100 Fairview Ave N, PO Box 19024, E5-110, Seattle, WA 98109, USA
hCoV-19/USA/WA-UW165/2020	EPI_ISL_416703	GISAID		Complete	29817	High	1/0/0/6/NO	Homo sapiens	2020-03-13	United States / Washington	UW Virology Lab	2020-03-23	UW Virology Lab
hCoV-19/USA/WA-UW166/2020	EPI_ISL_416704	GISAID		Complete	29746	Low	180/0/NA/NA/NA	Homo sapiens	2020-03-15	United States / Washington	UW Virology Lab	2020-03-23	UW Virology Lab
SARS-CoV-2/human/USA/WA-UW167/2020	MT252699	GenBank	EPI_ISL_416705	Complete	29790	High	0/0/0/5/NO	Homo sapiens	2020-03-13	United States / Washington	UW Virology Lab	2020-03-23	Laboratory Medicine, University of Washington, 1100 Fairview Ave N, PO Box 19024, E5-110, Seattle, WA 98109, USA
SARS-CoV-2/human/USA/WA-UW168/2020	MT252700	GenBank	EPI_ISL_416706	Complete	29788	High	0/0/0/5/NO	Homo sapiens	2020-03-13	United States / Washington	UW Virology Lab	2020-03-23	Laboratory Medicine, University of Washington, 1100 Fairview Ave N, PO Box 19024, E5-110, Seattle, WA 98109, USA
SARS-CoV-2/human/USA/WA-UW169/2020	MT252712	GenBank	EPI_ISL_416707	Complete	29777	High	0/0/0/7/NO	Homo sapiens	2020-03-14	United States / Washington	UW Virology Lab	2020-03-23	Laboratory Medicine, University of Washington, 1100 Fairview Ave N, PO Box 19024, E5-110, Seattle, WA 98109, USA
SARS-CoV-2/human/USA/WA-UW170/2020	MT252715	GenBank	EPI_ISL_416708	Complete	29827	Low	24/0/NA/NA/NA	Homo sapiens	2020-03-14	United States / Washington	UW Virology Lab	2020-03-23	Laboratory Medicine, University of Washington, 1100 Fairview Ave N, PO Box 19024, E5-110, Seattle, WA 98109, USA
SARS-CoV-2/human/USA/WA-UW171/2020	MT252707	GenBank	EPI_ISL_416709	Complete	29885	High	0/0/0/10/29866~29869(4-3-0.75,SNP:29866; SNP:29868; SNP:29869)	Homo sapiens	2020-03-13	United States / Washington	UW Virology Lab	2020-03-23	Laboratory Medicine, University of Washington, 1100 Fairview Ave N, PO Box 19024, E5-110, Seattle, WA 98109, USA
SARS-CoV-2/human/USA/WA-UW172/2020	MT252708	GenBank	EPI_ISL_416710	Complete	29788	High	0/0/0/11/NO	Homo sapiens	2020-03-13	United States / Washington	UW Virology Lab	2020-03-23	Laboratory Medicine, University of Washington, 1100 Fairview Ave N, PO Box 19024, E5-110, Seattle, WA 98109, USA
SARS-CoV-2/human/USA/WA-UW173/2020	MT252719	GenBank	EPI_ISL_416711	Complete	29865	High	0/0/0/6/NO	Homo sapiens	2020-03-15	United States / Washington	UW Virology Lab	2020-03-23	Laboratory Medicine, University of Washington, 1100 Fairview Ave N, PO Box 19024, E5-110, Seattle, WA 98109, USA
SARS-CoV-2/human/USA/WA-UW174/2020	MT252709	GenBank	EPI_ISL_416712	Complete	29756	High	0/0/0/6/NO	Homo sapiens	2020-03-14	United States / Washington	UW Virology Lab	2020-03-23	Laboratory Medicine, University of Washington, 1100 Fairview Ave N, PO Box 19024, E5-110, Seattle, WA 98109, USA
hCoV-19/USA/WA-UW175/2020	EPI_ISL_416713	GISAID		Complete	29817	High	0/0/0/9/NO	Homo sapiens	2020-03-15	United States / Washington	UW Virology Lab	2020-03-23	UW Virology Lab
SARS-CoV-2/human/USA/WA-UW176/2020	MT252710	GenBank	EPI_ISL_416714	Complete	29854	High	0/0/0/7/NO	Homo sapiens	2020-03-14	United States / Washington	UW Virology Lab	2020-03-23	Laboratory Medicine, University of Washington, 1100 Fairview Ave N, PO Box 19024, E5-110, Seattle, WA 98109, USA
hCoV-19/USA/WA-UW177/2020	EPI_ISL_416715	GISAID		Complete	29815	High	0/0/0/5/NO	Homo sapiens	2020-03-15	United States / Washington	UW Virology Lab	2020-03-23	UW Virology Lab
SARS-CoV-2/human/USA/WA-UW178/2020	MT252697	GenBank	EPI_ISL_416716	Complete	29844	High	0/0/0/7/NO	Homo sapiens	2020-03-13	United States / Washington	UW Virology Lab	2020-03-23	Laboratory Medicine, University of Washington, 1100 Fairview Ave N, PO Box 19024, E5-110, Seattle, WA 98109, USA
SARS-CoV-2/human/USA/WA-UW179/2020	MT252713	GenBank	EPI_ISL_416717	Complete	29848	High	0/0/0/5/NO	Homo sapiens	2020-03-15	United States / Washington	UW Virology Lab	2020-03-23	Laboratory Medicine, University of Washington, 1100 Fairview Ave N, PO Box 19024, E5-110, Seattle, WA 98109, USA
SARS-CoV-2/human/USA/WA-UW180/2020	MT252716	GenBank	EPI_ISL_416718	Complete	29873	High	0/0/0/8/NO	Homo sapiens	2020-03-14	United States / Washington	UW Virology Lab	2020-03-23	Laboratory Medicine, University of Washington, 1100 Fairview Ave N, PO Box 19024, E5-110, Seattle, WA 98109, USA
SARS-CoV-2/human/USA/WA-UW181/2020	MT252711	GenBank	EPI_ISL_416719	Partial	29668	High	14/0/NA/NA/NA	Homo sapiens	2020-03-14	United States / Washington	UW Virology Lab	2020-03-23	Laboratory Medicine, University of Washington, 1100 Fairview Ave N, PO Box 19024, E5-110, Seattle, WA 98109, USA
hCoV-19/USA/WA-UW182/2020	EPI_ISL_416720	GISAID		Complete	30129	Low	184/0/NA/NA/NA	Homo sapiens	2020-03-13	United States / Washington	UW Virology Lab	2020-03-23	UW Virology Lab
SARS-CoV-2/human/USA/WA-UW183/2020	MT252698	GenBank	EPI_ISL_416721	Complete	29836	High	0/0/0/5/NO	Homo sapiens	2020-03-13	United States / Washington	UW Virology Lab	2020-03-23	Laboratory Medicine, University of Washington, 1100 Fairview Ave N, PO Box 19024, E5-110, Seattle, WA 98109, USA
SARS-CoV-2/human/USA/WA-UW184/2020	MT252701	GenBank	EPI_ISL_416722	Complete	29705	Low	83/0/NA/NA/NA	Homo sapiens	2020-03-12	United States / Washington	UW Virology Lab	2020-03-23	Laboratory Medicine, University of Washington, 1100 Fairview Ave N, PO Box 19024, E5-110, Seattle, WA 98109, USA
SARS-CoV-2/human/USA/WA-UW185/2020	MT252717	GenBank	EPI_ISL_416723	Complete	29841	High	0/0/0/6/NO	Homo sapiens	2020-03-14	United States / Washington	UW Virology Lab	2020-03-23	Laboratory Medicine, University of Washington, 1100 Fairview Ave N, PO Box 19024, E5-110, Seattle, WA 98109, USA
SARS-CoV-2/human/USA/WA-UW186/2020	MT252705	GenBank	EPI_ISL_416724	Complete	29788	High	0/0/0/7/NO	Homo sapiens	2020-03-13	United States / Washington	UW Virology Lab	2020-03-23	Laboratory Medicine, University of Washington, 1100 Fairview Ave N, PO Box 19024, E5-110, Seattle, WA 98109, USA
SARS-CoV-2/human/USA/WA-UW187/2020	MT252706	GenBank	EPI_ISL_416725	Complete	29776	High	0/0/0/7/NO	Homo sapiens	2020-03-13	United States / Washington	UW Virology Lab	2020-03-23	Laboratory Medicine, University of Washington, 1100 Fairview Ave N, PO Box 19024, E5-110, Seattle, WA 98109, USA
SARS-CoV-2/human/USA/WA-UW188/2020	MT252702	GenBank	EPI_ISL_416726	Complete	29911	High	0/0/0/9/7~8(2-2-1.00,SNP:7; SNP:8)	Homo sapiens	2020-03-13	United States / Washington	UW Virology Lab	2020-03-23	Laboratory Medicine, University of Washington, 1100 Fairview Ave N, PO Box 19024, E5-110, Seattle, WA 98109, USA
SARS-CoV-2/human/USA/WA-UW189/2020	MT252703	GenBank	EPI_ISL_416727	Complete	29790	High	0/0/0/6/NO	Homo sapiens	2020-03-13	United States / Washington	UW Virology Lab	2020-03-23	Laboratory Medicine, University of Washington, 1100 Fairview Ave N, PO Box 19024, E5-110, Seattle, WA 98109, USA
SARS-CoV-2/human/USA/WA-UW190/2020	MT252704	GenBank	EPI_ISL_416728	Complete	29785	High	0/0/0/6/NO	Homo sapiens	2020-03-13	United States / Washington	UW Virology Lab	2020-03-23	Laboratory Medicine, University of Washington, 1100 Fairview Ave N, PO Box 19024, E5-110, Seattle, WA 98109, USA
SARS-CoV-2/human/USA/WA-UW191/2020	MT252696	GenBank	EPI_ISL_416729	Complete	29808	High	0/0/0/7/NO	Homo sapiens	2020-03-13	United States / Washington	UW Virology Lab	2020-03-23	Laboratory Medicine, University of Washington, 1100 Fairview Ave N, PO Box 19024, E5-110, Seattle, WA 98109, USA
hCoV-19/England/SHEF-BFCB1/2020	EPI_ISL_416730	GISAID		Complete	29903	High	0/0/0/8/28881~28883(3-3-1.00,SNP:28881; SNP:28882; SNP:28883)	Homo sapiens	2020-03-03	United Kingdom / England / South Yorkshire	Virology Department, Sheffield Teaching Hospitals NHS Foundation Trust	2020-03-23	Department of Infection, Immunity and Cardiovascular Disease, The Florey Institute, The Medical School, University of Sheffield
hCoV-19/England/SHEF-BFCC0/2020	EPI_ISL_416731	GISAID		Complete	29903	High	0/0/0/7/NO	Homo sapiens	2020-03-03	United Kingdom / England / Northamtonshire	Virology Department, Sheffield Teaching Hospitals NHS Foundation Trust	2020-03-23	Department of Infection, Immunity and Cardiovascular Disease, The Florey Institute, The Medical School, University of Sheffield
hCoV-19/England/SHEF-BFCDF/2020	EPI_ISL_416732	GISAID		Complete	29903	High	0/0/0/7/28881~28883(3-3-1.00,SNP:28881; SNP:28882; SNP:28883)	Homo sapiens	2020-03-03	United Kingdom / England / London	Virology Department, Sheffield Teaching Hospitals NHS Foundation Trust	2020-03-23	Department of Infection, Immunity and Cardiovascular Disease, The Florey Institute, The Medical School, University of Sheffield
hCoV-19/England/SHEF-BFCEE/2020	EPI_ISL_416733	GISAID		Complete	29903	High	0/0/0/6/NO	Homo sapiens	2020-03-07	United Kingdom / England / South Yorkshire	Virology Department, Sheffield Teaching Hospitals NHS Foundation Trust	2020-03-23	Department of Infection, Immunity and Cardiovascular Disease, The Florey Institute, The Medical School, University of Sheffield
hCoV-19/England/SHEF-BFCFD/2020	EPI_ISL_416734	GISAID		Complete	29903	High	0/0/0/7/28881~28883(3-3-1.00,SNP:28881; SNP:28882; SNP:28883)	Homo sapiens	2020-03-09	United Kingdom / England / South Yorkshire	Virology Department, Sheffield Teaching Hospitals NHS Foundation Trust	2020-03-23	Department of Infection, Immunity and Cardiovascular Disease, The Florey Institute, The Medical School, University of Sheffield
hCoV-19/England/SHEF-BFD09/2020	EPI_ISL_416735	GISAID		Complete	29903	Low	813/0/NA/NA/NA	Homo sapiens	2020-03-09	United Kingdom / England / South Yorkshire	Virology Department, Sheffield Teaching Hospitals NHS Foundation Trust	2020-03-23	Department of Infection, Immunity and Cardiovascular Disease, The Florey Institute, The Medical School, University of Sheffield
hCoV-19/England/SHEF-BFD18/2020	EPI_ISL_416736	GISAID		Complete	29903	Low	748/0/NA/NA/NA	Homo sapiens	2020-03-09	United Kingdom / England / South Yorkshire	Virology Department, Sheffield Teaching Hospitals NHS Foundation Trust	2020-03-23	Department of Infection, Immunity and Cardiovascular Disease, The Florey Institute, The Medical School, University of Sheffield
hCoV-19/England/SHEF-BFD27/2020	EPI_ISL_416737	GISAID		Complete	29903	Low	448/0/NA/NA/NA	Homo sapiens	2020-03-03	United Kingdom / England / London	Virology Department, Sheffield Teaching Hospitals NHS Foundation Trust	2020-03-23	Department of Infection, Immunity and Cardiovascular Disease, The Florey Institute, The Medical School, University of Sheffield
hCoV-19/England/SHEF-BFD36/2020	EPI_ISL_416738	GISAID		Complete	29903	Low	231/0/NA/NA/NA	Homo sapiens	2020-03-09	United Kingdom / England / Nottinghamhisre	Virology Department, Sheffield Teaching Hospitals NHS Foundation Trust	2020-03-23	Department of Infection, Immunity and Cardiovascular Disease, The Florey Institute, The Medical School, University of Sheffield
hCoV-19/England/SHEF-BFD45/2020	EPI_ISL_416739	GISAID		Complete	29903	High	1/0/0/3/NO	Homo sapiens	2020-03-09	United Kingdom / England / South Yorkshire	Virology Department, Sheffield Teaching Hospitals NHS Foundation Trust	2020-03-23	Department of Infection, Immunity and Cardiovascular Disease, The Florey Institute, The Medical School, University of Sheffield
hCoV-19/England/SHEF-BFD54/2020	EPI_ISL_416740	GISAID		Complete	29903	High	0/0/0/1/NO	Homo sapiens	2020-03-03	United Kingdom / England / South Yorkshire	Virology Department, Sheffield Teaching Hospitals NHS Foundation Trust	2020-03-23	Department of Infection, Immunity and Cardiovascular Disease, The Florey Institute, The Medical School, University of Sheffield
hCoV-19/Lithuania/ChVir1632/2020	EPI_ISL_416741	GISAID		Complete	29860	High	0/0/0/5/NO	Homo sapiens	2020-02	Lithuania / Vilnius	National Public Health Surveillance Laboratory, Vilnius, Lithuania	2020-03-23	Charite Universitaetsmedizin Berlin, Institute of Virology
hCoV-19/Czech Republic/ChVir1630/2020	EPI_ISL_416742	GISAID		Complete	29858	High	0/0/0/4/NO	Homo sapiens	2020-02	Czech Republic / Prague	NRL for Influenza, Centrum Epidemiology and Microbiology of National Institute of Public Health, Czech Republic	2020-03-23	Charite Universitaetsmedizin Berlin, Institute of Virology
hCoV-19/Czech Republic/ChVir1912/2020	EPI_ISL_416743	GISAID		Complete	29866	High	0/0/0/8/28881~28883(3-3-1.00,SNP:28881; SNP:28882; SNP:28883)	Homo sapiens	2020-03	Czech Republic / Prague	NRL for Influenza, Centrum Epidemiology and Microbiology of National Institute of Public Health, Czech Republic	2020-03-23	Charite Universitaetsmedizin Berlin, Institute of Virology
hCoV-19/Hungary/49/2020	EPI_ISL_416744	GISAID		Complete	29782	High	0/0/0/11/28881~28883(3-3-1.00,SNP:28881; SNP:28882; SNP:28883)	Homo sapiens	2020-03-20	Hungary / Baranya	Virological Research Group, Szentágothai Research Centre	2020-03-23	Bioinformatics Research Group, Szentágothai Research Centre
hCoV-19/France/Pollionay_1733/2020	EPI_ISL_416745	GISAID		Complete	29879	High	0/0/0/8/NO	Homo sapiens	2020-03-10	France / ARA	CNR Virus des Infections Respiratoires - France SUD	2020-03-23	CNR Virus des Infections Respiratoires - France SUD
hCoV-19/France/Valence_425/2020	EPI_ISL_416746	GISAID		Complete	29879	High	0/0/0/10/28881~28883(3-3-1.00,SNP:28881; SNP:28882; SNP:28883)	Homo sapiens	2020-03-03	France / ARA	CNR Virus des Infections Respiratoires - France SUD	2020-03-23	CNR Virus des Infections Respiratoires - France SUD
hCoV-19/France/Lyon_487/2020	EPI_ISL_416747	GISAID		Complete	29878	High	0/0/0/5/NO	Homo sapiens	2020-03-04	France / ARA	Institut des Agents Infectieux (IAI) Hospices Civils de Lyon	2020-03-23	CNR Virus des Infections Respiratoires - France SUD
hCoV-19/France/Lyon_508/2020	EPI_ISL_416748	GISAID		Complete	29879	High	0/0/0/9/NO	Homo sapiens	2020-03-04	France / ARA	Institut des Agents Infectieux (IAI) Hospices Civils de Lyon	2020-03-23	CNR Virus des Infections Respiratoires - France SUD
hCoV-19/France/Valence_532/2020	EPI_ISL_416749	GISAID		Complete	29879	High	0/0/0/6/NO	Homo sapiens	2020-03-04	France / ARA	Centre Hospitalier de Valence	2020-03-23	CNR Virus des Infections Respiratoires - France SUD
hCoV-19/France/Lyon_683/2020	EPI_ISL_416750	GISAID		Complete	29879	High	0/0/0/7/NO	Homo sapiens	2020-03-06	France / ARA	Institut des Agents Infectieux (IAI) Hospices Civils de Lyon	2020-03-23	CNR Virus des Infections Respiratoires - France SUD
hCoV-19/France/Clermont-Ferrand_651/2020	EPI_ISL_416751	GISAID		Complete	29879	High	0/0/0/6/NO	Homo sapiens	2020-03-05	France / ARA	CHU Gabriel Montpied	2020-03-23	CNR Virus des Infections Respiratoires - France SUD
hCoV-19/France/Clermont-Ferrand_650/2020	EPI_ISL_416752	GISAID		Complete	29879	High	0/0/0/6/NO	Homo sapiens	2020-03-04	France / ARA	CHU Gabriel Montpied	2020-03-23	CNR Virus des Infections Respiratoires - France SUD
hCoV-19/France/Lyon_06464 /2020	EPI_ISL_416753	GISAID		Complete	29879	High	0/0/0/6/NO	Homo sapiens	2020-03-06	France / ARA	Institut des Agents Infectieux (IAI) Hospices Civils de Lyon	2020-03-23	CNR Virus des Infections Respiratoires - France SUD
hCoV-19/France/Lyon_06487/2020	EPI_ISL_416754	GISAID		Complete	29879	High	0/0/0/5/NO	Homo sapiens	2020-03-06	France / ARA	Institut des Agents Infectieux (IAI) Hospices Civils de Lyon	2020-03-23	CNR Virus des Infections Respiratoires - France SUD
hCoV-19/France/Lyon_06531/2020	EPI_ISL_416756	GISAID		Complete	29879	High	0/0/0/6/NO	Homo sapiens	2020-03-06	France / ARA	Institut des Agents Infectieux (IAI) Hospices Civils de Lyon	2020-03-23	CNR Virus des Infections Respiratoires - France SUD
hCoV-19/France/Bourg-en-Bresse_06678/2020	EPI_ISL_416757	GISAID		Complete	29879	High	0/0/0/7/NO	Homo sapiens	2020-03-07	France / ARA	Centre Hospitalier de Bourg en Bresse	2020-03-23	CNR Virus des Infections Respiratoires - France SUD
hCoV-19/France/Lyon_0693/2020	EPI_ISL_416758	GISAID		Complete	29879	High	0/0/0/7/NO	Homo sapiens	2020-03-08	France / ARA	Institut des Agents Infectieux (IAI) Hospices Civils de Lyon	2020-03-23	CNR Virus des Infections Respiratoires - France SUD
hCoV-19/Malaysia/MKAK-CL-2020-5045/2020	EPI_ISL_416829	GISAID		Complete	29870	High	0/0/0/6/3~5(3-3-1.00,SNP:3; SNP:4; SNP:5)	Homo sapiens	2020-02-20	Malaysia / Selangor	National Public Health Laboratory	2020-03-23	Malaysia Genome Institute
hCoV-19/USA/NY-NYUMC2/2020	EPI_ISL_416830	GISAID		Complete	29903	High	0/0/0/6/NO	Homo sapiens	2020-03-16	United States / New York City	NYU Langone Health	2020-03-23	Department of Pathology and Medicine, New York University School of Medicine
hCoV-19/USA/NY-NYUMC3/2020	EPI_ISL_416831	GISAID		Complete	29903	High	0/0/0/6/NO	Homo sapiens	2020-03-16	United States / New York City	NYU Langone Health	2020-03-23	Department of Pathology and Medicine, New York University School of Medicine
hCoV-19/USA/NY-NYUMC4/2020	EPI_ISL_416832	GISAID		Complete	29903	High	0/0/0/4/NO	Homo sapiens	2020-03-16	United States / New York City	NYU Langone Health	2020-03-23	Department of Pathology and Medicine, New York University School of Medicine
hCoV-19/Malaysia/MKAK-CL-2020-5047/2020	EPI_ISL_416866	GISAID		Complete	29863	High	0/0/0/1/NO	Homo sapiens	2020-02-20	Malaysia / Selangor	National Public Health Laboratory	2020-03-23	Malaysia Genome Institute
hCoV-19/Malaysia/MKAK-CL-2020-5049/2020	EPI_ISL_416884	GISAID		Complete	29857	Low	81/0/NA/NA/NA	Homo sapiens	2020-02-20	Malaysia / Selangor	National Public Health Laboratory	2020-03-23	Malaysia Genome Institute
hCoV-19/Malaysia/MKAK-CL-2020-5096/2020	EPI_ISL_416885	GISAID		Complete	29858	Low	498/0/NA/NA/NA	Homo sapiens	2020-02-20	Malaysia / Selangor	National Public Health Laboratory	2020-03-23	Malaysia Genome Institute
hCoV-19/Malaysia/MKAK-CL-2020-6430/2020	EPI_ISL_416886	GISAID		Complete	29859	Low	73/0/NA/NA/NA	Homo sapiens	2020-02-20	Malaysia / Selangor	National Public Health Laboratory	2020-03-23	Malaysia Genome Institute
hCoV-19/Malaysia/MKAK-CL-2020-7554/2020	EPI_ISL_416907	GISAID		Complete	29856	Low	37/0/NA/NA/NA	Homo sapiens	2020-02-20	Malaysia / Selangor	National Public Health Laboratory	2020-03-23	Malaysia Genome Institute
hCoV-19/Spain/CastillayLeon201437/2020	EPI_ISL_416994	GISAID		Complete	29781	High	0/0/0/8/NO	Homo sapiens	2020-03-04	Spain / Castilla y León	COMPLEJO ASISTENCIAL UNIVERSITARIO DE BURGOS	2020-03-23	Instituto de Salud Carlos III
hCoV-19/Belgium/ULG-2971/2020	EPI_ISL_416997	GISAID		Complete	29782	Low	218/0/NA/NA/NA	Homo sapiens	2020-03-05	Belgium / Liège	Department of Clinical Microbiology	2020-03-23	GIGA Medical Genomics
hCoV-19/Belgium/ULG-3000/2020	EPI_ISL_417004	GISAID		Complete	29782	High	0/0/0/7/28881~28883(3-3-1.00,SNP:28881; SNP:28882; SNP:28883)	Homo sapiens	2020-03-05	Belgium / Liège	Department of Clinical Microbiology	2020-03-23	GIGA Medical Genomics
hCoV-19/Belgium/ULG-3162/2020	EPI_ISL_417005	GISAID		Complete	29782	Low	2776/0/NA/NA/NA	Homo sapiens	2020-03-05	Belgium / Liège	Department of Clinical Microbiology	2020-03-23	GIGA Medical Genomics
hCoV-19/Belgium/ULG-3163/2020	EPI_ISL_417006	GISAID		Complete	29782	Low	245/0/NA/NA/NA	Homo sapiens	2020-03-05	Belgium / Liège	Department of Clinical Microbiology	2020-03-23	GIGA Medical Genomics
hCoV-19/Spain/Galicia201663/2020	EPI_ISL_417007	GISAID		Complete	29781	High	0/0/0/5/NO	Homo sapiens	2020-03-07	Spain / Galicia	HOSPITAL SANTA MARIA NAI	2020-03-23	Instituto de Salud Carlos III
hCoV-19/Belgium/ULG-3662/2020	EPI_ISL_417008	GISAID		Complete	29782	High	2/0/0/7/NO	Homo sapiens	2020-03-07	Belgium / Liège	Department of Clinical Microbiology	2020-03-23	GIGA Medical Genomics
hCoV-19/Belgium/ULG-3665/2020	EPI_ISL_417009	GISAID		Complete	29782	High	0/0/0/7/NO	Homo sapiens	2020-03-07	Belgium / Liège	Department of Clinical Microbiology	2020-03-23	GIGA Medical Genomics
hCoV-19/Spain/Madrid201442/2020	EPI_ISL_417010	GISAID		Complete	29781	High	0/0/0/5/NO	Homo sapiens	2020-03-04	Spain / Madrid	FUNDACION JIMENEZ DIAZ	2020-03-23	Instituto de Salud Carlos III
hCoV-19/Belgium/ULG-3683/2020	EPI_ISL_417011	GISAID		Complete	29782	Low	792/0/NA/NA/NA	Homo sapiens	2020-03-07	Belgium / Liège	Department of Clinical Microbiology	2020-03-23	GIGA Medical Genomics
hCoV-19/Belgium/ULG-3843/2020	EPI_ISL_417012	GISAID		Complete	29782	Low	218/0/NA/NA/NA	Homo sapiens	2020-03-08	Belgium / Liège	Department of Clinical Microbiology	2020-03-23	GIGA Medical Genomics
hCoV-19/Belgium/ULG-4163/2020	EPI_ISL_417013	GISAID		Complete	29782	Low	220/0/NA/NA/NA	Homo sapiens	2020-03-09	Belgium / Liège	Department of Clinical Microbiology	2020-03-23	GIGA Medical Genomics
hCoV-19/Belgium/ULG-6216/2020	EPI_ISL_417014	GISAID		Complete	29782	High	0/0/0/9/28881~28883(3-3-1.00,SNP:28881; SNP:28882; SNP:28883)	Homo sapiens	2020-03-13	Belgium / Liège	Department of Clinical Microbiology	2020-03-23	GIGA Medical Genomics
hCoV-19/Belgium/ULG-6457/2020	EPI_ISL_417015	GISAID		Complete	29782	High	0/0/0/9/28881~28883(3-3-1.00,SNP:28881; SNP:28882; SNP:28883)	Homo sapiens	2020-03-13	Belgium / Liège	Department of Clinical Microbiology	2020-03-23	GIGA Medical Genomics
hCoV-19/Belgium/ULG-6503/2020	EPI_ISL_417016	GISAID		Complete	29782	High	1/0/0/6/NO	Homo sapiens	2020-03-13	Belgium / Liège	Department of Clinical Microbiology	2020-03-23	GIGA Medical Genomics
hCoV-19/Belgium/ULG-6638/2020	EPI_ISL_417017	GISAID		Complete	29782	High	0/0/0/7/NO	Homo sapiens	2020-03-14	Belgium / Liège	Department of Clinical Microbiology	2020-03-23	GIGA Medical Genomics
hCoV-19/Belgium/ULG-6670/2020	EPI_ISL_417018	GISAID		Complete	29782	High	0/0/0/9/NO	Homo sapiens	2020-03-14	Belgium / Liège	Department of Clinical Microbiology	2020-03-23	GIGA Medical Genomics
hCoV-19/Belgium/ULG-6754/2020	EPI_ISL_417019	GISAID		Complete	29782	High	0/0/0/7/NO	Homo sapiens	2020-03-14	Belgium / Liège	Department of Clinical Microbiology	2020-03-23	GIGA Medical Genomics
hCoV-19/Belgium/ULG-6939/2020	EPI_ISL_417020	GISAID		Complete	29782	High	0/0/0/8/NO	Homo sapiens	2020-03-15	Belgium / Liège	Department of Clinical Microbiology	2020-03-23	GIGA Medical Genomics
hCoV-19/Belgium/ULG-6942/2020	EPI_ISL_417021	GISAID		Complete	29782	High	0/0/0/10/28881~28883(3-3-1.00,SNP:28881; SNP:28882; SNP:28883)	Homo sapiens	2020-03-15	Belgium / Liège	Department of Clinical Microbiology	2020-03-23	GIGA Medical Genomics
hCoV-19/Belgium/ULG-6948/2020	EPI_ISL_417022	GISAID		Complete	29782	High	0/0/0/10/28881~28883(3-3-1.00,SNP:28881; SNP:28882; SNP:28883)	Homo sapiens	2020-03-15	Belgium / Liège	Department of Clinical Microbiology	2020-03-23	GIGA Medical Genomics
hCoV-19/Belgium/ULG-6950/2020	EPI_ISL_417023	GISAID		Complete	29782	High	1/0/0/10/28881~28883(3-3-1.00,SNP:28881; SNP:28882; SNP:28883)	Homo sapiens	2020-03-15	Belgium / Liège	Department of Clinical Microbiology	2020-03-23	GIGA Medical Genomics
hCoV-19/Belgium/ULG-6972/2020	EPI_ISL_417024	GISAID		Complete	29782	Low	219/0/NA/NA/NA	Homo sapiens	2020-03-15	Belgium / Liège	Department of Clinical Microbiology	2020-03-23	GIGA Medical Genomics
hCoV-19/Belgium/ULG-7019/2020	EPI_ISL_417025	GISAID		Complete	29782	High	0/0/0/6/NO	Homo sapiens	2020-03-15	Belgium / Liège	Department of Clinical Microbiology	2020-03-23	GIGA Medical Genomics
SARS-CoV-2/human/USA/UT-00008/2020	MT334527	GenBank	EPI_ISL_417026	Complete	29866	Low	175/0/NA/NA/NA	Homo sapiens	2020-03-20	United States / Utah	Utah Public Health Laboratory	2020-03-23	Utah Public Health Laboratory
SARS-CoV-2/human/USA/UT-00009/2020	MT334528	GenBank	EPI_ISL_417027	Complete	29865	Low	337/0/NA/NA/NA	Homo sapiens	2020-03-20	United States / Utah	Utah Public Health Laboratory	2020-03-23	Utah Public Health Laboratory
SARS-CoV-2/human/USA/UT-00020/2020	MT334538	GenBank	EPI_ISL_417028	Complete	29903	High	0/0/0/8/NO	Homo sapiens	2020-03-20	United States / Utah	Utah Public Health Laboratory	2020-03-23	Utah Public Health Laboratory
hCoV-19/Australia/NSW04/2020	EPI_ISL_417030	GISAID		Complete	29782	High	0/0/0/5/NO	Homo sapiens	2020-01-24	Australia / New South Wales / Sydney	Centre for Infectious Diseases and Microbiology Laboratory Services	2020-03-24	NSW Health Pathology - Institute of Clinical Pathology and Medical Research; Westmead Hospital; University of Sydney
hCoV-19/Peru/01/2020	EPI_ISL_416025	GISAID		Partial	19131	Low	600/0/NA/NA/NA	Homo sapiens	2020-03-05	Peru / Lima	Laboratorio de Referencia Nacional de Virus Respiratorios. Instituto Nacional de Salud Peru	2020-03-19	Laboratorio de Referencia Nacional de Biotecnologia y Biologia Molecular. Instituto Nacional de Salud Peru
hCoV-19/Australia/QLDID919/2020	EPI_ISL_417031	GISAID		Complete	29864	High	0/0/0/6/NO	Homo sapiens	2020-03-11	Australia / Queensland / Gold Coast	Pathology Queensland	2020-03-24	Public Health Virology Laboratory
hCoV-19/Australia/QLDID920/2020	EPI_ISL_417032	GISAID		Complete	29864	High	0/0/0/4/NO	Homo sapiens	2020-03-11	Australia / Queensland / Rockhampton	Rockhampton Base Hospital	2020-03-24	Public Health Virology Laboratory
hCoV-19/Australia/QLDID921/2020	EPI_ISL_417033	GISAID		Complete	29865	High	0/0/0/5/NO	Homo sapiens	2020-03-11	Australia / Queensland / Brisbane	Sullivan Nicolaides Pathology	2020-03-24	Public Health Virology Laboratory
hCoV-19/Brazil/AMBR-02/2020	EPI_ISL_417034	GISAID		Complete	29789	High	0/0/0/9/NO	Homo sapiens	2020-03-16	Brazil / Amazonas State / Manaus	Laboratorio de Ecologia de Doencas Transmissiveis na Amazonia, Instituto Leonidas e Maria Deane - Fiocruz Amazonia	2020-03-24	Laboratorio de Ecologia de Doencas Transmissiveis na Amazonia, Instituto Leonidas e Maria Deane - Fiocruz Amazonia
hCoV-19/HongKong/case2_VB20017970/2020	EPI_ISL_417064	GISAID		Complete	29834	High	0/0/0/1/NO	Homo sapiens	2020-01-21	China / Hong Kong	Prince of Wales Hospital	2020-03-24	Hong Kong Department of Health
hCoV-19/USA/WA-S12/2020	EPI_ISL_417065	GISAID		Complete	29903	High	0/0/0/5/NO	Homo sapiens	2020-03-03	United States / Washington	Washington State Department of Health	2020-03-24	Seattle Flu Study
hCoV-19/USA/WA-S13/2020	EPI_ISL_417066	GISAID		Complete	29903	High	0/0/0/5/NO	Homo sapiens	2020-03-03	United States / Washington / King County	Washington State Department of Health	2020-03-24	Seattle Flu Study
hCoV-19/USA/WA-S14/2020	EPI_ISL_417067	GISAID		Complete	29903	Low	1173/0/NA/NA/NA	Homo sapiens	2020-03-03	United States / Washington / King County	Washington State Department of Health	2020-03-24	Seattle Flu Study
hCoV-19/USA/WA-S15/2020	EPI_ISL_417068	GISAID		Complete	29903	High	0/0/0/5/NO	Homo sapiens	2020-03-02	United States / Washington / King County	Washington State Department of Health	2020-03-24	Seattle Flu Study
hCoV-19/USA/WA-S16/2020	EPI_ISL_417069	GISAID		Complete	29903	High	0/0/0/5/NO	Homo sapiens	2020-03-03	United States / Washington	Washington State Department of Health	2020-03-24	Seattle Flu Study
hCoV-19/USA/WA-S17/2020	EPI_ISL_417070	GISAID		Complete	29903	High	0/0/0/6/NO	Homo sapiens	2020-03-03	United States / Washington / King County	Washington State Department of Health	2020-03-24	Seattle Flu Study
hCoV-19/USA/WA-S18/2020	EPI_ISL_417071	GISAID		Complete	29903	High	2/0/0/5/NO	Homo sapiens	2020-03-03	United States / Washington / King County	Washington State Department of Health	2020-03-24	Seattle Flu Study
hCoV-19/USA/WA-S19/2020	EPI_ISL_417072	GISAID		Complete	29903	High	0/0/0/6/NO	Homo sapiens	2020-03-02	United States / Washington / King County	Washington State Department of Health	2020-03-24	Seattle Flu Study
hCoV-19/USA/WA-S20/2020	EPI_ISL_417073	GISAID		Complete	29903	High	0/0/0/6/NO	Homo sapiens	2020-03-02	United States / Washington	Washington State Department of Health	2020-03-24	Seattle Flu Study
hCoV-19/USA/WA-S21/2020	EPI_ISL_417074	GISAID		Complete	29903	High	0/0/0/5/NO	Homo sapiens	2020-03-02	United States / Washington / King County	Washington State Department of Health	2020-03-24	Seattle Flu Study
hCoV-19/USA/WA-S22/2020	EPI_ISL_417075	GISAID		Complete	29903	High	0/0/0/7/NO	Homo sapiens	2020-03-02	United States / Washington / Snohomish County	Washington State Department of Health	2020-03-24	Seattle Flu Study
hCoV-19/USA/WA-S23/2020	EPI_ISL_417076	GISAID		Complete	29903	High	0/0/0/7/NO	Homo sapiens	2020-03-02	United States / Washington / Snohomish County	Washington State Department of Health	2020-03-24	Seattle Flu Study
hCoV-19/USA/WA-S24/2020	EPI_ISL_417077	GISAID		Complete	29903	High	0/0/0/5/NO	Homo sapiens	2020-03-02	United States / Washington / Snohomish County	Washington State Department of Health	2020-03-24	Seattle Flu Study
hCoV-19/USA/WA-S25/2020	EPI_ISL_417078	GISAID		Complete	29903	Low	700/0/NA/NA/NA	Homo sapiens	2020-03-02	United States / Washington / Snohomish County	Washington State Department of Health	2020-03-24	Seattle Flu Study
hCoV-19/USA/WA-S26/2020	EPI_ISL_417079	GISAID		Complete	29903	High	0/0/0/5/NO	Homo sapiens	2020-03-02	United States / Washington / Snohomish County	Washington State Department of Health	2020-03-24	Seattle Flu Study
hCoV-19/USA/WA-S27/2020	EPI_ISL_417080	GISAID		Complete	29903	Low	373/0/NA/NA/NA	Homo sapiens	2020-03-01	United States / Washington / King County	Washington State Department of Health	2020-03-24	Seattle Flu Study
hCoV-19/USA/WA-S28/2020	EPI_ISL_417081	GISAID		Complete	29903	High	0/0/0/6/NO	Homo sapiens	2020-03-02	United States / Washington / Snohomish County	Washington State Department of Health	2020-03-24	Seattle Flu Study
hCoV-19/USA/WA-S29/2020	EPI_ISL_417082	GISAID		Complete	29903	High	0/0/0/5/NO	Homo sapiens	2020-03-02	United States / Washington / Grant County	Washington State Department of Health	2020-03-24	Seattle Flu Study
hCoV-19/USA/WA-S30/2020	EPI_ISL_417083	GISAID		Complete	29903	Low	1733/0/NA/NA/NA	Homo sapiens	2020-02-28	United States / Washington / King County	Washington State Department of Health	2020-03-24	Seattle Flu Study
hCoV-19/USA/WA-S31/2020	EPI_ISL_417084	GISAID		Complete	29903	Low	693/0/NA/NA/NA	Homo sapiens	2020-03-02	United States / Washington / Grant County	Washington State Department of Health	2020-03-24	Seattle Flu Study
hCoV-19/USA/WA-S32/2020	EPI_ISL_417085	GISAID		Complete	29903	High	0/0/0/6/NO	Homo sapiens	2020-03-02	United States / Washington / Snohomish County	Washington State Department of Health	2020-03-24	Seattle Flu Study
hCoV-19/USA/WA-S33/2020	EPI_ISL_417086	GISAID		Complete	29903	High	0/0/0/6/NO	Homo sapiens	2020-03-01	United States / Washington / Clark County	Washington State Department of Health	2020-03-24	Seattle Flu Study
hCoV-19/USA/WA-S34/2020	EPI_ISL_417087	GISAID		Complete	29903	High	5/0/0/5/NO	Homo sapiens	2020-03-02	United States / Washington	Washington State Department of Health	2020-03-24	Seattle Flu Study
hCoV-19/USA/WA-S35/2020	EPI_ISL_417088	GISAID		Complete	29903	High	2/0/0/7/NO	Homo sapiens	2020-03-02	United States / Washington	Washington State Department of Health	2020-03-24	Seattle Flu Study
hCoV-19/USA/WA-S36/2020	EPI_ISL_417089	GISAID		Complete	29903	High	0/0/0/5/NO	Homo sapiens	2020-03-02	United States / Washington	Washington State Department of Health	2020-03-24	Seattle Flu Study
hCoV-19/USA/WA-S37/2020	EPI_ISL_417090	GISAID		Complete	29903	Low	241/0/NA/NA/NA	Homo sapiens	2020-03-04	United States / Washington / King County	Washington State Department of Health	2020-03-24	Seattle Flu Study
hCoV-19/USA/WA-S38/2020	EPI_ISL_417091	GISAID		Complete	29903	High	0/0/0/5/NO	Homo sapiens	2020-03-04	United States / Washington / Snohomish County	Washington State Department of Health	2020-03-24	Seattle Flu Study
hCoV-19/USA/WA-S39/2020	EPI_ISL_417092	GISAID		Complete	29903	High	0/0/0/5/NO	Homo sapiens	2020-03-04	United States / Washington / Snohomish County	Washington State Department of Health	2020-03-24	Seattle Flu Study
hCoV-19/USA/WA-S40/2020	EPI_ISL_417093	GISAID		Complete	29903	High	0/0/0/5/NO	Homo sapiens	2020-02-28	United States / Washington / Snohomish County	Washington State Department of Health	2020-03-24	Seattle Flu Study
hCoV-19/USA/WA-S41/2020	EPI_ISL_417094	GISAID		Complete	29903	Low	390/0/NA/NA/NA	Homo sapiens	2020-02-28	United States / Washington / King County	Washington State Department of Health	2020-03-24	Seattle Flu Study
hCoV-19/USA/WA-S42/2020	EPI_ISL_417095	GISAID		Complete	29903	High	0/0/0/6/NO	Homo sapiens	2020-02-28	United States / Washington / King County	Washington State Department of Health	2020-03-24	Seattle Flu Study
[truncated: 27,011 more rows]

## Sheet: nuc freq of complete genome 
SeqName	Location	Accession ID	Nuc.Completeness	Sequence Quality	Sample Collection Date	A	C	G	T	Sum(ACGT)	PA	PC	PG	PT	AA	AC	AG	AT	CA	CC	CG	CT	GA	GC	GG	GT	TA	TC	TG	TT	Sum	PAA	PAC	PAG	PAT	PCA	PCC	PCG	PCT	PGA	PGC	PGG	PGT	PTA	PTC	PTG	PTT
[truncated: 2,666 more rows]

[truncated: 21 more sheets: geographical samples, United States, Austrilia, China, geographical 5UTR ORF1ab , geographical other regions, worldwide (global) samples, global ORF1ab region , global 5'UTR region, global S region , global ORF3a region , global E region , global M region, global ORF6 region, global ORF7a region, global ORF8 region, global N region, global ORF10 region, global 3'UTR region, CNCB mutation data (raw) …]
