# Supplementary material for: Coronavirus genomes carry the signatures of their habitats
Source: PLoS One. 2020 Dec 22;15(12):e0244025. doi: 10.1371/journal.pone.0244025 (PMC7755226; doi:10.1371/journal.pone.0244025)
Supplement: S5 File — (XLSX) [file pone.0244025.s017.xlsx]

## Sheet: 3UTR
SeqName	AA	AC	AG	AT	CA	CC	CG	CT	GA	GC	GG	GT	TA	TC	TG	TT	Sum	Collection date	CpG%	SeqName	A	C	G	T	Sum(ACGT)	X2	ProbX2	PA	PC	PG	PT	PCPG	ICpG
MN908947	47	10	19	16	12	10	5	9	17	9	9	12	17	6	14	16	228	2019-12-31	0.0219298	MN908947	93	36	47	53	229	32.36	0	0.4061	0.1572	0.2052	0.2314	0.0322574	0.679838
MN975262	35	10	19	16	12	10	5	9	17	9	9	12	17	6	14	16	216	2020-01-11	0.0231481	MN975262	81	36	47	53	217	20.33	0.0001	0.3733	0.1659	0.2166	0.2442	0.0359339	0.644186
MT049951	47	10	19	16	12	10	5	9	17	9	9	12	17	6	14	16	228	2020-01-17	0.0219298	MT049951	93	36	47	53	229	32.36	0	0.4061	0.1572	0.2052	0.2314	0.0322574	0.679838
MN985325	26	10	19	16	12	10	5	9	17	9	9	12	17	6	14	16	207	2020-01-19	0.0241546	MN985325	72	36	47	53	208	13.12	0.0044	0.3462	0.1731	0.226	0.2548	0.0391206	0.617439
MT226610	43	10	19	16	12	10	5	9	17	9	9	12	17	6	14	16	224	2020-01-20	0.0223214	MT226610	89	36	47	53	225	28.07	0	0.3956	0.16	0.2089	0.2356	0.033424	0.667826
MN988713	26	10	19	16	12	10	5	9	17	9	9	12	17	6	14	16	207	2020-01-21	0.0241546	MN988713	72	36	47	53	208	13.12	0.0044	0.3462	0.1731	0.226	0.2548	0.0391206	0.617439
MN994468	27	10	19	16	12	10	5	9	17	9	9	12	17	6	14	16	208	2020-01-22	0.0240385	MN994468	73	36	47	53	209	13.83	0.0031	0.3493	0.1722	0.2249	0.2536	0.0387278	0.620703
MT114412	35	10	19	16	12	10	5	9	17	9	9	12	17	6	14	16	216	2020-01-23	0.0231481	MT114412	81	36	47	53	217	20.33	0.0001	0.3733	0.1659	0.2166	0.2442	0.0359339	0.644186
MT114413	35	10	19	16	12	10	5	9	17	9	9	12	17	6	14	16	216	2020-01-24	0.0231481	MT114413	81	36	47	53	217	20.33	0.0001	0.3733	0.1659	0.2166	0.2442	0.0359339	0.644186
MT007544	47	9	18	16	12	10	3	9	15	9	9	10	17	5	13	16	218	2020-01-25	0.0137615	MT007544	91	34	43	51	219	34.64	0	0.4155	0.1553	0.1963	0.2329	0.0304854	0.451412
MT135041	47	10	19	16	12	10	5	9	17	9	9	12	17	6	14	16	228	2020-01-26	0.0219298	MT135041	93	36	47	53	229	32.36	0	0.4061	0.1572	0.2052	0.2314	0.0322574	0.679838
MT123292	23	13	22	20	14	12	8	12	20	13	11	14	21	8	17	20	248	2020-01-27	0.0322581	MT123292	78	47	58	66	249	8.24	0.0414	0.3133	0.1888	0.2329	0.2651	0.0439715	0.733613
MT044257	26	10	19	16	12	10	5	9	17	9	9	12	17	6	14	16	207	2020-01-28	0.0241546	MT044257	72	36	47	53	208	13.12	0.0044	0.3462	0.1731	0.226	0.2548	0.0391206	0.617439
MT027063	26	10	19	16	12	10	5	9	17	9	9	12	17	6	14	16	207	2020-01-29	0.0241546	MT027063	72	36	47	53	208	13.12	0.0044	0.3462	0.1731	0.226	0.2548	0.0391206	0.617439
MT066156	15	9	19	16	11	10	5	9	16	9	9	12	17	6	13	16	192	2020-01-30	0.0260417	MT066156	59	35	46	53	193	6.61	0.0856	0.3057	0.1813	0.2383	0.2746	0.0432038	0.602763
MT050493	15	10	19	16	12	10	5	9	17	9	9	12	17	6	14	16	196	2020-01-31	0.0255102	MT050493	61	36	47	53	197	6.76	0.0801	0.3096	0.1827	0.2386	0.269	0.0435922	0.585201
MT447154	15	9	19	15	11	10	5	9	16	9	9	12	17	6	13	16	191	2020-02-01	0.026178	MT447154	59	35	46	52	192	6.46	0.0913	0.3073	0.1823	0.2396	0.2708	0.0436791	0.599326
MT121215	89	10	19	16	12	10	5	9	17	9	9	12	17	6	14	16	270	2020-02-02	0.0185185	MT121215	135	36	47	53	271	91.2	0	0.4982	0.1328	0.1734	0.1956	0.0230275	0.804191
MT106052	26	11	19	16	13	10	4	9	17	8	9	12	17	6	14	16	207	2020-02-06	0.0193237	MT106052	73	36	46	53	208	14.12	0.0028	0.351	0.1731	0.2212	0.2548	0.0382897	0.50467
MT447162	14	9	17	15	11	10	5	7	14	8	8	12	16	5	13	14	178	2020-02-07	0.0280899	MT447162	55	33	43	48	179	5.74	0.1251	0.3073	0.1844	0.2402	0.2682	0.0442929	0.634185
MT450924	13	10	16	12	11	8	4	7	13	7	8	11	14	5	11	11	161	2020-02-08	0.0248447	MT450924	51	31	39	41	162	5.01	0.1709	0.3148	0.1914	0.2407	0.2531	0.04607	0.539282
MT106053	26	10	19	16	12	10	5	9	17	9	9	12	17	6	14	16	207	2020-02-10	0.0241546	MT106053	72	36	47	53	208	13.12	0.0044	0.3462	0.1731	0.226	0.2548	0.0391206	0.617439
MT106054	26	10	19	16	12	10	5	9	17	9	9	12	17	6	14	16	207	2020-02-11	0.0241546	MT106054	72	36	47	53	208	13.12	0.0044	0.3462	0.1731	0.226	0.2548	0.0391206	0.617439
LC534418	26	10	19	16	12	10	5	9	17	9	9	12	17	6	14	16	207	2020-02-14	0.0241546	LC534418	72	36	47	53	208	13.12	0.0044	0.3462	0.1731	0.226	0.2548	0.0391206	0.617439
MT159705	26	10	19	16	12	10	5	9	17	9	9	12	17	6	14	16	207	2020-02-17	0.0241546	MT159705	72	36	47	53	208	13.12	0.0044	0.3462	0.1731	0.226	0.2548	0.0391206	0.617439
MT159713	26	10	19	16	12	10	5	9	17	9	9	12	17	6	14	16	207	2020-02-18	0.0241546	MT159713	72	36	47	53	208	13.12	0.0044	0.3462	0.1731	0.226	0.2548	0.0391206	0.617439
MT159709	26	10	19	16	12	10	5	9	17	9	9	12	17	6	14	16	207	2020-02-20	0.0241546	MT159709	72	36	47	53	208	13.12	0.0044	0.3462	0.1731	0.226	0.2548	0.0391206	0.617439
MT159720	26	10	19	16	12	10	5	9	17	9	9	12	17	6	14	16	207	2020-02-21	0.0241546	MT159720	72	36	47	53	208	13.12	0.0044	0.3462	0.1731	0.226	0.2548	0.0391206	0.617439
MT447163	15	10	19	16	11	10	5	9	17	9	9	12	17	6	14	16	195	2020-02-22	0.025641	MT447163	60	36	47	53	196	6.33	0.0968	0.3061	0.1837	0.2398	0.2704	0.0440513	0.582072
MT152824	24	10	19	16	12	10	5	9	17	9	9	12	17	6	14	16	205	2020-02-24	0.0243902	MT152824	70	36	47	53	206	11.75	0.0083	0.3398	0.1748	0.2282	0.2573	0.0398894	0.611447
MT215195	8	9	14	8	10	7	5	5	13	7	8	7	8	4	8	7	128	2020-02-25	0.0390625	MT215195	39	28	35	27	129	3.06	0.3822	0.3023	0.2171	0.2713	0.2093	0.0588992	0.663209
MT276324	26	10	19	16	12	10	5	9	17	9	9	12	17	6	14	16	207	2020-02-26	0.0241546	MT276324	72	36	47	53	208	13.12	0.0044	0.3462	0.1731	0.226	0.2548	0.0391206	0.617439
MT163716	54	9	18	15	11	10	5	9	15	9	9	12	17	6	13	16	228	2020-02-27	0.0219298	MT163716	97	35	45	52	229	39.35	0	0.4236	0.1528	0.1965	0.2271	0.0300252	0.730381
MT276323	26	10	19	16	12	10	5	9	17	9	9	12	17	6	14	16	207	2020-02-28	0.0241546	MT276323	72	36	47	53	208	13.12	0.0044	0.3462	0.1731	0.226	0.2548	0.0391206	0.617439
MT276326	26	10	19	16	12	10	5	9	17	9	9	12	17	6	14	16	207	2020-02-29	0.0241546	MT276326	72	36	47	53	208	13.12	0.0044	0.3462	0.1731	0.226	0.2548	0.0391206	0.617439
MT163719	47	10	19	16	12	10	5	9	17	9	9	12	17	6	14	16	228	2020-03-01	0.0219298	MT163719	93	36	47	53	229	32.36	0	0.4061	0.1572	0.2052	0.2314	0.0322574	0.679838
MT292574	13	9	16	12	10	8	5	7	13	8	8	11	14	5	11	11	161	2020-03-02	0.0310559	MT292574	50	31	40	41	162	4.47	0.2151	0.3086	0.1914	0.2469	0.2531	0.0472567	0.657175
MT304479	26	10	19	16	12	10	5	9	17	9	9	12	17	6	14	16	207	2020-03-03	0.0241546	MT304479	72	36	47	53	208	13.12	0.0044	0.3462	0.1731	0.226	0.2548	0.0391206	0.617439
MT233523	13	9	16	12	10	8	5	7	13	8	8	11	14	5	11	11	161	2020-03-04	0.0310559	MT233523	50	31	40	41	162	4.47	0.2151	0.3086	0.1914	0.2469	0.2531	0.0472567	0.657175
MT188341	44	10	20	12	11	9	6	9	18	8	10	11	14	7	11	11	211	2020-03-05	0.028436	MT188341	87	35	47	43	212	30.49	0	0.4104	0.1651	0.2217	0.2028	0.0366027	0.776884
MT325583	26	10	19	16	12	10	5	9	17	9	9	12	17	6	14	16	207	2020-03-06	0.0241546	MT325583	72	36	47	53	208	13.12	0.0044	0.3462	0.1731	0.226	0.2548	0.0391206	0.617439
MT325593	26	10	19	16	12	10	5	9	17	9	9	12	17	6	14	16	207	2020-03-07	0.0241546	MT325593	72	36	47	53	208	13.12	0.0044	0.3462	0.1731	0.226	0.2548	0.0391206	0.617439
MT252810	47.31	9.06	19.06	16.06	12.31	10.06	5.06	9.06	16.31	9.06	9.06	12.06	17.56	6.31	13.31	16.31	228	2020-03-08	0.022193	MT252810	92.5	36.5	46.5	53.5	229	31.49	0	0.4039	0.1594	0.2031	0.2336	0.0323741	0.685516
MT434787	26	10	19	16	12	10	5	9	17	9	9	12	17	6	14	16	207	2020-03-09	0.0241546	MT434787	72	36	47	53	208	13.12	0.0044	0.3462	0.1731	0.226	0.2548	0.0391206	0.617439
MT252679	14	9	19	15	11	10	5	9	15	9	9	12	17	6	13	16	189	2020-03-10	0.026455	MT252679	57	35	46	52	190	5.66	0.1292	0.3	0.1842	0.2421	0.2737	0.0445948	0.593231
MT252756	14	9	19	15	11	10	5	9	15	9	9	12	17	6	13	16	189	2020-03-11	0.026455	MT252756	57	35	46	52	190	5.66	0.1292	0.3	0.1842	0.2421	0.2737	0.0445948	0.593231
MT252761	17.44	9.69	19.69	15.44	11.19	10.44	5.44	9.19	16.19	9.44	8.44	12.19	17.19	6.44	13.44	16.19	198	2020-03-12	0.0274747	MT252761	63	36	46	53	198	7.86	0.049	0.3182	0.1818	0.2323	0.2677	0.0422321	0.650565
MT246464	15	9	19	16	11	10	5	9	17	9	9	12	17	6	14	16	194	2020-03-13	0.0257732	MT246464	60	35	47	53	195	6.91	0.0749	0.3077	0.1795	0.241	0.2718	0.0432595	0.595781
MT246477	61	10	19	16	12	10	5	9	17	9	9	12	17	6	14	16	242	2020-03-14	0.0206612	MT246477	107	36	47	53	243	49.4	0	0.4403	0.1481	0.1934	0.2181	0.0286425	0.721345
MT259282	14	9	19	15	11	10	5	9	15	9	9	12	17	6	13	16	189	2020-03-15	0.026455	MT259282	57	35	46	52	190	5.66	0.1292	0.3	0.1842	0.2421	0.2737	0.0445948	0.593231
MT263423	47.25	9.75	18.75	16.25	11	10.5	5.5	9	15.25	9.75	9.75	12.25	17.25	6.75	13.75	16.25	229	2020-03-16	0.0240175	MT263423	92.8	35.8	46.8	53.8	229	32.23	0	0.405	0.1561	0.2041	0.2347	0.03186	0.753844
MT263446	22	10	19	16	12	10	5	9	17	9	9	12	17	6	14	16	203	2020-03-17	0.0246305	MT263446	68	36	47	53	204	10.47	0.015	0.3333	0.1765	0.2304	0.2598	0.0406656	0.605685
MT270814	8	9	14	8	10	7	5	5	13	7	8	7	8	4	8	7	128	2020-03-18	0.0390625	MT270814	39	28	35	27	129	3.06	0.3822	0.3023	0.2171	0.2713	0.2093	0.0588992	0.663209
MT350273	26	10	19	16	12	10	5	9	17	9	9	12	17	6	14	16	207	2020-03-19	0.0241546	MT350273	72	36	47	53	208	13.12	0.0044	0.3462	0.1731	0.226	0.2548	0.0391206	0.617439
MT326075	15	9	19	16	11	10	5	9	16	9	9	12	17	6	13	16	192	2020-03-20	0.0260417	MT326075	59	35	46	53	193	6.61	0.0856	0.3057	0.1813	0.2383	0.2746	0.0432038	0.602763
MT326159	15	9	19	16	11	10	5	9	16	9	9	12	17	6	13	16	192	2020-03-21	0.0260417	MT326159	59	35	46	53	193	6.61	0.0856	0.3057	0.1813	0.2383	0.2746	0.0432038	0.602763
MT326111	47	10.25	19.25	16	12	10.25	5.25	9	16	9.25	9.25	12	17.25	6.5	13.5	16.25	229	2020-03-22	0.0229258	MT326111	93.3	36.3	46.3	53.3	229	32.73	0	0.4072	0.1583	0.202	0.2325	0.0319766	0.716954
MT345805	31.38	10.63	19.63	16.38	12.13	10.38	5.38	9.13	17.13	9.38	9.38	12.13	17.13	6.38	14.38	16.13	217	2020-03-23	0.0247926	MT345805	78.8	36.8	47.8	53.8	217	17.49	0.0006	0.3629	0.1694	0.22	0.2477	0.037268	0.665252
MT263454	16	10	19	16	12	10	5	9	17	9	9	12	17	6	14	16	197	2020-03-24	0.0253807	MT263454	62	36	47	53	198	7.21	0.0654	0.3131	0.1818	0.2374	0.2677	0.0431593	0.58807
MT345835	47.31	10.81	19.81	17.31	12.06	10.56	5.56	9.06	17.06	9.56	9.56	12.06	17.31	6.81	14.81	16.31	236	2020-03-25	0.0235593	MT345835	95.8	36.8	47.8	54.8	235	33.87	0	0.4074	0.1564	0.2032	0.233	0.0317805	0.741314
MT358694	47.25	9.5	19.5	16.25	11	10.25	5.25	9	17	9.25	9.25	12	17	6.25	14.25	16	229	2020-03-26	0.0229258	MT358694	93.3	35.3	47.3	53.3	229	33.12	0	0.4072	0.1539	0.2063	0.2325	0.0317496	0.722081
MT451415	14	9	16	15	11	10	5	7	14	8	8	12	15	5	13	14	176	2020-03-27	0.0284091	MT451415	54	33	42	48	177	5.44	0.1422	0.3051	0.1864	0.2373	0.2712	0.0442327	0.642264
MT293192	46	10	19	16	12	9	4	10	17	9	9	12	17	6	15	16	227	2020-03-28	0.0176211	MT293192	92	35	47	54	228	31.89	0	0.4035	0.1535	0.2061	0.2368	0.0316364	0.55699
MT345887	42	10	19	16	12	10	5	9	17	9	9	12	17	6	14	16	223	2020-03-29	0.0224215	MT345887	88	36	47	53	224	27.04	0	0.3929	0.1607	0.2098	0.2366	0.0337149	0.665034
MT293204	47	10	19	16	12	10	5	9	17	9	9	12	17	6	14	16	228	2020-03-30	0.0219298	MT293204	93	36	47	53	229	32.36	0	0.4061	0.1572	0.2052	0.2314	0.0322574	0.679838
MT358650	15	8	18	15	10	10	5	9	14	9	9	11	17	6	12	16	184	2020-03-31	0.0271739	MT358650	56	34	44	51	185	5.9	0.1167	0.3027	0.1838	0.2378	0.2757	0.0437076	0.62172
MT412290	50	10.25	19.25	16	12	10.25	5.25	9	16.25	9.5	9.5	12.25	17	6.25	14.25	16	233	2020-04-01	0.0225322	MT412290	96.3	36.3	47.3	53.3	233	35.61	0	0.4131	0.1556	0.2028	0.2285	0.0315557	0.714045
MT412324	59.19	9.44	19.44	15.19	11.19	10.44	5.44	9.19	15.44	9.69	9.69	12.44	17.19	6.44	13.44	16.19	240	2020-04-02	0.0226667	MT412324	104	36	47	53	240	45.5	0	0.4333	0.15	0.1958	0.2208	0.02937	0.771763
MT461640	70	9	19	15	11	10	5	9	16	9	9	12	17	6	13	16	246	2020-04-03	0.0203252	MT461640	114	35	46	52	247	61.36	0	0.4615	0.1417	0.1862	0.2105	0.0263845	0.770345
MT449638	47	10	19	16	12	10	5	9	17	9	9	12	17	6	14	16	228	2020-04-04	0.0219298	MT449638	93	36	47	53	229	32.36	0	0.4061	0.1572	0.2052	0.2314	0.0322574	0.679838
MT451604	14	9	17	15	11	10	5	7	14	8	8	12	16	5	13	14	178	2020-04-05	0.0280899	MT451604	55	33	43	48	179	5.74	0.1251	0.3073	0.1844	0.2402	0.2682	0.0442929	0.634185
MT446358	13	9	16	12	10	8	5	7	13	8	8	11	14	5	11	11	161	2020-04-06	0.0310559	MT446358	50	31	40	41	162	4.47	0.2151	0.3086	0.1914	0.2469	0.2531	0.0472567	0.657175
MT451754	14	9	16	15	11	10	4	8	14	7	8	12	15	6	13	14	176	2020-04-07	0.0227273	MT451754	54	33	41	49	177	5.76	0.124	0.3051	0.1864	0.2316	0.2768	0.0431702	0.526457
MT482144	14	9	17	15	11	10	5	9	14	9	8	12	16	6	13	16	184	2020-04-08	0.0271739	MT482144	55	35	43	52	185	5.34	0.1488	0.2973	0.1892	0.2324	0.2811	0.0439701	0.618009
MT482134	15	10	19	16	11	10	5	9	17	9	9	12	17	6	14	16	195	2020-04-09	0.025641	MT482134	60	36	47	53	196	6.33	0.0968	0.3061	0.1837	0.2398	0.2704	0.0440513	0.582072
MT418883	49.25	9.25	19.25	15.25	11	10	5	9	17	9	9	12	17	6	13	16	227	2020-04-10	0.0220264	MT418883	94.3	35.3	47.3	52.3	229	34.55	0	0.4116	0.1539	0.2063	0.2282	0.0317496	0.693755
MT450901	14	9	17	15	11	10	5	9	14	9	8	12	16	6	13	16	184	2020-04-11	0.0271739	MT450901	55	35	43	52	185	5.34	0.1488	0.2973	0.1892	0.2324	0.2811	0.0439701	0.618009
MT477861	16	10	19	16	12	10	5	9	17	9	9	12	17	6	14	16	197	2020-04-12	0.0253807	MT477861	62	36	47	53	198	7.21	0.0654	0.3131	0.1818	0.2374	0.2677	0.0431593	0.58807
MT449656	18	10	19	16	12	10	5	9	17	9	9	12	17	6	14	16	199	2020-04-13	0.0251256	MT449656	64	36	47	53	200	8.2	0.0421	0.32	0.18	0.235	0.265	0.0423	0.593986
MT444633	14	9	16	14	11	10	5	7	14	8	8	12	15	5	13	14	175	2020-04-14	0.0285714	MT444633	54	33	42	47	176	5.32	0.1499	0.3068	0.1875	0.2386	0.267	0.0447375	0.638646
MT450890	48.5	9.75	17.75	15.5	11.5	10.75	5.75	9.5	14.5	9.75	8.75	12.5	16.75	7	14	16.75	229	2020-04-15	0.0251092	MT450890	92.3	37.3	45.3	54.3	229	31.06	0	0.4028	0.1627	0.1976	0.2369	0.0321495	0.781012
MT450906	15	10	19	16	11	10	5	9	17	9	9	12	17	6	14	16	195	2020-04-16	0.025641	MT450906	60	36	47	53	196	6.33	0.0968	0.3061	0.1837	0.2398	0.2704	0.0440513	0.582072
MT482129	47.25	9.5	19.5	16.25	11	10.25	5.25	9	17	9.25	9.25	12	17	6.25	14.25	16	229	2020-04-17	0.0229258	MT482129	93.3	35.3	47.3	53.3	229	33.12	0	0.4072	0.1539	0.2063	0.2325	0.0317496	0.722081
MT476385	47	10	19	16	12	10	5	9	17	9	9	12	17	6	14	16	228	2020-04-18	0.0219298	MT476385	93	36	47	53	229	32.36	0	0.4061	0.1572	0.2052	0.2314	0.0322574	0.679838
MT449664	18	10	19	16	12	10	5	9	17	9	9	12	17	6	14	16	199	2020-04-21	0.0251256	MT449664	64	36	47	53	200	8.2	0.0421	0.32	0.18	0.235	0.265	0.0423	0.593986
MT438720	18	10	19	16	12	10	5	9	17	9	9	12	17	6	14	16	199	2020-04-22	0.0251256	MT438720	64	36	47	53	200	8.2	0.0421	0.32	0.18	0.235	0.265	0.0423	0.593986
MT396266	34	10	19	16	12	8	5	10	17	9	9	12	17	7	14	16	215	2020-04-24	0.0232558	MT396266	80	35	47	54	216	20.11	0.0002	0.3704	0.162	0.2176	0.25	0.0352512	0.659717
MT457398	34	11	19	15	12	11	5	9	17	9	9	12	17	5	14	16	215	2020-04-25	0.0232558	MT457398	80	37	47	52	216	18.85	0.0003	0.3704	0.1713	0.2176	0.2407	0.0372749	0.6239
MT451885	13	9	16	13	11	10	5	7	13	8	8	12	14	5	12	11	167	2020-04-26	0.0299401	MT451885	51	33	41	43	168	3.9	0.2719	0.3036	0.1964	0.244	0.256	0.0479216	0.624773
MT460113	47	10	19	16	12	10	5	9	17	9	9	12	17	6	14	16	228	2020-04-27	0.0219298	MT460113	93	36	47	53	229	32.36	0	0.4061	0.1572	0.2052	0.2314	0.0322574	0.679838
MT457390	34	10	19	16	12	8	5	10	17	9	9	12	17	7	14	16	215	2020-04-29	0.0232558	MT457390	80	35	47	54	216	20.11	0.0002	0.3704	0.162	0.2176	0.25	0.0352512	0.659717
MT467247	13	9	16	13	11	10	5	7	13	8	8	12	14	5	12	11	167	2020-04-29	0.0299401	MT467247	51	33	41	43	168	3.9	0.2719	0.3036	0.1964	0.244	0.256	0.0479216	0.624773
MT460138	18	10	19	16	12	10	5	9	17	9	9	12	17	6	14	16	199	2020-04-30	0.0251256	MT460138	64	36	47	53	200	8.2	0.0421	0.32	0.18	0.235	0.265	0.0423	0.593986
MT460090	47	10	19	16	12	10	5	9	17	9	9	12	17	6	14	16	228	2020-05-01	0.0219298	MT460090	93	36	47	53	229	32.36	0	0.4061	0.1572	0.2052	0.2314	0.0322574	0.679838
MT467260	13	9	16	13	11	10	5	7	13	8	8	12	14	5	12	11	167	2020-05-02	0.0299401	MT467260	51	33	41	43	168	3.9	0.2719	0.3036	0.1964	0.244	0.256	0.0479216	0.624773
MT467263	13	9	16	13	11	10	5	7	13	8	8	12	14	5	12	11	167	2020-05-04	0.0299401	MT467263	51	33	41	43	168	3.9	0.2719	0.3036	0.1964	0.244	0.256	0.0479216	0.624773
MT457401	35	10	19	16	12	8	5	10	16	9	9	12	18	7	13	16	215	2020-05-06	0.0232558	MT457401	81	35	46	54	216	21.37	0.0001	0.375	0.162	0.213	0.25	0.034506	0.673964

## Sheet: 5UTR
SeqName	AA	AC	AG	AT	CA	CC	CG	CT	GA	GC	GG	GT	TA	TC	TG	TT	Sum	Collection date	CpG%	SeqName	A	C	G	T	Sum(ACGT)	X2	ProbX2	PA	PC	PG	PT	PCPG	ICpG
MN908947	21	19	13	14	17	9	14	23	9	12	11	22	19	23	17	21	264	2019-12-31	0.0530303	MN908947	67	63	55	80	265	4.93	0.1768	0.2528	0.2377	0.2075	0.3019	0.0493227	1.07517
MT093631	19	19	12	12	16	9	14	23	9	11	10	22	17	23	17	18	251	2020-01-08	0.0557769	MT093631	62	62	53	75	252	3.9	0.2719	0.246	0.246	0.2103	0.2976	0.0517338	1.07815
MN975262	21	19	13	14	17	9	14	23	9	12	11	22	19	23	17	21	264	2020-01-11	0.0530303	MN975262	67	63	55	80	265	4.93	0.1768	0.2528	0.2377	0.2075	0.3019	0.0493227	1.07517
MT049951	22	18	13	15	17	9	14	22	9	12	11	22	19	23	17	21	264	2020-01-17	0.0530303	MT049951	68	62	55	80	265	5.08	0.1658	0.2566	0.234	0.2075	0.3019	0.048555	1.09217
MN985325	21	19	13	14	17	9	14	23	9	12	11	22	19	23	17	21	264	2020-01-19	0.0530303	MN985325	67	63	55	80	265	4.93	0.1768	0.2528	0.2377	0.2075	0.3019	0.0493227	1.07517
MT226610	21	19	13	14	17	9	14	23	9	12	11	22	19	23	17	21	264	2020-01-20	0.0530303	MT226610	67	63	55	80	265	4.93	0.1768	0.2528	0.2377	0.2075	0.3019	0.0493227	1.07517
MN988713	21	19	13	14	17	9	14	23	9	12	11	22	19	23	17	21	264	2020-01-21	0.0530303	MN988713	67	63	55	80	265	4.93	0.1768	0.2528	0.2377	0.2075	0.3019	0.0493227	1.07517
MN994468	21	19	13	14	17	9	14	23	9	12	11	22	19	23	17	21	264	2020-01-22	0.0530303	MN994468	67	63	55	80	265	4.93	0.1768	0.2528	0.2377	0.2075	0.3019	0.0493227	1.07517
MT114412	21	19	13	13	17	9	14	23	9	12	11	22	19	23	17	20	262	2020-01-23	0.0534351	MT114412	66	63	55	79	263	4.54	0.2084	0.251	0.2395	0.2091	0.3004	0.0500794	1.06701
MT114413	21	19	13	14	17	9	14	23	9	12	11	22	19	23	17	21	264	2020-01-24	0.0530303	MT114413	67	63	55	80	265	4.93	0.1768	0.2528	0.2377	0.2075	0.3019	0.0493227	1.07517
MT007544	21	19	13	14	17	9	14	23	9	12	11	22	19	23	17	21	264	2020-01-25	0.0530303	MT007544	67	63	55	80	265	4.93	0.1768	0.2528	0.2377	0.2075	0.3019	0.0493227	1.07517
MT135041	21	19	13	14	17	9	14	23	9	12	11	22	19	23	17	21	264	2020-01-26	0.0530303	MT135041	67	63	55	80	265	4.93	0.1768	0.2528	0.2377	0.2075	0.3019	0.0493227	1.07517
MT123292	21	19	13	13	17	9	14	24	9	12	11	22	19	23	17	21	264	2020-01-27	0.0530303	MT123292	66	64	55	80	265	4.84	0.1838	0.2491	0.2415	0.2075	0.3019	0.0501112	1.05825
MT044257	21	19	13	14	17	9	14	23	9	12	11	22	19	23	17	21	264	2020-01-28	0.0530303	MT044257	67	63	55	80	265	4.93	0.1768	0.2528	0.2377	0.2075	0.3019	0.0493227	1.07517
MT027063	21	19	13	14	17	9	14	23	9	12	11	22	19	23	17	21	264	2020-01-29	0.0530303	MT027063	67	63	55	80	265	4.93	0.1768	0.2528	0.2377	0.2075	0.3019	0.0493227	1.07517
MT066156	21	19	13	14	17	9	14	23	9	12	11	22	19	23	17	21	264	2020-01-30	0.0530303	MT066156	67	63	55	80	265	4.93	0.1768	0.2528	0.2377	0.2075	0.3019	0.0493227	1.07517
MT050493	19	18	12	12	17	6	14	22	9	12	10	21	16	22	17	17	244	2020-01-31	0.057377	MT050493	61	59	53	72	245	3.08	0.3792	0.249	0.2408	0.2163	0.2939	0.052085	1.1016
MT447154	15	15	11	12	13	4	14	22	9	12	9	20	15	22	17	17	227	2020-02-01	0.061674	MT447154	53	53	51	71	228	4.63	0.2008	0.2325	0.2325	0.2237	0.3114	0.0520103	1.1858
MT121215	21	19	13	14	17	9	14	23	9	12	11	22	19	23	17	21	264	2020-02-02	0.0530303	MT121215	67	63	55	80	265	4.93	0.1768	0.2528	0.2377	0.2075	0.3019	0.0493227	1.07517
MT106052	21	19	13	14	17	9	14	23	9	12	11	22	19	23	17	21	264	2020-02-06	0.0530303	MT106052	67	63	55	80	265	4.93	0.1768	0.2528	0.2377	0.2075	0.3019	0.0493227	1.07517
MT447162	15	15	11	12	13	4	14	22	9	12	9	20	15	22	17	17	227	2020-02-07	0.061674	MT447162	53	53	51	71	228	4.63	0.2008	0.2325	0.2325	0.2237	0.3114	0.0520103	1.1858
MT450924	14	14	11	11	13	4	13	19	8	12	9	19	14	19	16	14	210	2020-02-08	0.0619048	MT450924	50	49	49	63	211	2.67	0.4457	0.237	0.2322	0.2322	0.2986	0.0539168	1.14815
MT106053	21	19	13	14	17	9	14	23	9	12	11	22	19	23	17	21	264	2020-02-10	0.0530303	MT106053	67	63	55	80	265	4.93	0.1768	0.2528	0.2377	0.2075	0.3019	0.0493227	1.07517
MT106054	21	19	13	14	17	9	14	23	9	12	11	22	19	23	17	21	264	2020-02-11	0.0530303	MT106054	67	63	55	80	265	4.93	0.1768	0.2528	0.2377	0.2075	0.3019	0.0493227	1.07517
LC534418	20	19	13	13	17	9	14	23	9	12	11	22	18	23	17	20	260	2020-02-14	0.0538462	LC534418	65	63	55	78	261	4.18	0.2427	0.249	0.2414	0.2107	0.2989	0.050863	1.05865
MT159705	21	19	13	14	17	9	14	23	9	12	11	22	19	23	17	21	264	2020-02-17	0.0530303	MT159705	67	63	55	80	265	4.93	0.1768	0.2528	0.2377	0.2075	0.3019	0.0493227	1.07517
MT159713	21	19	13	14	17	9	14	23	9	12	11	22	19	23	17	21	264	2020-02-18	0.0530303	MT159713	67	63	55	80	265	4.93	0.1768	0.2528	0.2377	0.2075	0.3019	0.0493227	1.07517
MT159709	21	19	13	14	17	9	14	23	9	12	11	22	19	23	17	21	264	2020-02-20	0.0530303	MT159709	67	63	55	80	265	4.93	0.1768	0.2528	0.2377	0.2075	0.3019	0.0493227	1.07517
MT159720	21	19	13	14	17	9	14	23	9	12	11	22	19	23	17	21	264	2020-02-21	0.0530303	MT159720	67	63	55	80	265	4.93	0.1768	0.2528	0.2377	0.2075	0.3019	0.0493227	1.07517
MT447163	15	15	11	12	13	4	14	22	9	12	9	20	15	22	17	17	227	2020-02-22	0.061674	MT447163	53	53	51	71	228	4.63	0.2008	0.2325	0.2325	0.2237	0.3114	0.0520103	1.1858
MT152824	21	19	13	13	17	9	14	23	9	12	11	22	19	23	17	20	262	2020-02-24	0.0534351	MT152824	66	63	55	79	263	4.54	0.2084	0.251	0.2395	0.2091	0.3004	0.0500794	1.06701
MT215195	14	14	11	12	13	4	14	22	9	12	9	20	15	22	17	17	225	2020-02-25	0.0622222	MT215195	51	53	51	71	226	5.01	0.1712	0.2257	0.2345	0.2257	0.3142	0.0529266	1.17563
MT276324	21	19	13	14	17	9	14	23	9	12	11	22	19	23	17	21	264	2020-02-26	0.0530303	MT276324	67	63	55	80	265	4.93	0.1768	0.2528	0.2377	0.2075	0.3019	0.0493227	1.07517
MT163716	20	18	13	14	17	8	14	23	9	12	11	22	19	24	17	23	264	2020-02-27	0.0530303	MT163716	65	62	55	83	265	6.44	0.092	0.2453	0.234	0.2075	0.3132	0.048555	1.09217
MT276323	21	19	13	14	17	9	13	23	9	12	11	22	19	22	18	22	264	2020-02-28	0.0492424	MT276323	67	62	55	81	265	5.48	0.1401	0.2528	0.234	0.2075	0.3057	0.048555	1.01416
MT276326	21	19	13	14	17	9	13	23	9	12	11	22	19	22	18	22	264	2020-02-29	0.0492424	MT276326	67	62	55	81	265	5.48	0.1401	0.2528	0.234	0.2075	0.3057	0.048555	1.01416
MT163719	21	19	13	14	17	9	14	23	9	12	11	22	19	23	17	21	264	2020-03-01	0.0530303	MT163719	67	63	55	80	265	4.93	0.1768	0.2528	0.2377	0.2075	0.3019	0.0493227	1.07517
MT292574	14	14	11	11	13	4	13	19	8	12	9	19	14	19	16	14	210	2020-03-02	0.0619048	MT292574	50	49	49	63	211	2.67	0.4457	0.237	0.2322	0.2322	0.2986	0.0539168	1.14815
MT304479	21	19	13	14	17	9	13	23	9	12	11	22	19	22	18	22	264	2020-03-03	0.0492424	MT304479	67	62	55	81	265	5.48	0.1401	0.2528	0.234	0.2075	0.3057	0.048555	1.01416
MT233523	14	14	11	11	13	4	13	19	8	12	9	19	14	19	16	14	210	2020-03-04	0.0619048	MT233523	50	49	49	63	211	2.67	0.4457	0.237	0.2322	0.2322	0.2986	0.0539168	1.14815
MT188341	14	14	11	11	13	4	13	19	8	12	9	19	14	19	16	14	210	2020-03-05	0.0619048	MT188341	50	49	49	63	211	2.67	0.4457	0.237	0.2322	0.2322	0.2986	0.0539168	1.14815
MT325583	21	19	13	14	17	9	13	23	9	12	11	22	19	22	18	22	264	2020-03-06	0.0492424	MT325583	67	62	55	81	265	5.48	0.1401	0.2528	0.234	0.2075	0.3057	0.048555	1.01416
MT325593	21	19	13	14	17	9	14	23	9	12	11	22	19	23	17	21	264	2020-03-07	0.0530303	MT325593	67	63	55	80	265	4.93	0.1768	0.2528	0.2377	0.2075	0.3019	0.0493227	1.07517
MT252810	14	14	11	12	13	4	14	21	9	12	9	20	15	22	17	16	223	2020-03-08	0.0627803	MT252810	51	52	51	70	224	4.68	0.1969	0.2277	0.2321	0.2277	0.3125	0.0528492	1.18791
MT434787	21	19	13	14	17	9	14	23	9	12	11	22	19	23	17	21	264	2020-03-09	0.0530303	MT434787	67	63	55	80	265	4.93	0.1768	0.2528	0.2377	0.2075	0.3019	0.0493227	1.07517
MT252679	15	15	11	12	13	5	14	23	9	12	9	20	16	22	17	19	232	2020-03-10	0.0603448	MT252679	53	55	51	74	233	5.82	0.1209	0.2275	0.2361	0.2189	0.3176	0.0516823	1.16761
MT252756	11	12	10	10	13	4	11	16	6	12	9	18	13	15	16	14	190	2020-03-11	0.0578947	MT252756	43	44	46	58	191	3.03	0.3868	0.2251	0.2304	0.2408	0.3037	0.0554803	1.04352
MT252761	14	14	10	10	13	4	13	18	7	12	9	19	14	18	15	14	204	2020-03-12	0.0637255	MT252761	48	48	48	61	205	2.47	0.4802	0.2341	0.2341	0.2341	0.2976	0.0548028	1.16281
MT246464	14	14	11	11	13	4	13	19	8	12	9	20	15	19	17	14	213	2020-03-13	0.0610329	MT246464	50	49	50	65	214	3.31	0.3465	0.2336	0.229	0.2336	0.3037	0.0534944	1.14092
MT246477	15	15	11	12.25	13.25	5.25	14.25	22.5	9	12	9	20.25	15.25	22.25	17.25	18.5	232	2020-03-14	0.0614224	MT246477	53.5	55.5	51.5	73.5	234	5.26	0.1534	0.2286	0.2372	0.2201	0.3141	0.0522077	1.1765
MT259282	14	14	11	11	13	4	13	20	8	12	9	20	15	19	17	15	215	2020-03-15	0.0604651	MT259282	50	50	50	66	216	3.56	0.3136	0.2315	0.2315	0.2315	0.3056	0.0535923	1.12824
MT263423	11	12	10	10	13	4	12	16	6	12	9	18	13	16	15	13	190	2020-03-16	0.0631579	MT263423	43	45	46	57	191	2.49	0.4777	0.2251	0.2356	0.2408	0.2984	0.0567325	1.11326
MT263446	18	18	12	14	16.25	8.25	13.25	23.25	9	12	11	22	18	23	18	21	257	2020-03-17	0.0515564	MT263446	62.3	61.3	55.3	80.3	259	5.39	0.1454	0.2403	0.2365	0.2133	0.3098	0.0504454	1.02202
MT270814	14	14	11	12	13	4	13	22	9	12	9	20	15	21	18	18	225	2020-03-18	0.0577778	MT270814	51	52	51	72	226	5.68	0.1282	0.2257	0.2301	0.2257	0.3186	0.0519336	1.11253
MT350273	21	19	13	14	17	9	14	23	9	12	11	22	19	23	17	21	264	2020-03-19	0.0530303	MT350273	67	63	55	80	265	4.93	0.1768	0.2528	0.2377	0.2075	0.3019	0.0493227	1.07517
MT326075	16	15	11	12	13	5	13	23	9	12	9	20	16	21	18	20	233	2020-03-20	0.055794	MT326075	54	54	51	75	234	6.31	0.0976	0.2308	0.2308	0.2179	0.3205	0.0502913	1.10942
MT326159	16	15	11	12	13	5	13	23	9	12	9	20	16	21	18	20	233	2020-03-21	0.055794	MT326159	54	54	51	75	234	6.31	0.0976	0.2308	0.2308	0.2179	0.3205	0.0502913	1.10942
MT326111	8	9	8	8	8	4	10	9	6	6	7	14	11	12	8	10	138	2020-03-22	0.0724638	MT326111	33	31	34	41	139	1.63	0.6519	0.2374	0.223	0.2446	0.295	0.0545458	1.32849
MT345805	19	18	12	13	15	8	13	24	9	12	10	22	19	22	18	23	257	2020-03-23	0.0505837	MT345805	62	60	54	82	258	6.87	0.0762	0.2403	0.2326	0.2093	0.3178	0.0486832	1.03904
MT263454	16	15	11	12	13	4	14	22	9	12	9	20	16	22	17	17	229	2020-03-24	0.0611354	MT263454	54	53	51	72	230	4.96	0.175	0.2348	0.2304	0.2217	0.313	0.0510797	1.19686
MT345835	15.06	15.06	11.31	13.06	14.06	5.06	13.31	22.06	9.06	12.06	9.31	20.06	15.31	21.31	18.56	18.31	233	2020-03-25	0.0571245	MT345835	54.5	54.5	51.5	73.5	234	5.23	0.1557	0.2329	0.2329	0.2201	0.3141	0.0512613	1.11438
MT358694	19	18	12	12	17	6	14	22	9	12	10	21	16	22	17	17	244	2020-03-26	0.057377	MT358694	61	59	53	72	245	3.08	0.3792	0.249	0.2408	0.2163	0.2939	0.052085	1.1016
MT451415	14	14	11	12	13	4	13	22	9	12	9	20	15	21	18	18	225	2020-03-27	0.0577778	MT451415	51	52	51	72	226	5.68	0.1282	0.2257	0.2301	0.2257	0.3186	0.0519336	1.11253
MT293192	16	15	11	12	13	4	14	22	9	12	9	20	16	22	17	18	230	2020-03-28	0.0608696	MT293192	54	53	51	73	231	5.45	0.1416	0.2338	0.2294	0.2208	0.316	0.0506515	1.20173
MT345887	19	17	11	13	16	5	13	22	9	12	10	21	16	22	18	18	242	2020-03-29	0.053719	MT345887	60	56	53	74	243	4.26	0.2348	0.2469	0.2305	0.2181	0.3045	0.050272	1.06857
MT293204	19	18	12	13	15	8	13	24	9	12	10	22	19	22	18	23	257	2020-03-30	0.0505837	MT293204	62	60	54	82	258	6.87	0.0762	0.2403	0.2326	0.2093	0.3178	0.0486832	1.03904
MT358650	15	16	11	12	14	5	13	23	9	12	9	20	15	22	18	20	234	2020-03-31	0.0555556	MT358650	54	55	51	75	235	6.14	0.105	0.2298	0.234	0.217	0.3191	0.050778	1.09409
MT412290	16	15	11	13	15	5	14	22	9	12	9	20	15	24	17	17	234	2020-04-01	0.0598291	MT412290	55	56	51	73	235	4.85	0.1834	0.234	0.2383	0.217	0.3106	0.0517111	1.15699
MT412324	16	15	11	13	15	5	13	22	9	12	9	20	15	23	18	18	234	2020-04-02	0.0555556	MT412324	55	55	51	74	235	5.46	0.1411	0.234	0.234	0.217	0.3149	0.050778	1.09409
MT461640	21	18	13	14	17	8	13	23	9	12	11	22	19	23	18	21	262	2020-04-03	0.0496183	MT461640	66	61	55	81	263	5.64	0.1306	0.251	0.2319	0.2091	0.308	0.0484903	1.02326
MT449638	19	19	12	13	17	9	14	23	9	12	10	21	18	23	17	19	255	2020-04-04	0.054902	MT449638	63	63	53	77	256	4.56	0.2068	0.2461	0.2461	0.207	0.3008	0.0509427	1.07772
MT451604	14	15	11	12	13	4	13	22	9	12	9	20	15	21	18	18	226	2020-04-05	0.0575221	MT451604	52	52	51	72	227	5.48	0.1401	0.2291	0.2291	0.2247	0.3172	0.0514788	1.1174
MT446358	14	14	10	10	13	4	12	18	7	12	9	19	14	17	16	15	204	2020-04-06	0.0588235	MT446358	48	47	48	62	205	3.02	0.3886	0.2341	0.2293	0.2341	0.3024	0.0536791	1.09584
MT451754	14	14	11	12	13	4	14	22	9	12	9	20	15	22	17	17	225	2020-04-07	0.0622222	MT451754	51	53	51	71	226	5.01	0.1712	0.2257	0.2345	0.2257	0.3142	0.0529266	1.17563
MT482144	20	19	13	13	17	9	14	23	9	12	11	22	18	23	17	20	260	2020-04-08	0.0538462	MT482144	65	63	55	78	261	4.18	0.2427	0.249	0.2414	0.2107	0.2989	0.050863	1.05865
MT482134	19	19	12	13	17	9	14	23	9	12	10	21	18	23	17	18	254	2020-04-09	0.0551181	MT482134	63	63	53	76	255	4.18	0.2422	0.2471	0.2471	0.2078	0.298	0.0513474	1.07344
MT418883	15	15	11	12	14	5	14	22	9	12	9	20	15	22	17	17	229	2020-04-10	0.0611354	MT418883	53	55	51	71	230	4.37	0.2246	0.2304	0.2391	0.2217	0.3087	0.0530085	1.15331
MT450901	21.25	19.25	13	13	17.25	9.25	13	23	9.25	12.25	11	22	19.5	22.5	18.25	20.25	264	2020-04-11	0.0492424	MT450901	66.3	62.3	55.3	80.3	264	5.04	0.1688	0.2509	0.2358	0.2093	0.304	0.0493529	0.997761
MT477861	19	19	12	12	17	9	13	23	9	12	10	21	17	22	18	19	252	2020-04-12	0.0515873	MT477861	62	62	53	76	253	4.28	0.2327	0.2451	0.2451	0.2095	0.3004	0.0513485	1.00465
MT449656	19	19	12	13	17	9	14	23	9	12	10	21	17	23	17	18	253	2020-04-13	0.055336	MT449656	63	63	53	75	254	3.83	0.2808	0.248	0.248	0.2087	0.2953	0.0517576	1.06914
MT444633	21	19	13	13	17	9	13	23	9	12	11	22	19	22	18	21	262	2020-04-14	0.0496183	MT444633	66	62	55	80	263	5.06	0.1674	0.251	0.2357	0.2091	0.3042	0.0492849	1.00677
MT450890	14	15	11	12	13	4	13	22	9	12	9	20	15	21	18	18	226	2020-04-15	0.0575221	MT450890	52	52	51	72	227	5.48	0.1401	0.2291	0.2291	0.2247	0.3172	0.0514788	1.1174
MT450906	19	18	12	12	17	8	13	23	9	12	10	21	16	22	18	19	249	2020-04-16	0.0522088	MT450906	61	61	53	75	250	4.02	0.2597	0.244	0.244	0.212	0.3	0.051728	1.0093
MT482129	21	19	13	13	17	9	13	23	9	12	11	22	19	22	18	21	262	2020-04-17	0.0496183	MT482129	66	62	55	80	263	5.06	0.1674	0.251	0.2357	0.2091	0.3042	0.0492849	1.00677
MT476385	21	19	13	13	17	9	13	23	9	12	11	22	19	22	18	22	263	2020-04-18	0.0494297	MT476385	66	62	55	81	264	5.48	0.1395	0.25	0.2348	0.2083	0.3068	0.0489088	1.01065
MT449664	19	19	12	12	17	9	14	23	9	12	10	21	17	23	17	18	252	2020-04-21	0.0555556	MT449664	62	63	53	75	253	3.87	0.2759	0.2451	0.249	0.2095	0.2964	0.0521655	1.06499
MT438720	19	19	12	12	17	9	14	23	9	12	10	21	16	23	17	18	251	2020-04-22	0.0557769	MT438720	62	63	53	74	252	3.52	0.3177	0.246	0.25	0.2103	0.2937	0.052575	1.0609
MT396266	19	19	12	13	17	9	13	23	9	12	10	21	18	22	18	19	254	2020-04-24	0.0511811	MT396266	63	62	53	77	255	4.62	0.2015	0.2471	0.2431	0.2078	0.302	0.0505162	1.01316
MT457398	19	19	12	12	17	9	14	23	9	12	10	21	16	23	17	18	251	2020-04-25	0.0557769	MT457398	62	63	53	74	252	3.52	0.3177	0.246	0.25	0.2103	0.2937	0.052575	1.0609
MT451885	14	14	11	12	13	4	13	21	9	12	9	20	15	21	18	17	223	2020-04-26	0.058296	MT451885	51	51	51	71	224	5.36	0.1474	0.2277	0.2277	0.2277	0.317	0.0518473	1.12438
MT460113	19	19	12	12	17	9	14	23	9	12	10	21	17	23	17	18	252	2020-04-27	0.0555556	MT460113	62	63	53	75	253	3.87	0.2759	0.2451	0.249	0.2095	0.2964	0.0521655	1.06499
MT457390	19	19	12	13	17	9	13	23	9	12	10	21	18	22	18	19	254	2020-04-29	0.0511811	MT457390	63	62	53	77	255	4.62	0.2015	0.2471	0.2431	0.2078	0.302	0.0505162	1.01316
MT467247	14	14	11	12	13	4	13	21	9	12	9	20	15	21	18	16	222	2020-04-29	0.0585586	MT467247	51	51	51	70	223	4.86	0.1826	0.2287	0.2287	0.2287	0.3139	0.0523037	1.11959
MT460138	19	19	12	12	17	9	13	23	9	12	10	21	17	22	18	19	252	2020-04-30	0.0515873	MT460138	62	62	53	76	253	4.28	0.2327	0.2451	0.2451	0.2095	0.3004	0.0513485	1.00465
MT460090	19	19	12	13	17	9	14	23	9	12	10	22	18	23	17	20	257	2020-05-01	0.0544747	MT460090	63	63	54	78	258	4.6	0.2031	0.2442	0.2442	0.2093	0.3023	0.0511111	1.06581
MT467260	14	14	11	12	13	4	13	21	9	12	9	20	15	21	18	16	222	2020-05-02	0.0585586	MT467260	51	51	51	70	223	4.86	0.1826	0.2287	0.2287	0.2287	0.3139	0.0523037	1.11959
MT467263	14	14	11	12	13	4	13	21	9	12	9	20	15	21	18	16	222	2020-05-04	0.0585586	MT467263	51	51	51	70	223	4.86	0.1826	0.2287	0.2287	0.2287	0.3139	0.0523037	1.11959
MT457401	21	19	13	14	17	9	13	23	9	12	11	22	19	22	18	23	265	2020-05-06	0.0490566	MT457401	67	62	55	82	266	5.91	0.1161	0.2519	0.2331	0.2068	0.3083	0.0482051	1.01766

## Sheet: E
SeqName	AA	AC	AG	AT	CA	CC	CG	CT	GA	GC	GG	GT	TA	TC	TG	TT	Sum	Collection date	CpG%	SeqName	A	C	G	T	Sum(ACGT)	X2	ProbX2	PA	PC	PG	PT	PCPG	ICpG
MN908947	14	12	10	12	5	4	11	25	8	9	4	21	21	20	17	34	227	2019-12-31	0.0484581	E_MN908947_26245_26472_E	49	45	42	92	228	29.09	0	0.2149	0.1974	0.1842	0.4035	0.0363611	1.33269
LC534418	14	12	10	12	5	4	11	25	8	9	4	21	21	20	17	34	227	2020-02-14	0.0484581	E_LC534418_26241_26468_E	49	45	42	92	228	29.09	0	0.2149	0.1974	0.1842	0.4035	0.0363611	1.33269
MN975262	14	12	10	12	5	4	11	25	8	9	4	21	21	20	17	34	227	2020-01-11	0.0484581	E_MN975262_26245_26472_E	49	45	42	92	228	29.09	0	0.2149	0.1974	0.1842	0.4035	0.0363611	1.33269
MN985325	14	12	10	12	5	4	11	25	8	9	4	21	21	20	17	34	227	2020-01-19	0.0484581	E_MN985325_26245_26472_E	49	45	42	92	228	29.09	0	0.2149	0.1974	0.1842	0.4035	0.0363611	1.33269
MN988713	14	12	10	12	5	4	11	25	8	9	4	21	21	20	17	34	227	2020-01-21	0.0484581	E_MN988713_26245_26472_E	49	45	42	92	228	29.09	0	0.2149	0.1974	0.1842	0.4035	0.0363611	1.33269
MN994468	14	12	10	12	5	4	11	25	8	9	4	21	21	20	17	34	227	2020-01-22	0.0484581	E_MN994468_26245_26472_E	49	45	42	92	228	29.09	0	0.2149	0.1974	0.1842	0.4035	0.0363611	1.33269
MT007544	14	12	10	12	5	4	11	25	8	9	4	21	21	20	17	34	227	2020-01-25	0.0484581	E_MT007544_26245_26472_E	49	45	42	92	228	29.09	0	0.2149	0.1974	0.1842	0.4035	0.0363611	1.33269
MT027063	14	12	10	12	5	4	11	25	8	9	4	21	21	20	17	34	227	2020-01-29	0.0484581	E_MT027063_26245_26472_E	49	45	42	92	228	29.09	0	0.2149	0.1974	0.1842	0.4035	0.0363611	1.33269
MT044257	14	12	10	12	5	4	11	25	8	9	4	21	21	20	17	34	227	2020-01-28	0.0484581	E_MT044257_26245_26472_E	49	45	42	92	228	29.09	0	0.2149	0.1974	0.1842	0.4035	0.0363611	1.33269
MT049951	14	12	10	12	5	4	11	25	8	9	4	21	21	20	17	34	227	2020-01-17	0.0484581	E_MT049951_26245_26472_E	49	45	42	92	228	29.09	0	0.2149	0.1974	0.1842	0.4035	0.0363611	1.33269
MT050493	14	12	10	12	5	4	11	25	8	9	4	21	21	20	17	34	227	2020-01-31	0.0484581	E_MT050493_26225_26452_E	49	45	42	92	228	29.09	0	0.2149	0.1974	0.1842	0.4035	0.0363611	1.33269
MT066156	14	12	10	12	5	4	11	25	8	9	4	21	21	20	17	34	227	2020-01-30	0.0484581	E_MT066156_26245_26472_E	49	45	42	92	228	29.09	0	0.2149	0.1974	0.1842	0.4035	0.0363611	1.33269
MT093631	14	12	10	12	5	4	11	25	8	9	4	21	21	20	17	34	227	2020-01-08	0.0484581	E_MT093631_26232_26459_E	49	45	42	92	228	29.09	0	0.2149	0.1974	0.1842	0.4035	0.0363611	1.33269
MT106052	14	12	10	12	5	4	11	25	8	9	4	21	21	20	17	34	227	2020-02-06	0.0484581	E_MT106052_26245_26472_E	49	45	42	92	228	29.09	0	0.2149	0.1974	0.1842	0.4035	0.0363611	1.33269
MT106053	14	12	10	12	5	4	11	25	8	9	4	21	21	20	17	34	227	2020-02-10	0.0484581	E_MT106053_26245_26472_E	49	45	42	92	228	29.09	0	0.2149	0.1974	0.1842	0.4035	0.0363611	1.33269
MT106054	14	12	10	12	5	4	11	25	8	9	4	21	21	20	17	34	227	2020-02-11	0.0484581	E_MT106054_26245_26472_E	49	45	42	92	228	29.09	0	0.2149	0.1974	0.1842	0.4035	0.0363611	1.33269
MT114412	14	12	10	12	5	4	11	25	8	9	4	21	21	20	17	34	227	2020-01-23	0.0484581	E_MT114412_26243_26470_E	49	45	42	92	228	29.09	0	0.2149	0.1974	0.1842	0.4035	0.0363611	1.33269
MT114413	14	12	10	12	5	4	11	25	8	9	4	21	21	20	17	34	227	2020-01-24	0.0484581	E_MT114413_26245_26472_E	49	45	42	92	228	29.09	0	0.2149	0.1974	0.1842	0.4035	0.0363611	1.33269
MT121215	14	12	10	12	5	4	11	25	8	9	4	21	21	20	17	34	227	2020-02-02	0.0484581	E_MT121215_26245_26472_E	49	45	42	92	228	29.09	0	0.2149	0.1974	0.1842	0.4035	0.0363611	1.33269
MT121215	14	12	10	12	5	4	11	25	8	9	4	21	21	20	17	34	227	2020-02-02	0.0484581	E_MT121215_26245_26472_E	49	45	42	92	228	29.09	0	0.2149	0.1974	0.1842	0.4035	0.0363611	1.33269
MT123292	14	12	10	12	5	4	11	25	8	9	4	21	21	20	17	34	227	2020-01-27	0.0484581	E_MT123292_26245_26472_E	49	45	42	92	228	29.09	0	0.2149	0.1974	0.1842	0.4035	0.0363611	1.33269
MT135041	14	12	10	12	5	4	11	25	8	9	4	21	21	20	17	34	227	2020-01-26	0.0484581	E_MT135041_26245_26472_E	49	45	42	92	228	29.09	0	0.2149	0.1974	0.1842	0.4035	0.0363611	1.33269
MT152824	14	12	10	12	5	4	11	25	8	9	4	21	21	20	17	34	227	2020-02-24	0.0484581	E_MT152824_26243_26470_E	49	45	42	92	228	29.09	0	0.2149	0.1974	0.1842	0.4035	0.0363611	1.33269
MT159705	14	12	10	12	5	4	11	24	8	8	4	22	21	20	17	35	227	2020-02-17	0.0484581	E_MT159705_26245_26472_E	49	44	42	93	228	30.77	0	0.2149	0.193	0.1842	0.4079	0.0355506	1.36308
MT159709	14	12	10	12	5	4	11	25	8	9	4	21	21	20	17	34	227	2020-02-20	0.0484581	E_MT159709_26245_26472_E	49	45	42	92	228	29.09	0	0.2149	0.1974	0.1842	0.4035	0.0363611	1.33269
MT159713	14	12	10	12	5	4	11	25	8	9	4	21	21	20	17	34	227	2020-02-18	0.0484581	E_MT159713_26245_26472_E	49	45	42	92	228	29.09	0	0.2149	0.1974	0.1842	0.4035	0.0363611	1.33269
MT159720	14	12	10	12	5	4	11	25	8	9	4	21	21	20	17	34	227	2020-02-21	0.0484581	E_MT159720_26245_26472_E	49	45	42	92	228	29.09	0	0.2149	0.1974	0.1842	0.4035	0.0363611	1.33269
MT188341	14	12	10	12	5	4	11	25	8	9	4	21	21	20	17	34	227	2020-03-05	0.0484581	E_MT188341_26194_26421_E	49	45	42	92	228	29.09	0	0.2149	0.1974	0.1842	0.4035	0.0363611	1.33269
MT215195	14	12	10	12	5	4	11	25	8	9	4	21	21	20	17	34	227	2020-02-25	0.0484581	E_MT215195_26206_26433_E	49	45	42	92	228	29.09	0	0.2149	0.1974	0.1842	0.4035	0.0363611	1.33269
MT226610	14	12	10	12	5	4	11	25	8	9	4	21	21	20	17	34	227	2020-01-20	0.0484581	E_MT226610_26245_26472_E	49	45	42	92	228	29.09	0	0.2149	0.1974	0.1842	0.4035	0.0363611	1.33269
MT233523	14	12	10	12	5	4	11	25	8	9	4	21	21	20	17	34	227	2020-03-04	0.0484581	E_MT233523_26191_26418_E	49	45	42	92	228	29.09	0	0.2149	0.1974	0.1842	0.4035	0.0363611	1.33269
MT246464	14	12	10	12	5	4	11	25	8	9	4	21	21	20	17	34	227	2020-03-13	0.0484581	E_MT246464_26194_26421_E	49	45	42	92	228	29.09	0	0.2149	0.1974	0.1842	0.4035	0.0363611	1.33269
MT246477	14	12	10	12	5	4	11	25	8	9	4	21	21	20	17	34	227	2020-03-14	0.0484581	E_MT246477_26214_26441_E	49	45	42	92	228	29.09	0	0.2149	0.1974	0.1842	0.4035	0.0363611	1.33269
MT252679	14	12	10	12	5	4	11	25	8	9	4	21	21	20	17	34	227	2020-03-10	0.0484581	E_MT252679_26213_26440_E	49	45	42	92	228	29.09	0	0.2149	0.1974	0.1842	0.4035	0.0363611	1.33269
MT252756	14	12	10	12	5	4	11	25	8	9	4	21	21	20	17	34	227	2020-03-11	0.0484581	E_MT252756_26171_26398_E	49	45	42	92	228	29.09	0	0.2149	0.1974	0.1842	0.4035	0.0363611	1.33269
MT252761	14	12	10	12	5	4	11	25	8	9	4	21	21	20	17	34	227	2020-03-12	0.0484581	E_MT252761_26185_26412_E	49	45	42	92	228	29.09	0	0.2149	0.1974	0.1842	0.4035	0.0363611	1.33269
MT252810	14	12	10	12	5	4	11	25	8	9	4	21	21	20	17	34	227	2020-03-08	0.0484581	E_MT252810_26204_26431_E	49	45	42	92	228	29.09	0	0.2149	0.1974	0.1842	0.4035	0.0363611	1.33269
MT259282	14	12	10	12	5	4	11	25	8	9	4	21	21	20	17	34	227	2020-03-15	0.0484581	E_MT259282_26196_26423_E	49	45	42	92	228	29.09	0	0.2149	0.1974	0.1842	0.4035	0.0363611	1.33269
MT263423	14	12	10	12	5	4	11	25	8	9	4	21	21	20	17	34	227	2020-03-16	0.0484581	E_MT263423_26171_26398_E	49	45	42	92	228	29.09	0	0.2149	0.1974	0.1842	0.4035	0.0363611	1.33269
MT263446	14	12	10	12	5	4	11	25	8	9	4	21	21	20	17	34	227	2020-03-17	0.0484581	E_MT263446_26239_26466_E	49	45	42	92	228	29.09	0	0.2149	0.1974	0.1842	0.4035	0.0363611	1.33269
MT263454	14	12	10	12	5	4	11	25	8	9	4	21	21	20	17	34	227	2020-03-24	0.0484581	E_MT263454_26210_26437_E	49	45	42	92	228	29.09	0	0.2149	0.1974	0.1842	0.4035	0.0363611	1.33269
MT270814	14	12	10	12	5	4	11	25	8	9	4	21	21	20	17	34	227	2020-03-18	0.0484581	E_MT270814_26206_26433_E	49	45	42	92	228	29.09	0	0.2149	0.1974	0.1842	0.4035	0.0363611	1.33269
MT276323	14	12	10	12	5	4	11	25	8	9	4	21	21	20	17	34	227	2020-02-28	0.0484581	E_MT276323_26245_26472_E	49	45	42	92	228	29.09	0	0.2149	0.1974	0.1842	0.4035	0.0363611	1.33269
MT276324	14	12	10	12	5	4	11	25	8	9	4	21	21	20	17	34	227	2020-02-26	0.0484581	E_MT276324_26245_26472_E	49	45	42	92	228	29.09	0	0.2149	0.1974	0.1842	0.4035	0.0363611	1.33269
MT276326	14	12	10	12	5	4	11	25	8	9	4	21	21	20	17	34	227	2020-02-29	0.0484581	E_MT276326_26245_26472_E	49	45	42	92	228	29.09	0	0.2149	0.1974	0.1842	0.4035	0.0363611	1.33269
MT292574	14	12	10	12	5	4	11	25	8	9	4	21	21	20	17	34	227	2020-03-02	0.0484581	E_MT292574_26191_26418_E	49	45	42	92	228	29.09	0	0.2149	0.1974	0.1842	0.4035	0.0363611	1.33269
MT293192	14	12	10	12	5	4	11	25	8	9	4	21	21	20	17	34	227	2020-03-28	0.0484581	E_MT293192_26211_26438_E	49	45	42	92	228	29.09	0	0.2149	0.1974	0.1842	0.4035	0.0363611	1.33269
MT293204	14	12	10	12	5	4	11	25	8	9	4	21	21	20	17	34	227	2020-03-30	0.0484581	E_MT293204_26238_26465_E	49	45	42	92	228	29.09	0	0.2149	0.1974	0.1842	0.4035	0.0363611	1.33269
MT304479	14	12	10	12	5	4	11	25	8	9	4	21	21	20	17	34	227	2020-03-03	0.0484581	E_MT304479_26245_26472_E	49	45	42	92	228	29.09	0	0.2149	0.1974	0.1842	0.4035	0.0363611	1.33269
MT325583	14	12	10	12	5	4	11	25	8	9	4	21	21	20	17	34	227	2020-03-06	0.0484581	E_MT325583_26245_26472_E	49	45	42	92	228	29.09	0	0.2149	0.1974	0.1842	0.4035	0.0363611	1.33269
MT325593	14	12	10	12	5	4	11	25	8	9	4	21	21	20	17	34	227	2020-03-07	0.0484581	E_MT325593_26245_26472_E	49	45	42	92	228	29.09	0	0.2149	0.1974	0.1842	0.4035	0.0363611	1.33269
MT326075	14	12	10	12	5	4	11	25	8	9	4	21	21	20	17	34	227	2020-03-20	0.0484581	E_MT326075_26214_26441_E	49	45	42	92	228	29.09	0	0.2149	0.1974	0.1842	0.4035	0.0363611	1.33269
MT326111	14	12	10	12	5	4	11	25	8	9	4	21	21	20	17	34	227	2020-03-22	0.0484581	E_MT326111_26119_26346_E	49	45	42	92	228	29.09	0	0.2149	0.1974	0.1842	0.4035	0.0363611	1.33269
MT326159	14	12	10	12	5	4	11	25	8	9	4	21	21	20	17	34	227	2020-03-21	0.0484581	E_MT326159_26214_26441_E	49	45	42	92	228	29.09	0	0.2149	0.1974	0.1842	0.4035	0.0363611	1.33269
MT345805	14	12	10	12	5	4	11	25	8	9	4	21	21	20	17	34	227	2020-03-23	0.0484581	E_MT345805_26238_26465_E	49	45	42	92	228	29.09	0	0.2149	0.1974	0.1842	0.4035	0.0363611	1.33269
MT345835	14	12	10	12	5	4	11	25	8	9	4	21	21	20	17	34	227	2020-03-25	0.0484581	E_MT345835_26214_26441_E	49	45	42	92	228	29.09	0	0.2149	0.1974	0.1842	0.4035	0.0363611	1.33269
MT345887	14	12	10	12	5	4	11	25	8	9	4	21	21	20	17	34	227	2020-03-29	0.0484581	E_MT345887_26223_26450_E	49	45	42	92	228	29.09	0	0.2149	0.1974	0.1842	0.4035	0.0363611	1.33269
MT350273	14	12	10	12	5	4	11	25	8	9	4	21	21	20	17	34	227	2020-03-19	0.0484581	E_MT350273_26245_26472_E	49	45	42	92	228	29.09	0	0.2149	0.1974	0.1842	0.4035	0.0363611	1.33269
MT358650	14	12	10	12	5	4	11	25	8	9	4	21	21	20	17	34	227	2020-03-31	0.0484581	E_MT358650_26215_26442_E	49	45	42	92	228	29.09	0	0.2149	0.1974	0.1842	0.4035	0.0363611	1.33269
MT358694	14	12	10	12	5	4	11	25	8	9	4	21	21	20	17	34	227	2020-03-26	0.0484581	E_MT358694_26225_26452_E	49	45	42	92	228	29.09	0	0.2149	0.1974	0.1842	0.4035	0.0363611	1.33269
MT396266	14	12	10	12	5	4	11	25	8	9	4	21	21	20	17	34	227	2020-04-24	0.0484581	E_MT396266_26235_26462_E	49	45	42	92	228	29.09	0	0.2149	0.1974	0.1842	0.4035	0.0363611	1.33269
MT412290	14	12	10	12	5	4	11	25	8	9	4	21	21	20	17	34	227	2020-04-01	0.0484581	E_MT412290_26212_26439_E	49	45	42	92	228	29.09	0	0.2149	0.1974	0.1842	0.4035	0.0363611	1.33269
MT412324	14	12	10	12	5	4	11	25	8	9	4	21	21	20	17	34	227	2020-04-02	0.0484581	E_MT412324_26215_26442_E	49	45	42	92	228	29.09	0	0.2149	0.1974	0.1842	0.4035	0.0363611	1.33269
MT418883	14	12	10	12	5	4	11	25	8	9	4	21	21	20	17	34	227	2020-04-10	0.0484581	E_MT418883_26210_26437_E	49	45	42	92	228	29.09	0	0.2149	0.1974	0.1842	0.4035	0.0363611	1.33269
MT434787	14	12	10	12	5	4	11	25	8	9	4	21	21	20	17	34	227	2020-03-09	0.0484581	E_MT434787_26245_26472_E	49	45	42	92	228	29.09	0	0.2149	0.1974	0.1842	0.4035	0.0363611	1.33269
MT438720	14	12	10	12	5	4	11	25	8	9	4	21	21	20	17	34	227	2020-04-22	0.0484581	E_MT438720_26232_26459_E	49	45	42	92	228	29.09	0	0.2149	0.1974	0.1842	0.4035	0.0363611	1.33269
MT444633	14	12	10	12	5	4	10	25	8	9	4	21	21	19	18	35	227	2020-04-14	0.0440529	E_MT444633_26243_26470_E	49	44	42	93	228	30.77	0	0.2149	0.193	0.1842	0.4079	0.0355506	1.23916
MT446358	14	12	10	12	5	4	11	25	8	9	4	21	21	20	17	34	227	2020-04-06	0.0484581	E_MT446358_26185_26412_E	49	45	42	92	228	29.09	0	0.2149	0.1974	0.1842	0.4035	0.0363611	1.33269
MT447154	14	12	10	12	5	4	11	25	8	9	4	21	21	20	17	34	227	2020-02-01	0.0484581	E_MT447154_26208_26435_E	49	45	42	92	228	29.09	0	0.2149	0.1974	0.1842	0.4035	0.0363611	1.33269
MT447162	14	12	10	12	5	4	11	25	8	9	4	21	21	20	17	34	227	2020-02-07	0.0484581	E_MT447162_26208_26435_E	49	45	42	92	228	29.09	0	0.2149	0.1974	0.1842	0.4035	0.0363611	1.33269
MT447163	14	12	10	12	5	4	11	25	8	9	4	21	21	20	17	34	227	2020-02-22	0.0484581	E_MT447163_26208_26435_E	49	45	42	92	228	29.09	0	0.2149	0.1974	0.1842	0.4035	0.0363611	1.33269
MT449638	14	12	10	12	5	4	11	25	8	9	4	21	21	20	17	34	227	2020-04-04	0.0484581	E_MT449638_26236_26463_E	49	45	42	92	228	29.09	0	0.2149	0.1974	0.1842	0.4035	0.0363611	1.33269
MT449656	14	12	10	12	5	4	11	25	8	9	4	21	21	20	17	34	227	2020-04-13	0.0484581	E_MT449656_26237_26464_E	49	45	42	92	228	29.09	0	0.2149	0.1974	0.1842	0.4035	0.0363611	1.33269
MT449664	14	12	10	12	5	4	11	25	8	9	4	21	21	20	17	34	227	2020-04-21	0.0484581	E_MT449664_26233_26460_E	49	45	42	92	228	29.09	0	0.2149	0.1974	0.1842	0.4035	0.0363611	1.33269
MT450890	14	12	10	12	5	4	11	25	8	9	4	21	21	20	17	34	227	2020-04-15	0.0484581	E_MT450890_26207_26434_E	49	45	42	92	228	29.09	0	0.2149	0.1974	0.1842	0.4035	0.0363611	1.33269
MT450901	14	12	10	12	5	4	11	25	8	9	4	21	21	20	17	34	227	2020-04-11	0.0484581	E_MT450901_26244_26471_E	49	45	42	92	228	29.09	0	0.2149	0.1974	0.1842	0.4035	0.0363611	1.33269
MT450906	14	12	10	12	5	4	11	25	8	9	4	21	21	20	17	34	227	2020-04-16	0.0484581	E_MT450906_26230_26457_E	49	45	42	92	228	29.09	0	0.2149	0.1974	0.1842	0.4035	0.0363611	1.33269
MT450924	14	12	10	12	5	4	11	25	8	9	4	21	21	20	17	34	227	2020-02-08	0.0484581	E_MT450924_26191_26418_E	49	45	42	92	228	29.09	0	0.2149	0.1974	0.1842	0.4035	0.0363611	1.33269
MT451415	14	12	10	12	5	4	11	25	8	9	4	21	21	20	17	34	227	2020-03-27	0.0484581	E_MT451415_26206_26433_E	49	45	42	92	228	29.09	0	0.2149	0.1974	0.1842	0.4035	0.0363611	1.33269
MT451604	14	12	10	12	5	4	11	25	8	9	4	21	21	20	17	34	227	2020-04-05	0.0484581	E_MT451604_26207_26434_E	49	45	42	92	228	29.09	0	0.2149	0.1974	0.1842	0.4035	0.0363611	1.33269
MT451754	14	12	10	12	5	4	11	25	8	9	4	21	21	20	17	34	227	2020-04-07	0.0484581	E_MT451754_26206_26433_E	49	45	42	92	228	29.09	0	0.2149	0.1974	0.1842	0.4035	0.0363611	1.33269
MT451885	14	12	10	12	5	4	11	25	8	9	4	21	21	20	17	34	227	2020-04-26	0.0484581	E_MT451885_26204_26431_E	49	45	42	92	228	29.09	0	0.2149	0.1974	0.1842	0.4035	0.0363611	1.33269
MT457390	14	12	10	12	5	4	11	25	8	9	4	21	21	20	17	34	227	2020-04-29	0.0484581	E_MT457390_26235_26462_E	49	45	42	92	228	29.09	0	0.2149	0.1974	0.1842	0.4035	0.0363611	1.33269
MT457398	14	12	10	12	5	4	11	25	8	9	4	21	21	20	17	34	227	2020-04-25	0.0484581	E_MT457398_26229_26456_E	49	45	42	92	228	29.09	0	0.2149	0.1974	0.1842	0.4035	0.0363611	1.33269
MT457401	14	12	10	12	5	4	11	25	8	9	4	21	21	20	17	34	227	2020-05-06	0.0484581	E_MT457401_26246_26473_E	49	45	42	92	228	29.09	0	0.2149	0.1974	0.1842	0.4035	0.0363611	1.33269
MT460090	14	12	10	12	5	4	11	25	8	9	4	21	21	20	17	34	227	2020-05-01	0.0484581	E_MT460090_26238_26465_E	49	45	42	92	228	29.09	0	0.2149	0.1974	0.1842	0.4035	0.0363611	1.33269
MT460113	14	12	10	12	5	4	11	25	8	9	4	21	21	20	17	34	227	2020-04-27	0.0484581	E_MT460113_26233_26460_E	49	45	42	92	228	29.09	0	0.2149	0.1974	0.1842	0.4035	0.0363611	1.33269
MT460138	14	12	10	12	5	4	11	25	8	9	4	21	21	20	17	34	227	2020-04-30	0.0484581	E_MT460138_26233_26460_E	49	45	42	92	228	29.09	0	0.2149	0.1974	0.1842	0.4035	0.0363611	1.33269
MT461640	14	12	10	12	5	4	11	25	8	9	4	21	21	20	17	34	227	2020-04-03	0.0484581	E_MT461640_26243_26470_E	49	45	42	92	228	29.09	0	0.2149	0.1974	0.1842	0.4035	0.0363611	1.33269
MT467247	14	12	10	12	5	4	11	25	8	9	4	21	21	20	17	34	227	2020-04-29	0.0484581	E_MT467247_26203_26430_E	49	45	42	92	228	29.09	0	0.2149	0.1974	0.1842	0.4035	0.0363611	1.33269
MT467260	14	12	10	12	5	4	11	25	8	9	4	21	21	20	17	34	227	2020-05-02	0.0484581	E_MT467260_26203_26430_E	49	45	42	92	228	29.09	0	0.2149	0.1974	0.1842	0.4035	0.0363611	1.33269
MT467263	14	12	10	12	5	4	11	25	8	9	4	21	21	20	17	34	227	2020-05-04	0.0484581	E_MT467263_26203_26430_E	49	45	42	92	228	29.09	0	0.2149	0.1974	0.1842	0.4035	0.0363611	1.33269
MT476385	14	12	10	12	5	4	11	25	8	9	4	21	21	20	17	34	227	2020-04-18	0.0484581	E_MT476385_26244_26471_E	49	45	42	92	228	29.09	0	0.2149	0.1974	0.1842	0.4035	0.0363611	1.33269
MT477861	14	12	10	12	5	4	11	25	8	9	4	21	21	20	17	34	227	2020-04-12	0.0484581	E_MT477861_26233_26460_E	49	45	42	92	228	29.09	0	0.2149	0.1974	0.1842	0.4035	0.0363611	1.33269
MT482129	14	12	10	12	5	4	11	25	8	9	4	21	21	20	17	34	227	2020-04-17	0.0484581	E_MT482129_26243_26470_E	49	45	42	92	228	29.09	0	0.2149	0.1974	0.1842	0.4035	0.0363611	1.33269
MT482134	14	12	10	12	5	4	11	25	8	9	4	21	21	20	17	34	227	2020-04-09	0.0484581	E_MT482134_26223_26450_E	49	45	42	92	228	29.09	0	0.2149	0.1974	0.1842	0.4035	0.0363611	1.33269
MT482144	14	12	10	12	5	4	11	25	8	9	4	21	21	20	17	34	227	2020-04-08	0.0484581	E_MT482144_26241_26468_E	49	45	42	92	228	29.09	0	0.2149	0.1974	0.1842	0.4035	0.0363611	1.33269
MT163716	14	12	10	12	5	4	11	25	8	9	4	21	21	20	17	34	227	2020-02-27	0.0484581	envelope_MT163716_26245_26472_envelope	49	45	42	92	228	29.09	0	0.2149	0.1974	0.1842	0.4035	0.0363611	1.33269
MT163719	14	12	10	12	5	4	11	25	8	9	4	21	21	20	17	34	227	2020-03-01	0.0484581	envelope_MT163719_26245_26472_envelope	49	45	42	92	228	29.09	0	0.2149	0.1974	0.1842	0.4035	0.0363611	1.33269

## Sheet: M
SeqName	AA	AC	AG	AT	CA	CC	CG	CT	GA	GC	GG	GT	TA	TC	TG	TT	Sum	Collection date	CpG%	SeqName	A	C	G	T	Sum(ACGT)	X2	ProbX2	PA	PC	PG	PT	PCPG	ICpG
MN908947	46	42	35	47	47	23	20	56	31	41	28	39	46	40	56	71	668	2019-12-31	0.0299401	M_MN908947_26523_27191_M	171	146	139	213	669	20.07	0.0002	0.2556	0.2182	0.2078	0.3184	0.045342	0.660318
LC534418	46	42	35	47	47	23	20	56	31	41	28	39	46	40	56	71	668	2020-02-14	0.0299401	M_LC534418_26519_27187_M	171	146	139	213	669	20.07	0.0002	0.2556	0.2182	0.2078	0.3184	0.045342	0.660318
MN975262	46	42	35	47	47	23	20	56	31	41	28	39	46	40	56	71	668	2020-01-11	0.0299401	M_MN975262_26523_27191_M	171	146	139	213	669	20.07	0.0002	0.2556	0.2182	0.2078	0.3184	0.045342	0.660318
MN985325	46	42	35	47	47	23	20	56	31	41	28	39	46	40	56	71	668	2020-01-19	0.0299401	M_MN985325_26523_27191_M	171	146	139	213	669	20.07	0.0002	0.2556	0.2182	0.2078	0.3184	0.045342	0.660318
MN988713	46	42	35	47	47	23.5	20.5	56	31	41	28	39	46	40	55.5	71.5	669	2020-01-21	0.0306428	M_MN988713_26523_27191_M	171	146.5	139	212.5	669	19.67	0.0002	0.2556	0.219	0.2078	0.3176	0.0455082	0.673346
MN994468	46	42	35	47	47	23	20	56	31	41	28	39	46	40	56	71	668	2020-01-22	0.0299401	M_MN994468_26523_27191_M	171	146	139	213	669	20.07	0.0002	0.2556	0.2182	0.2078	0.3184	0.045342	0.660318
MT007544	46	42	35	47	47	23	20	56	31	41	28	39	46	40	56	71	668	2020-01-25	0.0299401	M_MT007544_26523_27191_M	171	146	139	213	669	20.07	0.0002	0.2556	0.2182	0.2078	0.3184	0.045342	0.660318
MT027063	46	42	35	47	47	23	20	56	31	41	28	39	46	40	56	71	668	2020-01-29	0.0299401	M_MT027063_26523_27191_M	171	146	139	213	669	20.07	0.0002	0.2556	0.2182	0.2078	0.3184	0.045342	0.660318
MT044257	46	42	35	47	47	24	21	55	31	41	28	39	46	40	55	71	668	2020-01-28	0.0314371	M_MT044257_26523_27191_M	171	147	139	212	669	19.28	0.0002	0.2556	0.2197	0.2078	0.3169	0.0456537	0.6886
MT049951	46	42	35	47	47	23	20	56	31	41	28	39	46	40	56	71	668	2020-01-17	0.0299401	M_MT049951_26523_27191_M	171	146	139	213	669	20.07	0.0002	0.2556	0.2182	0.2078	0.3184	0.045342	0.660318
MT050493	46	42	35	47	47	23	20	56	31	41	28	39	46	40	56	71	668	2020-01-31	0.0299401	M_MT050493_26503_27171_M	171	146	139	213	669	20.07	0.0002	0.2556	0.2182	0.2078	0.3184	0.045342	0.660318
MT066156	46	42	35	47	47	23	20	56	31	41	28	39	46	40	56	71	668	2020-01-30	0.0299401	M_MT066156_26523_27191_M	171	146	139	213	669	20.07	0.0002	0.2556	0.2182	0.2078	0.3184	0.045342	0.660318
MT093631	46	42	35	47	47	23	20	56	31	41	28	39	46	40	56	71	668	2020-01-08	0.0299401	M_MT093631_26510_27178_M	171	146	139	213	669	20.07	0.0002	0.2556	0.2182	0.2078	0.3184	0.045342	0.660318
MT106052	46	42	35	47	47	23	20	56	31	41	28	39	46	40	56	71	668	2020-02-06	0.0299401	M_MT106052_26523_27191_M	171	146	139	213	669	20.07	0.0002	0.2556	0.2182	0.2078	0.3184	0.045342	0.660318
MT106053	46	42	35	47	47	23	20	56	31	41	28	39	46	40	56	71	668	2020-02-10	0.0299401	M_MT106053_26523_27191_M	171	146	139	213	669	20.07	0.0002	0.2556	0.2182	0.2078	0.3184	0.045342	0.660318
MT106054	46	42	35	47	47	23	20	56	31	41	28	39	46	40	56	71	668	2020-02-11	0.0299401	M_MT106054_26523_27191_M	171	146	139	213	669	20.07	0.0002	0.2556	0.2182	0.2078	0.3184	0.045342	0.660318
MT114412	46	42	35	47	47	23	20	56	31	41	28	39	46	40	56	71	668	2020-01-23	0.0299401	M_MT114412_26521_27189_M	171	146	139	213	669	20.07	0.0002	0.2556	0.2182	0.2078	0.3184	0.045342	0.660318
MT114413	46	42	35	47	47	23	20	56	31	41	28	39	46	40	56	71	668	2020-01-24	0.0299401	M_MT114413_26523_27191_M	171	146	139	213	669	20.07	0.0002	0.2556	0.2182	0.2078	0.3184	0.045342	0.660318
MT121215	46	42	35	47	47	23	20	56	31	41	28	39	46	40	56	71	668	2020-02-02	0.0299401	M_MT121215_26523_27191_M	171	146	139	213	669	20.07	0.0002	0.2556	0.2182	0.2078	0.3184	0.045342	0.660318
MT121215	46	42	35	47	47	23	20	56	31	41	28	39	46	40	56	71	668	2020-02-02	0.0299401	M_MT121215_26523_27191_M	171	146	139	213	669	20.07	0.0002	0.2556	0.2182	0.2078	0.3184	0.045342	0.660318
MT123292	46	42	35	47	47	23	20	56	31	41	28	39	46	40	56	71	668	2020-01-27	0.0299401	M_MT123292_26523_27191_M	171	146	139	213	669	20.07	0.0002	0.2556	0.2182	0.2078	0.3184	0.045342	0.660318
MT135041	46	42	35	47	47	23	20	56	31	41	28	39	46	40	56	71	668	2020-01-26	0.0299401	M_MT135041_26523_27191_M	171	146	139	213	669	20.07	0.0002	0.2556	0.2182	0.2078	0.3184	0.045342	0.660318
MT152824	46	42	35	47	47	23	20	56	31	41	28	39	46	40	56	71	668	2020-02-24	0.0299401	M_MT152824_26521_27189_M	171	146	139	213	669	20.07	0.0002	0.2556	0.2182	0.2078	0.3184	0.045342	0.660318
MT159705	46	42	35	47	47	23	20	56	31	41	28	39	46	40	56	71	668	2020-02-17	0.0299401	M_MT159705_26523_27191_M	171	146	139	213	669	20.07	0.0002	0.2556	0.2182	0.2078	0.3184	0.045342	0.660318
MT159709	46	42	35	47	47	23	20	56	31	41	28	39	46	40	56	71	668	2020-02-20	0.0299401	M_MT159709_26523_27191_M	171	146	139	213	669	20.07	0.0002	0.2556	0.2182	0.2078	0.3184	0.045342	0.660318
MT159713	46	42	35	47	47	23	20	56	31	41	28	39	46	40	56	71	668	2020-02-18	0.0299401	M_MT159713_26523_27191_M	171	146	139	213	669	20.07	0.0002	0.2556	0.2182	0.2078	0.3184	0.045342	0.660318
MT159720	46	42	35	47	47	23	20	56	31	41	28	39	46	40	56	71	668	2020-02-21	0.0299401	M_MT159720_26523_27191_M	171	146	139	213	669	20.07	0.0002	0.2556	0.2182	0.2078	0.3184	0.045342	0.660318
MT188341	46	42	35	47	47	23	20	56	31	41	28	39	46	40	56	71	668	2020-03-05	0.0299401	M_MT188341_26472_27140_M	171	146	139	213	669	20.07	0.0002	0.2556	0.2182	0.2078	0.3184	0.045342	0.660318
MT215195	46	42	35	47	47	23	20	56	31	41	28	39	46	40	56	71	668	2020-02-25	0.0299401	M_MT215195_26484_27152_M	171	146	139	213	669	20.07	0.0002	0.2556	0.2182	0.2078	0.3184	0.045342	0.660318
MT226610	46	42	35	47	47	23	20	56	31	41	28	39	46	40	56	71	668	2020-01-20	0.0299401	M_MT226610_26523_27191_M	171	146	139	213	669	20.07	0.0002	0.2556	0.2182	0.2078	0.3184	0.045342	0.660318
MT233523	46	42	35	47	47	23	20	56	31	41	28	39	46	40	56	71	668	2020-03-04	0.0299401	M_MT233523_26469_27137_M	171	146	139	213	669	20.07	0.0002	0.2556	0.2182	0.2078	0.3184	0.045342	0.660318
MT246464	46	42	35	47	47	23	20	56	31	41	28	39	46	40	56	71	668	2020-03-13	0.0299401	M_MT246464_26472_27140_M	171	146	139	213	669	20.07	0.0002	0.2556	0.2182	0.2078	0.3184	0.045342	0.660318
MT246477	46	42	35	47	47	23	20	56	31	41	28	39	46	40	56	71	668	2020-03-14	0.0299401	M_MT246477_26492_27160_M	171	146	139	213	669	20.07	0.0002	0.2556	0.2182	0.2078	0.3184	0.045342	0.660318
MT252679	46	42	35	48	47	23	20	56	31	41	28	38	47	40	55	71	668	2020-03-10	0.0299401	M_MT252679_26491_27159_M	172	146	138	213	669	20.46	0.0001	0.2571	0.2182	0.2063	0.3184	0.0450147	0.665119
MT252756	46	42	35	47	47	23	20	56	31	41	28	39	46	40	56	71	668	2020-03-11	0.0299401	M_MT252756_26449_27117_M	171	146	139	213	669	20.07	0.0002	0.2556	0.2182	0.2078	0.3184	0.045342	0.660318
MT252761	46	42	35	47	47	23	20	56	31	41	28	39	46	40	56	71	668	2020-03-12	0.0299401	M_MT252761_26463_27131_M	171	146	139	213	669	20.07	0.0002	0.2556	0.2182	0.2078	0.3184	0.045342	0.660318
MT252810	46	41	35	48	46	23	20	56	31	41	28	39	47	40	56	71	668	2020-03-08	0.0299401	M_MT252810_26482_27150_M	171	145	139	214	669	20.88	0.0001	0.2556	0.2167	0.2078	0.3199	0.0450303	0.664889
MT259282	46	42	35	47	47	23	20	56	31	41	28	39	46	40	56	71	668	2020-03-15	0.0299401	M_MT259282_26474_27142_M	171	146	139	213	669	20.07	0.0002	0.2556	0.2182	0.2078	0.3184	0.045342	0.660318
MT263423	46	42	35	47	47	23	20	56	31	41	28	39	46	40	56	71	668	2020-03-16	0.0299401	M_MT263423_26449_27117_M	171	146	139	213	669	20.07	0.0002	0.2556	0.2182	0.2078	0.3184	0.045342	0.660318
MT263446	46	42	35	47	47	23	20	56	31	41	28	39	46	40	56	71	668	2020-03-17	0.0299401	M_MT263446_26517_27185_M	171	146	139	213	669	20.07	0.0002	0.2556	0.2182	0.2078	0.3184	0.045342	0.660318
MT263454	46.75	42.5	35.5	46.5	46.75	23.5	20.5	55.5	31	40.75	27.75	38.75	46.75	39.5	54.5	71.5	668	2020-03-24	0.0306886	M_MT263454_26488_27156_M	172.3	146.3	138.3	212.3	669	19.92	0.0002	0.2575	0.2186	0.2067	0.3173	0.0451846	0.679183
MT270814	46	42	35	47	47	23	20	56	31	41	28	39	46	40	56	71	668	2020-03-18	0.0299401	M_MT270814_26484_27152_M	171	146	139	213	669	20.07	0.0002	0.2556	0.2182	0.2078	0.3184	0.045342	0.660318
MT276323	46	42	35	47	47	23	20	56	31	41	28	39	46	40	56	71	668	2020-02-28	0.0299401	M_MT276323_26523_27191_M	171	146	139	213	669	20.07	0.0002	0.2556	0.2182	0.2078	0.3184	0.045342	0.660318
MT276324	46	42	35	47	47	23	20	56	31	41	28	39	46	40	56	71	668	2020-02-26	0.0299401	M_MT276324_26523_27191_M	171	146	139	213	669	20.07	0.0002	0.2556	0.2182	0.2078	0.3184	0.045342	0.660318
MT276326	46	42	35	47	47	23	20	56	31	41	28	39	46	40	56	71	668	2020-02-29	0.0299401	M_MT276326_26523_27191_M	171	146	139	213	669	20.07	0.0002	0.2556	0.2182	0.2078	0.3184	0.045342	0.660318
MT292574	46	42	35	47	47	23	20	56	31	41	28	39	46	40	56	71	668	2020-03-02	0.0299401	M_MT292574_26469_27137_M	171	146	139	213	669	20.07	0.0002	0.2556	0.2182	0.2078	0.3184	0.045342	0.660318
MT293192	46	42	35	47	47	23	20	56	31	41	28	39	46	40	56	71	668	2020-03-28	0.0299401	M_MT293192_26489_27157_M	171	146	139	213	669	20.07	0.0002	0.2556	0.2182	0.2078	0.3184	0.045342	0.660318
MT293204	46	42	35	47	47	23	20	56	31	41	28	39	46	40	56	71	668	2020-03-30	0.0299401	M_MT293204_26516_27184_M	171	146	139	213	669	20.07	0.0002	0.2556	0.2182	0.2078	0.3184	0.045342	0.660318
MT304479	46	42	35	47	47	23	20	56	31	41	28	39	46	40	56	71	668	2020-03-03	0.0299401	M_MT304479_26523_27191_M	171	146	139	213	669	20.07	0.0002	0.2556	0.2182	0.2078	0.3184	0.045342	0.660318
MT325583	46	42	35	47	47	23	20	56	31	41	28	39	46	40	56	71	668	2020-03-06	0.0299401	M_MT325583_26523_27191_M	171	146	139	213	669	20.07	0.0002	0.2556	0.2182	0.2078	0.3184	0.045342	0.660318
MT325593	46	42	35	47	47	23	20	56	31	41	28	39	46	40	56	71	668	2020-03-07	0.0299401	M_MT325593_26523_27191_M	171	146	139	213	669	20.07	0.0002	0.2556	0.2182	0.2078	0.3184	0.045342	0.660318
MT326075	46	42	35	47	47	23	20	56	31	41	28	39	46	40	56	71	668	2020-03-20	0.0299401	M_MT326075_26492_27160_M	171	146	139	213	669	20.07	0.0002	0.2556	0.2182	0.2078	0.3184	0.045342	0.660318
MT326111	46	42	35	47	47	23	20	56	31	41	28	39	46	40	56	71	668	2020-03-22	0.0299401	M_MT326111_26397_27065_M	171	146	139	213	669	20.07	0.0002	0.2556	0.2182	0.2078	0.3184	0.045342	0.660318
MT326159	46	42	35	47	47	23	20	56	31	41	28	39	46	40	56	71	668	2020-03-21	0.0299401	M_MT326159_26492_27160_M	171	146	139	213	669	20.07	0.0002	0.2556	0.2182	0.2078	0.3184	0.045342	0.660318
MT345805	46	42	35	47	47	23	20	56	31	41	28	39	46	40	56	71	668	2020-03-23	0.0299401	M_MT345805_26516_27184_M	171	146	139	213	669	20.07	0.0002	0.2556	0.2182	0.2078	0.3184	0.045342	0.660318
MT345835	46	42	35	47	47	23	20	56	31	41	28	39	46	40	56	71	668	2020-03-25	0.0299401	M_MT345835_26492_27160_M	171	146	139	213	669	20.07	0.0002	0.2556	0.2182	0.2078	0.3184	0.045342	0.660318
MT345887	46	42	35	47	47	23	20	56	31	41	28	39	46	40	56	71	668	2020-03-29	0.0299401	M_MT345887_26501_27169_M	171	146	139	213	669	20.07	0.0002	0.2556	0.2182	0.2078	0.3184	0.045342	0.660318
MT350273	46	42	35	47	47	23	20	56	31	41	28	39	46	40	56	71	668	2020-03-19	0.0299401	M_MT350273_26523_27191_M	171	146	139	213	669	20.07	0.0002	0.2556	0.2182	0.2078	0.3184	0.045342	0.660318
MT358650	46	42	35	47	47	23	20	56	31	41	28	39	46	40	56	71	668	2020-03-31	0.0299401	M_MT358650_26493_27161_M	171	146	139	213	669	20.07	0.0002	0.2556	0.2182	0.2078	0.3184	0.045342	0.660318
MT358694	46	42	35	47	47	23	20	56	31	41	28	39	46	40	56	71	668	2020-03-26	0.0299401	M_MT358694_26503_27171_M	171	146	139	213	669	20.07	0.0002	0.2556	0.2182	0.2078	0.3184	0.045342	0.660318
MT396266	46	42	35	47	47	23	20	56	31	41	28	39	46	40	56	71	668	2020-04-24	0.0299401	M_MT396266_26513_27181_M	171	146	139	213	669	20.07	0.0002	0.2556	0.2182	0.2078	0.3184	0.045342	0.660318
MT412290	46	42	35	47	47	23	20	56	31	41	28	39	46	40	56	71	668	2020-04-01	0.0299401	M_MT412290_26490_27158_M	171	146	139	213	669	20.07	0.0002	0.2556	0.2182	0.2078	0.3184	0.045342	0.660318
MT412324	46	42	35	47	47	23	20	55	31	41	28	39	46	39	56	73	668	2020-04-02	0.0299401	M_MT412324_26493_27161_M	171	145	139	214	669	20.88	0.0001	0.2556	0.2167	0.2078	0.3199	0.0450303	0.664889
MT418883	46	42	35	47	47	23	20	56	31	41	28	39	46	40	56	71	668	2020-04-10	0.0299401	M_MT418883_26488_27156_M	171	146	139	213	669	20.07	0.0002	0.2556	0.2182	0.2078	0.3184	0.045342	0.660318
MT434787	46	42	35	47	47	23	20	56	31	41	28	39	46	40	56	71	668	2020-03-09	0.0299401	M_MT434787_26523_27191_M	171	146	139	213	669	20.07	0.0002	0.2556	0.2182	0.2078	0.3184	0.045342	0.660318
MT438720	46	42	35	47	47	23	20	56	31	41	28	39	46	40	56	71	668	2020-04-22	0.0299401	M_MT438720_26510_27178_M	171	146	139	213	669	20.07	0.0002	0.2556	0.2182	0.2078	0.3184	0.045342	0.660318
MT444633	46	42	35	47	47	23	20	56	31	41	28	39	46	40	56	71	668	2020-04-14	0.0299401	M_MT444633_26521_27189_M	171	146	139	213	669	20.07	0.0002	0.2556	0.2182	0.2078	0.3184	0.045342	0.660318
MT446358	46	42	35	47	47	23	20	56	31	41	28	39	46	40	56	71	668	2020-04-06	0.0299401	M_MT446358_26463_27131_M	171	146	139	213	669	20.07	0.0002	0.2556	0.2182	0.2078	0.3184	0.045342	0.660318
MT447154	46	42	35	47	47	23	20	56	31	41	28	39	46	40	56	71	668	2020-02-01	0.0299401	M_MT447154_26486_27154_M	171	146	139	213	669	20.07	0.0002	0.2556	0.2182	0.2078	0.3184	0.045342	0.660318
MT447162	46	42	35	47	47	23	20	56	31	41	28	39	46	40	56	71	668	2020-02-07	0.0299401	M_MT447162_26486_27154_M	171	146	139	213	669	20.07	0.0002	0.2556	0.2182	0.2078	0.3184	0.045342	0.660318
MT447163	46	42	35	47	47	23	20	56	31	41	28	39	46	40	56	71	668	2020-02-22	0.0299401	M_MT447163_26486_27154_M	171	146	139	213	669	20.07	0.0002	0.2556	0.2182	0.2078	0.3184	0.045342	0.660318
MT449638	46	42	35	47	47	23	20	56	31	41	28	39	46	40	56	71	668	2020-04-04	0.0299401	M_MT449638_26514_27182_M	171	146	139	213	669	20.07	0.0002	0.2556	0.2182	0.2078	0.3184	0.045342	0.660318
MT449656	46	42	35	47	47	23	20	56	31	41	28	39	46	40	56	71	668	2020-04-13	0.0299401	M_MT449656_26515_27183_M	171	146	139	213	669	20.07	0.0002	0.2556	0.2182	0.2078	0.3184	0.045342	0.660318
MT449664	46	42	35	47	47	23	20	56	31	41	28	39	46	40	56	71	668	2020-04-21	0.0299401	M_MT449664_26511_27179_M	171	146	139	213	669	20.07	0.0002	0.2556	0.2182	0.2078	0.3184	0.045342	0.660318
MT450890	46	42	35	47	47	23	20	56	31	41	28	39	46	40	56	71	668	2020-04-15	0.0299401	M_MT450890_26485_27153_M	171	146	139	213	669	20.07	0.0002	0.2556	0.2182	0.2078	0.3184	0.045342	0.660318
MT450901	46	42	35	47	47	23	20	56	31	41	28	39	46	40	56	71	668	2020-04-11	0.0299401	M_MT450901_26522_27190_M	171	146	139	213	669	20.07	0.0002	0.2556	0.2182	0.2078	0.3184	0.045342	0.660318
MT450906	46	42	35	47	47	23	20	56	31	41	28	39	46	40	56	71	668	2020-04-16	0.0299401	M_MT450906_26508_27176_M	171	146	139	213	669	20.07	0.0002	0.2556	0.2182	0.2078	0.3184	0.045342	0.660318
MT450924	46	42	35	47	47	23	20	56	31	41	28	39	46	40	56	71	668	2020-02-08	0.0299401	M_MT450924_26469_27137_M	171	146	139	213	669	20.07	0.0002	0.2556	0.2182	0.2078	0.3184	0.045342	0.660318
MT451415	46	42	35	47	47	23	20	56	31	41	28	39	46	40	56	71	668	2020-03-27	0.0299401	M_MT451415_26484_27152_M	171	146	139	213	669	20.07	0.0002	0.2556	0.2182	0.2078	0.3184	0.045342	0.660318
MT451604	46	42	35	47	47	23	20	56	31	41	28	39	46	40	56	71	668	2020-04-05	0.0299401	M_MT451604_26485_27153_M	171	146	139	213	669	20.07	0.0002	0.2556	0.2182	0.2078	0.3184	0.045342	0.660318
MT451754	46	42	35	47	47	23	20	56	31	41	28	39	46	40	56	71	668	2020-04-07	0.0299401	M_MT451754_26484_27152_M	171	146	139	213	669	20.07	0.0002	0.2556	0.2182	0.2078	0.3184	0.045342	0.660318
MT451885	46	41	35	48	46	23	20	56	31	41	28	39	47	40	56	71	668	2020-04-26	0.0299401	M_MT451885_26482_27150_M	171	145	139	214	669	20.88	0.0001	0.2556	0.2167	0.2078	0.3199	0.0450303	0.664889
MT457390	46	42	35	47	47	23	20	56	31	41	28	39	46	40	56	71	668	2020-04-29	0.0299401	M_MT457390_26513_27181_M	171	146	139	213	669	20.07	0.0002	0.2556	0.2182	0.2078	0.3184	0.045342	0.660318
MT457398	46	42	35	47	47	23	20	56	31	41	28	39	46	40	56	71	668	2020-04-25	0.0299401	M_MT457398_26507_27175_M	171	146	139	213	669	20.07	0.0002	0.2556	0.2182	0.2078	0.3184	0.045342	0.660318
MT457401	46	41	35	48	46	23	20	56	31	41	28	39	47	40	56	71	668	2020-05-06	0.0299401	M_MT457401_26524_27192_M	171	145	139	214	669	20.88	0.0001	0.2556	0.2167	0.2078	0.3199	0.0450303	0.664889
MT460090	46	42	35	47	47	23	20	56	31	41	28	39	46	40	56	71	668	2020-05-01	0.0299401	M_MT460090_26516_27184_M	171	146	139	213	669	20.07	0.0002	0.2556	0.2182	0.2078	0.3184	0.045342	0.660318
MT460113	46	42	35	47	47	23	20	56	31	41	28	39	46	40	56	71	668	2020-04-27	0.0299401	M_MT460113_26511_27179_M	171	146	139	213	669	20.07	0.0002	0.2556	0.2182	0.2078	0.3184	0.045342	0.660318
MT460138	46	42	35	47	47	23	20	56	31	41	28	39	46	40	56	71	668	2020-04-30	0.0299401	M_MT460138_26511_27179_M	171	146	139	213	669	20.07	0.0002	0.2556	0.2182	0.2078	0.3184	0.045342	0.660318
MT461640	46	42	35	47	47	23	20	56	31	41	28	39	46	40	56	71	668	2020-04-03	0.0299401	M_MT461640_26521_27189_M	171	146	139	213	669	20.07	0.0002	0.2556	0.2182	0.2078	0.3184	0.045342	0.660318
MT467247	46	42	35	47	47	23	20	56	31	41	28	39	46	40	56	71	668	2020-04-29	0.0299401	M_MT467247_26481_27149_M	171	146	139	213	669	20.07	0.0002	0.2556	0.2182	0.2078	0.3184	0.045342	0.660318
MT467260	46	42	35	47	47	23	20	56	31	41	28	39	46	40	56	71	668	2020-05-02	0.0299401	M_MT467260_26481_27149_M	171	146	139	213	669	20.07	0.0002	0.2556	0.2182	0.2078	0.3184	0.045342	0.660318
MT467263	46	41	35	48	46	23	20	56	31	41	28	39	47	40	56	71	668	2020-05-04	0.0299401	M_MT467263_26481_27149_M	171	145	139	214	669	20.88	0.0001	0.2556	0.2167	0.2078	0.3199	0.0450303	0.664889
MT476385	46	42	35	47	47	23	20	56	31	41	28	39	46	40	56	71	668	2020-04-18	0.0299401	M_MT476385_26522_27190_M	171	146	139	213	669	20.07	0.0002	0.2556	0.2182	0.2078	0.3184	0.045342	0.660318
MT477861	46	42	35	47	47	23	20	56	31	41	28	39	46	40	56	71	668	2020-04-12	0.0299401	M_MT477861_26511_27179_M	171	146	139	213	669	20.07	0.0002	0.2556	0.2182	0.2078	0.3184	0.045342	0.660318
MT482129	46	42	35	47	47	23	20	56	31	41	28	39	46	40	56	71	668	2020-04-17	0.0299401	M_MT482129_26521_27189_M	171	146	139	213	669	20.07	0.0002	0.2556	0.2182	0.2078	0.3184	0.045342	0.660318
MT482134	46	42	35	47	47	23	20	56	31	41	28	39	46	40	56	71	668	2020-04-09	0.0299401	M_MT482134_26501_27169_M	171	146	139	213	669	20.07	0.0002	0.2556	0.2182	0.2078	0.3184	0.045342	0.660318
MT482144	46	42	35	47	47	23	20	56	31	41	28	39	46	40	56	71	668	2020-04-08	0.0299401	M_MT482144_26519_27187_M	171	146	139	213	669	20.07	0.0002	0.2556	0.2182	0.2078	0.3184	0.045342	0.660318
MT163716	46	42	35	47	47	23	20	56	31	41	28	39	46	40	56	71	668	2020-02-27	0.0299401	membrane_MT163716_26523_27191_membrane	171	146	139	213	669	20.07	0.0002	0.2556	0.2182	0.2078	0.3184	0.045342	0.660318
MT163719	46	42	35	47	47	23	20	56	31	41	28	39	46	40	56	71	668	2020-03-01	0.0299401	membrane_MT163719_26523_27191_membrane	171	146	139	213	669	20.07	0.0002	0.2556	0.2182	0.2078	0.3184	0.045342	0.660318

## Sheet: N
SeqName	AA	AC	AG	AT	CA	CC	CG	CT	GA	GC	GG	GT	TA	TC	TG	TT	Sum	Collection date	CpG%	SeqName	A	C	G	T	Sum(ACGT)	X2	ProbX2	PA	PC	PG	PT	PCPG	ICpG
MN908947	151	91	86	71	124	68	39	84	81	85	71	43	43	71	84	67	1259	2019-12-31	0.030977	N_MN908947_28274_29533_N	400	315	280	265	1260	34.76	0	0.3175	0.25	0.2222	0.2103	0.05555	0.557641
LC534418	151	91	86	71	124	68	39	84	81	85	71	43	43	71	84	67	1259	2020-02-14	0.030977	N_LC534418_28270_29529_N	400	315	280	265	1260	34.76	0	0.3175	0.25	0.2222	0.2103	0.05555	0.557641
MN975262	151	91	86	71	124	68	38	84	81	85	71	43	43	70	85	68	1259	2020-01-11	0.0301827	N_MN975262_28274_29533_N	400	314	280	266	1260	34.45	0	0.3175	0.2492	0.2222	0.2111	0.0553722	0.545087
MN985325	151	91	86	71	124	68	39	84	81	85	71	43	43	71	84	67	1259	2020-01-19	0.030977	N_MN985325_28274_29533_N	400	315	280	265	1260	34.76	0	0.3175	0.25	0.2222	0.2103	0.05555	0.557641
MN988713	151	91	86	71	123.5	68	39	84	81	85	71	43	43.5	70.5	84	67.5	1259	2020-01-21	0.030977	N_MN988713_28274_29533_N	400	314.5	280	265.5	1260	34.6	0	0.3175	0.2496	0.2222	0.2107	0.0554611	0.558535
MN994468	151	91	86	71	124	68	39	84	81	85	71	43	43	71	84	67	1259	2020-01-22	0.030977	N_MN994468_28274_29533_N	400	315	280	265	1260	34.76	0	0.3175	0.25	0.2222	0.2103	0.05555	0.557641
MT007544	151	91	86	71	124	68	39	84	81	85	71	43	43	71	84	67	1259	2020-01-25	0.030977	N_MT007544_28274_29533_N	400	315	280	265	1260	34.76	0	0.3175	0.25	0.2222	0.2103	0.05555	0.557641
MT027063	151	91	86	71	123	68	39	84	81	85	71	43	44	70	84	68	1259	2020-01-29	0.030977	N_MT027063_28274_29533_N	400	314	280	266	1260	34.45	0	0.3175	0.2492	0.2222	0.2111	0.0553722	0.559431
MT044257	151	91	86	71	124	68	39	84	81	85	71	43	43	71	84	67	1259	2020-01-28	0.030977	N_MT044257_28274_29533_N	400	315	280	265	1260	34.76	0	0.3175	0.25	0.2222	0.2103	0.05555	0.557641
MT049951	151	91	86	71	124	68	39	84	81	85	71	43	43	71	84	67	1259	2020-01-17	0.030977	N_MT049951_28274_29533_N	400	315	280	265	1260	34.76	0	0.3175	0.25	0.2222	0.2103	0.05555	0.557641
MT050493	151	91	86	71	124	68	39	84	81	85	71	43	43	71	84	67	1259	2020-01-31	0.030977	N_MT050493_28254_29513_N	400	315	280	265	1260	34.76	0	0.3175	0.25	0.2222	0.2103	0.05555	0.557641
MT066156	151	91	86	71	124	68	39	84	81	85	71	43	43	71	84	67	1259	2020-01-30	0.030977	N_MT066156_28274_29533_N	400	315	280	265	1260	34.76	0	0.3175	0.25	0.2222	0.2103	0.05555	0.557641
MT093631	151	91	86	71	124	68	39	84	81	85	71	43	43	71	84	67	1259	2020-01-08	0.030977	N_MT093631_28261_29520_N	400	315	280	265	1260	34.76	0	0.3175	0.25	0.2222	0.2103	0.05555	0.557641
MT106052	152	91	85	72	124	68	39	84	81	85	71	42	43	71	84	67	1259	2020-02-06	0.030977	N_MT106052_28274_29533_N	401	315	279	265	1260	35.53	0	0.3183	0.25	0.2214	0.2103	0.05535	0.559656
MT106053	151	91	86	71	124	68	39	84	81	85	71	43	43	71	84	67	1259	2020-02-10	0.030977	N_MT106053_28274_29533_N	400	315	280	265	1260	34.76	0	0.3175	0.25	0.2222	0.2103	0.05555	0.557641
MT106054	151	91	86	71	124	68	38	84	81	85	71	43	43	70	85	68	1259	2020-02-11	0.0301827	N_MT106054_28274_29533_N	400	314	280	266	1260	34.45	0	0.3175	0.2492	0.2222	0.2111	0.0553722	0.545087
MT114412	151	92	86	70	124	68	39	85	81	85	71	43	43	71	84	66	1259	2020-01-23	0.030977	N_MT114412_28272_29531_N	400	316	280	264	1260	35.09	0	0.3175	0.2508	0.2222	0.2095	0.0557278	0.555862
MT114413	151	92	86	70	124	68	39	85	81	85	71	43	43	71	84	66	1259	2020-01-24	0.030977	N_MT114413_28274_29533_N	400	316	280	264	1260	35.09	0	0.3175	0.2508	0.2222	0.2095	0.0557278	0.555862
MT121215	151	91	86	71	124	68	39	84	81	85	71	43	43	71	84	67	1259	2020-02-02	0.030977	N_MT121215_28274_29533_N	400	315	280	265	1260	34.76	0	0.3175	0.25	0.2222	0.2103	0.05555	0.557641
MT121215	151	91	86	71	124	68	39	84	81	85	71	43	43	71	84	67	1259	2020-02-02	0.030977	N_MT121215_28274_29533_N	400	315	280	265	1260	34.76	0	0.3175	0.25	0.2222	0.2103	0.05555	0.557641
MT123292	151	91	86	71	124	68	39	84	81	85	71	43	43	71	84	67	1259	2020-01-27	0.030977	N_MT123292_28274_29533_N	400	315	280	265	1260	34.76	0	0.3175	0.25	0.2222	0.2103	0.05555	0.557641
MT135041	151	91	86	71	124	68	39	84	81	85	71	43	43	71	84	67	1259	2020-01-26	0.030977	N_MT135041_28274_29533_N	400	315	280	265	1260	34.76	0	0.3175	0.25	0.2222	0.2103	0.05555	0.557641
MT152824	151	91	86	71	124	68	39	84	81	85	71	43	43	71	84	67	1259	2020-02-24	0.030977	N_MT152824_28272_29531_N	400	315	280	265	1260	34.76	0	0.3175	0.25	0.2222	0.2103	0.05555	0.557641
MT159705	151	91	86	71	124	68	39	84	81	85	71	43	43	71	84	67	1259	2020-02-17	0.030977	N_MT159705_28274_29533_N	400	315	280	265	1260	34.76	0	0.3175	0.25	0.2222	0.2103	0.05555	0.557641
MT159709	151	91	86	71	124	68	39	84	81	85	71	43	43	71	84	67	1259	2020-02-20	0.030977	N_MT159709_28274_29533_N	400	315	280	265	1260	34.76	0	0.3175	0.25	0.2222	0.2103	0.05555	0.557641
MT159713	151	91	86	71	124	68	39	84	81	85	71	43	43	71	84	67	1259	2020-02-18	0.030977	N_MT159713_28274_29533_N	400	315	280	265	1260	34.76	0	0.3175	0.25	0.2222	0.2103	0.05555	0.557641
MT159720	151	91	86	71	123	68	39	84	81	84	71	44	44	71	84	67	1259	2020-02-21	0.030977	N_MT159720_28274_29533_N	400	314	280	266	1260	34.45	0	0.3175	0.2492	0.2222	0.2111	0.0553722	0.559431
MT188341	151	91	86	71	124	68	39	84	81	85	71	43	43	71	84	67	1259	2020-03-05	0.030977	N_MT188341_28223_29482_N	400	315	280	265	1260	34.76	0	0.3175	0.25	0.2222	0.2103	0.05555	0.557641
MT215195	151	91	86	71	124	68	39	84	81	85	71	43	43	71	84	67	1259	2020-02-25	0.030977	N_MT215195_28235_29494_N	400	315	280	265	1260	34.76	0	0.3175	0.25	0.2222	0.2103	0.05555	0.557641
MT226610	151	91	86	71	124	68	39	84	81	85	71	43	43	71	84	67	1259	2020-01-20	0.030977	N_MT226610_28274_29533_N	400	315	280	265	1260	34.76	0	0.3175	0.25	0.2222	0.2103	0.05555	0.557641
MT233523	151	90	86	72	123	68	38	84	81	85	71	43	44	70	85	68	1259	2020-03-04	0.0301827	N_MT233523_28220_29479_N	400	313	280	267	1260	34.15	0	0.3175	0.2484	0.2222	0.2119	0.0551945	0.546842
MT246464	151	91	86	71	124	68	39	84	81	85	71	43	43	71	84	67	1259	2020-03-13	0.030977	N_MT246464_28223_29482_N	400	315	280	265	1260	34.76	0	0.3175	0.25	0.2222	0.2103	0.05555	0.557641
MT246477	151	91	86	71	124	68	39	84	81	85	71	43	43	71	84	67	1259	2020-03-14	0.030977	N_MT246477_28243_29502_N	400	315	280	265	1260	34.76	0	0.3175	0.25	0.2222	0.2103	0.05555	0.557641
MT252679	151	91	86	71	124	68	39	84	81	85	71	43	43	71	84	67	1259	2020-03-10	0.030977	N_MT252679_28242_29501_N	400	315	280	265	1260	34.76	0	0.3175	0.25	0.2222	0.2103	0.05555	0.557641
MT252756	151	91	86	71	124	68	39	84	81	85	71	43	43	71	84	67	1259	2020-03-11	0.030977	N_MT252756_28200_29459_N	400	315	280	265	1260	34.76	0	0.3175	0.25	0.2222	0.2103	0.05555	0.557641
MT252761	151	91	86	71	124	68	39	84	81	85	71	43	43	71	84	67	1259	2020-03-12	0.030977	N_MT252761_28214_29473_N	400	315	280	265	1260	34.76	0	0.3175	0.25	0.2222	0.2103	0.05555	0.557641
MT252810	151	91	86	71	124	68	39	84	81	85	71	43	43	71	84	67	1259	2020-03-08	0.030977	N_MT252810_28233_29492_N	400	315	280	265	1260	34.76	0	0.3175	0.25	0.2222	0.2103	0.05555	0.557641
MT259282	151	91	86	71	124	68	39	84	81	85	71	43	43	71	84	67	1259	2020-03-15	0.030977	N_MT259282_28225_29484_N	400	315	280	265	1260	34.76	0	0.3175	0.25	0.2222	0.2103	0.05555	0.557641
MT263423	151	91	86	71	124	68	39	84	81	85	71	43	43	71	84	67	1259	2020-03-16	0.030977	N_MT263423_28200_29459_N	400	315	280	265	1260	34.76	0	0.3175	0.25	0.2222	0.2103	0.05555	0.557641
MT263446	151	91	86	71	124	68	39	84	81	85	71	43	43	71	84	67	1259	2020-03-17	0.030977	N_MT263446_28268_29527_N	400	315	280	265	1260	34.76	0	0.3175	0.25	0.2222	0.2103	0.05555	0.557641
MT263454	151	91	86	71	124	68	39	84	81	85	71	43	43	71	84	67	1259	2020-03-24	0.030977	N_MT263454_28239_29498_N	400	315	280	265	1260	34.76	0	0.3175	0.25	0.2222	0.2103	0.05555	0.557641
MT270814	153	92	85	71	124	68	40	84	81	85	68	43	43	71	84	67	1259	2020-03-18	0.0317712	N_MT270814_28235_29494_N	402	316	277	265	1260	36.55	0	0.319	0.2508	0.2198	0.2103	0.0551258	0.57634
MT276323	151	91	86	71	124	68	39	84	81	85	71	43	43	71	84	67	1259	2020-02-28	0.030977	N_MT276323_28274_29533_N	400	315	280	265	1260	34.76	0	0.3175	0.25	0.2222	0.2103	0.05555	0.557641
MT276324	151	91	86	71	124	68	39	84	81	85	71	43	43	71	84	67	1259	2020-02-26	0.030977	N_MT276324_28274_29533_N	400	315	280	265	1260	34.76	0	0.3175	0.25	0.2222	0.2103	0.05555	0.557641
MT276326	153	92	85	71	124	68	40	84	81	85	68	43	43	71	84	67	1259	2020-02-29	0.0317712	N_MT276326_28274_29533_N	402	316	277	265	1260	36.55	0	0.319	0.2508	0.2198	0.2103	0.0551258	0.57634
MT292574	151	90	86	72	123	68	38	84	81	85	71	43	44	70	85	68	1259	2020-03-02	0.0301827	N_MT292574_28220_29479_N	400	313	280	267	1260	34.15	0	0.3175	0.2484	0.2222	0.2119	0.0551945	0.546842
MT293192	151	91	86	71	124	68	39	84	81	85	71	43	43	71	84	67	1259	2020-03-28	0.030977	N_MT293192_28240_29499_N	400	315	280	265	1260	34.76	0	0.3175	0.25	0.2222	0.2103	0.05555	0.557641
MT293204	151	91	86	71	124	68	39	84	81	85	71	43	43	71	84	67	1259	2020-03-30	0.030977	N_MT293204_28267_29526_N	400	315	280	265	1260	34.76	0	0.3175	0.25	0.2222	0.2103	0.05555	0.557641
MT304479	153	92	85	71	124	68	40	84	81	85	68	43	43	71	84	67	1259	2020-03-03	0.0317712	N_MT304479_28274_29533_N	402	316	277	265	1260	36.55	0	0.319	0.2508	0.2198	0.2103	0.0551258	0.57634
MT325583	151	91	86	71	124	68	39	84	81	85	71	43	43	71	84	67	1259	2020-03-06	0.030977	N_MT325583_28274_29533_N	400	315	280	265	1260	34.76	0	0.3175	0.25	0.2222	0.2103	0.05555	0.557641
MT325593	151	91	86	71	124	68	39	84	81	85	71	43	43	71	84	67	1259	2020-03-07	0.030977	N_MT325593_28274_29533_N	400	315	280	265	1260	34.76	0	0.3175	0.25	0.2222	0.2103	0.05555	0.557641
MT326075	151	91	86	71	124	68	39	84	81	85	71	43	43	71	84	67	1259	2020-03-20	0.030977	N_MT326075_28243_29502_N	400	315	280	265	1260	34.76	0	0.3175	0.25	0.2222	0.2103	0.05555	0.557641
MT326111	151	91	86	71	124	68	39	84	81	85	71	43	43	71	84	67	1259	2020-03-22	0.030977	N_MT326111_28148_29407_N	400	315	280	265	1260	34.76	0	0.3175	0.25	0.2222	0.2103	0.05555	0.557641
MT326159	151	91	86	71	124	68	39	84	81	85	71	43	43	71	84	67	1259	2020-03-21	0.030977	N_MT326159_28243_29502_N	400	315	280	265	1260	34.76	0	0.3175	0.25	0.2222	0.2103	0.05555	0.557641
MT345805	151	91	86	71	124	68	39	84	81	85	71	43	43	71	84	67	1259	2020-03-23	0.030977	N_MT345805_28267_29526_N	400	315	280	265	1260	34.76	0	0.3175	0.25	0.2222	0.2103	0.05555	0.557641
MT345835	151	91	86	71	124	67	39	84	81	85	71	43	43	71	84	68	1259	2020-03-25	0.030977	N_MT345835_28243_29502_N	400	314	280	266	1260	34.45	0	0.3175	0.2492	0.2222	0.2111	0.0553722	0.559431
MT345887	151	91	86	71	124	68	39	84	81	85	71	43	43	71	84	67	1259	2020-03-29	0.030977	N_MT345887_28252_29511_N	400	315	280	265	1260	34.76	0	0.3175	0.25	0.2222	0.2103	0.05555	0.557641
MT350273	151	91	86	71	124	68	39	84	81	85	71	43	43	71	84	67	1259	2020-03-19	0.030977	N_MT350273_28274_29533_N	400	315	280	265	1260	34.76	0	0.3175	0.25	0.2222	0.2103	0.05555	0.557641
MT358650	153	92	85	71	124	68	40	84	81	85	68	43	43	71	84	67	1259	2020-03-31	0.0317712	N_MT358650_28244_29503_N	402	316	277	265	1260	36.55	0	0.319	0.2508	0.2198	0.2103	0.0551258	0.57634
MT358694	151	91	86	71	124	68	39	84	81	85	71	43	43	71	84	67	1259	2020-03-26	0.030977	N_MT358694_28254_29513_N	400	315	280	265	1260	34.76	0	0.3175	0.25	0.2222	0.2103	0.05555	0.557641
MT396266	151	91	86	71	124	68	39	84	81	85	71	43	43	71	84	67	1259	2020-04-24	0.030977	N_MT396266_28264_29523_N	400	315	280	265	1260	34.76	0	0.3175	0.25	0.2222	0.2103	0.05555	0.557641
MT412290	151	91	86	71	124	68	39	84	81	85	71	43	43	71	84	67	1259	2020-04-01	0.030977	N_MT412290_28241_29500_N	400	315	280	265	1260	34.76	0	0.3175	0.25	0.2222	0.2103	0.05555	0.557641
MT412324	151	91	86	71	124	68	39	84	81	85	71	43	43	71	84	67	1259	2020-04-02	0.030977	N_MT412324_28244_29503_N	400	315	280	265	1260	34.76	0	0.3175	0.25	0.2222	0.2103	0.05555	0.557641
MT418883	151	91	86	71	124	68	39	84	81	85	71	43	43	71	84	67	1259	2020-04-10	0.030977	N_MT418883_28239_29498_N	400	315	280	265	1260	34.76	0	0.3175	0.25	0.2222	0.2103	0.05555	0.557641
MT434787	151	91	86	71	124	68	39	84	81	85	71	43	43	71	84	67	1259	2020-03-09	0.030977	N_MT434787_28274_29533_N	400	315	280	265	1260	34.76	0	0.3175	0.25	0.2222	0.2103	0.05555	0.557641
MT438720	151	91	86	71	124	68	39	84	81	85	71	43	43	71	84	67	1259	2020-04-22	0.030977	N_MT438720_28261_29520_N	400	315	280	265	1260	34.76	0	0.3175	0.25	0.2222	0.2103	0.05555	0.557641
MT444633	151	91	86	71	124	68	39	84	81	85	71	43	43	71	84	67	1259	2020-04-14	0.030977	N_MT444633_28272_29531_N	400	315	280	265	1260	34.76	0	0.3175	0.25	0.2222	0.2103	0.05555	0.557641
MT446358	151	91	86	71	124	68	39	84	81	85	71	43	43	71	84	67	1259	2020-04-06	0.030977	N_MT446358_28214_29473_N	400	315	280	265	1260	34.76	0	0.3175	0.25	0.2222	0.2103	0.05555	0.557641
MT447154	151	91	86	71	124	68	39	84	81	85	71	43	43	71	84	67	1259	2020-02-01	0.030977	N_MT447154_28237_29496_N	400	315	280	265	1260	34.76	0	0.3175	0.25	0.2222	0.2103	0.05555	0.557641
MT447162	151	91	86	71	124	68	38	84	81	85	71	43	43	70	85	68	1259	2020-02-07	0.0301827	N_MT447162_28237_29496_N	400	314	280	266	1260	34.45	0	0.3175	0.2492	0.2222	0.2111	0.0553722	0.545087
MT447163	151	91	86	71	124	68	39	84	81	85	71	43	43	71	84	67	1259	2020-02-22	0.030977	N_MT447163_28237_29496_N	400	315	280	265	1260	34.76	0	0.3175	0.25	0.2222	0.2103	0.05555	0.557641
MT449638	151	91	86	71	124	68	39	84	81	85	71	43	43	71	84	67	1259	2020-04-04	0.030977	N_MT449638_28265_29524_N	400	315	280	265	1260	34.76	0	0.3175	0.25	0.2222	0.2103	0.05555	0.557641
MT449656	151	91	86	71	124	68	39	84	81	85	71	43	43	71	84	67	1259	2020-04-13	0.030977	N_MT449656_28266_29525_N	400	315	280	265	1260	34.76	0	0.3175	0.25	0.2222	0.2103	0.05555	0.557641
MT449664	151	91	86	71	124	68	39	84	81	85	71	43	43	71	84	67	1259	2020-04-21	0.030977	N_MT449664_28262_29521_N	400	315	280	265	1260	34.76	0	0.3175	0.25	0.2222	0.2103	0.05555	0.557641
MT450890	151	91	86	71	124	68	39	84	81	85	71	43	43	71	84	67	1259	2020-04-15	0.030977	N_MT450890_28236_29495_N	400	315	280	265	1260	34.76	0	0.3175	0.25	0.2222	0.2103	0.05555	0.557641
MT450901	151	91	86	71	124	68	39	84	81	85	71	43	43	71	84	67	1259	2020-04-11	0.030977	N_MT450901_28273_29532_N	400	315	280	265	1260	34.76	0	0.3175	0.25	0.2222	0.2103	0.05555	0.557641
MT450906	151	91	86	71	124	68	39	84	81	85	71	43	43	71	84	67	1259	2020-04-16	0.030977	N_MT450906_28259_29518_N	400	315	280	265	1260	34.76	0	0.3175	0.25	0.2222	0.2103	0.05555	0.557641
MT450924	152	91	85	72	124	68	39	84	81	85	72	41.5	43	71	83.5	67	1259	2020-02-08	0.030977	N_MT450924_28220_29479_N	401	315	279.5	264.5	1260	35.58	0	0.3183	0.25	0.2218	0.2099	0.05545	0.558647
MT451415	151	91	86	71	124	68	39	84	81	85	71	43	43	71	84	67	1259	2020-03-27	0.030977	N_MT451415_28235_29494_N	400	315	280	265	1260	34.76	0	0.3175	0.25	0.2222	0.2103	0.05555	0.557641
MT451604	151	91	86	71	124	68	39	84	81	85	71	43	43	71	84	67	1259	2020-04-05	0.030977	N_MT451604_28236_29495_N	400	315	280	265	1260	34.76	0	0.3175	0.25	0.2222	0.2103	0.05555	0.557641
MT451754	151	91	86	71	124	69	39	84	81	85	71	43	43	71	84	66	1259	2020-04-07	0.030977	N_MT451754_28235_29494_N	400	316	280	264	1260	35.09	0	0.3175	0.2508	0.2222	0.2095	0.0557278	0.555862
MT451885	151	91	86	71	124	68	39	84	81	85	71	43	43	71	84	67	1259	2020-04-26	0.030977	N_MT451885_28233_29492_N	400	315	280	265	1260	34.76	0	0.3175	0.25	0.2222	0.2103	0.05555	0.557641
MT457390	151	91	86	71	124	68	39	84	81	85	71	43	43	71	84	67	1259	2020-04-29	0.030977	N_MT457390_28130_29389_N	400	315	280	265	1260	34.76	0	0.3175	0.25	0.2222	0.2103	0.05555	0.557641
MT457398	151	91	86	71	124	68	39	84	81	85	71	43	43	71	84	67	1259	2020-04-25	0.030977	N_MT457398_28258_29517_N	400	315	280	265	1260	34.76	0	0.3175	0.25	0.2222	0.2103	0.05555	0.557641
MT457401	151	91	86	71	124	68	39	84	81	85	71	43	43	71	84	67	1259	2020-05-06	0.030977	N_MT457401_28275_29534_N	400	315	280	265	1260	34.76	0	0.3175	0.25	0.2222	0.2103	0.05555	0.557641
MT460090	151	91	86	71	124	68	39	84	81	85	71	43	43	71	84	67	1259	2020-05-01	0.030977	N_MT460090_28267_29526_N	400	315	280	265	1260	34.76	0	0.3175	0.25	0.2222	0.2103	0.05555	0.557641
MT460113	151	91	86	71	124	68	39	84	81	85	71	43	43	71	84	67	1259	2020-04-27	0.030977	N_MT460113_28262_29521_N	400	315	280	265	1260	34.76	0	0.3175	0.25	0.2222	0.2103	0.05555	0.557641
MT460138	153	92	85	71	124	68	40	84	81	85	68	43	43	71	84	67	1259	2020-04-30	0.0317712	N_MT460138_28262_29521_N	402	316	277	265	1260	36.55	0	0.319	0.2508	0.2198	0.2103	0.0551258	0.57634
MT461640	151	91	86	71	124	68	39	84	81	85	71	43	43	71	84	67	1259	2020-04-03	0.030977	N_MT461640_28272_29531_N	400	315	280	265	1260	34.76	0	0.3175	0.25	0.2222	0.2103	0.05555	0.557641
MT467247	151	91	86	71	124	68	39	84	81	85	71	43	43	71	84	67	1259	2020-04-29	0.030977	N_MT467247_28232_29491_N	400	315	280	265	1260	34.76	0	0.3175	0.25	0.2222	0.2103	0.05555	0.557641
MT467260	151	91	86	71	124	68	39	84	81	85	71	43	43	71	84	67	1259	2020-05-02	0.030977	N_MT467260_28232_29491_N	400	315	280	265	1260	34.76	0	0.3175	0.25	0.2222	0.2103	0.05555	0.557641
MT467263	151	91	86	71	123	68	39	84	81	85	71	43	44	70	84	68	1259	2020-05-04	0.030977	N_MT467263_28232_29491_N	400	314	280	266	1260	34.45	0	0.3175	0.2492	0.2222	0.2111	0.0553722	0.559431
MT476385	153	92	85	71	124	68	40	84	81	85	68	43	43	71	84	67	1259	2020-04-18	0.0317712	N_MT476385_28273_29532_N	402	316	277	265	1260	36.55	0	0.319	0.2508	0.2198	0.2103	0.0551258	0.57634
MT477861	151	91	86	71	124	68	39	84	81	85	71	43	43	71	84	67	1259	2020-04-12	0.030977	N_MT477861_28262_29521_N	400	315	280	265	1260	34.76	0	0.3175	0.25	0.2222	0.2103	0.05555	0.557641
MT482129	151	91	86	71	124	68	39	84	81	85	71	43	43	71	84	67	1259	2020-04-17	0.030977	N_MT482129_28272_29531_N	400	315	280	265	1260	34.76	0	0.3175	0.25	0.2222	0.2103	0.05555	0.557641
MT482134	151	91	86	71	124	68	39	84	81	85	71	43	43	71	84	67	1259	2020-04-09	0.030977	N_MT482134_28252_29511_N	400	315	280	265	1260	34.76	0	0.3175	0.25	0.2222	0.2103	0.05555	0.557641
MT482144	151	91	86	71	124	68	39	84	81	85	71	43	43	71	84	67	1259	2020-04-08	0.030977	N_MT482144_28270_29529_N	400	315	280	265	1260	34.76	0	0.3175	0.25	0.2222	0.2103	0.05555	0.557641
MT163716	151	91	86	71	124	68	39	84	81	85	71	43	43	71	84	67	1259	2020-02-27	0.030977	nucleocapsid_MT163716_28274_29533_nucleocapsid	400	315	280	265	1260	34.76	0	0.3175	0.25	0.2222	0.2103	0.05555	0.557641
MT163719	151	91	86	71	124	68	39	84	81	85	71	43	43	71	84	67	1259	2020-03-01	0.030977	nucleocapsid_MT163719_28274_29533_nucleocapsid	400	315	280	265	1260	34.76	0	0.3175	0.25	0.2222	0.2103	0.05555	0.557641

## Sheet: ORF1ab
SeqName	AA	AC	AG	AT	CA	CC	CG	CT	GA	GC	GG	GT	TA	TC	TG	TT	Sum	Collection date	CpG%	SeqName	A	C	G	T	Sum(ACGT)	X2	ProbX2	PA	PC	PG	PT	PCPG	ICpG
MN908947	2043	1444	1260	1677	1429	588	275	1453	1153	798	781	1498	1799	915	1914	2263	21290	2019-12-31	0.0129169	orf1ab_MN908947_266_21555_orf1ab	6425	3745	4230	6891	21291	1382.32	0	0.3018	0.1759	0.1987	0.3237	0.0349513	0.369567
MT093631	2043	1444	1260	1677	1429	588	275	1453	1153	798	781	1498	1799	915	1914	2263	21290	2020-01-08	0.0129169	orf1ab_MT093631_253_21542_orf1ab	6425	3745	4230	6891	21291	1382.32	0	0.3018	0.1759	0.1987	0.3237	0.0349513	0.369567
MN975262	2043	1444	1260	1677	1428	587	275	1454	1153	797	781	1499	1800	916	1914	2262	21290	2020-01-11	0.0129169	orf1ab_MN975262_266_21555_orf1ab	6425	3744	4230	6892	21291	1383.51	0	0.3018	0.1758	0.1987	0.3237	0.0349315	0.369777
MT049951	2043	1444	1260	1677	1429	587	275	1454	1153	797	781	1498	1799	917	1913	2263	21290	2020-01-17	0.0129169	orf1ab_MT049951_266_21555_orf1ab	6425	3745	4229	6892	21291	1383.32	0	0.3018	0.1759	0.1986	0.3237	0.0349337	0.369753
MN985325	2043	1444	1260	1677	1429	587	275	1452	1153	797	781	1499	1799	915	1914	2265	21290	2020-01-19	0.0129169	orf1ab_MN985325_266_21555_orf1ab	6425	3743	4230	6893	21291	1384.69	0	0.3018	0.1758	0.1987	0.3238	0.0349315	0.369777
MT226610	2043	1453	1241	1687	1434	590	276	1454	1144	792	779	1495	1803	919	1914	2266	21290	2020-01-20	0.0129638	orf1ab_MT226610_266_21555_orf1ab	6425	3754	4210	6902	21291	1391.79	0	0.3018	0.1763	0.1977	0.3242	0.0348545	0.371941
MN988713	2043.5	1444	1260.5	1677	1429	587	275	1452.5	1153	797.5	781	1498.5	1799	915.5	1913.5	2263.5	21290	2020-01-21	0.0129169	orf1ab_MN988713_266_21555_orf1ab	6425.5	3744	4230	6891.5	21291	1383.42	0	0.3018	0.1758	0.1987	0.3237	0.0349315	0.369777
MN994468	2043	1443	1260	1678	1428	588	275	1453	1153	798	781	1498	1800	915	1914	2263	21290	2020-01-22	0.0129169	orf1ab_MN994468_266_21555_orf1ab	6425	3744	4230	6892	21291	1383.51	0	0.3018	0.1758	0.1987	0.3237	0.0349315	0.369777
MT114412	2043	1444	1260	1677	1429	588	275	1453	1153	798	781	1498	1799	915	1914	2263	21290	2020-01-23	0.0129169	ORF1ab_MT114412_264_21553_ORF1ab	6425	3745	4230	6891	21291	1382.32	0	0.3018	0.1759	0.1987	0.3237	0.0349513	0.369567
MT114413	2043	1444	1260	1677	1429	588	275	1453	1153	798	781	1498	1799	915	1914	2263	21290	2020-01-24	0.0129169	ORF1ab_MT114413_266_21555_ORF1ab	6425	3745	4230	6891	21291	1382.32	0	0.3018	0.1759	0.1987	0.3237	0.0349513	0.369567
MT007544	2043	1444	1260	1677	1429	590	275	1452	1153	798	781	1498	1799	914	1914	2263	21290	2020-01-25	0.0129169	orf1ab_MT007544_266_21555_orf1ab	6425	3746	4230	6890	21291	1381.14	0	0.3018	0.1759	0.1987	0.3236	0.0349513	0.369567
MT135041	2043	1444	1260	1677	1429	587	276	1453	1153	797	780	1499	1799	917	1913	2263	21290	2020-01-26	0.0129638	orf1ab_MT135041_266_21555_orf1ab	6425	3745	4229	6892	21291	1383.32	0	0.3018	0.1759	0.1986	0.3237	0.0349337	0.371098
MT123292	2043	1443	1260	1678	1429	587	275	1451	1153	797	781	1499	1799	915	1914	2266	21290	2020-01-27	0.0129169	orf1ab_MT123292_266_21555_orf1ab	6425	3742	4230	6894	21291	1385.87	0	0.3018	0.1758	0.1987	0.3238	0.0349315	0.369777
MT044257	2044	1444	1261	1676	1429	586	275	1453	1153	797	781	1499	1799	916	1913	2264	21290	2020-01-28	0.0129169	orf1ab_MT044257_266_21555_orf1ab	6426	3743	4230	6892	21291	1384.51	0	0.3018	0.1758	0.1987	0.3237	0.0349315	0.369777
MT027063	2042	1445	1261	1676	1429	588	275	1453	1154	797	780	1499	1799	915	1914	2263	21290	2020-01-29	0.0129169	orf1ab_MT027063_266_21555_orf1ab	6425	3745	4230	6891	21291	1382.32	0	0.3018	0.1759	0.1987	0.3237	0.0349513	0.369567
MT066156	2042	1444.25	1260	1677	1428	588.25	275	1454	1153	798.25	781	1497	1800.25	915.5	1913.25	2263.25	21290	2020-01-30	0.0129169	orf1ab_MT066156_266_21555_orf1ab	6424.3	3745.3	4229.3	6892.3	21291	1382.91	0	0.3017	0.1759	0.1986	0.3237	0.0349337	0.369753
MT050493	2043	1443	1260	1677	1427	586	275	1454	1153	797	781	1500	1800	916	1915	2263	21290	2020-01-31	0.0129169	orf1a_MT050493_246_21535_orf1a	6424	3742	4231	6894	21291	1385.05	0	0.3017	0.1758	0.1987	0.3238	0.0349315	0.369777
MT447154	2043	1444	1260	1677	1429	588	275	1452	1153	797	781	1499	1799	915	1914	2264	21290	2020-02-01	0.0129169	ORF1ab_MT447154_229_21518_ORF1ab	6425	3744	4230	6892	21291	1383.51	0	0.3018	0.1758	0.1987	0.3237	0.0349315	0.369777
MT121215	2043	1443	1260	1678	1429	587	275	1452	1153	798	781	1498	1799	915	1914	2265	21290	2020-02-02	0.0129169	ORF1ab_MT121215_266_21555_ORF1ab	6425	3743	4230	6893	21291	1384.69	0	0.3018	0.1758	0.1987	0.3238	0.0349315	0.369777
MT106052	2043	1444	1260	1677	1429	587	275	1453	1153	797	781	1499	1799	916	1914	2263	21290	2020-02-06	0.0129169	orf1ab_MT106052_266_21555_orf1ab	6425	3744	4230	6892	21291	1383.51	0	0.3018	0.1758	0.1987	0.3237	0.0349315	0.369777
MT447162	2043	1444	1260	1677	1429	587	275	1453	1153	797	780	1499	1799	916	1914	2264	21290	2020-02-07	0.0129169	ORF1ab_MT447162_229_21518_ORF1ab	6425	3744	4229	6893	21291	1384.51	0	0.3018	0.1758	0.1986	0.3238	0.0349139	0.369964
MT450924	2040.38	1443.13	1260.38	1676.88	1428.13	585.38	275.63	1454.63	1153.38	797.63	781.38	1499.38	1799.38	916.63	1914.38	2264.38	21291	2020-02-08	0.0129458	ORF1ab_MT450924_212_21501_ORF1ab	6422.3	3742.8	4231.8	6894.3	21291	1383.72	0	0.3016	0.1758	0.1988	0.3238	0.034949	0.370421
MT106053	2043	1444	1260	1677	1429	588	275	1453	1153	798	781	1498	1799	915	1914	2263	21290	2020-02-10	0.0129169	orf1ab_MT106053_266_21555_orf1ab	6425	3745	4230	6891	21291	1382.32	0	0.3018	0.1759	0.1987	0.3237	0.0349513	0.369567
MT106054	2043	1446	1260	1675	1429	587	276	1454	1152	798	781	1499	1800	915	1913	2262	21290	2020-02-11	0.0129638	orf1ab_MT106054_266_21555_orf1ab	6425	3746	4230	6890	21291	1381.14	0	0.3018	0.1759	0.1987	0.3236	0.0349513	0.370911
LC534418	2043	1444	1260	1677	1429	587	275	1453	1153	797	781	1497	1799	916	1912	2267	21290	2020-02-14	0.0129169	orf1ab_LC534418_262_21551_orf1ab	6425	3744	4228	6894	21291	1385.51	0	0.3018	0.1758	0.1986	0.3238	0.0349139	0.369964
MT159705	2044	1444	1260	1677	1429	587	275	1453	1152	798	781	1498	1800	915	1913	2264	21290	2020-02-17	0.0129169	orf1ab_MT159705_266_21555_orf1ab	6426	3744	4229	6892	21291	1384.33	0	0.3018	0.1758	0.1986	0.3237	0.0349139	0.369964
MT159713	2043	1444	1260	1677	1429	588	275	1453	1153	798	781	1498	1799	915	1914	2263	21290	2020-02-18	0.0129169	orf1ab_MT159713_266_21555_orf1ab	6425	3745	4230	6891	21291	1382.32	0	0.3018	0.1759	0.1987	0.3237	0.0349513	0.369567
MT159709	2043	1444	1260	1677	1429	588	275	1453	1153	798	781	1498	1799	915	1914	2263	21290	2020-02-20	0.0129169	orf1ab_MT159709_266_21555_orf1ab	6425	3745	4230	6891	21291	1382.32	0	0.3018	0.1759	0.1987	0.3237	0.0349513	0.369567
MT159720	2043	1444	1260	1677	1428	588	275	1453	1153	798	781	1498	1800	914	1914	2264	21290	2020-02-21	0.0129169	orf1ab_MT159720_266_21555_orf1ab	6425	3744	4230	6892	21291	1383.51	0	0.3018	0.1758	0.1987	0.3237	0.0349315	0.369777
MT447163	2043	1443	1260	1678	1429	587	274	1453	1153	796	781	1498	1799	917	1913	2266	21290	2020-02-22	0.0128699	ORF1ab_MT447163_229_21518_ORF1ab	6425	3743	4228	6895	21291	1386.69	0	0.3018	0.1758	0.1986	0.3238	0.0349139	0.368618
MT152824	2043	1443	1260	1677	1429	586	275	1451	1153	797	781	1500	1798	915	1915	2267	21290	2020-02-24	0.0129169	orf1ab_MT152824_264_21553_orf1ab	6424	3741	4231	6895	21291	1386.23	0	0.3017	0.1757	0.1987	0.3238	0.0349116	0.369988
MT215195	2044	1444	1260	1677	1429	588	275	1451	1152	798	781	1498	1800	913	1913	2267	21290	2020-02-25	0.0129169	ORF1ab_MT215195_227_21516_ORF1ab	6426	3743	4229	6893	21291	1385.51	0	0.3018	0.1758	0.1986	0.3238	0.0349139	0.369964
MT276324	2043	1444	1259	1678	1429	588	275	1453	1153	798	780	1498	1799	915	1915	2263	21290	2020-02-26	0.0129169	ORF1ab_MT276324_266_21555_ORF1ab	6425	3745	4229	6892	21291	1383.32	0	0.3018	0.1759	0.1986	0.3237	0.0349337	0.369753
MT163716	2043	1443	1260	1678	1429	589	276	1450	1153	797	781	1497	1799	915	1911	2269	21290	2020-02-27	0.0129638	orf1ab_MT163716_266_21555_orf1ab	6425	3744	4228	6894	21291	1385.51	0	0.3018	0.1758	0.1986	0.3238	0.0349139	0.371309
MT276323	2043	1442	1259	1679	1428	587	275	1451	1153	798	782	1498	1799	914	1915	2267	21290	2020-02-28	0.0129169	ORF1ab_MT276323_266_21555_ORF1ab	6424	3741	4231	6895	21291	1386.23	0	0.3017	0.1757	0.1987	0.3238	0.0349116	0.369988
MT276326	2043	1444	1260	1677	1429	587	275	1452	1153	798	781	1497	1799	914	1913	2268	21290	2020-02-29	0.0129169	ORF1ab_MT276326_266_21555_ORF1ab	6425	3743	4229	6894	21291	1385.69	0	0.3018	0.1758	0.1986	0.3238	0.0349139	0.369964
MT163719	2043	1445	1260	1675	1429	586	275	1453	1153	797	781	1500	1798	915	1915	2265	21290	2020-03-01	0.0129169	orf1ab_MT163719_266_21555_orf1ab	6424	3743	4231	6893	21291	1383.86	0	0.3017	0.1758	0.1987	0.3238	0.0349315	0.369777
MT292574	2043	1443	1260	1679	1429	587	275	1452	1153	797	781	1499	1800	916	1914	2262	21290	2020-03-02	0.0129169	ORF1ab_MT292574_212_21501_ORF1ab	6426	3743	4230	6892	21291	1384.51	0	0.3018	0.1758	0.1987	0.3237	0.0349315	0.369777
MT304479	2043	1444	1260	1677	1429	587	275	1452	1153	798	781	1498	1799	914	1914	2266	21290	2020-03-03	0.0129169	ORF1ab_MT304479_266_21555_ORF1ab	6425	3743	4230	6893	21291	1384.69	0	0.3018	0.1758	0.1987	0.3238	0.0349315	0.369777
MT233523	2043	1443	1260	1679	1429	587	275	1452	1153	797	781	1499	1800	916	1914	2262	21290	2020-03-04	0.0129169	orf1ab_MT233523_212_21501_orf1ab	6426	3743	4230	6892	21291	1384.51	0	0.3018	0.1758	0.1987	0.3237	0.0349315	0.369777
MT188341	2042	1443	1260	1676	1428	586	276	1452	1153	798	782	1500	1798	915	1915	2269	21293	2020-03-05	0.012962	orf1ab_MT188341_212_21504_orf1ab	6422	3742	4233	6897	21294	1384.98	0	0.3016	0.1757	0.1988	0.3239	0.0349292	0.371094
MT325583	2043	1443	1260	1678	1428	587	275	1452	1153	798	781	1498	1800	914	1914	2266	21290	2020-03-06	0.0129169	ORF1ab_MT325583_266_21555_ORF1ab	6425	3742	4230	6894	21291	1385.87	0	0.3018	0.1758	0.1987	0.3238	0.0349315	0.369777
MT325593	2043	1445	1260	1678	1428	588	275	1453	1155	796	779	1498	1800	915	1914	2263	21290	2020-03-07	0.0129169	ORF1ab_MT325593_266_21555_ORF1ab	6427	3744	4228	6892	21291	1385.16	0	0.3019	0.1758	0.1986	0.3237	0.0349139	0.369964
MT252810	2042	1444	1261	1676	1429	586	275	1452	1153	797	782	1500	1799	915	1914	2265	21290	2020-03-08	0.0129169	ORF1ab_MT252810_225_21514_ORF1ab	6424	3742	4232	6893	21291	1384.05	0	0.3017	0.1758	0.1988	0.3238	0.034949	0.369591
MT434787	2043	1442	1260	1679	1429	588	276	1451	1153	799	781	1497	1799	915	1913	2265	21290	2020-03-09	0.0129638	ORF1ab_MT434787_266_21555_ORF1ab	6425	3744	4230	6892	21291	1383.51	0	0.3018	0.1758	0.1987	0.3237	0.0349315	0.371122
MT252679	2043	1443	1260	1677	1429	586	275	1450	1153	796	781	1501	1798	915	1915	2268	21290	2020-03-10	0.0129169	ORF1ab_MT252679_234_21523_ORF1ab	6424	3740	4231	6896	21291	1387.42	0	0.3017	0.1757	0.1987	0.3239	0.0349116	0.369988
MT252756	2043	1443	1260	1678	1429	586	275	1452	1153	798	781	1498	1799	915	1914	2266	21290	2020-03-11	0.0129169	ORF1ab_MT252756_192_21481_ORF1ab	6425	3742	4230	6894	21291	1385.87	0	0.3018	0.1758	0.1987	0.3238	0.0349315	0.369777
MT252761	2043	1444	1260	1676	1429	586	275	1452	1153	797	781	1500	1798	915	1915	2266	21290	2020-03-12	0.0129169	ORF1ab_MT252761_206_21495_ORF1ab	6424	3742	4231	6894	21291	1385.05	0	0.3017	0.1758	0.1987	0.3238	0.0349315	0.369777
MT246464	2043	1444	1260	1676	1429	586	275	1452	1153	797	781	1500	1798	915	1915	2266	21290	2020-03-13	0.0129169	orf1ab_MT246464_215_21504_orf1ab	6424	3742	4231	6894	21291	1385.05	0	0.3017	0.1758	0.1987	0.3238	0.0349315	0.369777
MT246477	2043	1444	1260	1676	1428	586	275	1452	1153	796	781	1501	1799	915	1915	2266	21290	2020-03-14	0.0129169	orf1ab_MT246477_235_21524_orf1ab	6424	3741	4231	6895	21291	1386.23	0	0.3017	0.1757	0.1987	0.3238	0.0349116	0.369988
MT259282	2043	1444	1260	1676	1429	586	275	1452	1153	797	781	1500	1798	915	1915	2266	21290	2020-03-15	0.0129169	orf1ab_MT259282_217_21506_orf1ab	6424	3742	4231	6894	21291	1385.05	0	0.3017	0.1758	0.1987	0.3238	0.0349315	0.369777
MT263423	2043	1444	1260	1676	1429	586	275	1452	1153	797	781	1500	1798	915	1915	2266	21290	2020-03-16	0.0129169	ORF1ab_MT263423_192_21481_ORF1ab	6424	3742	4231	6894	21291	1385.05	0	0.3017	0.1758	0.1987	0.3238	0.0349315	0.369777
MT263446	2043	1443	1260	1678	1429	586	275	1452	1153	798	781	1498	1799	915	1914	2266	21290	2020-03-17	0.0129169	ORF1ab_MT263446_260_21549_ORF1ab	6425	3742	4230	6894	21291	1385.87	0	0.3018	0.1758	0.1987	0.3238	0.0349315	0.369777
MT270814	2043	1444	1260	1677	1429	587	275	1452	1153	798	781	1498	1799	914	1914	2266	21290	2020-03-18	0.0129169	ORF1ab_MT270814_227_21516_ORF1ab	6425	3743	4230	6893	21291	1384.69	0	0.3018	0.1758	0.1987	0.3238	0.0349315	0.369777
MT350273	2043	1445	1260	1675	1429	586	276	1452	1153	797	781	1500	1798	915	1914	2266	21290	2020-03-19	0.0129638	ORF1ab_MT350273_266_21555_ORF1ab	6424	3743	4231	6893	21291	1383.86	0	0.3017	0.1758	0.1987	0.3238	0.0349315	0.371122
MT326075	2043	1443	1260	1678	1429	587	275	1452	1153	798	781	1498	1799	915	1914	2265	21290	2020-03-20	0.0129169	ORF1ab_MT326075_235_21524_ORF1ab	6425	3743	4230	6893	21291	1384.69	0	0.3018	0.1758	0.1987	0.3238	0.0349315	0.369777
MT326159	2044	1443	1259	1679	1429	586	275	1452	1153	798	779	1497	1799	915	1914	2268	21290	2020-03-21	0.0129169	ORF1ab_MT326159_235_21524_ORF1ab	6426	3742	4227	6896	21291	1388.7	0	0.3018	0.1758	0.1985	0.3239	0.0348963	0.37015
MT326111	2043	1444	1260	1676	1429	586	275	1452	1153	797	780	1500	1798	915	1915	2267	21290	2020-03-22	0.0129169	ORF1ab_MT326111_140_21429_ORF1ab	6424	3742	4230	6895	21291	1386.05	0	0.3017	0.1758	0.1987	0.3238	0.0349315	0.369777
MT345805	2043	1443	1260	1678	1429	586	275	1452	1153	798	781	1497	1799	915	1913	2268	21290	2020-03-23	0.0129169	ORF1ab_MT345805_259_21548_ORF1ab	6425	3742	4229	6895	21291	1386.87	0	0.3018	0.1758	0.1986	0.3238	0.0349139	0.369964
MT263454	2043	1443	1260	1676	1428	585	276	1452	1153	797	781	1500	1798	916	1914	2268	21290	2020-03-24	0.0129638	ORF1ab_MT263454_231_21520_ORF1ab	6423	3741	4231	6896	21291	1386.41	0	0.3017	0.1757	0.1987	0.3239	0.0349116	0.371333
MT345835	2043	1443	1260	1678	1429	587	275	1452	1153	798	781	1498	1799	915	1914	2265	21290	2020-03-25	0.0129169	ORF1ab_MT345835_235_21524_ORF1ab	6425	3743	4230	6893	21291	1384.69	0	0.3018	0.1758	0.1987	0.3238	0.0349315	0.369777
MT358694	2043	1444	1260	1676	1429	586	275	1452	1153	797	781	1500	1798	915	1915	2266	21290	2020-03-26	0.0129169	ORF1ab_MT358694_246_21535_ORF1ab	6424	3742	4231	6894	21291	1385.05	0	0.3017	0.1758	0.1987	0.3238	0.0349315	0.369777
MT451415	2043	1444	1260	1677	1429	587	275	1451	1153	798	781	1498	1799	913	1914	2268	21290	2020-03-27	0.0129169	ORF1ab_MT451415_227_21516_ORF1ab	6425	3742	4230	6894	21291	1385.87	0	0.3018	0.1758	0.1987	0.3238	0.0349315	0.369777
MT293192	2043	1444	1260	1676	1429	586	275	1452	1153	797	781	1500	1798	915	1915	2266	21290	2020-03-28	0.0129169	ORF1ab_MT293192_232_21521_ORF1ab	6424	3742	4231	6894	21291	1385.05	0	0.3017	0.1758	0.1987	0.3238	0.0349315	0.369777
MT345887	2043	1443	1260	1678	1428	588	275	1452	1153	798	781	1498	1800	914	1914	2265	21290	2020-03-29	0.0129169	ORF1ab_MT345887_244_21533_ORF1ab	6425	3743	4230	6893	21291	1384.69	0	0.3018	0.1758	0.1987	0.3238	0.0349315	0.369777
MT293204	2043	1443	1260	1678	1429	586	275	1452	1153	798	781	1498	1799	915	1914	2266	21290	2020-03-30	0.0129169	ORF1ab_MT293204_259_21548_ORF1ab	6425	3742	4230	6894	21291	1385.87	0	0.3018	0.1758	0.1987	0.3238	0.0349315	0.369777
MT358650	2043	1444	1260	1677	1427	587	275	1452	1153	798	781	1498	1801	912	1914	2268	21290	2020-03-31	0.0129169	ORF1ab_MT358650_236_21525_ORF1ab	6425	3741	4230	6895	21291	1387.06	0	0.3018	0.1757	0.1987	0.3238	0.0349116	0.369988
MT412290	2043	1444	1260	1676	1429	586	275	1452	1153	797	781	1499	1798	915	1914	2268	21290	2020-04-01	0.0129169	ORF1ab_MT412290_236_21525_ORF1ab	6424	3742	4230	6895	21291	1386.05	0	0.3017	0.1758	0.1987	0.3238	0.0349315	0.369777
MT412324	2043	1443	1260	1678	1429	584	276	1452	1153	799	781	1498	1799	915	1914	2266	21290	2020-04-02	0.0129638	ORF1ab_MT412324_236_21525_ORF1ab	6425	3741	4231	6894	21291	1386.06	0	0.3018	0.1757	0.1987	0.3238	0.0349116	0.371333
MT461640	2043	1443	1260	1678	1429	586	275	1451	1153	798	781	1498	1799	914	1914	2268	21290	2020-04-03	0.0129169	ORF1ab_MT461640_264_21553_ORF1ab	6425	3741	4230	6895	21291	1387.06	0	0.3018	0.1757	0.1987	0.3238	0.0349116	0.369988
MT449638	2042	1444	1261	1676	1429.5	588	275	1453	1153	798.5	781	1498.5	1798.5	915	1914	2263	21290	2020-04-04	0.0129169	ORF1ab_MT449638_257_21546_ORF1ab	6424	3745.5	4231	6890.5	21291	1380.91	0	0.3017	0.1759	0.1987	0.3236	0.0349513	0.369567
MT451604	2043	1443	1260	1678	1429	586	275	1452	1153	798	781	1498	1799	915	1914	2266	21290	2020-04-05	0.0129169	ORF1ab_MT451604_228_21517_ORF1ab	6425	3742	4230	6894	21291	1385.87	0	0.3018	0.1758	0.1987	0.3238	0.0349315	0.369777
MT446358	2043.81	1442.56	1259.56	1677.56	1429.56	585.31	275.31	1452.31	1151.56	798.31	781.31	1498.31	1798.56	916.31	1913.31	2266.31	21290	2020-04-06	0.0129314	ORF1ab_MT446358_206_21495_ORF1ab	6424.5	3742.5	4229.5	6894.5	21291	1385.87	0	0.3017	0.1758	0.1987	0.3238	0.0349315	0.370194
MT451754	2044.5	1444.5	1258.5	1678	1429	587	275	1453	1153	798.5	781	1495	1799	915	1913	2266	21290	2020-04-07	0.0129169	ORF1ab_MT451754_227_21516_ORF1ab	6426.5	3744	4227.5	6893	21291	1385.74	0	0.3018	0.1758	0.1986	0.3238	0.0349139	0.369964
MT482144	2042	1442	1260	1679	1427	587	276	1453	1153	799	782	1496	1801	915	1912	2266	21290	2020-04-08	0.0129638	ORF1ab_MT482144_262_21551_ORF1ab	6424	3743	4230	6894	21291	1384.87	0	0.3017	0.1758	0.1987	0.3238	0.0349315	0.371122
MT482134	2041.38	1442.13	1260.13	1673.13	1429.13	586.88	275.88	1452.88	1151.13	798.88	781.88	1496.88	1795.13	916.88	1910.88	2264.88	21278	2020-04-09	0.0129655	ORF1ab_MT482134_256_21533_ORF1ab	6417.8	3744.8	4228.8	6887.8	21279	1378.85	0	0.3016	0.176	0.1987	0.3237	0.0349712	0.370748
MT418883	2042	1444	1260	1676	1429	585	275	1452	1153	797	782	1500	1798	915	1915	2267	21290	2020-04-10	0.0129169	ORF1ab_MT418883_231_21520_ORF1ab	6423	3741	4232	6895	21291	1385.41	0	0.3017	0.1757	0.1988	0.3238	0.0349292	0.369802
MT450901	2043	1443	1260	1678	1427	587	275	1452	1153	798	781	1498	1801	913	1914	2267	21290	2020-04-11	0.0129169	ORF1ab_MT450901_265_21554_ORF1ab	6425	3741	4230	6895	21291	1387.06	0	0.3018	0.1757	0.1987	0.3238	0.0349116	0.369988
MT477861	2043	1443	1260	1678	1427	586	275	1452	1153	798	781	1498	1801	913	1914	2268	21290	2020-04-12	0.0129169	ORF1ab_MT477861_254_21543_ORF1ab	6425	3740	4230	6896	21291	1388.24	0	0.3018	0.1757	0.1987	0.3239	0.0349116	0.369988
MT449656	2042	1444	1261	1676	1429	588	275	1453	1153	798	781	1499	1799	915	1914	2263	21290	2020-04-13	0.0129169	ORF1ab_MT449656_255_21544_ORF1ab	6424	3745	4231	6891	21291	1381.5	0	0.3017	0.1759	0.1987	0.3237	0.0349513	0.369567
MT444633	2043	1444	1260	1677	1429	586	275	1452	1153	798	781	1498	1799	914	1914	2267	21290	2020-04-14	0.0129169	ORF1ab_MT444633_264_21553_ORF1ab	6425	3742	4230	6894	21291	1385.87	0	0.3018	0.1758	0.1987	0.3238	0.0349315	0.369777
MT450890	2043	1442	1260	1679	1430	586	275	1451	1153	798	781	1498	1798	916	1914	2266	21290	2020-04-15	0.0129169	ORF1ab_MT450890_228_21517_ORF1ab	6425	3742	4230	6894	21291	1385.87	0	0.3018	0.1758	0.1987	0.3238	0.0349315	0.369777
MT450906	2043	1443	1260	1678	1428	587	275	1452	1153	798	781	1498	1800	914	1914	2266	21290	2020-04-16	0.0129169	ORF1ab_MT450906_251_21540_ORF1ab	6425	3742	4230	6894	21291	1385.87	0	0.3018	0.1758	0.1987	0.3238	0.0349315	0.369777
MT482129	2043	1443	1260	1678	1427	587	275	1452	1153	797	781	1499	1801	914	1914	2266	21290	2020-04-17	0.0129169	ORF1ab_MT482129_264_21553_ORF1ab	6425	3741	4230	6895	21291	1387.06	0	0.3018	0.1757	0.1987	0.3238	0.0349116	0.369988
MT476385	2042	1444	1259	1678	1429	587	275	1452	1153	798	781	1497	1799	914	1914	2268	21290	2020-04-18	0.0129169	ORF1ab_MT476385_265_21554_ORF1ab	6424	3743	4229	6895	21291	1385.87	0	0.3017	0.1758	0.1986	0.3238	0.0349139	0.369964
MT449664	2044	1444	1260	1677	1429	588	275	1453	1153	798	780	1498	1799	915	1914	2263	21290	2020-04-21	0.0129169	ORF1ab_MT449664_254_21543_ORF1ab	6426	3745	4229	6891	21291	1383.15	0	0.3018	0.1759	0.1986	0.3237	0.0349337	0.369753
MT438720	2043	1444	1260	1677	1429	588	275	1453	1153	798	781	1498	1799	915	1914	2263	21290	2020-04-22	0.0129169	ORF1ab_MT438720_253_21542_ORF1ab	6425	3745	4230	6891	21291	1382.32	0	0.3018	0.1759	0.1987	0.3237	0.0349513	0.369567
MT396266	2046	1444	1259	1677	1428	587	275	1452	1152	797	780	1499	1800	914	1914	2266	21290	2020-04-24	0.0129169	ORF1ab_MT396266_256_21545_ORF1ab	6427	3742	4228	6894	21291	1387.52	0	0.3019	0.1758	0.1986	0.3238	0.0349139	0.369964
MT457398	2044	1442	1260	1678	1429	588	275	1452	1152	798	780	1498	1799	916	1913	2263	21287	2020-04-25	0.0129187	ORF1ab_MT457398_253_21539_ORF1ab	6425	3744	4228	6891	21288	1383.93	0	0.3018	0.1759	0.1986	0.3237	0.0349337	0.369805
MT451885	2042	1444	1260	1676	1429	587	275	1452	1153	798	781	1498	1798	914	1914	2269	21290	2020-04-26	0.0129169	ORF1ab_MT451885_225_21514_ORF1ab	6423	3743	4230	6895	21291	1385.04	0	0.3017	0.1758	0.1987	0.3238	0.0349315	0.369777
MT460113	2043	1444	1260	1676	1429	586	275	1452	1153	797	781	1500	1798	915	1915	2266	21290	2020-04-27	0.0129169	ORF1ab_MT460113_254_21543_ORF1ab	6424	3742	4231	6894	21291	1385.05	0	0.3017	0.1758	0.1987	0.3238	0.0349315	0.369777
MT457390	2045	1444	1259	1677	1428	587	275	1452	1152	797	781	1498	1800	914	1913	2268	21290	2020-04-29	0.0129169	ORF1ab_MT457390_256_21545_ORF1ab	6426	3742	4228	6895	21291	1387.7	0	0.3018	0.1758	0.1986	0.3238	0.0349139	0.369964
MT467247	2044	1442	1259	1680	1429	585	275	1451	1153	798	781	1497	1799	915	1914	2268	21290	2020-04-29	0.0129169	ORF1ab_MT467247_224_21513_ORF1ab	6426	3740	4229	6896	21291	1389.07	0	0.3018	0.1757	0.1986	0.3239	0.034894	0.370174
MT460138	2043	1444	1260	1677	1429	587	275	1453	1153	799	781	1497	1799	914	1914	2265	21290	2020-04-30	0.0129169	ORF1ab_MT460138_254_21543_ORF1ab	6425	3744	4230	6892	21291	1383.51	0	0.3018	0.1758	0.1987	0.3237	0.0349315	0.369777
MT460090	2042	1445	1261	1676	1429	588	275	1453	1153	797	781	1499	1800	915	1913	2263	21290	2020-05-01	0.0129169	ORF1ab_MT460090_259_21548_ORF1ab	6425	3745	4230	6891	21291	1382.32	0	0.3018	0.1759	0.1987	0.3237	0.0349513	0.369567
MT467260	2043	1443	1260	1678	1428	587	275	1452	1153	798	781	1498	1800	914	1914	2266	21290	2020-05-02	0.0129169	ORF1ab_MT467260_224_21513_ORF1ab	6425	3742	4230	6894	21291	1385.87	0	0.3018	0.1758	0.1987	0.3238	0.0349315	0.369777
MT467263	2043	1444	1260	1677	1428	586	275	1451	1153	797	781	1499	1800	913	1914	2269	21290	2020-05-04	0.0129169	ORF1ab_MT467263_224_21513_ORF1ab	6425	3740	4230	6896	21291	1388.24	0	0.3018	0.1757	0.1987	0.3239	0.0349116	0.369988
MT457401	2045	1444	1259	1677	1426	585	275	1453	1152	795	781	1501	1802	915	1914	2266	21290	2020-05-06	0.0129169	ORF1ab_MT457401_267_21556_ORF1ab	6426	3739	4229	6897	21291	1390.25	0	0.3018	0.1756	0.1986	0.3239	0.0348742	0.370385

## Sheet: ORF3a
SeqName	AA	AC	AG	AT	CA	CC	CG	CT	GA	GC	GG	GT	TA	TC	TG	TT	Sum	Collection date	CpG%	SeqName	A	C	G	T	Sum(ACGT)	X2	ProbX2	PA	PC	PG	PT	PCPG	ICpG
MN908947	70	62	35	57	55	31	17	71	45	35	26	47	54	46	75	101	827	2019-12-31	0.0205562	ORF3a_MN908947_25393_26220_ORF3a	225	174	153	276	828	43.91	0	0.2717	0.2101	0.1848	0.3333	0.0388265	0.529438
LC534418	70	62	35	57	55	31	17	71	45	35	26	47	54	46	75	101	827	2020-02-14	0.0205562	ORF3a_LC534418_25389_26216_ORF3a	225	174	153	276	828	43.91	0	0.2717	0.2101	0.1848	0.3333	0.0388265	0.529438
MN975262	70	62	35	57	55	31	17	71	45	35	26	47	54	46	75	101	827	2020-01-11	0.0205562	ORF3a_MN975262_25393_26220_ORF3a	225	174	153	276	828	43.91	0	0.2717	0.2101	0.1848	0.3333	0.0388265	0.529438
MN985325	70	62	35	57	55	31	17	71	45	35	26	47	54	46	75	101	827	2020-01-19	0.0205562	orf3a_MN985325_25393_26220_orf3a	225	174	153	276	828	43.91	0	0.2717	0.2101	0.1848	0.3333	0.0388265	0.529438
MN988713	70	62	35	57	55	31	17	71	45	35	26	47	54	46	75	101	827	2020-01-21	0.0205562	orf3a_MN988713_25393_26220_orf3a	225	174	153	276	828	43.91	0	0.2717	0.2101	0.1848	0.3333	0.0388265	0.529438
MN994468	70	62	35	57	55	31	17	71	45	35	25	47	54	46	75	102	827	2020-01-22	0.0205562	orf3a_MN994468_25393_26220_orf3a	225	174	152	277	828	45.11	0	0.2717	0.2101	0.1836	0.3345	0.0385744	0.532899
MT007544	70	62	35	57	55	31	17	71	45	35	25	47	54	46	75	102	827	2020-01-25	0.0205562	ORF3a_MT007544_25393_26220_ORF3a	225	174	152	277	828	45.11	0	0.2717	0.2101	0.1836	0.3345	0.0385744	0.532899
MT027063	70	62	35	57	55	31	17	71	45	35	26	47	54	46	75	101	827	2020-01-29	0.0205562	orf3a_MT027063_25393_26220_orf3a	225	174	153	276	828	43.91	0	0.2717	0.2101	0.1848	0.3333	0.0388265	0.529438
MT044257	70	62	35	57	55	31	17	71	45	35	26	47	54	46	75	101	827	2020-01-28	0.0205562	orf3a_MT044257_25393_26220_orf3a	225	174	153	276	828	43.91	0	0.2717	0.2101	0.1848	0.3333	0.0388265	0.529438
MT049951	70	62	35	57	55	31	17	71	45	35	26	47	54	46	75	101	827	2020-01-17	0.0205562	ORF3a_MT049951_25393_26220_ORF3a	225	174	153	276	828	43.91	0	0.2717	0.2101	0.1848	0.3333	0.0388265	0.529438
MT050493	70	62	35	57	55	31	17	71	45	35	26	47	54	46	75	101	827	2020-01-31	0.0205562	orf3a_MT050493_25373_26200_orf3a	225	174	153	276	828	43.91	0	0.2717	0.2101	0.1848	0.3333	0.0388265	0.529438
MT066156	70	62	35	57	55	31	17	71	45	35	25	47	54	46	75	102	827	2020-01-30	0.0205562	ORF3a_MT066156_25393_26220_ORF3a	225	174	152	277	828	45.11	0	0.2717	0.2101	0.1836	0.3345	0.0385744	0.532899
MT106052	70	62	35	57	55	31	17	71	45	35	26	47	54	46	75	101	827	2020-02-06	0.0205562	orf3a_MT106052_25393_26220_orf3a	225	174	153	276	828	43.91	0	0.2717	0.2101	0.1848	0.3333	0.0388265	0.529438
MT106053	70	62	35	57	55	31	17	71	45	35	26	47	54	46	75	101	827	2020-02-10	0.0205562	orf3a_MT106053_25393_26220_orf3a	225	174	153	276	828	43.91	0	0.2717	0.2101	0.1848	0.3333	0.0388265	0.529438
MT106054	70	62	35	57	55	31	17	71	45	35	26	47	54	46	75	101	827	2020-02-11	0.0205562	orf3a_MT106054_25393_26220_orf3a	225	174	153	276	828	43.91	0	0.2717	0.2101	0.1848	0.3333	0.0388265	0.529438
MT114412	70	62	35	57	55	31	17	71	45	35	26	47	54	46	75	101	827	2020-01-23	0.0205562	ORF3a_MT114412_25391_26218_ORF3a	225	174	153	276	828	43.91	0	0.2717	0.2101	0.1848	0.3333	0.0388265	0.529438
MT114413	70	62	35	57	55	31	17	71	45	35	26	47	54	46	75	101	827	2020-01-24	0.0205562	ORF3a_MT114413_25393_26220_ORF3a	225	174	153	276	828	43.91	0	0.2717	0.2101	0.1848	0.3333	0.0388265	0.529438
MT121215	70	62	35	57	55	31	17	71	45	35	26	47	54	46	75	101	827	2020-02-02	0.0205562	ORF3a_MT121215_25393_26220_ORF3a	225	174	153	276	828	43.91	0	0.2717	0.2101	0.1848	0.3333	0.0388265	0.529438
MT123292	70	62	35	57	55	31	17	71	45	35	26	47	54	46	75	101	827	2020-01-27	0.0205562	ORF3a_MT123292_25393_26220_ORF3a	225	174	153	276	828	43.91	0	0.2717	0.2101	0.1848	0.3333	0.0388265	0.529438
MT135041	70	62	35	57	55	31	17	71	45	35	26	47	54	46	75	101	827	2020-01-26	0.0205562	ORF3a_MT135041_25393_26220_ORF3a	225	174	153	276	828	43.91	0	0.2717	0.2101	0.1848	0.3333	0.0388265	0.529438
MT152824	70	62	35	57	55	31	17	71	45	35	26	47	54	46	75	101	827	2020-02-24	0.0205562	ORF3a_MT152824_25391_26218_ORF3a	225	174	153	276	828	43.91	0	0.2717	0.2101	0.1848	0.3333	0.0388265	0.529438
MT159705	70	62	35	57	55	31	17	71	45	35	26	47	54	46	75	101	827	2020-02-17	0.0205562	orf3a_MT159705_25393_26220_orf3a	225	174	153	276	828	43.91	0	0.2717	0.2101	0.1848	0.3333	0.0388265	0.529438
MT159709	70	62	35	57	55	31	17	71	45	35	26	47	54	46	75	101	827	2020-02-20	0.0205562	orf3a_MT159709_25393_26220_orf3a	225	174	153	276	828	43.91	0	0.2717	0.2101	0.1848	0.3333	0.0388265	0.529438
MT159713	70	62	35	57	55	31	17	71	45	35	26	47	54	46	75	101	827	2020-02-18	0.0205562	orf3a_MT159713_25393_26220_orf3a	225	174	153	276	828	43.91	0	0.2717	0.2101	0.1848	0.3333	0.0388265	0.529438
MT159720	70	62	35	57	55	31	17	71	45	35	26	47	54	46	75	101	827	2020-02-21	0.0205562	orf3a_MT159720_25393_26220_orf3a	225	174	153	276	828	43.91	0	0.2717	0.2101	0.1848	0.3333	0.0388265	0.529438
MT163716	70	62	35	57	55	31	17	71	45	35	25	47	54	46	75	102	827	2020-02-27	0.0205562	ORF3a_MT163716_25393_26220_ORF3a	225	174	152	277	828	45.11	0	0.2717	0.2101	0.1836	0.3345	0.0385744	0.532899
MT163719	70	62	35	57	55	31	17	71	45	35	26	47	54	46	75	101	827	2020-03-01	0.0205562	ORF3a_MT163719_25393_26220_ORF3a	225	174	153	276	828	43.91	0	0.2717	0.2101	0.1848	0.3333	0.0388265	0.529438
MT188341	70	62	35	57	55	31	17	71	45	35	26	47	54	46	75	101	827	2020-03-05	0.0205562	orf3a_MT188341_25342_26169_orf3a	225	174	153	276	828	43.91	0	0.2717	0.2101	0.1848	0.3333	0.0388265	0.529438
MT215195	70	62	35	57	55	31	17	71	45	35	25	47	54	46	75	102	827	2020-02-25	0.0205562	ORF3a_MT215195_25354_26181_ORF3a	225	174	152	277	828	45.11	0	0.2717	0.2101	0.1836	0.3345	0.0385744	0.532899
MT226610	70	62	35	57	55	31	17	71	45	35	26	47	54	46	75	101	827	2020-01-20	0.0205562	ORF3a_MT226610_25393_26220_ORF3a	225	174	153	276	828	43.91	0	0.2717	0.2101	0.1848	0.3333	0.0388265	0.529438
MT233523	70	62	35	57	55	31	17	71	44	35	25	48	55	46	75	101	827	2020-03-04	0.0205562	ORF3a_MT233523_25339_26166_ORF3a	225	174	152	277	828	45.11	0	0.2717	0.2101	0.1836	0.3345	0.0385744	0.532899
MT246464	70	62	35	57	55	31	17	71	45	35	26	47	54	46	75	101	827	2020-03-13	0.0205562	ORF3a_MT246464_25342_26169_ORF3a	225	174	153	276	828	43.91	0	0.2717	0.2101	0.1848	0.3333	0.0388265	0.529438
MT246477	70	62	35	57	55	31	17	71	45	35	26	47	54	46	75	101	827	2020-03-14	0.0205562	ORF3a_MT246477_25362_26189_ORF3a	225	174	153	276	828	43.91	0	0.2717	0.2101	0.1848	0.3333	0.0388265	0.529438
MT252679	70	62	35	57	55	31	17	71	45	35	26	47	54	46	75	101	827	2020-03-10	0.0205562	ORF3a_MT252679_25361_26188_ORF3a	225	174	153	276	828	43.91	0	0.2717	0.2101	0.1848	0.3333	0.0388265	0.529438
MT252756	70	62	34	58	55	31	17	71	44	35	26	47	55	46	75	101	827	2020-03-11	0.0205562	ORF3a_MT252756_25319_26146_ORF3a	225	174	152	277	828	45.11	0	0.2717	0.2101	0.1836	0.3345	0.0385744	0.532899
MT252761	70	62	35	57	55	31	17	71	45	35	26	47	54	46	75	101	827	2020-03-12	0.0205562	ORF3a_MT252761_25333_26160_ORF3a	225	174	153	276	828	43.91	0	0.2717	0.2101	0.1848	0.3333	0.0388265	0.529438
MT252810	70	62	35	57	55	31	17	71	45	35	26	47	54	46	75	101	827	2020-03-08	0.0205562	ORF3a_MT252810_25352_26179_ORF3a	225	174	153	276	828	43.91	0	0.2717	0.2101	0.1848	0.3333	0.0388265	0.529438
MT259282	70	62	35	57	55	31	17	71	45	35	26	47	54	46	75	101	827	2020-03-15	0.0205562	ORF3a_MT259282_25344_26171_ORF3a	225	174	153	276	828	43.91	0	0.2717	0.2101	0.1848	0.3333	0.0388265	0.529438
MT263423	70	62	35	57	55	31	17	71	45	35	26	47	54	46	75	101	827	2020-03-16	0.0205562	ORF3a_MT263423_25319_26146_ORF3a	225	174	153	276	828	43.91	0	0.2717	0.2101	0.1848	0.3333	0.0388265	0.529438
MT263446	70	62	34	58	55	31	17	71	44	35	26	47	55	46	75	101	827	2020-03-17	0.0205562	ORF3a_MT263446_25387_26214_ORF3a	225	174	152	277	828	45.11	0	0.2717	0.2101	0.1836	0.3345	0.0385744	0.532899
MT263454	70	62	35	57	55	31	17	71	45	35	26	47	54	46	75	101	827	2020-03-24	0.0205562	ORF3a_MT263454_25358_26185_ORF3a	225	174	153	276	828	43.91	0	0.2717	0.2101	0.1848	0.3333	0.0388265	0.529438
MT270814	70	62	35	57	55	31	17	71	45	35	26	47	54	46	75	101	827	2020-03-18	0.0205562	ORF3a_MT270814_25354_26181_ORF3a	225	174	153	276	828	43.91	0	0.2717	0.2101	0.1848	0.3333	0.0388265	0.529438
MT276323	70	62	35	57	55	31	17	71	45	35	26	47	54	46	75	101	827	2020-02-28	0.0205562	ORF3a_MT276323_25393_26220_ORF3a	225	174	153	276	828	43.91	0	0.2717	0.2101	0.1848	0.3333	0.0388265	0.529438
MT276324	70	62	35	57	55	31	17	71	45	35	26	47	54	46	75	101	827	2020-02-26	0.0205562	ORF3a_MT276324_25393_26220_ORF3a	225	174	153	276	828	43.91	0	0.2717	0.2101	0.1848	0.3333	0.0388265	0.529438
MT276326	70	62	35	57	55	31	17	71	45	35	26	47	54	46	75	101	827	2020-02-29	0.0205562	ORF3a_MT276326_25393_26220_ORF3a	225	174	153	276	828	43.91	0	0.2717	0.2101	0.1848	0.3333	0.0388265	0.529438
MT292574	69.25	62	35	57	54.5	31.25	17.25	71.25	44.25	35	25	48	55.25	46	75	101	827	2020-03-02	0.0208585	ORF3a_MT292574_25339_26166_ORF3a	224.3	174.3	152.3	277.3	828	44.94	0	0.2708	0.2104	0.1839	0.3348	0.0386926	0.539084
MT293192	70	62	35	57	55	31	17	71	45	35	26	47	54	46	75	101	827	2020-03-28	0.0205562	ORF3a_MT293192_25359_26186_ORF3a	225	174	153	276	828	43.91	0	0.2717	0.2101	0.1848	0.3333	0.0388265	0.529438
MT293204	70	62	34	58	55	31	17	71	44	35	26	47	55	46	75	101	827	2020-03-30	0.0205562	ORF3a_MT293204_25386_26213_ORF3a	225	174	152	277	828	45.11	0	0.2717	0.2101	0.1836	0.3345	0.0385744	0.532899
MT304479	70	62	35	57	55	31	18	70	45	35	27	47	54	46	74	101	827	2020-03-03	0.0217654	ORF3a_MT304479_25393_26220_ORF3a	225	174	154	275	828	42.73	0	0.2717	0.2101	0.186	0.3321	0.0390786	0.556965
MT325583	70	62	34	58	55	31	17	71	44	35	26	47	55	46	75	101	827	2020-03-06	0.0205562	ORF3a_MT325583_25393_26220_ORF3a	225	174	152	277	828	45.11	0	0.2717	0.2101	0.1836	0.3345	0.0385744	0.532899
MT325593	70	62	35	57	55	31	17	71	45	35	26	47	54	46	75	101	827	2020-03-07	0.0205562	ORF3a_MT325593_25393_26220_ORF3a	225	174	153	276	828	43.91	0	0.2717	0.2101	0.1848	0.3333	0.0388265	0.529438
MT326075	70	62	34	58	55	31	17	71	44	35	26	47	55	46	75	101	827	2020-03-20	0.0205562	ORF3a_MT326075_25362_26189_ORF3a	225	174	152	277	828	45.11	0	0.2717	0.2101	0.1836	0.3345	0.0385744	0.532899
MT326111	70	62	35	57	55	31	17	71	45	35	26	47	54	46	75	101	827	2020-03-22	0.0205562	ORF3a_MT326111_25267_26094_ORF3a	225	174	153	276	828	43.91	0	0.2717	0.2101	0.1848	0.3333	0.0388265	0.529438
MT326159	70	62	34	58	55	31	17	71	44	35	26	47	55	46	75	101	827	2020-03-21	0.0205562	ORF3a_MT326159_25362_26189_ORF3a	225	174	152	277	828	45.11	0	0.2717	0.2101	0.1836	0.3345	0.0385744	0.532899
MT345805	70	62	34	58	55	31	17	71	44	35	26	47	55	46	75	101	827	2020-03-23	0.0205562	ORF3a_MT345805_25386_26213_ORF3a	225	174	152	277	828	45.11	0	0.2717	0.2101	0.1836	0.3345	0.0385744	0.532899
MT345835	70	62	34	58	55	31	17	71	44	35	26	47	55	46	75	101	827	2020-03-25	0.0205562	ORF3a_MT345835_25362_26189_ORF3a	225	174	152	277	828	45.11	0	0.2717	0.2101	0.1836	0.3345	0.0385744	0.532899
MT345887	70	62	34	58	55	31	17	71	44	35	26	47	55	46	75	101	827	2020-03-29	0.0205562	ORF3a_MT345887_25371_26198_ORF3a	225	174	152	277	828	45.11	0	0.2717	0.2101	0.1836	0.3345	0.0385744	0.532899
MT350273	70	62	35	57	55	31	17	71	45	35	26	47	54	46	75	101	827	2020-03-19	0.0205562	ORF3a_MT350273_25393_26220_ORF3a	225	174	153	276	828	43.91	0	0.2717	0.2101	0.1848	0.3333	0.0388265	0.529438
MT358650	70	62	35	57	54	31	17	71	45	35	26	47	55	45	75	102	827	2020-03-31	0.0205562	ORF3a_MT358650_25363_26190_ORF3a	225	173	153	277	828	44.91	0	0.2717	0.2089	0.1848	0.3345	0.0386047	0.53248
MT358694	70	62	35	57	55	31	17	71	45	35	26	47	54	46	75	101	827	2020-03-26	0.0205562	ORF3a_MT358694_25373_26200_ORF3a	225	174	153	276	828	43.91	0	0.2717	0.2101	0.1848	0.3333	0.0388265	0.529438
MT396266	70	62	35	57	55	31	17	71	45	35	26	47	54	46	75	101	827	2020-04-24	0.0205562	ORF3a_MT396266_25383_26210_ORF3a	225	174	153	276	828	43.91	0	0.2717	0.2101	0.1848	0.3333	0.0388265	0.529438
MT412290	70	62	35	57	55	31	17	71	45	35	26	47	54	46	75	101	827	2020-04-01	0.0205562	ORF3a_MT412290_25360_26187_ORF3a	225	174	153	276	828	43.91	0	0.2717	0.2101	0.1848	0.3333	0.0388265	0.529438
MT412324	70	62	34	58	55	31	17	71	44	35	26	47	55	46	75	101	827	2020-04-02	0.0205562	ORF3a_MT412324_25363_26190_ORF3a	225	174	152	277	828	45.11	0	0.2717	0.2101	0.1836	0.3345	0.0385744	0.532899
MT418883	70	62	35	57	55	31	17	71	45	35	26	47	54	46	75	101	827	2020-04-10	0.0205562	ORF3a_MT418883_25358_26185_ORF3a	225	174	153	276	828	43.91	0	0.2717	0.2101	0.1848	0.3333	0.0388265	0.529438
MT434787	70	62	35	57	55	31	17	71	45	35	25	47	54	46	75	102	827	2020-03-09	0.0205562	ORF3a_MT434787_25393_26220_ORF3a	225	174	152	277	828	45.11	0	0.2717	0.2101	0.1836	0.3345	0.0385744	0.532899
MT438720	70	62	35	57	55	30	17	71	45	34	26	48	54	47	75	101	827	2020-04-22	0.0205562	ORF3a_MT438720_25380_26207_ORF3a	225	173	153	277	828	44.91	0	0.2717	0.2089	0.1848	0.3345	0.0386047	0.53248
MT444633	70	62	35	57	55	31	17	71	45	35	26	47	54	46	75	101	827	2020-04-14	0.0205562	ORF3a_MT444633_25391_26218_ORF3a	225	174	153	276	828	43.91	0	0.2717	0.2101	0.1848	0.3333	0.0388265	0.529438
MT446358	70	62	34	58	55	31	17	71	44	35	26	47	55	46	75	101	827	2020-04-06	0.0205562	ORF3a_MT446358_25333_26160_ORF3a	225	174	152	277	828	45.11	0	0.2717	0.2101	0.1836	0.3345	0.0385744	0.532899
MT447154	70	62	35	57	55	31	17	71	45	35	25	47	54	46	75	102	827	2020-02-01	0.0205562	ORF3a_MT447154_25356_26183_ORF3a	225	174	152	277	828	45.11	0	0.2717	0.2101	0.1836	0.3345	0.0385744	0.532899
MT447162	70	62	35	57	55	31	17	71	45	35	26	47	54	46	75	101	827	2020-02-07	0.0205562	ORF3a_MT447162_25356_26183_ORF3a	225	174	153	276	828	43.91	0	0.2717	0.2101	0.1848	0.3333	0.0388265	0.529438
MT447163	70	62	35	57	55	31	17	71	45	35	26	47	54	46	75	101	827	2020-02-22	0.0205562	ORF3a_MT447163_25356_26183_ORF3a	225	174	153	276	828	43.91	0	0.2717	0.2101	0.1848	0.3333	0.0388265	0.529438
MT449638	70	62	35	57	55	31	17	71	45	35	26	47	54	46	75	101	827	2020-04-04	0.0205562	ORF3a_MT449638_25384_26211_ORF3a	225	174	153	276	828	43.91	0	0.2717	0.2101	0.1848	0.3333	0.0388265	0.529438
MT449656	70	62	35	57	55	31	17	72	45	35	26	47	54	47	75	102	830	2020-04-13	0.0204819	ORF3a_MT449656_25382_26212_ORF3a	225	175	153	278	831	44.78	0	0.2708	0.2106	0.1841	0.3345	0.0387715	0.528273
MT449664	70	62	35	57	55	30	17	71	45	34	26	48	54	47	75	101	827	2020-04-21	0.0205562	ORF3a_MT449664_25381_26208_ORF3a	225	173	153	277	828	44.91	0	0.2717	0.2089	0.1848	0.3345	0.0386047	0.53248
MT450890	70	62	34	58	55	31	17	71	44	35	26	47	55	46	75	101	827	2020-04-15	0.0205562	ORF3a_MT450890_25355_26182_ORF3a	225	174	152	277	828	45.11	0	0.2717	0.2101	0.1836	0.3345	0.0385744	0.532899
MT450901	70	62	34	58	55	31	17	71	44	35	26	47	55	46	75	101	827	2020-04-11	0.0205562	ORF3a_MT450901_25392_26219_ORF3a	225	174	152	277	828	45.11	0	0.2717	0.2101	0.1836	0.3345	0.0385744	0.532899
MT450906	70	62	34	58	55	31	17	71	44	35	26	47	55	46	75	101	827	2020-04-16	0.0205562	ORF3a_MT450906_25378_26205_ORF3a	225	174	152	277	828	45.11	0	0.2717	0.2101	0.1836	0.3345	0.0385744	0.532899
MT450924	70	62	35	57	55	31	17	71	45	35	26	47	54	46	75	101	827	2020-02-08	0.0205562	ORF3a_MT450924_25339_26166_ORF3a	225	174	153	276	828	43.91	0	0.2717	0.2101	0.1848	0.3333	0.0388265	0.529438
MT451415	70	62	34	58	55	31	17	71	44	35	26	47	55	46	75	101	827	2020-03-27	0.0205562	ORF3a_MT451415_25354_26181_ORF3a	225	174	152	277	828	45.11	0	0.2717	0.2101	0.1836	0.3345	0.0385744	0.532899
MT451604	70	62	34	58	55	31	17	71	44	35	26	47	55	46	75	101	827	2020-04-05	0.0205562	ORF3a_MT451604_25355_26182_ORF3a	225	174	152	277	828	45.11	0	0.2717	0.2101	0.1836	0.3345	0.0385744	0.532899
MT451754	70	62	35	57	55	31	17	71	45	35	26	47	54	46	75	101	827	2020-04-07	0.0205562	ORF3a_MT451754_25354_26181_ORF3a	225	174	153	276	828	43.91	0	0.2717	0.2101	0.1848	0.3333	0.0388265	0.529438
MT451885	70	62	34	58	55	31	17	71	44	35	26	47	55	46	75	101	827	2020-04-26	0.0205562	ORF3a_MT451885_25352_26179_ORF3a	225	174	152	277	828	45.11	0	0.2717	0.2101	0.1836	0.3345	0.0385744	0.532899
MT457390	70	61	35	58	55	30	17	71	45	35	26	47	54	47	75	101	827	2020-04-29	0.0205562	ORF3a_MT457390_25383_26210_ORF3a	225	173	153	277	828	44.91	0	0.2717	0.2089	0.1848	0.3345	0.0386047	0.53248
MT457398	70	62	35	57	55	32	17	71	45	35	26	47	54	46	75	100	827	2020-04-25	0.0205562	ORF3a_MT457398_25377_26204_ORF3a	225	175	153	275	828	42.94	0	0.2717	0.2114	0.1848	0.3321	0.0390667	0.526183
MT457401	70	62	36	56	55	31	17	71	45	35	26	48	54	46	75	100	827	2020-05-06	0.0205562	ORF3a_MT457401_25394_26221_ORF3a	225	174	154	275	828	42.73	0	0.2717	0.2101	0.186	0.3321	0.0390786	0.526023
MT460090	70	62	35	57	55	31	17	71	45	35	26	47	54	46	75	101	827	2020-05-01	0.0205562	ORF3a_MT460090_25386_26213_ORF3a	225	174	153	276	828	43.91	0	0.2717	0.2101	0.1848	0.3333	0.0388265	0.529438
MT460113	70	62	35	57	55	31	17	71	45	35	26	47	54	46	75	101	827	2020-04-27	0.0205562	ORF3a_MT460113_25381_26208_ORF3a	225	174	153	276	828	43.91	0	0.2717	0.2101	0.1848	0.3333	0.0388265	0.529438
MT460138	70	62	35	57	55	31	17	71	45	35	26	47	54	46	75	101	827	2020-04-30	0.0205562	ORF3a_MT460138_25381_26208_ORF3a	225	174	153	276	828	43.91	0	0.2717	0.2101	0.1848	0.3333	0.0388265	0.529438
MT461640	70	62	34	58	55	31	17	71	44	35	26	47	55	46	75	101	827	2020-04-03	0.0205562	ORF3a_MT461640_25391_26218_ORF3a	225	174	152	277	828	45.11	0	0.2717	0.2101	0.1836	0.3345	0.0385744	0.532899
MT467247	70	62	35	57	55	31	17	71	45	35	26	47	54	46	75	101	827	2020-04-29	0.0205562	ORF3a_MT467247_25351_26178_ORF3a	225	174	153	276	828	43.91	0	0.2717	0.2101	0.1848	0.3333	0.0388265	0.529438
MT467260	70	62	35	57	55	31	17	71	45	35	26	47	54	46	75	101	827	2020-05-02	0.0205562	ORF3a_MT467260_25351_26178_ORF3a	225	174	153	276	828	43.91	0	0.2717	0.2101	0.1848	0.3333	0.0388265	0.529438
MT467263	70	62	34	58	55	31	17	71	44	35	26	47	55	46	75	101	827	2020-05-04	0.0205562	ORF3a_MT467263_25351_26178_ORF3a	225	174	152	277	828	45.11	0	0.2717	0.2101	0.1836	0.3345	0.0385744	0.532899
MT476385	70	62	35	57	55	31	17	71	45	35	26	47	54	46	75	101	827	2020-04-18	0.0205562	ORF3a_MT476385_25392_26219_ORF3a	225	174	153	276	828	43.91	0	0.2717	0.2101	0.1848	0.3333	0.0388265	0.529438
MT477861	70	62	34	58	55	31	17	71	44	35	26	47	55	46	75	101	827	2020-04-12	0.0205562	ORF3a_MT477861_25381_26208_ORF3a	225	174	152	277	828	45.11	0	0.2717	0.2101	0.1836	0.3345	0.0385744	0.532899
MT482129	70	62	35	57	55	31	17	71	45	35	26	47	54	46	75	101	827	2020-04-17	0.0205562	ORF3a_MT482129_25391_26218_ORF3a	225	174	153	276	828	43.91	0	0.2717	0.2101	0.1848	0.3333	0.0388265	0.529438
MT482134	70	62	35	57	55	31	17	71	45	35	25	47	54	46	75	102	827	2020-04-09	0.0205562	ORF3a_MT482134_25371_26198_ORF3a	225	174	152	277	828	45.11	0	0.2717	0.2101	0.1836	0.3345	0.0385744	0.532899
MT482144	70	62	35	57	55	31	17	71	45	35	25	47	54	46	75	102	827	2020-04-08	0.0205562	ORF3a_MT482144_25389_26216_ORF3a	225	174	152	277	828	45.11	0	0.2717	0.2101	0.1836	0.3345	0.0385744	0.532899

## Sheet: ORF6
SeqName	AA	AC	AG	AT	CA	CC	CG	CT	GA	GC	GG	GT	TA	TC	TG	TT	Sum	Collection date	CpG%	SeqName	A	C	G	T	Sum(ACGT)	X2	ProbX2	PA	PC	PG	PT	PCPG	ICpG
MN908947	21	9	12	25	11	3	1	11	15	2	4	5	20	12	9	25	185	2019-12-31	0.00540541	ORF6_MN908947_27202_27387_ORF6	68	26	26	66	186	36.19	0	0.3656	0.1398	0.1398	0.3548	0.019544	0.276576
LC534418	21	9	12	25	11	3	1	11	15	2	4	5	20	12	9	25	185	2020-02-14	0.00540541	ORF6_LC534418_27198_27383_ORF6	68	26	26	66	186	36.19	0	0.3656	0.1398	0.1398	0.3548	0.019544	0.276576
MN975262	21	9	12	25	11	3	1	11	15	2	4	5	20	12	9	25	185	2020-01-11	0.00540541	ORF6_MN975262_27202_27387_ORF6	68	26	26	66	186	36.19	0	0.3656	0.1398	0.1398	0.3548	0.019544	0.276576
MN985325	21	9	12	25	11	3	1	11	15	2	4	5	20	12	9	25	185	2020-01-19	0.00540541	orf6_MN985325_27202_27387_orf6	68	26	26	66	186	36.19	0	0.3656	0.1398	0.1398	0.3548	0.019544	0.276576
MN988713	21	9	12	25	11	3	1	11	15	2	4	5	20	12	9	25	185	2020-01-21	0.00540541	orf6_MN988713_27202_27387_orf6	68	26	26	66	186	36.19	0	0.3656	0.1398	0.1398	0.3548	0.019544	0.276576
MN994468	21	9	12	25	11	3	1	11	15	2	4	5	20	12	9	25	185	2020-01-22	0.00540541	orf6_MN994468_27202_27387_orf6	68	26	26	66	186	36.19	0	0.3656	0.1398	0.1398	0.3548	0.019544	0.276576
MT007544	21	9	12	25	11	3	1	11	15	2	4	5	20	12	9	25	185	2020-01-25	0.00540541	ORF6_MT007544_27202_27387_ORF6	68	26	26	66	186	36.19	0	0.3656	0.1398	0.1398	0.3548	0.019544	0.276576
MT027063	21	9	12	25	11	3	1	11	15	2	4	5	20	12	9	25	185	2020-01-29	0.00540541	orf6_MT027063_27202_27387_orf6	68	26	26	66	186	36.19	0	0.3656	0.1398	0.1398	0.3548	0.019544	0.276576
MT044257	21	9	12	25	11	3	1	11	15	2	4	5	20	12	9	25	185	2020-01-28	0.00540541	orf6_MT044257_27202_27387_orf6	68	26	26	66	186	36.19	0	0.3656	0.1398	0.1398	0.3548	0.019544	0.276576
MT049951	21	9	12	25	11	3	1	11	15	2	4	5	20	12	9	25	185	2020-01-17	0.00540541	ORF6_MT049951_27202_27387_ORF6	68	26	26	66	186	36.19	0	0.3656	0.1398	0.1398	0.3548	0.019544	0.276576
MT050493	21	9	12	25	11	3	1	11	15	2	4	5	20	12	9	25	185	2020-01-31	0.00540541	orf6_MT050493_27182_27367_orf6	68	26	26	66	186	36.19	0	0.3656	0.1398	0.1398	0.3548	0.019544	0.276576
MT066156	21	9	12	25	11	3	1	11	15	2	4	5	20	12	9	25	185	2020-01-30	0.00540541	ORF6_MT066156_27202_27387_ORF6	68	26	26	66	186	36.19	0	0.3656	0.1398	0.1398	0.3548	0.019544	0.276576
MT106052	21	9	12	25	11	3	1	11	15	2	4	5	20	12	9	25	185	2020-02-06	0.00540541	orf6_MT106052_27202_27387_orf6	68	26	26	66	186	36.19	0	0.3656	0.1398	0.1398	0.3548	0.019544	0.276576
MT106053	21	9	12	25	11	3	1	11	15	2	4	5	20	12	9	25	185	2020-02-10	0.00540541	orf6_MT106053_27202_27387_orf6	68	26	26	66	186	36.19	0	0.3656	0.1398	0.1398	0.3548	0.019544	0.276576
MT106054	21	9	12	25	11	3	1	11	15	2	4	5	20	12	9	25	185	2020-02-11	0.00540541	orf6_MT106054_27202_27387_orf6	68	26	26	66	186	36.19	0	0.3656	0.1398	0.1398	0.3548	0.019544	0.276576
MT114412	21	9	12	25	11	3	1	11	15	2	4	5	20	12	9	25	185	2020-01-23	0.00540541	ORF6_MT114412_27200_27385_ORF6	68	26	26	66	186	36.19	0	0.3656	0.1398	0.1398	0.3548	0.019544	0.276576
MT114413	21	9	12	25	11	3	1	11	15	2	4	5	20	12	9	25	185	2020-01-24	0.00540541	ORF6_MT114413_27202_27387_ORF6	68	26	26	66	186	36.19	0	0.3656	0.1398	0.1398	0.3548	0.019544	0.276576
MT121215	21	9	12	25	11	3	1	11	15	2	4	5	20	12	9	25	185	2020-02-02	0.00540541	ORF6_MT121215_27202_27387_ORF6	68	26	26	66	186	36.19	0	0.3656	0.1398	0.1398	0.3548	0.019544	0.276576
MT123292	21	9	12	25	11	3	1	11	15	2	4	5	20	12	9	25	185	2020-01-27	0.00540541	ORF6_MT123292_27202_27387_ORF6	68	26	26	66	186	36.19	0	0.3656	0.1398	0.1398	0.3548	0.019544	0.276576
MT135041	21	9	12	25	11	3	1	11	15	2	4	5	20	12	9	25	185	2020-01-26	0.00540541	ORF6_MT135041_27202_27387_ORF6	68	26	26	66	186	36.19	0	0.3656	0.1398	0.1398	0.3548	0.019544	0.276576
MT152824	21	9	12	25	11	3	1	11	15	2	4	5	20	12	9	25	185	2020-02-24	0.00540541	ORF6_MT152824_27200_27385_ORF6	68	26	26	66	186	36.19	0	0.3656	0.1398	0.1398	0.3548	0.019544	0.276576
MT159705	21	9	12	25	11	3	1	11	15	2	4	5	20	12	9	25	185	2020-02-17	0.00540541	orf6_MT159705_27202_27387_orf6	68	26	26	66	186	36.19	0	0.3656	0.1398	0.1398	0.3548	0.019544	0.276576
MT159709	21	9	12	25	11	3	1	11	15	2	4	5	20	12	9	25	185	2020-02-20	0.00540541	orf6_MT159709_27202_27387_orf6	68	26	26	66	186	36.19	0	0.3656	0.1398	0.1398	0.3548	0.019544	0.276576
MT159713	21	9	12	25	11	3	1	11	15	2	4	5	20	12	9	25	185	2020-02-18	0.00540541	orf6_MT159713_27202_27387_orf6	68	26	26	66	186	36.19	0	0.3656	0.1398	0.1398	0.3548	0.019544	0.276576
MT159720	21	9	12	25	11	3	1	11	15	2	4	5	20	12	9	25	185	2020-02-21	0.00540541	orf6_MT159720_27202_27387_orf6	68	26	26	66	186	36.19	0	0.3656	0.1398	0.1398	0.3548	0.019544	0.276576
MT163716	21	9	12	25	11	3	1	11	15	2	4	5	20	12	9	25	185	2020-02-27	0.00540541	ORF6_MT163716_27202_27387_ORF6	68	26	26	66	186	36.19	0	0.3656	0.1398	0.1398	0.3548	0.019544	0.276576
MT163719	21	9	12	25	11	3	1	11	15	2	4	5	20	12	9	25	185	2020-03-01	0.00540541	ORF6_MT163719_27202_27387_ORF6	68	26	26	66	186	36.19	0	0.3656	0.1398	0.1398	0.3548	0.019544	0.276576
MT188341	21	9	12	25	11	3	1	11	15	2	4	5	20	12	9	25	185	2020-03-05	0.00540541	orf6_MT188341_27151_27336_orf6	68	26	26	66	186	36.19	0	0.3656	0.1398	0.1398	0.3548	0.019544	0.276576
MT215195	21	9	12	25	11	3	1	11	15	2	4	5	20	12	9	25	185	2020-02-25	0.00540541	ORF6_MT215195_27163_27348_ORF6	68	26	26	66	186	36.19	0	0.3656	0.1398	0.1398	0.3548	0.019544	0.276576
MT226610	21	9	12	25	11	3	1	11	15	2	4	5	20	12	9	25	185	2020-01-20	0.00540541	ORF6_MT226610_27202_27387_ORF6	68	26	26	66	186	36.19	0	0.3656	0.1398	0.1398	0.3548	0.019544	0.276576
MT233523	21	9	12	25	11	3	1	11	15	2	4	5	20	12	9	25	185	2020-03-04	0.00540541	ORF6_MT233523_27148_27333_ORF6	68	26	26	66	186	36.19	0	0.3656	0.1398	0.1398	0.3548	0.019544	0.276576
MT246464	21	10	12	24	10	2	1	13	15	2	4	5	21	12	9	24	185	2020-03-13	0.00540541	ORF6_MT246464_27151_27336_ORF6	68	26	26	66	186	36.19	0	0.3656	0.1398	0.1398	0.3548	0.019544	0.276576
MT246477	21	9	12	25	11	3	1	11	15	2	4	5	20	12	9	25	185	2020-03-14	0.00540541	ORF6_MT246477_27171_27356_ORF6	68	26	26	66	186	36.19	0	0.3656	0.1398	0.1398	0.3548	0.019544	0.276576
MT252679	21	9	12	25	11	3	1	11	15	2	4	5	20	12	9	25	185	2020-03-10	0.00540541	ORF6_MT252679_27170_27355_ORF6	68	26	26	66	186	36.19	0	0.3656	0.1398	0.1398	0.3548	0.019544	0.276576
MT252756	21	9	12	25	11	3	1	11	15	2	4	5	20	12	9	25	185	2020-03-11	0.00540541	ORF6_MT252756_27128_27313_ORF6	68	26	26	66	186	36.19	0	0.3656	0.1398	0.1398	0.3548	0.019544	0.276576
MT252761	21	10	12	24	11	3	1	12	15	2	4	5	20	12	9	24	185	2020-03-12	0.00540541	ORF6_MT252761_27142_27327_ORF6	68	27	26	65	186	34.52	0	0.3656	0.1452	0.1398	0.3495	0.020299	0.26629
MT252810	21	9	12	25	11	3	1	11	15	2	4	5	20	12	9	25	185	2020-03-08	0.00540541	ORF6_MT252810_27161_27346_ORF6	68	26	26	66	186	36.19	0	0.3656	0.1398	0.1398	0.3548	0.019544	0.276576
MT259282	21	9	12	25	11	3	1	11	15	2	4	5	20	12	9	25	185	2020-03-15	0.00540541	ORF6_MT259282_27153_27338_ORF6	68	26	26	66	186	36.19	0	0.3656	0.1398	0.1398	0.3548	0.019544	0.276576
MT263423	21	9	12	25	11	3	1	11	15	2	4	5	20	12	9	25	185	2020-03-16	0.00540541	ORF6_MT263423_27128_27313_ORF6	68	26	26	66	186	36.19	0	0.3656	0.1398	0.1398	0.3548	0.019544	0.276576
MT263446	21	9	12	25	11	3	1	11	15	2	4	5	20	12	9	25	185	2020-03-17	0.00540541	ORF6_MT263446_27196_27381_ORF6	68	26	26	66	186	36.19	0	0.3656	0.1398	0.1398	0.3548	0.019544	0.276576
MT263454	21	9	12	25	11	3	1	11	15	2	4	5	20	12	9	25	185	2020-03-24	0.00540541	ORF6_MT263454_27167_27352_ORF6	68	26	26	66	186	36.19	0	0.3656	0.1398	0.1398	0.3548	0.019544	0.276576
MT270814	21	9	12	25	11	3	1	11	15	2	4	5	20	12	9	25	185	2020-03-18	0.00540541	ORF6_MT270814_27163_27348_ORF6	68	26	26	66	186	36.19	0	0.3656	0.1398	0.1398	0.3548	0.019544	0.276576
MT276323	21	9	12	25	11	3	1	11	15	2	4	5	20	12	9	25	185	2020-02-28	0.00540541	ORF6_MT276323_27202_27387_ORF6	68	26	26	66	186	36.19	0	0.3656	0.1398	0.1398	0.3548	0.019544	0.276576
MT276324	21	9	12	25	11	3	1	11	15	2	4	5	20	12	9	25	185	2020-02-26	0.00540541	ORF6_MT276324_27202_27387_ORF6	68	26	26	66	186	36.19	0	0.3656	0.1398	0.1398	0.3548	0.019544	0.276576
MT276326	21	9	12	25	11	3	1	11	15	2	4	5	20	12	9	25	185	2020-02-29	0.00540541	ORF6_MT276326_27202_27387_ORF6	68	26	26	66	186	36.19	0	0.3656	0.1398	0.1398	0.3548	0.019544	0.276576
MT292574	21	9	12	25	11	3	1	11	15	2	4	5	20	12	9	25	185	2020-03-02	0.00540541	ORF6_MT292574_27148_27333_ORF6	68	26	26	66	186	36.19	0	0.3656	0.1398	0.1398	0.3548	0.019544	0.276576
MT293192	21	9	12	25	11	3	1	11	15	2	4	5	20	12	9	25	185	2020-03-28	0.00540541	ORF6_MT293192_27168_27353_ORF6	68	26	26	66	186	36.19	0	0.3656	0.1398	0.1398	0.3548	0.019544	0.276576
MT293204	21	9	12	25	11	3	1	11	15	2	4	5	20	12	9	25	185	2020-03-30	0.00540541	ORF6_MT293204_27195_27380_ORF6	68	26	26	66	186	36.19	0	0.3656	0.1398	0.1398	0.3548	0.019544	0.276576
MT304479	21	9	12	25	11	3	1	11	15	2	4	5	20	12	9	25	185	2020-03-03	0.00540541	ORF6_MT304479_27202_27387_ORF6	68	26	26	66	186	36.19	0	0.3656	0.1398	0.1398	0.3548	0.019544	0.276576
MT325583	21	9	12	25	11	3	1	11	15	2	4	5	20	12	9	25	185	2020-03-06	0.00540541	ORF6_MT325583_27202_27387_ORF6	68	26	26	66	186	36.19	0	0.3656	0.1398	0.1398	0.3548	0.019544	0.276576
MT325593	21	9	12	25	11	3	1	11	15	2	4	5	20	12	9	25	185	2020-03-07	0.00540541	ORF6_MT325593_27202_27387_ORF6	68	26	26	66	186	36.19	0	0.3656	0.1398	0.1398	0.3548	0.019544	0.276576
MT326075	21	9	12	25	11	3	1	11	15	2	4	5	20	12	9	25	185	2020-03-20	0.00540541	ORF6_MT326075_27171_27356_ORF6	68	26	26	66	186	36.19	0	0.3656	0.1398	0.1398	0.3548	0.019544	0.276576
MT326111	21	9	12	25	11	3	1	11	15	2	4	5	20	12	9	25	185	2020-03-22	0.00540541	ORF6_MT326111_27076_27261_ORF6	68	26	26	66	186	36.19	0	0.3656	0.1398	0.1398	0.3548	0.019544	0.276576
MT326159	21	9	12	25	11	3	1	11	15	2	4	5	20	12	9	25	185	2020-03-21	0.00540541	ORF6_MT326159_27171_27356_ORF6	68	26	26	66	186	36.19	0	0.3656	0.1398	0.1398	0.3548	0.019544	0.276576
MT345805	21	9	12	25	11	3	1	11	15	2	4	5	20	12	9	25	185	2020-03-23	0.00540541	ORF6_MT345805_27195_27380_ORF6	68	26	26	66	186	36.19	0	0.3656	0.1398	0.1398	0.3548	0.019544	0.276576
MT345835	21	9	12	25	11	3	1	11	15	2	4	5	20	12	9	25	185	2020-03-25	0.00540541	ORF6_MT345835_27171_27356_ORF6	68	26	26	66	186	36.19	0	0.3656	0.1398	0.1398	0.3548	0.019544	0.276576
MT345887	21	9	12	25	11	3	1	11	15	2	4	5	20	12	9	25	185	2020-03-29	0.00540541	ORF6_MT345887_27180_27365_ORF6	68	26	26	66	186	36.19	0	0.3656	0.1398	0.1398	0.3548	0.019544	0.276576
MT350273	21	9	12	25	11	3	1	11	15	2	4	5	20	12	9	25	185	2020-03-19	0.00540541	ORF6_MT350273_27202_27387_ORF6	68	26	26	66	186	36.19	0	0.3656	0.1398	0.1398	0.3548	0.019544	0.276576
MT358650	21	9	12	25	11	3	1	11	15	2	4	5	20	12	9	25	185	2020-03-31	0.00540541	ORF6_MT358650_27172_27357_ORF6	68	26	26	66	186	36.19	0	0.3656	0.1398	0.1398	0.3548	0.019544	0.276576
MT358694	21	9	12	25	11	3	1	11	15	2	4	5	20	12	9	25	185	2020-03-26	0.00540541	ORF6_MT358694_27182_27367_ORF6	68	26	26	66	186	36.19	0	0.3656	0.1398	0.1398	0.3548	0.019544	0.276576
MT396266	21	9	12	25	11	3	1	11	15	2	4	5	20	12	9	25	185	2020-04-24	0.00540541	ORF6_MT396266_27192_27377_ORF6	68	26	26	66	186	36.19	0	0.3656	0.1398	0.1398	0.3548	0.019544	0.276576
MT412290	21	9	12	25	11	3	1	11	15	2	4	5	20	12	9	25	185	2020-04-01	0.00540541	ORF6_MT412290_27169_27354_ORF6	68	26	26	66	186	36.19	0	0.3656	0.1398	0.1398	0.3548	0.019544	0.276576
MT412324	21	9	12	25	11	3	1	11	15	2	4	5	20	12	9	25	185	2020-04-02	0.00540541	ORF6_MT412324_27172_27357_ORF6	68	26	26	66	186	36.19	0	0.3656	0.1398	0.1398	0.3548	0.019544	0.276576
MT418883	21	9	12	25	11	3	1	11	15	2	4	5	20	12	9	25	185	2020-04-10	0.00540541	ORF6_MT418883_27167_27352_ORF6	68	26	26	66	186	36.19	0	0.3656	0.1398	0.1398	0.3548	0.019544	0.276576
MT434787	21	9	12	25	11	3	1	11	15	2	4	5	20	12	9	25	185	2020-03-09	0.00540541	ORF6_MT434787_27202_27387_ORF6	68	26	26	66	186	36.19	0	0.3656	0.1398	0.1398	0.3548	0.019544	0.276576
MT438720	21	9	12	25	11	3	1	11	15	2	4	5	20	12	9	25	185	2020-04-22	0.00540541	ORF6_MT438720_27189_27374_ORF6	68	26	26	66	186	36.19	0	0.3656	0.1398	0.1398	0.3548	0.019544	0.276576
MT444633	21	9	12	25	11	3	1	11	15	2	4	5	20	12	9	25	185	2020-04-14	0.00540541	ORF6_MT444633_27200_27385_ORF6	68	26	26	66	186	36.19	0	0.3656	0.1398	0.1398	0.3548	0.019544	0.276576
MT446358	21	9	12	25	11	3	1	11	15	2	4	5	20	12	9	25	185	2020-04-06	0.00540541	ORF6_MT446358_27142_27327_ORF6	68	26	26	66	186	36.19	0	0.3656	0.1398	0.1398	0.3548	0.019544	0.276576
MT447154	21	9	12	25	11	3	1	11	15	2	4	5	20	12	9	25	185	2020-02-01	0.00540541	ORF6_MT447154_27165_27350_ORF6	68	26	26	66	186	36.19	0	0.3656	0.1398	0.1398	0.3548	0.019544	0.276576
MT447162	21	9	12	25	11	3	1	11	15	2	4	5	20	12	9	25	185	2020-02-07	0.00540541	ORF6_MT447162_27165_27350_ORF6	68	26	26	66	186	36.19	0	0.3656	0.1398	0.1398	0.3548	0.019544	0.276576
MT447163	21	9	12	25	11	3	1	11	15	2	4	5	20	12	9	25	185	2020-02-22	0.00540541	ORF6_MT447163_27165_27350_ORF6	68	26	26	66	186	36.19	0	0.3656	0.1398	0.1398	0.3548	0.019544	0.276576
MT449638	21	9	12	25	11	3	1	11	15	2	4	5	20	12	9	25	185	2020-04-04	0.00540541	ORF6_MT449638_27193_27378_ORF6	68	26	26	66	186	36.19	0	0.3656	0.1398	0.1398	0.3548	0.019544	0.276576
MT449656	21	9	12	25	11	3	1	11	15	2	4	5	20	12	9	25	185	2020-04-13	0.00540541	ORF6_MT449656_27194_27379_ORF6	68	26	26	66	186	36.19	0	0.3656	0.1398	0.1398	0.3548	0.019544	0.276576
MT449664	21	9	12	25	11	3	1	11	15	2	4	5	20	12	9	25	185	2020-04-21	0.00540541	ORF6_MT449664_27190_27375_ORF6	68	26	26	66	186	36.19	0	0.3656	0.1398	0.1398	0.3548	0.019544	0.276576
MT450890	21	9	12	25	11	3	1	11	15	2	4	5	20	12	9	25	185	2020-04-15	0.00540541	ORF6_MT450890_27164_27349_ORF6	68	26	26	66	186	36.19	0	0.3656	0.1398	0.1398	0.3548	0.019544	0.276576
MT450901	21	9	12	25	11	3	1	11	15	2	4	5	20	12	9	25	185	2020-04-11	0.00540541	ORF6_MT450901_27201_27386_ORF6	68	26	26	66	186	36.19	0	0.3656	0.1398	0.1398	0.3548	0.019544	0.276576
MT450906	21	9	12	25	11	3	1	11	15	2	4	5	20	12	9	25	185	2020-04-16	0.00540541	ORF6_MT450906_27187_27372_ORF6	68	26	26	66	186	36.19	0	0.3656	0.1398	0.1398	0.3548	0.019544	0.276576
MT450924	21	9	12	25	11	3	1	11	15	2	4	5	20	12	9	25	185	2020-02-08	0.00540541	ORF6_MT450924_27148_27333_ORF6	68	26	26	66	186	36.19	0	0.3656	0.1398	0.1398	0.3548	0.019544	0.276576
MT451415	21	9	12	25	11	3	1	11	15	2	4	5	20	12	9	25	185	2020-03-27	0.00540541	ORF6_MT451415_27163_27348_ORF6	68	26	26	66	186	36.19	0	0.3656	0.1398	0.1398	0.3548	0.019544	0.276576
MT451604	21	9	12	25	11	3	1	11	15	2	4	5	20	12	9	25	185	2020-04-05	0.00540541	ORF6_MT451604_27164_27349_ORF6	68	26	26	66	186	36.19	0	0.3656	0.1398	0.1398	0.3548	0.019544	0.276576
MT451754	21	9	12	25	11	3	1	11	15	2	4	5	20	12	9	25	185	2020-04-07	0.00540541	ORF6_MT451754_27163_27348_ORF6	68	26	26	66	186	36.19	0	0.3656	0.1398	0.1398	0.3548	0.019544	0.276576
MT451885	21	9	12	25	11	3	1	11	15	2	4	5	20	12	9	25	185	2020-04-26	0.00540541	ORF6_MT451885_27161_27346_ORF6	68	26	26	66	186	36.19	0	0.3656	0.1398	0.1398	0.3548	0.019544	0.276576
MT457390	21	9	12	25	11	3	1	11	15	2	4	5	20	12	9	25	185	2020-04-29	0.00540541	ORF6_MT457390_27192_27377_ORF6	68	26	26	66	186	36.19	0	0.3656	0.1398	0.1398	0.3548	0.019544	0.276576
MT457398	21	9	12	25	11	3	1	11	15	2	4	5	20	12	9	25	185	2020-04-25	0.00540541	ORF6_MT457398_27186_27371_ORF6	68	26	26	66	186	36.19	0	0.3656	0.1398	0.1398	0.3548	0.019544	0.276576
MT457401	21	9	12	25	11	3	1	11	15	2	4	5	20	12	9	25	185	2020-05-06	0.00540541	ORF6_MT457401_27203_27388_ORF6	68	26	26	66	186	36.19	0	0.3656	0.1398	0.1398	0.3548	0.019544	0.276576
MT460090	21	9	12	25	11	3	1	11	15	2	4	5	20	12	9	25	185	2020-05-01	0.00540541	ORF6_MT460090_27195_27380_ORF6	68	26	26	66	186	36.19	0	0.3656	0.1398	0.1398	0.3548	0.019544	0.276576
MT460113	21	9	12	25	11	3	1	11	15	2	4	5	20	12	9	25	185	2020-04-27	0.00540541	ORF6_MT460113_27190_27375_ORF6	68	26	26	66	186	36.19	0	0.3656	0.1398	0.1398	0.3548	0.019544	0.276576
MT460138	21	9	12	25	11	3	1	11	15	2	4	5	20	12	9	25	185	2020-04-30	0.00540541	ORF6_MT460138_27190_27375_ORF6	68	26	26	66	186	36.19	0	0.3656	0.1398	0.1398	0.3548	0.019544	0.276576
MT461640	21	9	12	25	11	3	1	11	15	2	4	5	20	12	9	25	185	2020-04-03	0.00540541	ORF6_MT461640_27200_27385_ORF6	68	26	26	66	186	36.19	0	0.3656	0.1398	0.1398	0.3548	0.019544	0.276576
MT467247	21	9	12	25	11	3	1	11	15	2	4	5	20	12	9	25	185	2020-04-29	0.00540541	ORF6_MT467247_27160_27345_ORF6	68	26	26	66	186	36.19	0	0.3656	0.1398	0.1398	0.3548	0.019544	0.276576
MT467260	21	9	12	25	11	3	1	11	15	2	4	5	20	12	9	25	185	2020-05-02	0.00540541	ORF6_MT467260_27160_27345_ORF6	68	26	26	66	186	36.19	0	0.3656	0.1398	0.1398	0.3548	0.019544	0.276576
MT467263	21	9	12	25	11	3	1	11	15	2	4	5	20	12	9	25	185	2020-05-04	0.00540541	ORF6_MT467263_27160_27345_ORF6	68	26	26	66	186	36.19	0	0.3656	0.1398	0.1398	0.3548	0.019544	0.276576
MT476385	21	9	12	25	11	3	1	11	15	2	4	5	20	12	9	25	185	2020-04-18	0.00540541	ORF6_MT476385_27201_27386_ORF6	68	26	26	66	186	36.19	0	0.3656	0.1398	0.1398	0.3548	0.019544	0.276576
MT477861	21	9	12	25	11	3	1	11	15	2	4	5	20	12	9	25	185	2020-04-12	0.00540541	ORF6_MT477861_27190_27375_ORF6	68	26	26	66	186	36.19	0	0.3656	0.1398	0.1398	0.3548	0.019544	0.276576
MT482129	21	9	12	25	11	3	1	11	15	2	4	5	20	12	9	25	185	2020-04-17	0.00540541	ORF6_MT482129_27200_27385_ORF6	68	26	26	66	186	36.19	0	0.3656	0.1398	0.1398	0.3548	0.019544	0.276576
MT482134	21	9	12	25	11	3	1	11	15	2	4	5	20	12	9	25	185	2020-04-09	0.00540541	ORF6_MT482134_27180_27365_ORF6	68	26	26	66	186	36.19	0	0.3656	0.1398	0.1398	0.3548	0.019544	0.276576
MT482144	21	9	12	25	11	3	1	11	15	2	4	5	20	12	9	25	185	2020-04-08	0.00540541	ORF6_MT482144_27198_27383_ORF6	68	26	26	66	186	36.19	0	0.3656	0.1398	0.1398	0.3548	0.019544	0.276576

## Sheet: ORF7a
SeqName	AA	AC	AG	AT	CA	CC	CG	CT	GA	GC	GG	GT	TA	TC	TG	TT	Sum	Collection date	CpG%	SeqName	A	C	G	T	Sum(ACGT)	X2	ProbX2	PA	PC	PG	PT	PCPG	ICpG
MN908947	34	31	22	20	31	8	7	33	20	16	8	17	22	24	24	48	365	2019-12-31	0.0191781	ORF7a_MN908947_27394_27759_ORF7a	108	79	61	118	366	22.52	0.0001	0.2951	0.2158	0.1667	0.3224	0.0359739	0.533112
LC534418	34	31	22	20	31	8	7	33	20	16	8	17	22	24	24	48	365	2020-02-14	0.0191781	ORF7a_LC534418_27390_27755_ORF7a	108	79	61	118	366	22.52	0.0001	0.2951	0.2158	0.1667	0.3224	0.0359739	0.533112
MN975262	34	31	22	20	31	8	7	33	20	16	8	17	22	24	24	48	365	2020-01-11	0.0191781	ORF7a_MN975262_27394_27759_ORF7a	108	79	61	118	366	22.52	0.0001	0.2951	0.2158	0.1667	0.3224	0.0359739	0.533112
MN985325	34	31	22	20	31	8	7	33	20	16	8	17	22	24	24	48	365	2020-01-19	0.0191781	orf7a_MN985325_27394_27759_orf7a	108	79	61	118	366	22.52	0.0001	0.2951	0.2158	0.1667	0.3224	0.0359739	0.533112
MN988713	34	31	22	20	31	8	7	33	20	16	8	17	22	24	24	48	365	2020-01-21	0.0191781	orf7a_MN988713_27394_27759_orf7a	108	79	61	118	366	22.52	0.0001	0.2951	0.2158	0.1667	0.3224	0.0359739	0.533112
MN994468	34	31	22	20	31	8	7	33	20	16	8	17	22	24	24	48	365	2020-01-22	0.0191781	orf7a_MN994468_27394_27759_orf7a	108	79	61	118	366	22.52	0.0001	0.2951	0.2158	0.1667	0.3224	0.0359739	0.533112
MT007544	34	31	22	20	31	8	7	33	20	16	8	17	22	24	24	48	365	2020-01-25	0.0191781	ORF7a_MT007544_27394_27759_ORF7a	108	79	61	118	366	22.52	0.0001	0.2951	0.2158	0.1667	0.3224	0.0359739	0.533112
MT027063	34	31	22	20	31	8	7	33	20	16	8	17	22	24	24	48	365	2020-01-29	0.0191781	orf7a_MT027063_27394_27759_orf7a	108	79	61	118	366	22.52	0.0001	0.2951	0.2158	0.1667	0.3224	0.0359739	0.533112
MT044257	34	31	22	20	31	8	7	33	20	16	8	17	22	24	24	48	365	2020-01-28	0.0191781	orf7a_MT044257_27394_27759_orf7a	108	79	61	118	366	22.52	0.0001	0.2951	0.2158	0.1667	0.3224	0.0359739	0.533112
MT049951	34	31	22	20	31	8	7	33	20	16	8	17	22	24	24	48	365	2020-01-17	0.0191781	ORF7a_MT049951_27394_27759_ORF7a	108	79	61	118	366	22.52	0.0001	0.2951	0.2158	0.1667	0.3224	0.0359739	0.533112
MT050493	34	31	22	20	31	8	7	33	20	16	8	17	22	24	24	48	365	2020-01-31	0.0191781	orf7a_MT050493_27374_27739_orf7a	108	79	61	118	366	22.52	0.0001	0.2951	0.2158	0.1667	0.3224	0.0359739	0.533112
MT066156	34	31	22	20	31	8	7	33	20	16	8	17	22	24	24	48	365	2020-01-30	0.0191781	ORF7a_MT066156_27394_27759_ORF7a	108	79	61	118	366	22.52	0.0001	0.2951	0.2158	0.1667	0.3224	0.0359739	0.533112
MT106052	34	31	22	20	31	8	7	33	20	16	8	17	22	24	24	48	365	2020-02-06	0.0191781	orf7a_MT106052_27394_27759_orf7a	108	79	61	118	366	22.52	0.0001	0.2951	0.2158	0.1667	0.3224	0.0359739	0.533112
MT106053	34	31	22	20	31	8	7	33	20	16	8	17	22	24	24	48	365	2020-02-10	0.0191781	orf7a_MT106053_27394_27759_orf7a	108	79	61	118	366	22.52	0.0001	0.2951	0.2158	0.1667	0.3224	0.0359739	0.533112
MT106054	34	31	22	20	31	8	7	33	20	16	8	17	22	24	24	48	365	2020-02-11	0.0191781	orf7a_MT106054_27394_27759_orf7a	108	79	61	118	366	22.52	0.0001	0.2951	0.2158	0.1667	0.3224	0.0359739	0.533112
MT114412	34	31	22	20	31	8	7	33	20	16	8	17	22	24	24	48	365	2020-01-23	0.0191781	ORF7a_MT114412_27392_27757_ORF7a	108	79	61	118	366	22.52	0.0001	0.2951	0.2158	0.1667	0.3224	0.0359739	0.533112
MT114413	34	31	22	20	31	8	7	33	20	16	8	17	22	24	24	48	365	2020-01-24	0.0191781	ORF7a_MT114413_27394_27759_ORF7a	108	79	61	118	366	22.52	0.0001	0.2951	0.2158	0.1667	0.3224	0.0359739	0.533112
MT121215	34	31	22	20	31	8	7	33	20	16	8	17	22	24	24	48	365	2020-02-02	0.0191781	ORF7a_MT121215_27394_27759_ORF7a	108	79	61	118	366	22.52	0.0001	0.2951	0.2158	0.1667	0.3224	0.0359739	0.533112
MT123292	34	31	22	20	31	8	7	33	20	16	8	17	22	24	24	48	365	2020-01-27	0.0191781	ORF7a_MT123292_27394_27759_ORF7a	108	79	61	118	366	22.52	0.0001	0.2951	0.2158	0.1667	0.3224	0.0359739	0.533112
MT135041	34	31	22	20	31	8	7	33	20	16	8	17	22	24	24	48	365	2020-01-26	0.0191781	ORF7a_MT135041_27394_27759_ORF7a	108	79	61	118	366	22.52	0.0001	0.2951	0.2158	0.1667	0.3224	0.0359739	0.533112
MT152824	34	31	22	20	31	8	7	33	20	16	8	17	22	24	24	48	365	2020-02-24	0.0191781	ORF7a_MT152824_27392_27757_ORF7a	108	79	61	118	366	22.52	0.0001	0.2951	0.2158	0.1667	0.3224	0.0359739	0.533112
MT159705	34	31	22	20	31	8	7	33	20	16	8	17	22	24	24	48	365	2020-02-17	0.0191781	orf7a_MT159705_27394_27759_orf7a	108	79	61	118	366	22.52	0.0001	0.2951	0.2158	0.1667	0.3224	0.0359739	0.533112
MT159709	34	31	22	20	31	8	7	33	20	16	8	17	22	24	24	48	365	2020-02-20	0.0191781	orf7a_MT159709_27394_27759_orf7a	108	79	61	118	366	22.52	0.0001	0.2951	0.2158	0.1667	0.3224	0.0359739	0.533112
MT159713	34	31	22	20	31	8	7	33	20	16	8	17	22	24	24	48	365	2020-02-18	0.0191781	orf7a_MT159713_27394_27759_orf7a	108	79	61	118	366	22.52	0.0001	0.2951	0.2158	0.1667	0.3224	0.0359739	0.533112
MT159720	34	31	22	20	31	8	7	33	20	16	8	17	22	24	24	48	365	2020-02-21	0.0191781	orf7a_MT159720_27394_27759_orf7a	108	79	61	118	366	22.52	0.0001	0.2951	0.2158	0.1667	0.3224	0.0359739	0.533112
MT163716	34	31	22	20	31	8	7	33	20	16	8	17	22	24	24	48	365	2020-02-27	0.0191781	ORF7a_MT163716_27394_27759_ORF7a	108	79	61	118	366	22.52	0.0001	0.2951	0.2158	0.1667	0.3224	0.0359739	0.533112
MT163719	34	31	22	20	31	8	7	33	20	16	8	17	22	24	24	48	365	2020-03-01	0.0191781	ORF7a_MT163719_27394_27759_ORF7a	108	79	61	118	366	22.52	0.0001	0.2951	0.2158	0.1667	0.3224	0.0359739	0.533112
MT188341	34	31	22	20	31	8	7	33	20	16	8	17	22	24	24	48	365	2020-03-05	0.0191781	orf7a_MT188341_27343_27708_orf7a	108	79	61	118	366	22.52	0.0001	0.2951	0.2158	0.1667	0.3224	0.0359739	0.533112
MT215195	34	31	22	20	31	8	7	33	20	16	8	17	22	24	24	48	365	2020-02-25	0.0191781	ORF7a_MT215195_27355_27720_ORF7a	108	79	61	118	366	22.52	0.0001	0.2951	0.2158	0.1667	0.3224	0.0359739	0.533112
MT226610	34	31	22	20	31	8	7	33	20	16	8	17	22	24	24	48	365	2020-01-20	0.0191781	ORF7a_MT226610_27394_27759_ORF7a	108	79	61	118	366	22.52	0.0001	0.2951	0.2158	0.1667	0.3224	0.0359739	0.533112
MT233523	34	31	22	20	31	8	7	33	20	16	8	17	22	24	24	48	365	2020-03-04	0.0191781	ORF7a_MT233523_27340_27705_ORF7a	108	79	61	118	366	22.52	0.0001	0.2951	0.2158	0.1667	0.3224	0.0359739	0.533112
MT246464	34	31	22	20	31	8	7	33	20	16	8	17	22	24	24	48	365	2020-03-13	0.0191781	ORF7a_MT246464_27343_27708_ORF7a	108	79	61	118	366	22.52	0.0001	0.2951	0.2158	0.1667	0.3224	0.0359739	0.533112
MT246477	34	31	22	20	31	8	7	33	20	16	8	17	22	24	24	48	365	2020-03-14	0.0191781	ORF7a_MT246477_27363_27728_ORF7a	108	79	61	118	366	22.52	0.0001	0.2951	0.2158	0.1667	0.3224	0.0359739	0.533112
MT252679	34	31	22	20	31	8	7	33	20	16	8	17	22	24	24	48	365	2020-03-10	0.0191781	ORF7a_MT252679_27362_27727_ORF7a	108	79	61	118	366	22.52	0.0001	0.2951	0.2158	0.1667	0.3224	0.0359739	0.533112
MT252756	34	31	22	20	31	8	7	33	20	16	8	17	22	24	24	48	365	2020-03-11	0.0191781	ORF7a_MT252756_27320_27685_ORF7a	108	79	61	118	366	22.52	0.0001	0.2951	0.2158	0.1667	0.3224	0.0359739	0.533112
MT252761	34	31	22	20	31	8	7	33	20	16	8	17	22	24	24	48	365	2020-03-12	0.0191781	ORF7a_MT252761_27334_27699_ORF7a	108	79	61	118	366	22.52	0.0001	0.2951	0.2158	0.1667	0.3224	0.0359739	0.533112
MT252810	34	31	22	20	31	8	7	33	20	16	8	17	22	24	24	48	365	2020-03-08	0.0191781	ORF7a_MT252810_27353_27718_ORF7a	108	79	61	118	366	22.52	0.0001	0.2951	0.2158	0.1667	0.3224	0.0359739	0.533112
MT259282	34	31	22	20	31	8	7	33	20	16	8	17	22	24	24	48	365	2020-03-15	0.0191781	ORF7a_MT259282_27345_27710_ORF7a	108	79	61	118	366	22.52	0.0001	0.2951	0.2158	0.1667	0.3224	0.0359739	0.533112
MT263423	34	31	22	20	31	8	7	33	20	16	8	17	22	24	24	48	365	2020-03-16	0.0191781	ORF7a_MT263423_27320_27685_ORF7a	108	79	61	118	366	22.52	0.0001	0.2951	0.2158	0.1667	0.3224	0.0359739	0.533112
MT263446	34	31	22	20	31	8	7	33	20	16	8	17	22	24	24	48	365	2020-03-17	0.0191781	ORF7a_MT263446_27388_27753_ORF7a	108	79	61	118	366	22.52	0.0001	0.2951	0.2158	0.1667	0.3224	0.0359739	0.533112
MT263454	34	31	22	20	31	8	7	33	20	16	8	17	22	24	24	48	365	2020-03-24	0.0191781	ORF7a_MT263454_27359_27724_ORF7a	108	79	61	118	366	22.52	0.0001	0.2951	0.2158	0.1667	0.3224	0.0359739	0.533112
MT270814	34	31	22	20	31	8	7	33	20	16	8	17	22	24	24	48	365	2020-03-18	0.0191781	ORF7a_MT270814_27355_27720_ORF7a	108	79	61	118	366	22.52	0.0001	0.2951	0.2158	0.1667	0.3224	0.0359739	0.533112
MT276323	34	31	22	20	31	8	7	33	20	16	8	17	22	24	24	48	365	2020-02-28	0.0191781	ORF7a_MT276323_27394_27759_ORF7a	108	79	61	118	366	22.52	0.0001	0.2951	0.2158	0.1667	0.3224	0.0359739	0.533112
MT276324	34	31	22	20	31	8	7	33	20	16	8	17	22	24	24	48	365	2020-02-26	0.0191781	ORF7a_MT276324_27394_27759_ORF7a	108	79	61	118	366	22.52	0.0001	0.2951	0.2158	0.1667	0.3224	0.0359739	0.533112
MT276326	34	31	22	20	31	8	7	33	20	16	8	17	22	24	24	48	365	2020-02-29	0.0191781	ORF7a_MT276326_27394_27759_ORF7a	108	79	61	118	366	22.52	0.0001	0.2951	0.2158	0.1667	0.3224	0.0359739	0.533112
MT292574	34	31	22	20	31	8	7	33	20	16	8	17	22	24	24	48	365	2020-03-02	0.0191781	ORF7a_MT292574_27340_27705_ORF7a	108	79	61	118	366	22.52	0.0001	0.2951	0.2158	0.1667	0.3224	0.0359739	0.533112
MT293192	34	31	22	20	31	8	7	33	20	16	8	17	22	24	24	48	365	2020-03-28	0.0191781	ORF7a_MT293192_27360_27725_ORF7a	108	79	61	118	366	22.52	0.0001	0.2951	0.2158	0.1667	0.3224	0.0359739	0.533112
MT293204	34	31	22	20	31	8	7	33	20	16	8	17	22	24	24	48	365	2020-03-30	0.0191781	ORF7a_MT293204_27387_27752_ORF7a	108	79	61	118	366	22.52	0.0001	0.2951	0.2158	0.1667	0.3224	0.0359739	0.533112
MT304479	34	31	22	20	31	8	7	33	20	16	8	17	22	24	24	48	365	2020-03-03	0.0191781	ORF7a_MT304479_27394_27759_ORF7a	108	79	61	118	366	22.52	0.0001	0.2951	0.2158	0.1667	0.3224	0.0359739	0.533112
MT325583	34	31	22	20	31	8	7	33	20	16	8	17	22	24	24	48	365	2020-03-06	0.0191781	ORF7a_MT325583_27394_27759_ORF7a	108	79	61	118	366	22.52	0.0001	0.2951	0.2158	0.1667	0.3224	0.0359739	0.533112
MT325593	34	31	22	20	31	8	7	33	20	16	8	17	22	24	24	48	365	2020-03-07	0.0191781	ORF7a_MT325593_27394_27759_ORF7a	108	79	61	118	366	22.52	0.0001	0.2951	0.2158	0.1667	0.3224	0.0359739	0.533112
MT326075	34	31	22	20	31	8	7	33	20	16	8	17	22	24	24	48	365	2020-03-20	0.0191781	ORF7a_MT326075_27363_27728_ORF7a	108	79	61	118	366	22.52	0.0001	0.2951	0.2158	0.1667	0.3224	0.0359739	0.533112
MT326111	34	31	22	20	31	8	7	33	20	16	8	17	22	24	24	48	365	2020-03-22	0.0191781	ORF7a_MT326111_27268_27633_ORF7a	108	79	61	118	366	22.52	0.0001	0.2951	0.2158	0.1667	0.3224	0.0359739	0.533112
MT326159	34	31	22	20	31	8	7	33	20	16	8	17	22	24	24	48	365	2020-03-21	0.0191781	ORF7a_MT326159_27363_27728_ORF7a	108	79	61	118	366	22.52	0.0001	0.2951	0.2158	0.1667	0.3224	0.0359739	0.533112
MT345805	34	31	22	20	31	8	7	33	20	16	8	17	22	24	24	48	365	2020-03-23	0.0191781	ORF7a_MT345805_27387_27752_ORF7a	108	79	61	118	366	22.52	0.0001	0.2951	0.2158	0.1667	0.3224	0.0359739	0.533112
MT345835	34	31	22	20	31	8	7	33	20	16	8	17	22	24	24	48	365	2020-03-25	0.0191781	ORF7a_MT345835_27363_27728_ORF7a	108	79	61	118	366	22.52	0.0001	0.2951	0.2158	0.1667	0.3224	0.0359739	0.533112
MT345887	34	31	22	20	31	8	7	33	20	16	8	17	22	24	24	48	365	2020-03-29	0.0191781	ORF7a_MT345887_27372_27737_ORF7a	108	79	61	118	366	22.52	0.0001	0.2951	0.2158	0.1667	0.3224	0.0359739	0.533112
MT350273	34	31	22	20	31	8	7	33	20	16	8	17	22	24	24	48	365	2020-03-19	0.0191781	ORF7a_MT350273_27394_27759_ORF7a	108	79	61	118	366	22.52	0.0001	0.2951	0.2158	0.1667	0.3224	0.0359739	0.533112
MT358650	34	31	22	20	31	8	7	33	20	16	8	17	22	24	24	48	365	2020-03-31	0.0191781	ORF7a_MT358650_27364_27729_ORF7a	108	79	61	118	366	22.52	0.0001	0.2951	0.2158	0.1667	0.3224	0.0359739	0.533112
MT358694	34	31	22	20	31	8	7	33	20	16	8	17	22	24	24	48	365	2020-03-26	0.0191781	ORF7a_MT358694_27374_27739_ORF7a	108	79	61	118	366	22.52	0.0001	0.2951	0.2158	0.1667	0.3224	0.0359739	0.533112
MT396266	34	31	22	20	31	8	7	33	20	16	8	17	22	24	24	48	365	2020-04-24	0.0191781	ORF7a_MT396266_27384_27749_ORF7a	108	79	61	118	366	22.52	0.0001	0.2951	0.2158	0.1667	0.3224	0.0359739	0.533112
MT412290	34	31	22	20	31	8	7	33	20	16	8	17	22	24	24	48	365	2020-04-01	0.0191781	ORF7a_MT412290_27361_27726_ORF7a	108	79	61	118	366	22.52	0.0001	0.2951	0.2158	0.1667	0.3224	0.0359739	0.533112
MT412324	34	31	22	20	31	8	7	33	20	16	8	17	22	24	24	48	365	2020-04-02	0.0191781	ORF7a_MT412324_27364_27729_ORF7a	108	79	61	118	366	22.52	0.0001	0.2951	0.2158	0.1667	0.3224	0.0359739	0.533112
MT418883	34	31	22	20	31	8	7	33	20	16	8	17	22	24	24	48	365	2020-04-10	0.0191781	ORF7a_MT418883_27359_27724_ORF7a	108	79	61	118	366	22.52	0.0001	0.2951	0.2158	0.1667	0.3224	0.0359739	0.533112
MT434787	34	31	22	20	31	8	7	33	20	16	8	17	22	24	24	48	365	2020-03-09	0.0191781	ORF7a_MT434787_27394_27759_ORF7a	108	79	61	118	366	22.52	0.0001	0.2951	0.2158	0.1667	0.3224	0.0359739	0.533112
MT438720	34	31	22	20	31	8	7	33	20	16	8	17	22	24	24	48	365	2020-04-22	0.0191781	ORF7a_MT438720_27381_27746_ORF7a	108	79	61	118	366	22.52	0.0001	0.2951	0.2158	0.1667	0.3224	0.0359739	0.533112
MT444633	34	31	22	20	31	8	7	33	20	16	8	17	22	24	24	48	365	2020-04-14	0.0191781	ORF7a_MT444633_27392_27757_ORF7a	108	79	61	118	366	22.52	0.0001	0.2951	0.2158	0.1667	0.3224	0.0359739	0.533112
MT446358	34	31	22	20	31	8	7	33	20	16	8	16	22	24	23	50	365	2020-04-06	0.0191781	ORF7a_MT446358_27334_27699_ORF7a	108	79	60	119	366	23.79	0	0.2951	0.2158	0.1639	0.3251	0.0353696	0.542219
MT447154	34	31	22	20	31	8	7	33	20	16	8	17	22	24	24	48	365	2020-02-01	0.0191781	ORF7a_MT447154_27357_27722_ORF7a	108	79	61	118	366	22.52	0.0001	0.2951	0.2158	0.1667	0.3224	0.0359739	0.533112
MT447162	34	31	22	20	31	8	7	33	20	16	8	17	22	24	24	48	365	2020-02-07	0.0191781	ORF7a_MT447162_27357_27722_ORF7a	108	79	61	118	366	22.52	0.0001	0.2951	0.2158	0.1667	0.3224	0.0359739	0.533112
MT447163	34	31	22	20	31	8	7	33	20	16	8	17	22	24	24	48	365	2020-02-22	0.0191781	ORF7a_MT447163_27357_27722_ORF7a	108	79	61	118	366	22.52	0.0001	0.2951	0.2158	0.1667	0.3224	0.0359739	0.533112
MT449638	34	31	22	20	31	8	7	33	20	16	8	17	22	24	24	48	365	2020-04-04	0.0191781	ORF7a_MT449638_27385_27750_ORF7a	108	79	61	118	366	22.52	0.0001	0.2951	0.2158	0.1667	0.3224	0.0359739	0.533112
MT449656	34	31	22	20	31	8	7	33	20	16	8	17	22	24	24	48	365	2020-04-13	0.0191781	ORF7a_MT449656_27386_27751_ORF7a	108	79	61	118	366	22.52	0.0001	0.2951	0.2158	0.1667	0.3224	0.0359739	0.533112
MT449664	34	31	22	20	31	8	7	33	20	16	8	17	22	24	24	48	365	2020-04-21	0.0191781	ORF7a_MT449664_27382_27747_ORF7a	108	79	61	118	366	22.52	0.0001	0.2951	0.2158	0.1667	0.3224	0.0359739	0.533112
MT450890	34	31	22	20	31	8	7	33	20	16	8	17	22	24	24	48	365	2020-04-15	0.0191781	ORF7a_MT450890_27356_27721_ORF7a	108	79	61	118	366	22.52	0.0001	0.2951	0.2158	0.1667	0.3224	0.0359739	0.533112
MT450901	34	31	22	20	31	8	7	33	20	16	8	17	22	24	24	48	365	2020-04-11	0.0191781	ORF7a_MT450901_27393_27758_ORF7a	108	79	61	118	366	22.52	0.0001	0.2951	0.2158	0.1667	0.3224	0.0359739	0.533112
MT450906	34	31	22	20	31	8	7	33	20	16	8	17	22	24	24	48	365	2020-04-16	0.0191781	ORF7a_MT450906_27379_27744_ORF7a	108	79	61	118	366	22.52	0.0001	0.2951	0.2158	0.1667	0.3224	0.0359739	0.533112
MT450924	34	31	22	20	31	8	7	33	20	16	8	17	22	24	24	48	365	2020-02-08	0.0191781	ORF7a_MT450924_27340_27705_ORF7a	108	79	61	118	366	22.52	0.0001	0.2951	0.2158	0.1667	0.3224	0.0359739	0.533112
MT451415	34	31	22	20	31	8	7	33	20	16	8	17	22	24	24	48	365	2020-03-27	0.0191781	ORF7a_MT451415_27355_27720_ORF7a	108	79	61	118	366	22.52	0.0001	0.2951	0.2158	0.1667	0.3224	0.0359739	0.533112
MT451604	34	31	22	20	31	8	7	33	20	16	8	17	22	24	24	48	365	2020-04-05	0.0191781	ORF7a_MT451604_27356_27721_ORF7a	108	79	61	118	366	22.52	0.0001	0.2951	0.2158	0.1667	0.3224	0.0359739	0.533112
MT451754	34	31	22	20	31	8	7	33	20	16	8	17	22	24	24	48	365	2020-04-07	0.0191781	ORF7a_MT451754_27355_27720_ORF7a	108	79	61	118	366	22.52	0.0001	0.2951	0.2158	0.1667	0.3224	0.0359739	0.533112
MT451885	34	31	22	20	31	8	7	33	20	16	8	17	22	24	24	48	365	2020-04-26	0.0191781	ORF7a_MT451885_27353_27718_ORF7a	108	79	61	118	366	22.52	0.0001	0.2951	0.2158	0.1667	0.3224	0.0359739	0.533112
MT457398	34	31	22	20	31	8	7	33	20	16	8	17	22	24	24	48	365	2020-04-25	0.0191781	ORF7a_MT457398_27378_27743_ORF7a	108	79	61	118	366	22.52	0.0001	0.2951	0.2158	0.1667	0.3224	0.0359739	0.533112
MT457401	34	31	22	20	31	8	7	33	20	16	8	17	22	24	24	48	365	2020-05-06	0.0191781	ORF7a_MT457401_27395_27760_ORF7a	108	79	61	118	366	22.52	0.0001	0.2951	0.2158	0.1667	0.3224	0.0359739	0.533112
MT460090	34	31	22	20	31	8	7	33	20	16	8	17	22	24	24	48	365	2020-05-01	0.0191781	ORF7a_MT460090_27387_27752_ORF7a	108	79	61	118	366	22.52	0.0001	0.2951	0.2158	0.1667	0.3224	0.0359739	0.533112
MT460113	34	31	22	20	31	8	7	33	20	16	8	17	22	24	24	48	365	2020-04-27	0.0191781	ORF7a_MT460113_27382_27747_ORF7a	108	79	61	118	366	22.52	0.0001	0.2951	0.2158	0.1667	0.3224	0.0359739	0.533112
MT460138	34	31	22	20	31	8	7	33	20	16	8	17	22	24	24	48	365	2020-04-30	0.0191781	ORF7a_MT460138_27382_27747_ORF7a	108	79	61	118	366	22.52	0.0001	0.2951	0.2158	0.1667	0.3224	0.0359739	0.533112
MT461640	34	31	22	20	31	8	7	33	20	16	8	17	22	24	24	48	365	2020-04-03	0.0191781	ORF7a_MT461640_27392_27757_ORF7a	108	79	61	118	366	22.52	0.0001	0.2951	0.2158	0.1667	0.3224	0.0359739	0.533112
MT467247	34	31	22	20	31	8	7	33	20	16	8	17	22	24	24	48	365	2020-04-29	0.0191781	ORF7a_MT467247_27352_27717_ORF7a	108	79	61	118	366	22.52	0.0001	0.2951	0.2158	0.1667	0.3224	0.0359739	0.533112
MT467260	34	31	22	20	31	8	7	33	20	16	8	17	22	24	24	48	365	2020-05-02	0.0191781	ORF7a_MT467260_27352_27717_ORF7a	108	79	61	118	366	22.52	0.0001	0.2951	0.2158	0.1667	0.3224	0.0359739	0.533112
MT467263	34	31	22	20	31	8	7	33	20	16	8	17	22	24	24	48	365	2020-05-04	0.0191781	ORF7a_MT467263_27352_27717_ORF7a	108	79	61	118	366	22.52	0.0001	0.2951	0.2158	0.1667	0.3224	0.0359739	0.533112
MT476385	34	31	22	20	31	8	7	33	20	16	8	17	22	24	24	48	365	2020-04-18	0.0191781	ORF7a_MT476385_27393_27758_ORF7a	108	79	61	118	366	22.52	0.0001	0.2951	0.2158	0.1667	0.3224	0.0359739	0.533112
MT477861	34	31	22	20	31	8	7	33	20	16	8	17	22	24	24	48	365	2020-04-12	0.0191781	ORF7a_MT477861_27382_27747_ORF7a	108	79	61	118	366	22.52	0.0001	0.2951	0.2158	0.1667	0.3224	0.0359739	0.533112
MT482129	34	31	22	20	31	8	7	33	20	16	8	17	22	24	24	48	365	2020-04-17	0.0191781	ORF7a_MT482129_27392_27757_ORF7a	108	79	61	118	366	22.52	0.0001	0.2951	0.2158	0.1667	0.3224	0.0359739	0.533112
MT482134	34	31	22	20	31	8	7	33	20	16	8	17	22	24	24	48	365	2020-04-09	0.0191781	ORF7a_MT482134_27372_27737_ORF7a	108	79	61	118	366	22.52	0.0001	0.2951	0.2158	0.1667	0.3224	0.0359739	0.533112
MT482144	34	31	22	20	31	8	7	33	20	16	8	17	22	24	24	48	365	2020-04-08	0.0191781	ORF7a_MT482144_27390_27755_ORF7a	108	79	61	118	366	22.52	0.0001	0.2951	0.2158	0.1667	0.3224	0.0359739	0.533112

## Sheet: ORF8
SeqName	AA	AC	AG	AT	CA	CC	CG	CT	GA	GC	GG	GT	TA	TC	TG	TT	Sum	Collection date	CpG%	SeqName	A	C	G	T	Sum(ACGT)	X2	ProbX2	PA	PC	PG	PT	PCPG	ICpG
MN908947	25	18	22	35	24	12	8	20	18	8	10	31	33	26	27	48	365	2019-12-31	0.0219178	ORF8_MN908947_27894_28259_ORF8	101	64	67	134	366	35.55	0	0.276	0.1749	0.1831	0.3661	0.0320242	0.684414
LC534418	25	18	22	35	24	12	8	20	18	8	10	31	33	26	27	48	365	2020-02-14	0.0219178	ORF8_LC534418_27890_28255_ORF8	101	64	67	134	366	35.55	0	0.276	0.1749	0.1831	0.3661	0.0320242	0.684414
MN975262	25	18	22	35	25	12	8	20	18	8	10	31	32	27	27	47	365	2020-01-11	0.0219178	ORF8_MN975262_27894_28259_ORF8	101	65	67	133	366	34.04	0	0.276	0.1776	0.1831	0.3634	0.0325186	0.674009
MN985325	25	18	22	35	25	12	8	20	18	8	10	31	32	27	27	47	365	2020-01-19	0.0219178	orf8_MN985325_27894_28259_orf8	101	65	67	133	366	34.04	0	0.276	0.1776	0.1831	0.3634	0.0325186	0.674009
MN988713	25	18	22	35	24.5	13	7.5	20.5	18	8.5	10	30	32.5	26.5	27	48	366	2020-01-21	0.0204918	orf8_MN988713_27894_28259_orf8	101	65	66.5	133.5	366	34.77	0	0.276	0.1776	0.1817	0.3648	0.0322699	0.635013
MN994468	25	18	22	35	24	12	8	20	18	8	10	31	33	26	27	48	365	2020-01-22	0.0219178	orf8_MN994468_27894_28259_orf8	101	64	67	134	366	35.55	0	0.276	0.1749	0.1831	0.3661	0.0320242	0.684414
MT007544	25	18	22	35	24	12	8	20	18	8	10	31	33	26	27	48	365	2020-01-25	0.0219178	ORF8_MT007544_27894_28259_ORF8	101	64	67	134	366	35.55	0	0.276	0.1749	0.1831	0.3661	0.0320242	0.684414
MT027063	25	18	22	35	24	12	8	20	18	8	10	31	33	26	27	48	365	2020-01-29	0.0219178	orf8_MT027063_27894_28259_orf8	101	64	67	134	366	35.55	0	0.276	0.1749	0.1831	0.3661	0.0320242	0.684414
MT044257	25	18	22	35	25	13	7	21	18	8	10	30	32	27	27	47	365	2020-01-28	0.0191781	orf8_MT044257_27894_28259_orf8	101	66	66	133	366	34.02	0	0.276	0.1803	0.1803	0.3634	0.0325081	0.589948
MT049951	25	18	22	35	25	12	8	20	18	8	10	31	32	27	27	47	365	2020-01-17	0.0219178	ORF8_MT049951_27894_28259_ORF8	101	65	67	133	366	34.04	0	0.276	0.1776	0.1831	0.3634	0.0325186	0.674009
MT050493	25	18	22	35	25	12	8	20	18	8	10	31	32	27	27	47	365	2020-01-31	0.0219178	orf8_MT050493_27874_28239_orf8	101	65	67	133	366	34.04	0	0.276	0.1776	0.1831	0.3634	0.0325186	0.674009
MT066156	25	18	22	35	24	12	8	20	18	8	10	31	33	26	27	48	365	2020-01-30	0.0219178	ORF8_MT066156_27894_28259_ORF8	101	64	67	134	366	35.55	0	0.276	0.1749	0.1831	0.3661	0.0320242	0.684414
MT106052	25	18	22	35	25	12	8	20	18	8	10	31	32	27	27	47	365	2020-02-06	0.0219178	orf8_MT106052_27894_28259_orf8	101	65	67	133	366	34.04	0	0.276	0.1776	0.1831	0.3634	0.0325186	0.674009
MT106053	25	18	22	35	24	12	8	20	18	8	10	31	33	26	27	48	365	2020-02-10	0.0219178	orf8_MT106053_27894_28259_orf8	101	64	67	134	366	35.55	0	0.276	0.1749	0.1831	0.3661	0.0320242	0.684414
MT106054	25	17	22	36	24	12	8	20	18	8	10	31	33	27	27	47	365	2020-02-11	0.0219178	orf8_MT106054_27894_28259_orf8	101	64	67	134	366	35.55	0	0.276	0.1749	0.1831	0.3661	0.0320242	0.684414
MT114412	25	18	22	35	24	12	8	20	18	8	10	31	33	26	27	48	365	2020-01-23	0.0219178	ORF8_MT114412_27892_28257_ORF8	101	64	67	134	366	35.55	0	0.276	0.1749	0.1831	0.3661	0.0320242	0.684414
MT114413	25	18	22	35	24	12	8	20	18	8	10	31	33	26	27	48	365	2020-01-24	0.0219178	ORF8_MT114413_27894_28259_ORF8	101	64	67	134	366	35.55	0	0.276	0.1749	0.1831	0.3661	0.0320242	0.684414
MT121215	25	18	22	35	24	12	8	20	18	8	10	31	33	26	27	48	365	2020-02-02	0.0219178	ORF8_MT121215_27894_28259_ORF8	101	64	67	134	366	35.55	0	0.276	0.1749	0.1831	0.3661	0.0320242	0.684414
MT123292	25	18	22	35	25	12	8	20	18	8	10	31	32	27	27	47	365	2020-01-27	0.0219178	ORF8_MT123292_27894_28259_ORF8	101	65	67	133	366	34.04	0	0.276	0.1776	0.1831	0.3634	0.0325186	0.674009
MT135041	25	18	22	35	25	12	8	20	18	8	10	31	32	27	27	47	365	2020-01-26	0.0219178	ORF8_MT135041_27894_28259_ORF8	101	65	67	133	366	34.04	0	0.276	0.1776	0.1831	0.3634	0.0325186	0.674009
MT152824	25	18	22	35	25	12	8	20	18	8	10	31	32	27	27	47	365	2020-02-24	0.0219178	ORF8_MT152824_27892_28257_ORF8	101	65	67	133	366	34.04	0	0.276	0.1776	0.1831	0.3634	0.0325186	0.674009
MT159705	25	18	22	35	24	12	8	20	18	8	10	31	33	26	27	48	365	2020-02-17	0.0219178	orf8_MT159705_27894_28259_orf8	101	64	67	134	366	35.55	0	0.276	0.1749	0.1831	0.3661	0.0320242	0.684414
MT159709	25	18	22	35	24	12	8	20	18	8	10	31	33	26	27	48	365	2020-02-20	0.0219178	orf8_MT159709_27894_28259_orf8	101	64	67	134	366	35.55	0	0.276	0.1749	0.1831	0.3661	0.0320242	0.684414
MT159713	25	18	22	35	24	12	8	20	18	8	10	31	33	26	27	48	365	2020-02-18	0.0219178	orf8_MT159713_27894_28259_orf8	101	64	67	134	366	35.55	0	0.276	0.1749	0.1831	0.3661	0.0320242	0.684414
MT159720	25	18	22	35	24	12	8	20	18	8	10	31	33	26	27	48	365	2020-02-21	0.0219178	orf8_MT159720_27894_28259_orf8	101	64	67	134	366	35.55	0	0.276	0.1749	0.1831	0.3661	0.0320242	0.684414
MT163716	25	18	22	35	24	12	8	20	18	8	10	31	33	26	27	48	365	2020-02-27	0.0219178	ORF8_MT163716_27894_28259_ORF8	101	64	67	134	366	35.55	0	0.276	0.1749	0.1831	0.3661	0.0320242	0.684414
MT163719	25	18	22	35	25	12	8	20	18	8	10	31	32	27	27	47	365	2020-03-01	0.0219178	ORF8_MT163719_27894_28259_ORF8	101	65	67	133	366	34.04	0	0.276	0.1776	0.1831	0.3634	0.0325186	0.674009
MT188341	25	18	22	35	25	12	8	20	18	8	10	31	32	27	27	47	365	2020-03-05	0.0219178	orf8_MT188341_27843_28208_orf8	101	65	67	133	366	34.04	0	0.276	0.1776	0.1831	0.3634	0.0325186	0.674009
MT215195	25	18	22	35	24	12	8	20	18	8	10	31	33	26	27	48	365	2020-02-25	0.0219178	ORF8_MT215195_27855_28220_ORF8	101	64	67	134	366	35.55	0	0.276	0.1749	0.1831	0.3661	0.0320242	0.684414
MT226610	25	18	22	35	25	12	8	20	18	8	10	31	32	27	27	47	365	2020-01-20	0.0219178	ORF8_MT226610_27894_28259_ORF8	101	65	67	133	366	34.04	0	0.276	0.1776	0.1831	0.3634	0.0325186	0.674009
MT233523	25	18	22	35	25	12	8	20	18	8	10	31	32	27	27	47	365	2020-03-04	0.0219178	ORF8_MT233523_27840_28205_ORF8	101	65	67	133	366	34.04	0	0.276	0.1776	0.1831	0.3634	0.0325186	0.674009
MT246464	25	18	22	35	25	12	8	20	18	8	10	31	32	27	27	47	365	2020-03-13	0.0219178	ORF8_MT246464_27843_28208_ORF8	101	65	67	133	366	34.04	0	0.276	0.1776	0.1831	0.3634	0.0325186	0.674009
MT246477	25	18	22	35	25	12	8	20	18	8	10	31	32	27	27	47	365	2020-03-14	0.0219178	ORF8_MT246477_27863_28228_ORF8	101	65	67	133	366	34.04	0	0.276	0.1776	0.1831	0.3634	0.0325186	0.674009
MT252679	25	18	22	35	25	12	8	20	18	8	10	31	32	27	27	47	365	2020-03-10	0.0219178	ORF8_MT252679_27862_28227_ORF8	101	65	67	133	366	34.04	0	0.276	0.1776	0.1831	0.3634	0.0325186	0.674009
MT252756	25	18	22	35	24	12	8	20	18	8	10	31	33	26	27	48	365	2020-03-11	0.0219178	ORF8_MT252756_27820_28185_ORF8	101	64	67	134	366	35.55	0	0.276	0.1749	0.1831	0.3661	0.0320242	0.684414
MT252761	25	18	22	35	25	12	8	20	18	8	10	31	32	27	27	47	365	2020-03-12	0.0219178	ORF8_MT252761_27834_28199_ORF8	101	65	67	133	366	34.04	0	0.276	0.1776	0.1831	0.3634	0.0325186	0.674009
MT252810	25	18	22	35	25	12	8	20	18	8	10	31	32	27	27	47	365	2020-03-08	0.0219178	ORF8_MT252810_27853_28218_ORF8	101	65	67	133	366	34.04	0	0.276	0.1776	0.1831	0.3634	0.0325186	0.674009
MT259282	25	18	22	35	25	12	8	20	18	8	10	31	32	27	27	47	365	2020-03-15	0.0219178	ORF8_MT259282_27845_28210_ORF8	101	65	67	133	366	34.04	0	0.276	0.1776	0.1831	0.3634	0.0325186	0.674009
MT263423	25	18	22	35	25	12	8	20	18	8	10	31	32	27	27	47	365	2020-03-16	0.0219178	ORF8_MT263423_27820_28185_ORF8	101	65	67	133	366	34.04	0	0.276	0.1776	0.1831	0.3634	0.0325186	0.674009
MT263446	25	18	22	35	24	12	8	20	18	8	10	31	33	26	27	48	365	2020-03-17	0.0219178	ORF8_MT263446_27888_28253_ORF8	101	64	67	134	366	35.55	0	0.276	0.1749	0.1831	0.3661	0.0320242	0.684414
MT263454	25	18	22	35	25	12	8	20	18	8	10	31	32	27	27	47	365	2020-03-24	0.0219178	ORF8_MT263454_27859_28224_ORF8	101	65	67	133	366	34.04	0	0.276	0.1776	0.1831	0.3634	0.0325186	0.674009
MT270814	25	18	22	35	24	12	8	20	18	8	10	31	33	26	27	48	365	2020-03-18	0.0219178	ORF8_MT270814_27855_28220_ORF8	101	64	67	134	366	35.55	0	0.276	0.1749	0.1831	0.3661	0.0320242	0.684414
MT276323	25	18	22	35	24	12	8	20	18	8	10	31	33	26	27	48	365	2020-02-28	0.0219178	ORF8_MT276323_27894_28259_ORF8	101	64	67	134	366	35.55	0	0.276	0.1749	0.1831	0.3661	0.0320242	0.684414
MT276324	25	18	22	35	24	12	8	20	18	8	10	31	33	26	27	48	365	2020-02-26	0.0219178	ORF8_MT276324_27894_28259_ORF8	101	64	67	134	366	35.55	0	0.276	0.1749	0.1831	0.3661	0.0320242	0.684414
MT276326	25	18	22	35	24	12	8	20	18	8	10	31	33	26	27	48	365	2020-02-29	0.0219178	ORF8_MT276326_27894_28259_ORF8	101	64	67	134	366	35.55	0	0.276	0.1749	0.1831	0.3661	0.0320242	0.684414
MT292574	25	18	22	35	25	12	8	20	18	8	10	31	32	27	27	47	365	2020-03-02	0.0219178	ORF8_MT292574_27840_28205_ORF8	101	65	67	133	366	34.04	0	0.276	0.1776	0.1831	0.3634	0.0325186	0.674009
MT293192	25	18	22	35	25	12	8	20	18	8	10	31	32	27	27	47	365	2020-03-28	0.0219178	ORF8_MT293192_27860_28225_ORF8	101	65	67	133	366	34.04	0	0.276	0.1776	0.1831	0.3634	0.0325186	0.674009
MT293204	25	18	22	35	24	12	8	20	18	8	10	31	33	26	27	48	365	2020-03-30	0.0219178	ORF8_MT293204_27887_28252_ORF8	101	64	67	134	366	35.55	0	0.276	0.1749	0.1831	0.3661	0.0320242	0.684414
MT304479	25	18	22	35	24	12	8	20	18	8	10	31	33	26	27	48	365	2020-03-03	0.0219178	ORF8_MT304479_27894_28259_ORF8	101	64	67	134	366	35.55	0	0.276	0.1749	0.1831	0.3661	0.0320242	0.684414
MT325583	25	18	22	35	24	12	8	20	18	8	10	31	33	26	27	48	365	2020-03-06	0.0219178	ORF8_MT325583_27894_28259_ORF8	101	64	67	134	366	35.55	0	0.276	0.1749	0.1831	0.3661	0.0320242	0.684414
MT325593	25	18	22	35	24	12	8	20	18	8	10	31	33	26	27	48	365	2020-03-07	0.0219178	ORF8_MT325593_27894_28259_ORF8	101	64	67	134	366	35.55	0	0.276	0.1749	0.1831	0.3661	0.0320242	0.684414
MT326075	25	18	22	35	23	12	8	20	18	8	10	31	34	25	27	49	365	2020-03-20	0.0219178	ORF8_MT326075_27863_28228_ORF8	101	63	67	135	366	37.1	0	0.276	0.1721	0.1831	0.3689	0.0315115	0.695549
MT326111	25	18	22	35	25	12	8	20	18	8	10	31	32	27	27	47	365	2020-03-22	0.0219178	ORF8_MT326111_27768_28133_ORF8	101	65	67	133	366	34.04	0	0.276	0.1776	0.1831	0.3634	0.0325186	0.674009
MT326159	25	18	22	35	24	12	8	20	18	8	10	31	33	26	27	48	365	2020-03-21	0.0219178	ORF8_MT326159_27863_28228_ORF8	101	64	67	134	366	35.55	0	0.276	0.1749	0.1831	0.3661	0.0320242	0.684414
MT345805	25	18	22	35	24	12	8	20	18	8	10	31	33	26	27	48	365	2020-03-23	0.0219178	ORF8_MT345805_27887_28252_ORF8	101	64	67	134	366	35.55	0	0.276	0.1749	0.1831	0.3661	0.0320242	0.684414
MT345835	25	18	22	35	23	12	8	20	18	8	10	31	34	25	27	49	365	2020-03-25	0.0219178	ORF8_MT345835_27863_28228_ORF8	101	63	67	135	366	37.1	0	0.276	0.1721	0.1831	0.3689	0.0315115	0.695549
MT345887	25	18	22	35	23	12	8	20	18	8	10	31	34	25	27	49	365	2020-03-29	0.0219178	ORF8_MT345887_27872_28237_ORF8	101	63	67	135	366	37.1	0	0.276	0.1721	0.1831	0.3689	0.0315115	0.695549
MT350273	25	18	22	35	25	12	8	20	18	8	10	31	32	27	27	47	365	2020-03-19	0.0219178	ORF8_MT350273_27894_28259_ORF8	101	65	67	133	366	34.04	0	0.276	0.1776	0.1831	0.3634	0.0325186	0.674009
MT358650	25	18	22	35	24	12	8	20	18	8	10	31	33	26	27	48	365	2020-03-31	0.0219178	ORF8_MT358650_27864_28229_ORF8	101	64	67	134	366	35.55	0	0.276	0.1749	0.1831	0.3661	0.0320242	0.684414
MT358694	25	18	22	35	25	12	8	20	18	8	10	31	32	27	27	47	365	2020-03-26	0.0219178	ORF8_MT358694_27874_28239_ORF8	101	65	67	133	366	34.04	0	0.276	0.1776	0.1831	0.3634	0.0325186	0.674009
MT396266	25	18	22	35	24	12	8	20	18	8	10	31	33	26	27	48	365	2020-04-24	0.0219178	ORF8_MT396266_27884_28249_ORF8	101	64	67	134	366	35.55	0	0.276	0.1749	0.1831	0.3661	0.0320242	0.684414
MT412290	25	18	22	35	25	12	8	20	18	8	10	31	32	27	27	47	365	2020-04-01	0.0219178	ORF8_MT412290_27861_28226_ORF8	101	65	67	133	366	34.04	0	0.276	0.1776	0.1831	0.3634	0.0325186	0.674009
MT412324	25	18	22	35	24	12	8	20	18	8	10	31	33	26	27	48	365	2020-04-02	0.0219178	ORF8_MT412324_27864_28229_ORF8	101	64	67	134	366	35.55	0	0.276	0.1749	0.1831	0.3661	0.0320242	0.684414
MT418883	25	18	22	35	25	12	8	20	18	8	10	31	32	27	27	47	365	2020-04-10	0.0219178	ORF8_MT418883_27859_28224_ORF8	101	65	67	133	366	34.04	0	0.276	0.1776	0.1831	0.3634	0.0325186	0.674009
MT434787	25	18	22	35	24	12	8	20	18	8	10	31	33	26	27	48	365	2020-03-09	0.0219178	ORF8_MT434787_27894_28259_ORF8	101	64	67	134	366	35.55	0	0.276	0.1749	0.1831	0.3661	0.0320242	0.684414
MT438720	25	18	22	35	24	12	8	20	18	8	10	31	33	26	27	48	365	2020-04-22	0.0219178	ORF8_MT438720_27881_28246_ORF8	101	64	67	134	366	35.55	0	0.276	0.1749	0.1831	0.3661	0.0320242	0.684414
MT444633	25	18	22	35	24	12	8	20	18	8	10	31	33	26	27	48	365	2020-04-14	0.0219178	ORF8_MT444633_27892_28257_ORF8	101	64	67	134	366	35.55	0	0.276	0.1749	0.1831	0.3661	0.0320242	0.684414
MT446358	25	18	22	35	23	12	8	20	18	8	10	31	34	25	27	49	365	2020-04-06	0.0219178	ORF8_MT446358_27834_28199_ORF8	101	63	67	135	366	37.1	0	0.276	0.1721	0.1831	0.3689	0.0315115	0.695549
MT447154	25	18	22	35	24	12	8	20	18	8	10	31	33	26	27	48	365	2020-02-01	0.0219178	ORF8_MT447154_27857_28222_ORF8	101	64	67	134	366	35.55	0	0.276	0.1749	0.1831	0.3661	0.0320242	0.684414
MT447162	25	18	22	35	25	12	8	20	18	8	10	31	32	27	27	47	365	2020-02-07	0.0219178	ORF8_MT447162_27857_28222_ORF8	101	65	67	133	366	34.04	0	0.276	0.1776	0.1831	0.3634	0.0325186	0.674009
MT447163	25	18	22	35	25	12	8	20	18	8	10	31	32	27	27	47	365	2020-02-22	0.0219178	ORF8_MT447163_27857_28222_ORF8	101	65	67	133	366	34.04	0	0.276	0.1776	0.1831	0.3634	0.0325186	0.674009
MT449638	25	18	22	35	24	12	8	20	18	8	10	31	33	26	27	48	365	2020-04-04	0.0219178	ORF8_MT449638_27885_28250_ORF8	101	64	67	134	366	35.55	0	0.276	0.1749	0.1831	0.3661	0.0320242	0.684414
MT449656	25	18	22	35	24	12	8	20	18	8	10	31	33	26	27	48	365	2020-04-13	0.0219178	ORF8_MT449656_27886_28251_ORF8	101	64	67	134	366	35.55	0	0.276	0.1749	0.1831	0.3661	0.0320242	0.684414
MT449664	25	18	22	35	24	12	8	20	18	8	10	31	33	26	27	48	365	2020-04-21	0.0219178	ORF8_MT449664_27882_28247_ORF8	101	64	67	134	366	35.55	0	0.276	0.1749	0.1831	0.3661	0.0320242	0.684414
MT450890	25	18	22	35	24	12	8	20	18	8	10	31	33	26	27	48	365	2020-04-15	0.0219178	ORF8_MT450890_27856_28221_ORF8	101	64	67	134	366	35.55	0	0.276	0.1749	0.1831	0.3661	0.0320242	0.684414
MT450901	25	18	22	35	24	12	8	20	18	8	10	31	33	26	27	48	365	2020-04-11	0.0219178	ORF8_MT450901_27893_28258_ORF8	101	64	67	134	366	35.55	0	0.276	0.1749	0.1831	0.3661	0.0320242	0.684414
MT450906	25	18	22	35	24	12	8	20	18	8	10	31	33	26	27	48	365	2020-04-16	0.0219178	ORF8_MT450906_27879_28244_ORF8	101	64	67	134	366	35.55	0	0.276	0.1749	0.1831	0.3661	0.0320242	0.684414
MT450924	25	18	22	35	25	12	8	20	18	8	10	31	32	27	27	47	365	2020-02-08	0.0219178	ORF8_MT450924_27840_28205_ORF8	101	65	67	133	366	34.04	0	0.276	0.1776	0.1831	0.3634	0.0325186	0.674009
MT451415	25	18	22	35	24	12	8	20	18	8	10	31	33	26	27	48	365	2020-03-27	0.0219178	ORF8_MT451415_27855_28220_ORF8	101	64	67	134	366	35.55	0	0.276	0.1749	0.1831	0.3661	0.0320242	0.684414
MT451604	25	18	22	35	24	12	8	20	18	8	10	31	33	26	27	48	365	2020-04-05	0.0219178	ORF8_MT451604_27856_28221_ORF8	101	64	67	134	366	35.55	0	0.276	0.1749	0.1831	0.3661	0.0320242	0.684414
MT451754	25	18	22	35	23	12	8	20	18	8	10	31	34	25	27	49	365	2020-04-07	0.0219178	ORF8_MT451754_27855_28220_ORF8	101	63	67	135	366	37.1	0	0.276	0.1721	0.1831	0.3689	0.0315115	0.695549
MT451885	25	18	22	35	24	12	8	20	18	8	10	31	33	26	27	48	365	2020-04-26	0.0219178	ORF8_MT451885_27853_28218_ORF8	101	64	67	134	366	35.55	0	0.276	0.1749	0.1831	0.3661	0.0320242	0.684414
MT457390	25	18	22	35	24	12	8	20	18	8	10	31	33	26	27	48	365	2020-04-29	0.0219178	ORF8_MT457390_27750_28115_ORF8	101	64	67	134	366	35.55	0	0.276	0.1749	0.1831	0.3661	0.0320242	0.684414
MT457398	25	18	22	35	24	12	8	20	18	8	10	31	33	26	27	48	365	2020-04-25	0.0219178	ORF8_MT457398_27878_28243_ORF8	101	64	67	134	366	35.55	0	0.276	0.1749	0.1831	0.3661	0.0320242	0.684414
MT457401	25	18	22	35	24	12	8	20	18	8	10	31	33	26	27	48	365	2020-05-06	0.0219178	ORF8_MT457401_27895_28260_ORF8	101	64	67	134	366	35.55	0	0.276	0.1749	0.1831	0.3661	0.0320242	0.684414
MT460090	25	18	22	35	24	12	8	20	18	8	10	31	33	26	27	48	365	2020-05-01	0.0219178	ORF8_MT460090_27887_28252_ORF8	101	64	67	134	366	35.55	0	0.276	0.1749	0.1831	0.3661	0.0320242	0.684414
MT460113	25	18	22	35	25	12	8	20	18	8	10	31	32	27	27	47	365	2020-04-27	0.0219178	ORF8_MT460113_27882_28247_ORF8	101	65	67	133	366	34.04	0	0.276	0.1776	0.1831	0.3634	0.0325186	0.674009
MT460138	25	18	22	35	24	12	8	20	18	8	10	31	33	26	27	48	365	2020-04-30	0.0219178	ORF8_MT460138_27882_28247_ORF8	101	64	67	134	366	35.55	0	0.276	0.1749	0.1831	0.3661	0.0320242	0.684414
MT461640	25	18	22	35	24	12	8	20	18	8	10	31	33	26	27	48	365	2020-04-03	0.0219178	ORF8_MT461640_27892_28257_ORF8	101	64	67	134	366	35.55	0	0.276	0.1749	0.1831	0.3661	0.0320242	0.684414
MT467247	25	18	22	35	24	12	8	20	18	8	10	31	33	26	27	48	365	2020-04-29	0.0219178	ORF8_MT467247_27852_28217_ORF8	101	64	67	134	366	35.55	0	0.276	0.1749	0.1831	0.3661	0.0320242	0.684414
MT467260	25	18	22	35	24	12	8	20	18	8	10	31	33	26	27	48	365	2020-05-02	0.0219178	ORF8_MT467260_27852_28217_ORF8	101	64	67	134	366	35.55	0	0.276	0.1749	0.1831	0.3661	0.0320242	0.684414
MT467263	25	18	22	35	24	12	8	20	18	8	10	31	33	26	27	48	365	2020-05-04	0.0219178	ORF8_MT467263_27852_28217_ORF8	101	64	67	134	366	35.55	0	0.276	0.1749	0.1831	0.3661	0.0320242	0.684414
MT476385	25	18	22	35	24	12	8	20	18	8	10	31	33	26	27	48	365	2020-04-18	0.0219178	ORF8_MT476385_27893_28258_ORF8	101	64	67	134	366	35.55	0	0.276	0.1749	0.1831	0.3661	0.0320242	0.684414
MT477861	25	18	22	35	24	12	8	20	18	8	10	31	33	26	27	48	365	2020-04-12	0.0219178	ORF8_MT477861_27882_28247_ORF8	101	64	67	134	366	35.55	0	0.276	0.1749	0.1831	0.3661	0.0320242	0.684414
MT482129	25	18	22	35	24	12	8	20	18	8	10	31	33	26	27	48	365	2020-04-17	0.0219178	ORF8_MT482129_27892_28257_ORF8	101	64	67	134	366	35.55	0	0.276	0.1749	0.1831	0.3661	0.0320242	0.684414
MT482134	25	18	22	35	24	12	8	20	18	8	10	31	33	26	27	48	365	2020-04-09	0.0219178	ORF8_MT482134_27872_28237_ORF8	101	64	67	134	366	35.55	0	0.276	0.1749	0.1831	0.3661	0.0320242	0.684414
MT482144	25	18	22	35	24	12	8	20	18	8	10	31	33	26	27	48	365	2020-04-08	0.0219178	ORF8_MT482144_27890_28255_ORF8	101	64	67	134	366	35.55	0	0.276	0.1749	0.1831	0.3661	0.0320242	0.684414

[truncated: 3 more sheets: ORF10, S, SARS-CoV-2 100 sample ICpG ]
