# Supplementary material for: Coronavirus genomes carry the signatures of their habitats
Source: PLoS One. 2020 Dec 22;15(12):e0244025. doi: 10.1371/journal.pone.0244025 (PMC7755226; doi:10.1371/journal.pone.0244025)
Supplement: S6 File — (XLSX) [file pone.0244025.s018.xlsx]

## Sheet: ORF1ab
Sum nuc. substitutions in comparison to reference							Codon site	Codon_ref	Codon_compare	AA1	AA2	Nonsynonym_mutation		Unique codon site	Nonsynonym_mutation1	Nonsynonym_mutation2		Nuc Sites with difference	A	G	C	U	Entropy	Codon site	Nonsynonym_mutation1	Nonsynonym_mutation2		Nuc sites with C>U mutations	A	G	C	U	Codon site	Nonsynonym_mutation1	Non-synonymous C->U	Synonymous C->U			orf1ab_MN908947_266_21555_orf1ab	ATGGAGAGCCTTGTCCCTGGTTTCAACGAGAAAACACACGTCCAACTCAGTTTGCCTGTTTTACAGGTTCGCGACGTGCTCGTACGTGGCTTTGGAGACTCCGTGGAGGAGGTCTTATCAGAGGCACGTCAACATCTTAAAGATGGCACTTGTGGCTTAGTAGAAGTTGAAAAAGGCGTTTTGCCTCAACTTGAACAGCCCTATGTGTTCATCAAACGTTCGGATGCTCGAACTGCACCTCATGGTCATGTTATGGTTGAGCTGGTAGCAGAACTCGAAGGCATTCAGTACGGTCGTAGTGGTGAGACACTTGGTGTCCTTGTCCCTCATGTGGGCGAAATACCAGTGGCTTACCGCAAGGTTCTTCTTCGTAAGAACGGTAATAAAGGAGCTGGTGGC…				Non-synonymous C->U	Synonymous C->U	Mutation site -3	Nuc	Mutation site -2	Nuc
	A	G	C	T			444	GAA	AAA	E	K	G>A		75	U>A			2772	0	0	65.306	34.694	0.9313	924				48	0	0	98.98	1.02	16			yes									yes	45	A	46	C
A	621246	33	3	3			476	AUU	GUU	I	V	A>G		117	G>A			14144	0	0	65.306	34.694	0.9313	4715	C>U			811	0	0	98.98	1.02	271			yes									yes	808	T	809	G
G	17	409287	9	27			1607	AUA	GUA	I	V	A>G		190	U>C			8517	0	0	65.979	34.021	0.92502	2839				885	0	0	98.98	1.02	295			yes									yes	882	T	883	G
C	1	1	362297	190			392	GGC	GAC	G	D	G>A		265	C>U			17796	0	0	80.612	19.388	0.70951	5932				953	0	0	98.98	1.02	318			yes									yes	950	T	951	T
T	4	1	19	666754			989	GGU	GUU	G	V	G>U		372	C>U			17483	0	0	81.633	18.367	0.68805	5828	C>U			1120	0	0	98.98	1.02	374	C>U	yes									yes		1117	T	1118	G
							7064	GGU	GUU	G	V	G>U		374	C>U			17594	81.633	18.367	0	0	0.68805	5865	A>G			1360	0	0	98.98	1.02	454	C>U	yes									yes		1357	A	1358	T
Substitutions	C>U	non C>U					5052	GCU	UCU	A	S	G>U		392	G>A			794	0	0	86.735	13.265	0.56467	265	C>U			1652	0	0	98.98	1.02	551			yes									yes	1649	G	1650	C
Sum counts	190	101					117	GCU	ACU	A	T	G>A		444	G>A			10818	0	92.784	1.031	6.186	0.41665	3606	G>U	G>C		1664	0	0	98.98	1.02	555	C>U	yes									yes		1661	C	1662	T
Sum non-synonymous	66	75					4067	GCA	UCA	A	S	G>U		454	C>U			14541	0	0	93.878	6.122	0.33229	4847				2293	0	0	98.98	1.02	765			yes									yes	2290	C	2291	A
Sum synonymous	124	26					4068	GCC	UCC	A	S	G>U		476	A>G			2151	0	0	95.918	4.082	0.24602	717				2571	0	0	98.98	1.02	857			yes									yes	2568	G	2569	T
							4170	GCU	UCU	A	S	G>U		555	C>U			568	0	0	3.061	96.939	0.19745	190	U>C			2677	0	0	98.98	1.02	893			yes									yes	2674	C	2675	C
							5874	ACU	GCU	T	A	A>G		630	U>A			1115	0	0	96.939	3.061	0.19745	372	C>U			2831	0	0	98.98	1.02	944	C>U	yes									yes		2828	C	2829	A
							876	GCA	ACA	A	T	G>A		876	G>A			14010	3.061	96.939	0	0	0.19745	4670				3104	0	0	98.98	1.02	1035	C>U	yes									yes		3101	T	3102	T
							374	CAC	UAC	H	Y	C>U		944	C>U			14676	96.939	3.061	0	0	0.19745	4892				3146	0	0	98.98	1.02	1049	C>U	yes									yes		3143	A	3144	A
							3233	CAU	UAU	H	Y	C>U		971	C>U			18613	0	0	96.939	3.061	0.19745	6205				3287	0	0	98.98	1.02	1096			yes									yes	3284	G	3285	A
							3979	AAG	AAC	K	N	G>C		989	G>U			5519	0	0	97.959	2.041	0.14373	1840	C>U			3472	0	0	98.98	1.02	1158	C>U	yes									yes		3469	G	3470	A
							3981	AAG	AAU	K	N	G>U		1035	C>U			9212	2.041	0	0	97.959	0.14373	3071	U>A			3473	0	0	98.98	1.02	1158	C>U	yes									yes		3470	A	3471	C
							4176	AAG	AAU	K	N	G>U		1049	C>U			12530	2.041	97.959	0	0	0.14373	4177	G>A			4490	0	0	98.98	1.02	1497			yes									yes	4487	C	4488	A
							4818	AAG	AAU	K	N	G>U		1158	C>U			16983	0	0	2.041	97.959	0.14373	5661				4919	0	0	98.98	1.02	1640	C>U	yes									yes		4916	A	4917	T
							1924	AGC	GGC	S	G	A>G		1295	G>U			225	1.031	0	0	98.969	0.08284	75	U>A			4974	0	0	98.98	1.02	1658			yes									yes	4971	A	4972	T
							5550	GUG	UUG	V	L	G>U		1341	G>U			2912	0	0	98.969	1.031	0.08284	971	C>U			5669	0	0	98.98	1.02	1890	C>U	yes									yes		5666	G	5667	T
							1049	GCU	GUU	A	V	C>U		1348	A>C			48	0	0	98.98	1.02	0.08214	16				5761	0	0	98.98	1.02	1921	C>U	yes									yes		5758	T	5759	A
							555	GCU	GUU	A	V	C>U		1599	G>U			135	0	0	1.02	98.98	0.08214	45				5762	0	0	98.98	1.02	1921	C>U	yes									yes		5759	A	5760	T
							372	GCA	GUA	A	V	C>U		1607	A>G			226	1.02	98.98	0	0	0.08214	76				5925	0	0	98.98	1.02	1975			yes									yes	5922	C	5923	T
							2405	AAU	AGU	N	S	A>G		1640	C>U			249	0	0	1.02	98.98	0.08214	83				6002	0	0	98.98	1.02	2001			yes									yes	5999	A	6000	A
							4112	AGU	AAU	S	N	G>A		1659	C>G			349	1.02	98.98	0	0	0.08214	117	G>A			6045	0	0	98.98	1.02	2015			yes									yes	6042	G	6043	A
							3648	GCU	CCU	A	P	G>C		1769	G>U			811	0	0	98.98	1.02	0.08214	271				6137	0	0	98.98	1.02	2046			yes									yes	6134	A	6135	A
							6461	GUU	UUU	V	F	G>U		1840	C>U			885	0	0	98.98	1.02	0.08214	295				6236	0	0	98.98	1.02	2079	C>U	yes									yes		6233	A	6234	A
							6212	GUU	UUU	V	F	G>U		1890	C>U			898	98.98	0	0	1.02	0.08214	300				6840	0	0	98.98	1.02	2280			yes									yes	6837	A	6838	A
							6579	GUU	UUU	V	F	G>U		1921	C>U			953	0	0	98.98	1.02	0.08214	318				7299	0	0	98.98	1.02	2433			yes									yes	7296	G	7297	T
							1295	GUU	UUU	V	F	G>U		1924	A>G			1120	0	0	98.98	1.02	0.08214	374	C>U			7335	0	0	98.98	1.02	2445			yes									yes	7332	T	7333	T
							1659	CCA	GCA	P	A	C>G		2079	C>U			1132	1.02	98.98	0	0	0.08214	378				7484	0	0	98.98	1.02	2495			yes									yes	7481	T	7482	T
							7042	UCU	UUU	S	F	C>U		2405	A>G			1175	1.02	98.98	0	0	0.08214	392	G>A			9173	0	0	98.98	1.02	3058			yes									yes	9170	T	9171	A
							1921	CCA	UCA	P	S	C>U		2432	G>A			1330	1.02	98.98	0	0	0.08214	444	G>A			9296	0	0	98.98	1.02	3099	C>U	yes									yes		9293	A	9294	C
							5688	CCU	UCU	P	S	C>U		3071	U>A			1341	0	0	1.02	98.98	0.08214	447				9697	0	0	98.98	1.02	3233	C>U	yes									yes		9694	T	9695	G
							75	GAU	GAA	D	E	U>A		3099	C>U			1360	0	0	98.98	1.02	0.08214	454	C>U			9773	0	0	98.98	1.02	3258			yes									yes	9770	T	9771	C
							1341	GAG	GAU	E	D	G>U		3233	C>U			1426	98.98	1.02	0	0	0.08214	476	A>G			9923	0	0	98.98	1.02	3308			yes									yes	9920	G	9921	C
							3965	GAG	GAC	E	D	G>C		3606	G>U	G>C		1652	0	0	98.98	1.02	0.08214	551				11439	0	0	98.98	1.02	3813			yes									yes	11436	T	11437	T
							4038	AGA	AAA	R	K	G>A		3648	G>C			1664	0	0	98.98	1.02	0.08214	555	C>U			12208	0	0	98.98	1.02	4070			yes									yes	12205	A	12206	A
							2432	AGG	AAG	R	K	G>A		3926	G>C			1888	1.02	0	0	98.98	0.08214	630	U>A			12269	0	0	98.98	1.02	4090	C>U	yes									yes		12266	T	12267	T
							4483	AAG	AGG	K	R	A>G		3965	G>C			2004	98.98	0	0	1.02	0.08214	668				12386	0	0	98.98	1.02	4129	C>U	yes									yes		12383	T	12384	A
							6304	GAU	GCU	D	A	A>C		3979	G>C			2181	0	0	1.02	98.98	0.08214	727				12445	0	0	98.98	1.02	4149			yes									yes	12442	G	12443	C
							3099	UCA	UUA	S	L	C>U		3981	G>U			2215	98.98	1.02	0	0	0.08214	739				12615	0	0	98.98	1.02	4205			yes									yes	12612	T	12613	A
							944	UCA	UUA	S	L	C>U		4030	G>C			2293	0	0	98.98	1.02	0.08214	765				12807	0	0	98.98	1.02	4269			yes									yes	12804	T	12805	T
							4106	AGU	AUU	S	I	G>U		4038	G>A			2571	0	0	98.98	1.02	0.08214	857				14460	0	0	98.98	1.02	4820			yes									yes	14457	T	14458	T
							4177	GGA	GAA	G	E	G>A		4067	G>U			2626	1.02	98.98	0	0	0.08214	876	G>A			15060	0	0	98.98	1.02	5020			yes									yes	15057	T	15058	A
							3071	UUU	UAU	F	Y	U>A		4068	G>U			2677	0	0	98.98	1.02	0.08214	893				16613	0	0	98.98	1.02	5538	C>U	yes									yes		16610	G	16611	T
							3071	UUU	UAU	F	Y	U>A		4076	G>U			2831	0	0	98.98	1.02	0.08214	944	C>U			16736	0	0	98.98	1.02	5579	C>U	yes									yes		16733	C	16734	A
							1769	AUG	AUU	M	I	G>U		4090	C>U			2966	0	98.98	0	1.02	0.08214	989	G>U			17062	0	0	98.98	1.02	5688	C>U	yes									yes		17059	T	17060	T
							3606	UUG	UUU	L	F	G>U		4103	G>U			3104	0	0	98.98	1.02	0.08214	1035	C>U			17146	0	0	98.98	1.02	5716			yes									yes	17143	T	17144	T
							3606	UUG	UUC	L	F	G>C		4105	G>U			3146	0	0	98.98	1.02	0.08214	1049	C>U			17867	0	0	98.98	1.02	5956			yes									yes	17864	A	17865	C
							1599	UUG	UUU	L	F	G>U		4106	G>U			3287	0	0	98.98	1.02	0.08214	1096				18390	0	0	98.98	1.02	6130			yes									yes	18387	G	18388	C
							3606	UUG	UUU	L	F	G>U		4112	G>A			3472	0	0	98.98	1.02	0.08214	1158	C>U			19884	0	0	98.98	1.02	6628			yes									yes	19881	G	19882	T
							6673	UUC	CUC	F	L	U>C		4129	C>U			3473	0	0	98.98	1.02	0.08214	1158	C>U			21125	0	0	98.98	1.02	7042	C>U	yes									yes		21119	A	21120	T
							3606	UUG	UUU	L	F	G>U		4132	G>C			3624	98.98	1.02	0	0	0.08214	1208				2912	0	0	98.969	1.031	971	C>U	yes									yes		2909	A	2910	A
							190	UUC	CUC	F	L	U>C		4140	G>C			3883	0	98.98	0	1.02	0.08214	1295	G>U			5519	0	0	97.959	2.041	1840	C>U	yes									yes		5516	T	5517	A
							190	UUC	CUC	F	L	U>C		4170	G>U			4023	0	98.98	0	1.02	0.08214	1341	G>U			1115	0	0	96.939	3.061	372	C>U	yes									yes		1112	C	1113	A
							190	UUC	CUC	F	L	U>C		4176	G>U			4042	98.98	0	1.02	0	0.08214	1348	A>C			18613	0	0	96.939	3.061	6205			yes									yes	18610	T	18611	G
							454	CUC	UUC	L	F	C>U		4177	G>A			4125	0	98.98	0	1.02	0.08214	1375				2151	0	0	95.918	4.082	717			yes									yes	2148	G	2149	T
							5865	UAU	UGU	Y	C	A>G		4483	A>G			4137	0	0	1.02	98.98	0.08214	1379				14541	0	0	93.878	6.122	4847			yes									yes	14538	C	14539	T
							5865	UAU	UGU	Y	C	A>G		4715	C>U			4490	0	0	98.98	1.02	0.08214	1497				794	0	0	86.735	13.265	265	C>U	yes									yes		791	A	792	C
							5865	UAU	UGU	Y	C	A>G		4818	G>U			4601	0	98.98	0	1.02	0.08214	1534				17483	0	0	81.633	18.367	5828	C>U	yes									yes		17480	A	17481	C
							5865	UAU	UGU	Y	C	A>G		5052	G>U			4797	0	98.98	0	1.02	0.08214	1599	G>U			17796	0	0	80.612	19.388	5932			yes									yes	17793	A	17794	C
							5865	UAU	UGU	Y	C	A>G		5538	C>U			4819	98.98	1.02	0	0	0.08214	1607	A>G			8517	0	0	65.979	34.021	2839			yes									yes	8514	T	8515	A
							5865	UAU	UGU	Y	C	A>G		5550	G>U			4919	0	0	98.98	1.02	0.08214	1640	C>U			2772	0	0	65.306	34.694	924			yes									yes	2769	T	2770	T
							5865	UAU	UGU	Y	C	A>G		5579	C>U			4974	0	0	98.98	1.02	0.08214	1658				14144	0	0	65.306	34.694	4715	C>U	yes									yes		14141	C	14142	A
							630	UGG	AGG	W	R	U>A		5688	C>U			4975	0	1.02	98.98	0	0.08214	1659	C>G
							5865	UAU	UGU	Y	C	A>G		5828	C>U			5307	0	98.98	0	1.02	0.08214	1769	G>U
							5865	UAU	UGU	Y	C	A>G		5865	A>G			5463	0	0	1.02	98.98	0.08214	1821
							5865	UAU	UGU	Y	C	A>G		5874	A>G			5669	0	0	98.98	1.02	0.08214	1890	C>U
							5865	UAU	UGU	Y	C	A>G		6212	G>U			5761	0	0	98.98	1.02	0.08214	1921	C>U
							5865	UAU	UGU	Y	C	A>G		6304	A>C			5762	0	0	98.98	1.02	0.08214	1921	C>U
							5865	UAU	UGU	Y	C	A>G		6461	G>U			5770	98.98	1.02	0	0	0.08214	1924	A>G
							5865	UAU	UGU	Y	C	A>G		6579	G>U			5925	0	0	98.98	1.02	0.08214	1975
							5865	UAU	UGU	Y	C	A>G		6673	U>C			6002	0	0	98.98	1.02	0.08214	2001
							5865	UAU	UGU	Y	C	A>G		6906	G>C			6045	0	0	98.98	1.02	0.08214	2015
							5865	UAU	UGU	Y	C	A>G		7042	C>U			6087	1.02	98.98	0	0	0.08214	2029
							2079	CCA	CUA	P	L	C>U		7064	G>U			6137	0	0	98.98	1.02	0.08214	2046
							971	CCU	CUU	P	L	C>U						6236	0	0	98.98	1.02	0.08214	2079	C>U
							5828	CCU	CUU	P	L	C>U						6629	0	98.98	0	1.02	0.08214	2210
							1158	CCU	CUU	P	L	C>U						6840	0	0	98.98	1.02	0.08214	2280
							5828	CCU	CUU	P	L	C>U						7214	98.98	1.02	0	0	0.08214	2405	A>G
							5828	CCU	CUU	P	L	C>U						7295	1.02	98.98	0	0	0.08214	2432	G>A
							4030	CAG	CAC	Q	H	G>C						7299	0	0	98.98	1.02	0.08214	2433
							4140	CAG	CAC	Q	H	G>C						7335	0	0	98.98	1.02	0.08214	2445
							5828	CCU	CUU	P	L	C>U						7484	0	0	98.98	1.02	0.08214	2495
							5828	CCU	CUU	P	L	C>U						9173	0	0	98.98	1.02	0.08214	3058
							5828	CCU	CUU	P	L	C>U						9296	0	0	98.98	1.02	0.08214	3099	C>U
							4715	CCU	CUU	P	L	C>U						9697	0	0	98.98	1.02	0.08214	3233	C>U
							5828	CCU	CUU	P	L	C>U						9773	0	0	98.98	1.02	0.08214	3258
							5828	CCU	CUU	P	L	C>U						9923	0	0	98.98	1.02	0.08214	3308
							5828	CCU	CUU	P	L	C>U						9971	98.98	1.02	0	0	0.08214	3324
							5828	CCU	CUU	P	L	C>U						10213	98.98	0	1.02	0	0.08214	3405
							4715	CCU	CUU	P	L	C>U						10214	98.98	0	0	1.02	0.08214	3405
							5828	CCU	CUU	P	L	C>U						10352	1.02	98.98	0	0	0.08214	3451
							4715	CCU	CUU	P	L	C>U						10564	98.98	1.02	0	0	0.08214	3522
							4715	CCU	CUU	P	L	C>U						10942	0	98.98	1.02	0	0.08214	3648	G>C
							4715	CCU	CUU	P	L	C>U						10968	0	1.02	0	98.98	0.08214	3656
							5828	CCU	CUU	P	L	C>U						11055	0	0	1.02	98.98	0.08214	3685
							4715	CCU	CUU	P	L	C>U						11145	1.02	98.98	0	0	0.08214	3715
							4715	CCU	CUU	P	L	C>U						11439	0	0	98.98	1.02	0.08214	3813
							4715	CCU	CUU	P	L	C>U						11776	0	98.98	1.02	0	0.08214	3926	G>C
							4715	CCU	CUU	P	L	C>U						11895	0	98.98	1.02	0	0.08214	3965	G>C
							5828	CCU	CUU	P	L	C>U						11937	0	98.98	1.02	0	0.08214	3979	G>C
							4715	CCU	CUU	P	L	C>U						11943	0	98.98	0	1.02	0.08214	3981	G>U
							4715	CCU	CUU	P	L	C>U						12090	0	98.98	1.02	0	0.08214	4030	G>C
							4715	CCU	CUU	P	L	C>U						12113	1.02	98.98	0	0	0.08214	4038	G>A
							4715	CCU	CUU	P	L	C>U						12199	0	98.98	0	1.02	0.08214	4067	G>U
							5828	CCU	CUU	P	L	C>U						12202	0	98.98	0	1.02	0.08214	4068	G>U
							4715	CCU	CUU	P	L	C>U						12208	0	0	98.98	1.02	0.08214	4070
							5828	CCU	CUU	P	L	C>U						12226	0	98.98	0	1.02	0.08214	4076	G>U
							4715	CCU	CUU	P	L	C>U						12249	0	98.98	1.02	0	0.08214	4083
							5828	CCU	CUU	P	L	C>U						12269	0	0	98.98	1.02	0.08214	4090	C>U
							4715	CCU	CUU	P	L	C>U						12307	0	98.98	0	1.02	0.08214	4103	G>U
							5828	CCU	CUU	P	L	C>U						12313	0	98.98	0	1.02	0.08214	4105	G>U
							1640	CCU	CUU	P	L	C>U						12317	0	98.98	0	1.02	0.08214	4106	G>U
							4715	CCU	CUU	P	L	C>U						12335	1.02	98.98	0	0	0.08214	4112	G>A
							4132	AGG	ACG	R	T	G>C						12386	0	0	98.98	1.02	0.08214	4129	C>U
							5538	ACA	AUA	T	I	C>U						12395	0	98.98	1.02	0	0.08214	4132	G>C
							5579	ACA	AUA	T	I	C>U						12420	0	98.98	1.02	0	0.08214	4140	G>C
							4090	ACU	AUU	T	I	C>U						12445	0	0	98.98	1.02	0.08214	4149
							1840	ACU	AUU	T	I	C>U						12508	0	98.98	0	1.02	0.08214	4170	G>U
							1840	ACU	AUU	T	I	C>U						12528	0	98.98	0	1.02	0.08214	4176	G>U
							265	ACC	AUC	T	I	C>U						12615	0	0	98.98	1.02	0.08214	4205
							265	ACC	AUC	T	I	C>U						12807	0	0	98.98	1.02	0.08214	4269
							1035	ACU	AUU	T	I	C>U						13173	0	0	1.02	98.98	0.08214	4391
							265	ACC	AUC	T	I	C>U						13308	0	0	1.02	98.98	0.08214	4436
							4129	ACA	AUA	T	I	C>U						13448	98.98	1.02	0	0	0.08214	4483	A>G
							265	ACC	AUC	T	I	C>U						13665	0	0	1.02	98.98	0.08214	4555
							265	ACC	AUC	T	I	C>U						14161	1.02	0	98.98	0	0.08214	4721
							265	ACC	AUC	T	I	C>U						14454	0	98.98	0	1.02	0.08214	4818	G>U
							265	ACC	AUC	T	I	C>U						14460	0	0	98.98	1.02	0.08214	4820
							265	ACC	AUC	T	I	C>U						15060	0	0	98.98	1.02	0.08214	5020
							1890	ACA	AUA	T	I	C>U						15154	0	98.98	0	1.02	0.08214	5052	G>U
							265	ACC	AUC	T	I	C>U						15343	0	0	1.02	98.98	0.08214	5115
							3926	GAC	CAC	D	H	G>C						16203	98.98	1.02	0	0	0.08214	5401
							6906	GAU	CAU	D	H	G>C						16613	0	0	98.98	1.02	0.08214	5538	C>U
							4076	GAC	UAC	D	Y	G>U						16648	0	98.98	0	1.02	0.08214	5550	G>U
							4103	GAU	UAU	D	Y	G>U						16736	0	0	98.98	1.02	0.08214	5579	C>U
							4105	GAU	UAU	D	Y	G>U						16755	0	98.98	0	1.02	0.08214	5585
							1348	AAG	CAG	K	Q	A>C						17062	0	0	98.98	1.02	0.08214	5688	C>U
																		17146	0	0	98.98	1.02	0.08214	5716
																		17550	0	98.98	0	1.02	0.08214	5850
																		17620	98.98	1.02	0	0	0.08214	5874	A>G
																		17867	0	0	98.98	1.02	0.08214	5956
																		18339	0	0	1.02	98.98	0.08214	6113
																		18390	0	0	98.98	1.02	0.08214	6130
																		18634	0	98.98	0	1.02	0.08214	6212	G>U
																		18711	1.02	0	0	98.98	0.08214	6237
																		18801	0	0	1.02	98.98	0.08214	6267
																		18911	98.98	0	1.02	0	0.08214	6304	A>C
																		19381	0	98.98	0	1.02	0.08214	6461	G>U
																		19735	0	98.98	0	1.02	0.08214	6579	G>U
																		19870	0	98.98	0	1.02	0.08214	6624
																		19884	0	0	98.98	1.02	0.08214	6628
																		20004	98.98	1.02	0	0	0.08214	6668
																		20017	0	0	1.02	98.98	0.08214	6673	U>C
																		20716	0	98.98	1.02	0	0.08214	6906	G>C
																		21125	0	0	98.98	1.02	0.08214	7042	C>U
																		21191	0	98.98	0	1.02	0.08214	7064	G>U
[truncated: 13 more columns]

## Sheet: S
Sum nuc. substitutions in comparison to reference														Codon site	Codon1	Codon2	AA1	AA2	Nonsynonym_mutation		Unique codon site	Nonsynonym_mutation			Nuc sites with difference	A	G	C	U	Entropy	Codon site	Nonsynonym_mutation		Nuc sites with C>U mutations	A	G	C	U	Codon site	Nonsynonym_mutation	C-U	Non-synonymous C->U	Synonymous C->U				S_MN908947_21563_25384_S	ATGTTTGTTTTTCTTGTTTTATTGCCACTAGTCTCTAGTCAGTGTGTTAATCTTACAACCAGAACTCAATTACCCCCTGCATACACTAATTCTTTCACACGTGGTGTTTATTACCCTGACAAAGTTTTCAGATCCTCAGTTTTACATTCAACTCAGGACTTGTTCTTACCTTTCTTTTCCAATGTTACTTGGTTCCATGCTATACATGTCTCTGGGACCAATGGTACTAAGAGGTTTGATAACCCTGTCCTACCATTTAATGATGGTGTTTATTTTGCTTCCACTGAGAAGTCTAACATAATAAGAGGCTGGATTTTTGGTACTACTTTAGATTCGAAGACCCAGTCCCTACTTATTGTTAATAACGCTACTAATGTTGTTATTAAAGTCTGTGAATTT…
	A	G	C	T	SubTotal	Prop								614	GAU	GGU	D	G	A>G		5	C>U			1841	65.657	34.343	0	0	0.92807	614	A>G		13	0	0	98.99	1.01	5	C>U	97.98	yes
A	100216	38	0	0	100254	0.295								614	GAU	GGU	D	G	A>G		8	U>G			3300	96.97	3.03	0	0	0.19591	1100			129	0	0	98.99	1.01	43		97.98		yes
G	1	62716	0	3	62720	0.184								614	GAU	GGU	D	G	A>G		28	U>A			782	1.031	98.969	0	0	0.08284	261	G>A		882	0	0	98.99	1.01	294		97.98		yes
C	0	0	64380	6	64386	0.189								614	GAU	GGU	D	G	A>G		54	G>U			1358	98.98	0	0	1.02	0.08214	453	A>U		1623	0	0	98.99	1.01	541		97.98		yes
T	2	2	3	112693	112700	0.331								614	GAU	GGU	D	G	A>G		74	U>A			1426	1.02	98.98	0	0	0.08214	476	G>A		2789	0	0	98.99	1.01	930	C>U	97.98	yes
														614	GAU	GGU	D	G	A>G		247	U>G			2472	0	0	98.98	1.02	0.08214	824			3301	0	0	98.99	1.01	1101	C>U	97.98	yes
														614	GAU	GGU	D	G	A>G		261	G>A			13	0	0	98.99	1.01	0.08146	5	C>U		2472	0	0	98.98	1.02	824		97.96		yes
Substitutions	C>U	non C>U												614	GAU	GGU	D	G	A>G		367	G>U			22	0	1.01	0	98.99	0.08146	8	U>G
Sum counts	6	49												614	GAU	GGU	D	G	A>G		453	A>U			82	1.01	0	0	98.99	0.08146	28	U>A
Sum non-synonymous	3	44												614	GAU	GGU	D	G	A>G		476	G>A			129	0	0	98.99	1.01	0.08146	43
Sum synonymous	3	5												614	GAU	GGU	D	G	A>G		614	A>G			162	0	98.99	0	1.01	0.08146	54	G>U
														614	GAU	GGU	D	G	A>G		829	G>A			222	1.01	0	0	98.99	0.08146	74	U>A
														614	GAU	GGU	D	G	A>G		930	C>U			328	0	0	1.01	98.99	0.08146	110
														614	GAU	GGU	D	G	A>G		1101	C>U			663	0	98.99	0	1.01	0.08146	221
														614	GAU	GGU	D	G	A>G						741	0	1.01	0	98.99	0.08146	247	U>G
														614	GAU	GGU	D	G	A>G						882	0	0	98.99	1.01	0.08146	294
														614	GAU	GGU	D	G	A>G						1099	0	98.99	0	1.01	0.08146	367	G>U
														614	GAU	GGU	D	G	A>G						1623	0	0	98.99	1.01	0.08146	541
														614	GAU	GGU	D	G	A>G						2485	1.01	98.99	0	0	0.08146	829	G>A
														614	GAU	GGU	D	G	A>G						2763	98.99	1.01	0	0	0.08146	921
														614	GAU	GGU	D	G	A>G						2789	0	0	98.99	1.01	0.08146	930	C>U
														614	GAU	GGU	D	G	A>G						2802	0	0	1.01	98.99	0.08146	934
														614	GAU	GGU	D	G	A>G						3301	0	0	98.99	1.01	0.08146	1101	C>U
														614	GAU	GGU	D	G	A>G						3420	0	0	1.01	98.99	0.08146	1140
														614	GAU	GGU	D	G	A>G
														261	GGU	GAU	G	D	G>A
														614	GAU	GGU	D	G	A>G
														614	GAU	GGU	D	G	A>G
														614	GAU	GGU	D	G	A>G
														614	GAU	GGU	D	G	A>G
														614	GAU	GGU	D	G	A>G
														614	GAU	GGU	D	G	A>G
														614	GAU	GGU	D	G	A>G
														614	GAU	GGU	D	G	A>G
														614	GAU	GGU	D	G	A>G
														829	GCA	ACA	A	T	G>A
														1101	CAC	UAC	H	Y	C>U
														74	AAU	AAA	N	K	U>A
														476	GGU	AGU	G	S	G>A
														8	UUG	GUG	L	V	U>G
														930	GCU	GUU	A	V	C>U
														367	GUC	UUC	V	F	G>U
														247	AGU	AGG	S	R	U>G
														453	UAU	UUU	Y	F	A>U
														5	CUU	UUU	L	F	C>U
														54	UUG	UUU	L	F	G>U
														28	UAC	AAC	Y	N	U>A
[truncated: 20 more columns]

## Sheet: ORF3a
Sum nuc. substitutions in comparison to reference														Codon site	Codon1	Codon2	AA1	AA2	Nonsynonym_mutation			Unique codon site	Nonsynonym_mutation		Nuc sites with difference	A	G	C	U	Entropy	Codon site	Nonsynonym_mutation		Nuc sites with C>U mutations	A	G	C	U	Codon site	Nonsynonym_mutation	C-U	Non-synonymous C->U	Synonymous C->U					ORF3a_MN908947_25393_26220_ORF3a	ATGGATTTGTTTATGAGAATCTTCACAATTGGAACTGTAACTTTGAAGCAAGGTGAAATCAAGGATGCTACTCCTTCAGATTTTGTTCGCGCTACTGCAACGATACCGATACAAGCCTCACTCCCTTTCGGATGGCTTATTGTTGGCGTTGCACTTCTTGCTGTTTTTCAGAGCGCTTCCAAAATCATAACCCTCAAAAAGAGATGGCAACTAGCACTCTCCAAGGGTGTTCACTTTGTTTGCAACTTGCTGTTGTTGTTTGTAACAGTTTACTCACACCTTTTGCTCGTTGCTGCTGGCCTTGAAGCCCCTTTTCTCTATCTTTATGCTTTAGTCTACTTCTTGCAGAGTATAAACTTTGTAAGAATAATAATGAGGCTTTGGCTTTGCTGGAAATGC…
	A	G	C	T										252	GGU	GUU	G	V	G>U			252	G>U		171	0	79.381	0	20.619	0.73413	57	G>U		512	0	0	98.969	1.031	171	C>U	97.938	yes
A	21312	0	0	0										252	GGU	GUU	G	V	G>U			196	G>U		755	0	90.722	0	9.278	0.44569	252	G>U		686	0	0	98.969	1.031	229	C>U	97.938	yes
G	0	14657	0	31										252	GGU	GUU	G	V	G>U			219	U>G		300	0	0	97.938	2.062	0.1449	100			300	0	0	97.938	2.062	100		95.876		yes
C	0	0	16700	4										252	GGU	GUU	G	V	G>U			171	C>U		587	0	97.938	0	2.062	0.1449	196	G>U
T	0	2	1	26397										252	GGU	GUU	G	V	G>U			57	G>U		126	0	0	1.031	98.969	0.08284	42
														196	GGA	GUA	G	V	G>U			229	C>U		162	0	1.031	0	98.969	0.08284	54
Substitutions	C>U	non C>U												196	GGA	GUA	G	V	G>U						512	0	0	98.969	1.031	0.08284	171	C>U
Sum counts	4	34												252	GGU	GUU	G	V	G>U						655	0	1.031	0	98.969	0.08284	219	U>G
Sum non-synonymous	2	34												252	GGU	GUU	G	V	G>U						686	0	0	98.969	1.031	0.08284	229	C>U
Sum synonymous	2	0												252	GGU	GUU	G	V	G>U
														252	GGU	GUU	G	V	G>U
														219	UUG	GUG	L	V	U>G
														171	UCA	UUA	S	L	C>U
														57	CAG	CAU	Q	H	G>U
														57	CAG	CAU	Q	H	G>U
														57	CAG	CAU	Q	H	G>U
														57	CAG	CAU	Q	H	G>U
														57	CAG	CAU	Q	H	G>U
														57	CAG	CAU	Q	H	G>U
														57	CAG	CAU	Q	H	G>U
														57	CAG	CAU	Q	H	G>U
														57	CAG	CAU	Q	H	G>U
														57	CAG	CAU	Q	H	G>U
														57	CAG	CAU	Q	H	G>U
														57	CAG	CAU	Q	H	G>U
														57	CAG	CAU	Q	H	G>U
														57	CAG	CAU	Q	H	G>U
														57	CAG	CAU	Q	H	G>U
														57	CAG	CAU	Q	H	G>U
														57	CAG	CAU	Q	H	G>U
														57	CAG	CAU	Q	H	G>U
														57	CAG	CAU	Q	H	G>U
														57	CAG	CAU	Q	H	G>U
														229	ACC	AUC	T	I	C>U

## Sheet: E
Sum nuc. substitutions in comparison to reference						No non-synonymous substitutions				Nuc sites with difference	Codon site	A	G	C	U	Synonymous C->U			E_MN908947_26245_26472_E	ATGTACTCATTCGTTTCGGAAGAGACAGGTACGTTAATAGTTAATAGCGTACTTCTTTTTCTTGCTTTCGTGGTATTCTTGCTAGTTACACTAGCCATCCTTACTGCGCTTCGATTGTGTGCGTACTGCTGCAATATTGTTAACGTGAGTCTTGTAAAACCTTCTTTTTACGTTTACTCTCGTGTTAAAAATCTGAATTCTTCTAGAGTTCCTGATCTTCTGGTCTAA		Synonymous C->U	Mutation site -3	Nuc	Mutation site -2	Nuc	Mutation site -1	Nuc	Mutation site	Nuc	Mutation site +1	Nuc	Mutation site +2	Nuc	Mutation site +3	Nuc	Motif		3' most nuc	7nt flanking + 4nt loop
	A	G	C	T						12	4	0	0	98.99	1.01	yes						yes	9	A	10	T	11	T	12	C	13	G	14	T	15	T	ATTCGTT		22	TGTACTCATTCGTTTCGGAAG
A	4606	0	0	0						82	28	0	0	98.99	1.01	yes						yes	79	T	80	T	81	G	82	C	83	T	84	A	85	G	TTGCTAG		92	GGTATTCTTGCTAGTTACACT
G	0	4116	0	0
C	0	0	4408	2
T	0	0	0	8918
Substitutions	C>U	non C>U
Sum counts	2	0
Sum non-synonymous	0	0
Sum synonymous	2	0

## Sheet: M
Sum nuc. substitutions in comparison to reference						Codon site	Codon1	Codon2	AA1	AA2	non-synonym		Nuc sites with difference	A	G	C	U	Entropy		Nuc sites with C>U mutations	Codon site	A	G	C	U	Synonymous C->U			M_MN908947_26523_27191_M	ATGGCAGATTCCAACGGTACTATTACCGTTGAAGAGCTTAAAAAGCTCCTTGAACAATGGAACCTAGTAATAGGTTTCCTATTCCTTACATGGATTTGTCTTCTACAATTTGCCTATGCCAACAGGAATAGGTTTTTGTATATAATTAAGTTAATTTTCCTCTGGCTGTTATGGCCAGTAACTTTAGCTTGTTTTGTGCTTGCTGCTGTTTACAGAATAAATTGGATCACCGGTGGAATTGCTATCGCAATGGCTTGTCTTGTAGGCTTGATGTGGCTCAGCTACTTCATTGCTTCTTTCAGACTGTTTGCGCGTACGCGTTCCATGTGGTCATTCAATCCAGAAACTAACATTCTTCTCAACGTGCCACTCCATGGCACTATTCTGACCAGACCGCTT…	Synonymous C->U	Mutation site -3	Nuc	Mutation site -2	Nuc	Mutation site -1	Nuc	Mutation site	Nuc	Mutation site +1	Nuc	Mutation site +2	Nuc	Mutation site +3	Nuc	Motif		3' most nuc	7nt flanking + 4nt loop
	A	G	C	T		70	GUU	AUU	V	I	G>A		213	0	0	96.97	3.03	0.19591		103	35	0	0	98.99	1.01	yes					yes	100	C	101	T	102	T	103	C	104	T	105	A	106	C	CTTCTAC		113	GATTTGTCTTCTACAATTTGC
A	16464	0	0	0									207	0	0	1.02	98.98	0.08214		645	215	0	0	98.99	1.01	yes					yes	642	T	643	G	644	A	645	C	646	A	647	A	648	T	TGACAAT		655	GTAGCAGTGACAATATTGCTT
G	1	13327	0	0									103	0	0	98.99	1.01	0.08146		213	71	0	0	96.97	3.03	yes					yes	210	T	211	T	212	A	213	C	214	A	215	G	216	A	TTACAGA		223	CTGCTGTTTACAGAATAAATT
C	0	0	14107	5									208	1.01	98.99	0	0	0.08146
T	0	0	0	20384									645	0	0	98.99	1.01	0.08146
Substitutions	C>U	non C>U
Sum counts	5	1
Sum non-synonymous	0	1
Sum synonymous	5	0

## Sheet: ORF6
Sum nuc. substitutions in comparison to reference						No non-synonymous substitutions					Nuc sites with difference	A	G	C	U		Nuc sites with C>U mutations	Codon site	A	G	C	U	Synonymous C->U			ORF6_MN908947_27202_27387_ORF6	ATGTTTCATCTCGTTGACTTTCAGGTTACTATAGCAGAGATATTACTAATTATTATGAGGACTTTTAAAGTTTCCATTTGGAATCTTGATTACATCATAAACCTCATAATTAAAAATTTATCTAAGTCACTAACTGAGAATAAATATTCTCAATTAGATGAAGAGCAACCAATGGAGATTGATTAA	Synonymous C->U	Mutation site -3	Nuc	Mutation site -2	Nuc	Mutation site -1	Nuc	Mutation site	Nuc	Mutation site +1	Nuc	Mutation site +2	Nuc	Mutation site +3	Nuc	Motif		3' most nuc	7nt flanking + 4nt loop
	A	G	C	T							183	0	0	2.062	97.938		75	25	0	0	98.969	1.031	yes					yes	72	T	73	T	74	C	75	C	76	A	77	T	78	T	TTCCATT		85	TTAAAGTTTCCATTTGGAATC
A	6528	0	0	0							75	0	0	98.969	1.031
G	0	2496	0	0
C	0	0	2495	1
T	0	0	2	6334
Substitutions	C>U	non C>U
Sum counts	1	2
Sum non-synonymous	0	0
Sum synonymous	1	2

## Sheet: ORF7a
Sum nuc. substitutions in comparison to reference								N	Codon1	Codon2	AA1	AA2	non-synonym				No C -> U substitutions		Codon site	Synonymous C->U
	A	G	C	T				23	UGU	UUU	C	F	G>U						1
A	10165	0	0	0															121
G	0	5699	0	1
C	0	0	7505	0
T	0	0	0	11115
Substitutions	C>U	non C>U
Sum counts	0	1
Sum non-synonymous	0	1
Sum synonymous	0	0

## Sheet: ORF8
Sum nuc. substitutions in comparison to reference							Site	Codon1	Codon2	AA1	AA2	Nonsynonym_mutation			Nuc sites with C>U mutations	Codon site	A	G	C	U	Non-synonymous C->U			ORF8_MN908947_27894_28259_ORF8	ATGAAATTTCTTGTTTTCTTAGGAATCATCACAACTGTAGCTGCATTTCACCAAGAATGTAGTTTACAGTCATGTACTCAACATCAACCATATGTAGTTGATGACCCGTGTCCTATTCACTTCTATTCTAAATGGTATATTAGAGTAGGAGCTAGAAAATCAGCACCTTTAATTGAATTGTGCGTGGATGAGGCTGGTTCTAAATCACCCATTCAGTACATCGATATCGGTAATTATACAGTTTCCTGTTTACCTTTTACAATTAATTGCCAGGAACCTAAATTGGGTAGTCTTGTAGTGCGTTGTTCGTTCTATGAAGACTTTTTAGAGTATCATGACGTTCGTGTTGTTTTAGATTTCATCTAA	Non-synonymous C->U	Mutation site -3	Nuc	Mutation site -2	Nuc	Mutation site -1	Nuc	Mutation site	Nuc	Mutation site +1	Nuc	Mutation site +2	Nuc	Mutation site +3	Nuc	Motif		3' most nuc	7nt flanking + 4nt loop
	A	G	C	T			11	ACA	AUA	T	I	C>U			71	24	0	0	94.845	5.155	yes					yes	68	A	69	G	70	T	71	C	72	A	73	T	74	G	AGTCATG		81	AGTTTACAGTCATGTACTCAA
A	9504	0	0	0			24	UCA	UUA	S	L	C>U			32	11	0	0	98.969	1.031	yes					yes	29	T	30	C	31	A	32	C	33	A	34	A	35	C	TCACAAC		42	GGAATCATCACAACTGTAGCT
G	0	6336	0	0			24	UCA	UUA	S	L	C>U
C	0	0	6138	6			24	UCA	UUA	S	L	C>U
T	0	0	0	12672			24	UCA	UUA	S	L	C>U
							24	UCA	UUA	S	L	C>U
Substitutions	C>U	non C>U
Sum counts	6	0
Sum non-synonymous	6	0
Sum synonymous	0	0

## Sheet: N
Sum nuc. substitutions in comparison to reference							Site	Codon1	Codon2	AA1	AA2	Nonsynonym_mutation1	Nonsynonym_mutation2			Unique codon site	Nonsynonym_mutation1	Nonsynonym_mutation2			Nuc Sites with difference	A	G	C	U	Entropy	Codon site	Nonsynonym_mutation1	Nonsynonym_mutation2			Nuc sites with C>U mutations	A	G	C	U	Entropy	Codon site	Non-synonymous C->U	Synonymous C->U			N_MN908947_28274_29533_N	ATGTCTGATAATGGACCCCAAAATCAGCGAAATGCACCCCGCATTACGTTTGGTGGACCCTCAGATTCAACTGGCAGTAACCAGAATGGAGAACGCAGTGGGGCGCGATCAAAACAACGTCGGCCCCAAGGTTTACCCAATAATACTGCGTCTTGGTTCACCGCTCTCACTCAACATGGCAAGGAAGACCTTAAATTCCCTCGAGGACAAGGCGTTCCAATTAACACCAATAGCAGTCCAGATGACCAAATTGGCTACTACCGAAGAGCTACCAGACGAATTCGTGGTGGTGACGGTAAAATGAAAGATCTCAGTCCAAGATGGTATTTCTACTACCTAGGAACTGGGCCAGAAGCTGGACTTCCCTATGGTGCTAACAAAGACGGCATCATATGGGTT…	Non-synonymous C->U	Synonymous C->U	Mutation site -3	Nuc	Mutation site -2
	A	G	C	T			326	CCU	CUU	P	L	C>U				326	C>U				608	6.061	93.939	0	0	0.32985	203	G>A	G>A			822	0	0	96.97	3.03	0.19591	274		yes						yes	819	T	820
A	39004	0	0	0			204	GGA	CGA	G	R	G>C				204	G>C				609	6.061	93.939	0	0	0.32985	203	G>A				581	0	0	97.959	2.041	0.14373	194	yes						yes		578	G	579
G	14	27420	6	0			204	GGA	CGA	G	R	G>C				194	C>U				610	0	93.939	6.061	0	0.32985	204	G>C				384	0	0	97.98	2.02	0.14257	128		yes						yes	381	A	382
C	0	0	30763	9			204	GGA	CGA	G	R	G>C				197	C>U				822	0	0	96.97	3.03	0.19591	274					590	0	0	97.98	2.02	0.14257	197	yes						yes		587	A	588
T	0	0	3	25771			204	GGA	CGA	G	R	G>C				203	G>A	G>A			581	0	0	97.959	2.041	0.14373	194	C>U				957	0	0	98.99	1.01	0.08146	319		yes						yes	954	G	955
							204	GGA	CGA	G	R	G>C				202	G>A				384	0	0	97.98	2.02	0.14257	128					977	0	0	98.99	1.01	0.08146	326	yes						yes		974	C	975
Substitutions	C>U	non C>U					204	GGA	CGA	G	R	G>C									588	0	0	2.02	97.98	0.14257	196
Sum counts	9	23					194	UCA	UUA	S	L	C>U									590	0	0	97.98	2.02	0.14257	197	C>U
Sum non-synonymous	5	20					197	UCA	UUA	S	L	C>U									605	2.02	97.98	0	0	0.14257	202	G>A
Sum synonymous	4	3					197	UCA	UUA	S	L	C>U									415	0	0	1.01	98.99	0.08146	139
							194	UCA	UUA	S	L	C>U									957	0	0	98.99	1.01	0.08146	319
							203	AGG	AAA	R	K	G>A	G>A								977	0	0	98.99	1.01	0.08146	326	C>U
							203	AGG	AAA	R	K	G>A	G>A
							203	AGG	AAA	R	K	G>A	G>A
							203	AGG	AAA	R	K	G>A	G>A
							203	AGG	AAA	R	K	G>A	G>A
							203	AGG	AAA	R	K	G>A	G>A
							202	AGU	AAU	S	N	G>A
							202	AGU	AAU	S	N	G>A
[truncated: 14 more columns]

## Sheet: ORF10
Sum nuc. substitutions in comparison to reference						No non-synonymous substitutions					Nuc sites with C>U mutations	A	G	C	U	Codon site	Synonymous C->U				ORF10_MN908947_29558_29674_ORF10	ATGGGCTATATAAACGTTTTCGCTTTTCCGTTTACGATATATAGTCTACTCTTGTGCAGAATGAATTCTCGTAACTACATAGCACAAGTAGATGTAGTTAACTTTAATCTCACATAG	Synonymous C->U	Mutation site -3	Nuc	Mutation site -2	Nuc	Mutation site -1	Nuc	Mutation site	Nuc	Mutation site +1	Nuc	Mutation site +2	Nuc	Mutation site +3	Nuc	Motif		3' most nuc	7nt flanking + 4nt loop
	A	G	C	T							78	0	0	97.938	2.062	26	yes						yes	75	C	76	T	77	A	78	C	79	A	80	T	81	A	CTACATA		88	CTCGTAACTACATAGCACAAG
A	3264	0	0	0							111	0	0	98.969	1.031	37	yes						yes	108	T	109	C	110	T	111	C	112	A	113	C	114	A	TCTCACA		121	ACTTTAATCTCACATAG
G	0	1728	0	0
C	0	0	2013	3
T	0	0	0	3936
Substitutions	C>U	non C>U
Sum counts	3	0
Sum non-synonymous	0	0
Sum synonymous	3	0

[truncated: 6 more sheets: 5UTR, 3UTR, C>U mutation distribution, NNC motif context, NNCN motif context, mutations at CpG motifs]
